# Supplementary material for: Knockdown of SUCLG2 inhibits glioblastoma proliferation and promotes apoptosis through LMNA acetylation and the mediation of H4K16la lactylation
Source: Cell Death Discov. 2025 Nov 17;11:534. doi: 10.1038/s41420-025-02856-4 (PMC12623996; doi:10.1038/s41420-025-02856-4)
Supplement: Supplementary file 8 — Subcellular_Location [file 41420_2025_2856_MOESM8_ESM.xlsx]

## Sheet: location_all
Protein ID	Locations
A0FGR8	plas: 14, nucl: 9, mito: 6, cyto: 3
A0MZ66	nucl: 17.5, cyto_nucl: 16, cyto: 13.5, E.R.: 1
A1L0T0	E.R.: 17, extr: 8, lyso: 3, pero: 2, plas: 1, golg: 1
A1X283	mito: 16, nucl: 13.5, cyto_nucl: 8.5, cyto: 2.5
A4D1P6	cyto: 13.5, cyto_nucl: 11, nucl: 7.5, mito: 5, golg: 4, plas: 1, extr: 1
Q6NUK1	cyto: 28, cyto_pero: 16, pero: 2, extr: 1, mito: 1
Q6NUQ4	plas: 12, mito: 7, cyto_nucl: 6, nucl: 5.5, cyto: 5.5, golg: 2
Q6NVY1	cyto: 20, mito: 12
Q6NZI2	nucl: 28.5, cyto_nucl: 16.5, cyto: 3.5
Q6P1A2	E.R.: 12, plas: 7, mito: 5.5, mito_pero: 4.5, cyto: 3, pero: 2.5, nucl: 2
Q6P1J9	cyto: 13.5, cyto_nucl: 13.5, nucl: 12.5, pero: 3, extr: 2, cysk: 1
Q6P1M0	pero: 11, mito: 7, E.R.: 6, extr: 4, plas: 2, lyso: 1, golg: 1
Q6P1Q0	mito: 28, E.R._mito: 15.6667, cyto_mito: 15.6667, plas: 1, pero: 1
Q6P1X5	nucl: 24.5, cyto_nucl: 17.5, cyto: 7.5
Q6P2C8	extr: 14, nucl: 9, pero: 4.5, mito_pero: 3, cyto: 2, plas: 1, E.R.: 1
Q6P2Q9	cyto_nucl: 14, nucl: 11.5, cyto: 11.5, plas: 3.5, pero: 3, cysk_plas: 3, cysk: 1.5, extr: 1
Q6P587	cyto: 18.5, cyto_nucl: 12, mito: 10, nucl: 2.5, extr: 1
Q6PI48	mito: 16.5, cyto_mito: 13.3333, cyto: 9, cyto_nucl: 7.33333, nucl: 4.5, pero: 2
Q6PIU2	extr: 17, lyso: 5, pero: 4, E.R.: 3, plas: 2, mito: 1
Q6PJT7	nucl: 21, cyto_nucl: 16.5, cyto: 10, golg: 1
Q6PKG0	nucl: 20, cyto_nucl: 16, cyto: 10, E.R.: 1, cysk: 1
Q6PL18	nucl: 24, cyto: 8
Q6R327	nucl: 21, plas: 9, cyto: 2
Q6RFH5	mito: 15.5, cyto: 9, mito_pero: 9, nucl: 6, pero: 1.5
Q6UB35	mito: 16, cyto: 10.5, cyto_nucl: 8.5, nucl: 5.5
Q6UN15	nucl: 29, cyto_nucl: 17, cyto: 3
Q6UVK1	E.R.: 10.5, plas: 9, E.R._golg: 8, extr: 5, golg: 4.5, lyso: 3
Q6UW68	extr: 21, plas: 6, nucl: 2, cyto: 1, mito: 1, E.R.: 1
Q6UWP7	cyto: 13.5, cyto_pero: 8.5, E.R._mito: 8, plas: 7, pero: 2.5, extr: 1
Q6UXG2	mito: 9, plas: 8, nucl: 5, cyto: 4, extr: 3, lyso: 2, pero: 1
Q6UXN9	cyto: 14, nucl: 6, mito: 6, E.R._mito: 4.5, pero: 3, extr: 1, golg: 1
Q6UXV4	mito: 17.5, E.R._mito: 11.8333, mito_pero: 9.83333, cyto: 6, nucl: 5, extr: 1
Q6VMQ6	nucl: 25.5, cyto_nucl: 17, cyto: 5.5, golg: 1
Q6WCQ1	nucl: 30.5, cyto_nucl: 16.5, cyto: 1.5
Q6Y1H2	mito: 10.5, E.R._mito: 10.5, plas: 7, E.R.: 5.5, golg: 5, cyto: 3, pero: 1
Q6YHK3	E.R.: 16, plas: 8, extr: 8
Q6YN16	cyto: 20, mito: 12
Q6YP21	mito: 24, nucl: 5, cyto: 2, extr: 1
Q6ZPD9	plas: 32
Q6ZW49	nucl: 15, cyto: 13, pero: 4
Q709C8	cyto: 17, cyto_nucl: 13.5, nucl: 8, plas: 5, mito: 1, E.R.: 1
Q70CQ1	nucl: 14.5, cyto_nucl: 13, cyto: 10.5, mito: 6, extr: 1
Q70E73	nucl: 26.5, cyto_nucl: 17.5, cyto: 5.5
Q70UQ0	mito: 17, E.R._mito: 10.3333, mito_pero: 9.33333, cyto: 5, nucl: 4, E.R.: 2.5, plas: 2, extr: 1
Q71DI3	nucl: 32
Q71RC2	nucl: 22.5, cyto_nucl: 16.5, cyto: 9.5
Q71U36	cysk: 13, nucl: 6, cyto: 6, extr: 5, mito: 2
Q71UI9	nucl: 30, mito: 2
Q71UM5	extr: 28, nucl: 3, mito: 1
Q76L83	nucl: 28, cyto_nucl: 19, cyto: 4
Q7KZ85	cyto_nucl: 14.3333, cyto: 14, nucl: 13.5, cyto_mito: 7.83333, pero: 3, cysk: 1
Q7KZF4	mito: 30, cyto_mito: 16.8333, cyto_nucl: 1.66667
Q7KZI7	nucl: 29, cyto: 2, golg: 1
Q7L014	nucl: 32
Q7L0Y3	mito: 13, cyto: 10.5, cyto_nucl: 9, nucl: 6.5, extr: 2
Q7L1Q6	mito: 20.5, cyto_mito: 15.3333, cyto: 9, cyto_nucl: 5.83333, nucl: 1.5, lyso: 1
Q7L2E3	nucl: 31, cyto: 1
Q7L576	cyto: 15, nucl: 9, plas: 4, pero: 3, cysk: 1
Q7L592	mito: 30, cyto_mito: 16.5, extr: 1
Q7L5N1	cysk: 14, cyto: 9.5, cyto_nucl: 7.5, plas: 3, nucl: 2.5, mito: 2, E.R.: 1
Q7LBC6	nucl: 17, cyto_nucl: 11, extr: 6, E.R.: 4.5, cyto: 3, E.R._golg: 3, mito: 1
Q7LGA3	E.R.: 9, plas: 6, cyto: 5, pero: 4, golg: 4, mito: 2, extr: 1, lyso: 1
Q7RTP6	nucl: 31, cyto: 1
Q7RTS9	plas: 28, nucl: 2, cyto: 1, mito: 1
Q7RTV0	extr: 17, cyto: 8, nucl: 4, mito: 3
Q7Z2W4	extr: 14, cyto_nucl: 8.5, nucl: 7.5, cyto: 6.5, golg: 2, mito: 1, lyso: 1
Q7Z333	nucl: 18, cyto_nucl: 12.5, cyto: 5, plas: 4, pero: 2, golg: 2, mito: 1
Q7Z392	cyto: 19, pero: 7, mito: 4, nucl: 2
Q7Z3B4	cyto: 17.5, cyto_nucl: 12, nucl: 5.5, mito: 4, extr: 3, pero: 2
Q7Z3K3	nucl: 30, cyto: 2
Q7Z3U7	plas: 12, cyto: 11, nucl: 4, mito: 3, pero: 1, golg: 1
Q7Z406	mito: 12, nucl: 11.5, cyto_nucl: 8.5, cyto: 4.5, E.R.: 2, plas: 1.5, cysk_plas: 1.5
Q7Z417	nucl: 29, cyto: 2, golg: 1
Q7Z434	plas: 20.5, extr_plas: 12, lyso: 4, extr: 2.5, nucl: 2, E.R.: 2, mito: 1
Q7Z460	nucl: 18, cyto: 10, plas: 1, extr: 1, cysk: 1, golg: 1
Q7Z478	nucl: 27, mito: 4, extr: 1
Q7Z4F1	plas: 22, extr_plas: 16.5, extr: 9, E.R.: 1
Q7Z4S6	nucl: 22.5, cyto_nucl: 15, cyto: 4.5, cysk: 3, plas: 2
Q7Z4W1	mito: 17.5, cyto_mito: 14, cyto: 9.5, nucl: 3, pero: 2
Q7Z5G4	mito: 12, cyto: 11.5, cyto_nucl: 11.5, nucl: 4.5, extr: 2, pero: 1, golg: 1
Q7Z5J4	nucl: 27, cyto_nucl: 16, cyto: 3, plas: 1, mito: 1
Q7Z6B7	nucl: 26, plas: 3, cyto: 2, golg: 1
Q7Z6E9	nucl: 26, cyto_nucl: 16.5, cyto: 5, cysk: 1
Q7Z6J6	plas: 29, E.R.: 2, nucl: 1
Q7Z6K5	mito: 17, nucl: 8, cyto: 7
Q7Z6Z7	nucl: 14.5, cyto_nucl: 11.5, plas: 9, cyto: 7.5, E.R.: 1
Q7Z7H5	extr: 19, mito: 5, E.R.: 3, pero: 2, plas: 1, cyto: 1, lyso: 1
Q86SF2	plas: 10, golg: 8, E.R.: 6, pero: 4, mito: 3, extr: 1
Q86SZ2	cyto: 21.5, cyto_nucl: 11.5, extr: 5, mito: 4, golg: 1
Q86TM6	E.R.: 13, extr: 6, plas: 4, lyso: 4, golg: 3, pero: 2
O43390	nucl: 19, cyto_nucl: 15.8333, cyto: 10.5, cyto_mito: 6.16667, E.R.: 1, cysk: 1
O43396	cyto: 23.5, cyto_nucl: 15, nucl: 3.5, mito: 3, extr: 1, cysk: 1
O43399	cyto: 13.5, extr: 11, cyto_nucl: 10, nucl: 5.5, plas: 2
O43447	cyto: 23.5, cyto_nucl: 14.5, extr: 3, nucl: 2.5, mito: 1, lyso: 1, cysk: 1
O43451	plas: 19, lyso: 5, golg: 3, extr: 2, E.R.: 2, pero: 1
O43464	plas: 14, mito: 12, nucl: 3, pero: 2, E.R.: 1
O43491	nucl: 23.5, cyto_nucl: 15.5, cyto: 6.5, cysk: 1, golg: 1
O43493	extr: 23, E.R.: 6, nucl: 2, golg: 1
O43505	extr: 19, lyso: 7, mito: 3, E.R.: 1, pero: 1, golg: 1
O43592	cyto: 15.5, cyto_nucl: 12, nucl: 7.5, plas: 5, extr: 2, pero: 2
Q86U42	mito: 13.5, extr: 11, mito_pero: 8, nucl: 4, cyto: 2, pero: 1.5
Q86U86	nucl: 32
Q86UE4	nucl: 22, plas: 7, cyto: 1, E.R.: 1, golg: 1
Q86UE8	cyto_nucl: 17, nucl: 16, cyto: 16
Q86UP2	E.R.: 27, cyto: 2, extr: 1, mito: 1, golg: 1
Q86UU0	nucl: 28.5, cyto_nucl: 16, cyto: 2.5, mito: 1
Q86UY6	extr: 21, mito: 6, nucl: 2, golg: 2, lyso: 1
Q86V48	nucl: 23, cyto_nucl: 17.6667, cyto: 6, cyto_golg: 5.5, golg: 2, extr: 1
Q86V81	cyto: 16, cyto_nucl: 14, extr: 8, nucl: 6, mito: 1, pero: 1
Q86V97	nucl: 16.5, cyto_nucl: 16.5, cyto: 13.5, plas: 2
Q86VM9	nucl: 29, cyto_nucl: 17, cyto: 3
Q86VP1	cyto: 23, cyto_nucl: 15.5, nucl: 4, extr: 2, mito: 2, pero: 1
Q86VP6	cyto: 11, plas: 9, nucl: 7, mito: 4, cysk: 1
Q86W42	extr: 15, nucl: 8, cyto: 5, cyto_pero: 4, mito: 1, lyso: 1, golg: 1
Q86WA8	cyto: 15.5, cyto_nucl: 9, E.R.: 6, pero: 4, mito: 3, cysk: 2, nucl: 1.5
Q86WB0	nucl: 17, cyto_nucl: 16, cyto: 13, plas: 2
Q86WC4	extr_plas: 17, plas: 16.5, extr: 14.5, mito: 1
Q86WJ1	nucl: 31, mito: 1
Q86WR0	cyto_nucl: 13.5, nucl: 12, cyto: 11, mito: 7, plas: 1, golg: 1
Q86WV6	plas: 18, extr: 4, mito: 3, cyto_mito: 3, E.R.: 2, lyso: 2, pero: 1, golg: 1
Q86XP3	nucl: 31, mito: 1
Q86Y07	plas: 10, pero: 10, cyto: 6, E.R.: 3, nucl: 2, golg: 1
Q86Y56	plas: 23, cyto: 5, extr: 1, nucl: 1, E.R.: 1, golg: 1
Q86YP4	nucl: 27, cyto_nucl: 16.5, cyto: 4, golg: 1
Q8IUD2	nucl: 30.5, cyto_nucl: 16.5, cyto: 1.5
Q8IUE6	nucl: 32
Q8IV08	plas: 28.5, extr_plas: 15.5, extr: 1.5, nucl: 1, E.R.: 1
Q8IVF2	nucl: 26.5, cyto_nucl: 14.5, cyto: 1.5, extr: 1, mito: 1, E.R.: 1, cysk: 1
Q8IVL6	extr: 11, lyso: 6, pero: 5, golg: 3, mito: 2.5, plas: 2, E.R.: 2, cyto_mito: 2
Q8IVS2	mito: 25, cyto_mito: 15, cyto: 3, plas: 2, nucl: 2
Q8IWA0	cyto: 14, nucl: 9, plas: 8, cysk: 1
Q8IWA4	cyto: 20.5, cyto_nucl: 11.5, mito_pero: 6.5, mito: 5.5, pero: 4.5, nucl: 1.5
Q8IWB7	nucl: 11, cyto_nucl: 10.1667, cyto: 7, cyto_pero: 5.16667, plas: 5, mito: 4, extr: 3, golg: 1
Q8IWL3	mito: 22.5, mito_nucl: 13.8333, cyto_nucl: 4.83333, cyto: 4.5, nucl: 4, plas: 1
Q8IWS0	nucl: 23, cyto_nucl: 14, cyto: 3, mito: 3, golg: 2, extr: 1
Q8IWT6	plas: 14.5, cyto_plas: 14.3333, cyto: 13, cyto_nucl: 7.83333, mito_pero: 2, nucl: 1.5, cysk: 1
Q8IWV7	plas: 19, cyto: 9, nucl: 3, pero: 1
Q8IWV8	nucl: 29, cyto: 3
Q8IWX8	nucl: 26, cyto_nucl: 17.8333, cyto: 5.5, cyto_mito: 3.83333
Q8IWZ3	nucl: 25.5, cyto_nucl: 14.5, plas: 4, cyto: 2.5
Q8IWZ8	nucl: 20.5, cyto_nucl: 16.6667, cyto: 9.5, cyto_golg: 6.5, extr: 1
Q8IX12	mito: 9, cyto: 7.5, cyto_nucl: 7.5, nucl: 6.5, E.R.: 4.5, E.R._golg: 3, plas: 2, extr: 2
Q8IXH7	cyto: 13.5, cyto_nucl: 11.5, cysk: 8, nucl: 6.5, mito: 2, extr: 1, pero: 1
Q8IXI1	plas: 10, cyto: 8.5, pero: 7, cyto_nucl: 6, mito_pero: 6, mito: 3, nucl: 2.5, extr: 1
Q8IXM3	mito: 24, extr: 7, cyto: 1
Q8IY37	nucl: 23, cyto: 5, mito: 2, E.R.: 2
Q8IY81	nucl: 14, mito: 6, cyto: 5.5, cyto_golg: 4, cysk_plas: 2.5, plas: 2, E.R.: 2, golg: 1.5
Q8IYA6	nucl: 23, cyto: 7, cysk: 2
Q8IYB3	nucl: 29.5, cyto_nucl: 18.5
Q8IYD1	cyto: 14.5, cyto_nucl: 14.5, nucl: 13.5, golg: 3, E.R.: 1
Q8IZ69	cyto: 15, cyto_nucl: 13.5, nucl: 10, plas: 5, golg: 2
Q8IZL8	plas: 14, extr: 8, E.R.: 5, nucl: 2, mito: 1, pero: 1, lyso: 1
Q8N126	plas: 21, extr: 4, pero: 4, E.R.: 1, lyso: 1, golg: 1
Q8N163	nucl: 16, mito: 9.5, cyto_mito: 8, cyto: 5.5, plas: 1
Q8N183	cyto: 19.5, cyto_nucl: 13.5, nucl: 4.5, extr: 4, mito: 2, pero: 1, golg: 1
Q8N1F7	cyto: 12, cyto_nucl: 11.5, nucl: 9, mito: 5, golg: 3, plas: 2, extr: 1
Q8N1G0	nucl: 32
Q8N1I0	plas: 13, nucl: 10, cyto: 6.5, cyto_mito: 4.5, mito: 1.5, cysk: 1
Q8N201	plas: 14, nucl: 10.5, cyto_nucl: 8.33333, cyto: 5, cyto_mito: 4.33333, mito: 2.5
Q8N2G8	plas: 7, golg: 7, E.R.: 6, extr: 5, lyso: 5, pero: 2
Q8N2K0	plas: 16, cyto: 7, mito: 5, mito_pero: 4.5, nucl: 2, pero: 2
Q8N3C0	cyto: 15.5, cyto_nucl: 12, nucl: 7.5, mito: 3, pero: 3, extr: 2, cysk: 1
Q8N3U4	cyto: 18, cyto_nucl: 14.3333, cyto_mito: 9.83333, nucl: 9.5, pero: 4
Q8N3Z6	nucl: 19.5, cyto_nucl: 16.5, cyto: 12.5
Q8N4C8	nucl: 31, cyto: 1
Q8N4V1	extr: 28, mito: 3, pero: 1
Q8N5G2	plas: 13, nucl: 10, mito: 6, pero: 2, E.R.: 1
Q8N5K1	extr: 14, plas: 6, mito: 5, cyto_nucl: 4, cyto: 3.5, E.R.: 1, golg: 1
Q8N5M9	plas: 10, mito: 8, E.R.: 6, pero: 3, nucl: 2, extr: 1, cyto: 1, golg: 1
Q8N684	nucl: 25.5, cyto_nucl: 18, cyto: 5.5, pero: 1
Q8N6R0	cyto_plas: 11.6667, plas: 11.5, cyto: 10.5, cyto_nucl: 9.66667, nucl: 7.5, cyto_mito: 6.16667, extr: 1, golg: 1
O43615	mito: 19.5, mito_nucl: 15, nucl: 9.5, cyto: 2, plas: 1
O43633	cyto: 18, extr: 5, mito: 5, nucl: 4
O43660	cyto_nucl: 15.5, nucl: 15, cyto: 14, cysk: 2, golg: 1
O43663	nucl: 19, cyto_nucl: 16.5, cyto: 12, extr: 1
O43670	nucl: 32
O43674	mito: 22, extr: 4, cyto: 3, pero: 2, E.R.: 1
O43676	cyto: 17.5, cyto_nucl: 12, extr: 7, nucl: 5.5, mito: 2
O43681	cysk: 21, cyto: 5.5, cyto_nucl: 5.5, nucl: 4.5, lyso: 1
O43684	nucl: 21, cyto_nucl: 16.5, cyto: 8, extr: 2, E.R.: 1
O43707	cyto: 23.5, cyto_pero: 13, extr: 3, nucl: 3, pero: 1.5, mito: 1
O43719	nucl: 25, cyto_nucl: 17, cyto: 7
O43731	extr: 14, mito: 5, E.R.: 5, plas: 3, cyto: 2, pero: 2, golg: 1
O43765	mito: 19, cyto_nucl: 9, nucl: 6, cyto: 6, pero: 1
O43768	cyto: 15.5, cyto_nucl: 11, extr: 9, nucl: 5.5, mito: 2
O43776	cyto: 18.5, cyto_nucl: 13.6667, cyto_mito: 11.3333, nucl: 7.5, pero: 3, mito: 2, golg: 1
O43809	cyto: 15.5, mito: 13, cyto_nucl: 10.5, nucl: 2.5, extr: 1
O43813	cyto: 21.5, cyto_nucl: 13.5, nucl: 4.5, plas: 2, mito: 2, pero: 1, cysk: 1
O43837	mito: 30.5, cyto_mito: 16, extr: 1
O43847	mito: 25, cyto_mito: 15.3333, cyto: 3.5, cyto_nucl: 2.66667, extr: 2, pero: 1
O43852	extr: 19, E.R.: 11, mito: 1, golg: 1
O43854	extr: 13, plas: 12, mito: 2, lyso: 2, nucl: 1, cyto: 1, golg: 1
O43865	cyto: 15.5, cyto_nucl: 14, nucl: 11.5, cysk: 3, extr: 2
Q8N766	plas: 13.5, extr_plas: 11.5, extr: 8.5, E.R.: 7, cyto: 1, pero: 1, golg: 1
Q8N7H5	nucl: 24, cyto_nucl: 17, cyto: 6, extr: 1, golg: 1
Q8N8S7	nucl: 24, cyto_nucl: 17, cyto: 8
Q8N983	mito: 19, plas: 4, nucl: 3, cyto_pero: 2.5, pero: 2, extr: 1, lyso: 1, golg: 1
Q8N9N8	nucl: 19, cyto: 4, golg: 4, mito: 3, extr: 2
Q8NBI5	plas: 29, extr: 2, pero: 1
Q8NBJ5	extr: 9, mito: 8, lyso: 5, E.R.: 4.5, E.R._golg: 4.5, golg: 3.5, nucl: 1, pero: 1
Q8NBJ7	extr: 14, mito: 13, E.R.: 2, golg: 2, plas: 1
Q8NBK3	extr: 14, plas: 11, lyso: 3, E.R.: 2, golg: 2
Q8NBN3	plas: 15, E.R.: 15, pero: 1, lyso: 1
Q8NBQ5	E.R.: 14, plas: 13, extr: 5
Q8NBS9	extr: 23, mito: 3, E.R.: 3, pero: 3
Q8NBU5	cyto: 7.5, cyto_nucl: 7.5, plas: 7, nucl: 4.5, mito: 4, pero: 4, extr: 2, E.R.: 2, cysk: 1
Q8NBZ7	mito: 9, plas: 6, cyto: 5, E.R.: 5, pero: 3, golg: 3, extr: 1
Q8NC51	nucl: 20.5, cyto_nucl: 15.5, cyto: 9.5, E.R.: 1, cysk: 1
Q8NC56	plas: 25, nucl: 5, E.R.: 1, golg: 1
Q8NCA5	nucl: 16, cyto_nucl: 14.5, cyto: 11, mito: 2, golg: 2, extr: 1
Q8NCS7	plas: 32
Q8ND56	nucl: 22.5, cyto_nucl: 15.5, cyto: 7.5, golg: 1, cysk_plas: 1
Q8NDH3	nucl: 30, cyto_nucl: 17, cyto: 2
Q8NDI1	nucl: 29, cyto_nucl: 16.5, cyto: 2, mito: 1
Q8NE01	plas: 9, E.R.: 7.5, extr: 6, lyso: 6, E.R._golg: 5, golg: 1.5, mito: 1, pero: 1
Q8NE71	nucl: 18, cyto_nucl: 15.6667, cyto: 11, cyto_mito: 7.16667, E.R.: 1, cysk: 1
Q8NE86	mito: 15.5, mito_pero: 9.5, E.R.: 5, golg: 3, pero: 2.5, nucl: 2, lyso: 2, extr: 1, cyto: 1
Q8NEB9	nucl: 17, cyto_nucl: 17, cyto: 13, E.R.: 1, pero: 1
Q8NEJ9	nucl: 28, cyto: 4
Q8NEW0	plas: 28, E.R.: 4
Q8NEY8	nucl: 30.5, cyto_nucl: 16.5, cyto: 1.5
Q8NEZ4	nucl: 31.5, cyto_nucl: 16.5
Q8NF37	mito: 17, plas: 9, cyto: 2, pero: 2, nucl: 1, lyso: 1
Q8NFC6	nucl: 28, cyto_nucl: 16.5, cyto: 3, golg: 1
Q8NFD5	nucl: 13, plas: 5, extr: 5, mito: 2.5, E.R.: 2.5, E.R._golg: 2.5, lyso: 2, cyto_mito: 2, golg: 1.5
Q8NFH3	cyto_nucl: 12.5, nucl: 12, cyto: 11, mito: 4, plas: 2.5, extr: 2, cysk_plas: 2
Q8NFH4	cyto_nucl: 12, cyto: 10.5, cysk: 9, nucl: 8.5, extr: 2, pero: 1, lyso: 1
Q8NFH5	nucl: 22, cyto_nucl: 15.5, cyto: 7, extr: 3
Q8NFJ5	plas: 24, mito: 4.5, E.R._mito: 3, cyto: 2, nucl: 1
Q8NFL0	extr: 7, plas: 5, golg: 4, mito_pero: 4, mito: 3.5, pero: 3.5, E.R.: 3, lyso: 3, cyto: 2, nucl: 1
Q8NFQ8	cyto: 11.5, cyto_nucl: 9.5, plas: 6.5, nucl: 4.5, extr_plas: 4.5, golg: 3, mito: 2, pero: 2, extr: 1.5, E.R.: 1
Q8NFW8	cyto_nucl: 16, nucl: 14, cyto: 14, plas: 3, E.R.: 1
Q8NHP6	cyto: 17.5, cyto_nucl: 11, plas: 5, nucl: 3.5, golg: 2, extr: 1, mito: 1, pero: 1, cysk: 1
Q8NHQ9	nucl: 31.5, cyto_nucl: 16.5
Q8NI27	nucl: 18.5, cyto_nucl: 13.5, cyto: 7.5, cysk: 3, plas: 1, extr: 1, pero: 1
Q8NI36	plas: 11, cyto: 9.5, cyto_nucl: 8, nucl: 5.5, extr: 3, pero: 2, golg: 1
Q8TA86	nucl: 30, cyto: 1, cysk: 1
Q8TAQ2	nucl: 24.5, cyto_nucl: 16, cyto: 4.5, cysk_plas: 2.5, plas: 2
Q8TAT6	cyto: 21.5, cyto_nucl: 14, nucl: 5.5, E.R.: 3, mito: 1, pero: 1
Q8TB36	cyto: 17, mito: 7, mito_pero: 7, pero: 5, nucl: 3
Q8TB61	plas: 27, lyso: 3, extr: 1, E.R.: 1
Q8TBA6	nucl: 13, cyto: 7.5, pero: 5, cyto_mito: 5, plas: 2.5, extr_plas: 2, mito: 1.5, E.R.: 1, golg: 1
Q8TBX8	mito: 10.5, E.R._mito: 8, extr: 7, nucl: 5, E.R.: 4.5, cyto: 3, plas: 1, pero: 1
Q8TC07	cyto: 16.5, cyto_nucl: 15.3333, nucl: 12, cyto_mito: 9.16667, plas: 1, extr: 1, pero: 1
Q8TC12	extr: 16, lyso: 7, E.R.: 3, cyto_pero: 3, cyto: 2, pero: 2, plas: 1, golg: 1
Q8TCJ2	plas: 31, nucl: 1
Q8TCS8	nucl: 8, cyto_nucl: 7.83333, mito: 7.5, cyto_mito: 7.16667, cyto: 5.5, plas: 5, pero: 5, extr: 1
Q8TCT9	plas: 28, E.R.: 2, cyto: 1, golg: 1
Q8TDD1	nucl: 32
Q8TEA8	mito: 19, E.R._mito: 12.5, cyto: 5, extr: 3, pero: 2, nucl: 1
Q8TED0	cyto: 16, nucl: 9, plas: 5, pero: 1, cysk: 1
Q8TED1	extr: 21, extr_plas: 12, golg: 7, mito: 2, lyso: 1
Q8TEQ6	nucl: 23, cyto_nucl: 16, cyto: 5, pero: 2, plas: 1, extr: 1
Q8TEW0	nucl: 24, cyto_nucl: 15, cyto: 4, extr: 2, mito: 2
Q8TEX9	extr: 9, plas: 8, cyto_nucl: 8, nucl: 7, cyto: 5, mito: 1, lyso: 1, golg: 1
Q8TF74	nucl: 20.5, cyto_nucl: 15.8333, cyto: 8, cyto_golg: 6, golg: 2.5, E.R.: 1
Q8WTV0	plas: 19, pero: 4, lyso: 4, extr: 3, E.R.: 2
Q8WUA8	extr: 24, lyso: 4, cyto: 2, nucl: 1, E.R.: 1
Q8WUD6	plas: 32
Q8WUM0	mito: 16, nucl: 7, cyto: 6, plas: 1, pero: 1, golg: 1
Q8WUM4	cyto: 23.5, cyto_nucl: 14, nucl: 3.5, cysk: 2, extr: 1, mito: 1, pero: 1
Q8WUM9	plas: 28, extr: 2, nucl: 1, pero: 1
Q8WVM7	cyto: 16, cyto_nucl: 13.8333, nucl: 10.5, cyto_mito: 8.83333, pero: 4, cysk: 1
Q8WVQ1	plas: 15, extr: 7, pero: 6.5, mito_pero: 4.5, mito: 1.5, nucl: 1, E.R.: 1
Q8WVV9	nucl: 15, cyto_nucl: 14, cyto: 11, extr: 2, golg: 2, mito: 1, pero: 1
Q8WVY7	cyto: 23, cyto_nucl: 15, nucl: 5, mito: 2, cysk: 2
Q8WW12	cyto: 18.5, cyto_nucl: 11.5, extr: 8, nucl: 3.5, plas: 1, mito: 1
Q8WWI1	nucl: 32
Q8WWM7	nucl: 14.5, cyto_nucl: 13.5, cyto: 11.5, mito: 3, extr: 1, pero: 1, cysk_plas: 1
Q8WWQ0	nucl: 20.5, cyto_nucl: 15, cyto: 8.5, cysk: 2, plas: 1
O60216	nucl: 10, cyto: 10, mito: 9, cysk: 1.5, cysk_plas: 1.5, extr: 1
O60220	extr: 17, cyto_nucl: 8, nucl: 7.5, cyto: 5.5, lyso: 2
O60237	nucl: 26, cyto_nucl: 16.8333, cyto: 3.5, cyto_golg: 3.33333, golg: 1.5, extr: 1
O60264	cyto: 16.5, cyto_nucl: 14.8333, nucl: 11, cyto_mito: 9.16667, cysk: 4
O60271	nucl: 19.5, cyto_nucl: 13.8333, cyto: 7, cyto_mito: 4.33333, pero: 4, E.R.: 1
O60281	nucl: 31, cyto: 1
O60306	cyto_nucl: 14.3333, cyto: 13.5, nucl: 11, cyto_plas: 8.33333, cysk: 3, pero: 2, plas: 1.5, extr: 1
O60313	mito: 15, cyto: 9, cyto_nucl: 8, nucl: 5, pero: 2, extr: 1
O60333	nucl: 28, cyto_nucl: 16.5, cyto: 3, plas: 1
O60341	extr: 8, plas: 7, E.R.: 5, cyto_nucl: 4, nucl: 3.5, cyto: 3.5, cysk: 3, lyso: 2
Q8WXF1	nucl: 17, mito: 12, extr: 1, cyto: 1, cysk_plas: 1
Q8WXH0	cyto: 19, plas: 9, E.R.: 2, nucl: 1, golg: 1
Q8WXI9	nucl: 14.5, cyto_nucl: 13.3333, cyto: 11, cyto_golg: 7.83333, golg: 3.5, extr: 2, cysk: 1
Q8WYA6	cyto: 15.5, cyto_mito: 8.5, nucl: 8, plas: 4, pero: 3, cysk: 1
Q8WYH8	cyto: 13, extr: 9, nucl: 7, plas: 2, mito: 1
Q8WYP5	nucl: 18, cyto_nucl: 13.5, cyto: 7, plas: 6, extr: 1
Q92466	nucl: 24, cyto_nucl: 16, cyto: 6, mito: 2
Q92499	cyto: 21, nucl: 8, mito: 2, extr: 1
Q92520	extr: 29, plas: 2, lyso: 1
Q92521	plas: 18, nucl: 8.5, cyto_nucl: 7, cyto: 4.5, pero: 1
Q92522	nucl: 28, cyto: 4
Q92542	plas: 15, extr_plas: 9, lyso: 7, E.R.: 5, pero: 2, nucl: 1, golg: 1
Q92544	plas: 32
Q92552	mito: 25.5, E.R._mito: 15, cyto: 2, extr: 1, nucl: 1, pero: 1
Q92556	cyto: 23, mito: 5, nucl: 3, cysk: 1
Q92585	nucl: 25.5, cyto_nucl: 15, cyto: 3.5, extr: 1, golg: 1, cysk_plas: 1
Q92597	nucl: 17, cyto_nucl: 16.5, cyto: 10, extr: 2, plas: 1, mito: 1, pero: 1
Q92598	cyto: 17.5, cyto_nucl: 12.5, nucl: 6.5, cysk: 4, pero: 2, E.R.: 1.5, E.R._golg: 1.5
Q92609	plas: 11.5, cyto_nucl: 7.5, extr_plas: 7.5, cyto: 7, nucl: 6, golg: 3, extr: 2.5, mito: 2
Q92613	nucl: 23, cyto: 6, plas: 1, extr: 1, golg: 1
Q92616	plas: 11, nucl: 11, cyto: 6, cysk: 3, E.R.: 1
Q92620	nucl: 31, cyto: 1
Q92621	plas: 17, nucl: 5.5, cyto_nucl: 4.83333, mito: 4.5, cyto_mito: 4.33333, cyto: 3, pero: 2
Q92626	plas: 25, extr: 4, lyso: 3
Q92643	plas: 21, E.R.: 6, lyso: 3, extr: 2
Q92665	nucl: 17, mito_nucl: 15, mito: 11, cyto: 3, plas: 1
Q92667	mito: 11.5, cyto_mito: 7.66667, nucl: 7, cyto_nucl: 5.83333, extr: 4, lyso: 3, cyto: 2.5, plas: 2, E.R.: 2
Q92685	plas: 29, mito: 1, E.R.: 1, golg: 1
Q92692	lyso: 10, plas: 8, golg: 6, extr: 5, E.R.: 2, cyto_mito: 1
Q92733	nucl: 28, cyto_nucl: 17, cyto: 4
Q92769	cyto: 22.5, cyto_nucl: 14.5, nucl: 5.5, plas: 2, pero: 2
Q92785	nucl: 31, cyto_nucl: 17
Q92791	extr: 22, lyso: 4, mito: 3, plas: 1, E.R.: 1, golg: 1
Q92793	nucl: 31, cyto: 1
Q92794	nucl: 28, cyto_nucl: 18, cyto: 4
Q92797	nucl: 21.5, cyto_nucl: 13.5, cyto: 4.5, pero: 3, plas: 2.5, cysk_plas: 2
Q92804	nucl: 20, cyto_nucl: 15.5, cyto: 7, golg: 2, extr: 1, E.R.: 1, cysk: 1
Q92820	extr: 25, plas: 4, lyso: 2, E.R.: 1
Q92841	nucl: 31, cyto_nucl: 17
Q92879	nucl: 19, cyto_nucl: 12.5, cyto: 4, extr: 3, mito: 2, golg: 2, pero: 1, cysk: 1
Q92882	mito: 16, cyto: 13, extr: 1, nucl: 1, cysk: 1
Q92896	plas: 11, extr: 8, pero: 5, golg: 5, mito: 2, lyso: 1
Q92900	cyto: 12, cyto_nucl: 11, nucl: 8, mito: 5, plas: 4, pero: 1, cysk: 1, golg: 1
Q92930	cyto: 15.5, cyto_nucl: 9, mito: 7, extr: 4, pero: 3, nucl: 1.5, golg: 1
Q92945	cyto: 14, nucl: 8, mito: 4, extr: 3, pero: 3
Q92973	cyto: 16, cyto_nucl: 13.5, nucl: 7, plas: 4, cysk: 2, extr: 1, pero: 1, golg: 1
Q92979	nucl: 16, cyto: 12, plas: 3, extr: 1
Q92982	plas: 21, E.R.: 4.5, E.R._golg: 4, lyso: 3, golg: 2.5, cyto: 1
Q92994	cyto_nucl: 14.5, nucl: 13, cyto: 12, plas: 2, mito: 2, golg: 2, lyso: 1
Q93008	cyto: 13.5, cyto_nucl: 10.5, plas: 7, nucl: 6.5, pero: 3, E.R.: 1, golg: 1
Q93009	cyto_nucl: 15.3333, cyto: 15, nucl: 14.5, cyto_mito: 8.33333, pero: 1, cysk: 1
Q93050	plas: 27, E.R.: 5
Q93052	nucl: 30.5, cyto_nucl: 16.5, cyto: 1.5
Q93074	plas: 15, nucl: 13.5, cyto_nucl: 8, cyto: 1.5, mito: 1, E.R.: 1
Q93077	nucl: 32
Q93079	nucl: 32
Q969G3	nucl: 25, mito: 4, cyto: 3
Q969G5	cyto: 11.5, extr: 10, cyto_nucl: 8.5, mito: 5, nucl: 4.5, E.R.: 1
Q969H8	extr: 31, cyto: 1
Q969N2	plas: 14, extr: 8, lyso: 5, E.R.: 3, pero: 2
Q969Q5	nucl: 20, cyto_nucl: 14, mito: 6, cyto: 4, extr: 1, golg: 1
Q969U7	extr: 10, plas: 7, cyto: 6.5, cyto_nucl: 5.5, nucl: 3.5, mito: 2, golg: 2, lyso: 1
Q969V3	plas: 12, extr: 10, E.R.: 6, pero: 2, lyso: 2
Q969W9	plas: 30, mito: 2
Q969X5	plas: 32
Q969X6	nucl: 15, cyto_nucl: 11.1667, plas: 8, cyto_mito: 5.66667, cyto: 5, mito: 4
Q969Z0	mito: 29, extr: 2, plas: 1
Q96A26	extr: 13, E.R._mito: 8, mito: 7, plas: 3, nucl: 3, cyto: 3
Q96A33	E.R.: 25, extr: 5, plas: 2
Q96A57	mito: 12, plas: 11, E.R._mito: 7.83333, mito_pero: 6.83333, golg: 3, E.R.: 2.5, cyto: 2, extr: 1
Q96A65	nucl: 28, mito: 3, cyto: 1
Q96AE4	cyto: 14.5, cyto_nucl: 10, extr: 5, pero: 5, nucl: 4.5, mito: 3
Q96AG4	nucl: 12, cyto: 10.5, cyto_mito: 7.33333, pero: 5.5, mito_pero: 4.83333, mito: 3, extr: 1
Q96AQ8	mito: 17.5, mito_pero: 11.1667, cyto_mito: 10.6667, E.R._mito: 9.66667, nucl: 6, pero: 3.5, cyto: 2.5, plas: 1, extr: 1
Q96AY3	E.R.: 12, lyso: 7, plas: 4, golg: 4, pero: 3, extr: 2
Q96B26	cyto: 28.5, cyto_nucl: 16.5, extr: 2
Q96B97	nucl: 23, cyto_nucl: 16.5, cyto: 8, cysk: 1
Q96BD0	plas: 32
Q96BD5	nucl: 17, cyto: 11.5, cyto_mito: 6.5, pero: 2, plas: 1
Q96BH1	nucl: 16, cyto_nucl: 16, cyto: 12, pero: 2, mito: 1, golg: 1
Q96BI1	plas: 14.5, extr_plas: 9.5, mito: 6.5, cyto_mito: 4.5, extr: 3.5, E.R.: 3, cyto: 1.5, pero: 1, lyso: 1, golg: 1
Q96BM9	cyto: 21.5, cyto_nucl: 17, cyto_plas: 13.5, nucl: 6, extr: 2, cysk: 1
Q96BP3	cyto_nucl: 17.8333, nucl: 15.5, cyto: 15, cyto_plas: 9, cysk_plas: 1.33333
Q96C24	nucl: 25.5, cyto_nucl: 16.5, cyto: 6.5
Q96C36	E.R._mito: 12.3333, mito: 9.5, extr: 8, mito_pero: 7.83333, pero: 3.5, cyto: 2.5, cyto_nucl: 2.5, golg: 2, nucl: 1.5
Q96C86	nucl: 21, cyto: 10, extr: 1
Q96CB8	nucl: 22.5, cyto_nucl: 14, cyto: 4.5, extr: 4, mito: 1
Q96CB9	mito: 11.5, cyto_mito: 11, cyto_nucl: 9.33333, cyto: 9, nucl: 8.5, mito_pero: 7.33333, plas: 1, golg: 1
Q96CM8	mito: 25, cyto_mito: 14, extr: 3, pero: 2, plas: 1
Q96CS3	nucl: 19.5, cyto_nucl: 15, cyto: 9.5, pero: 1, cysk: 1, golg: 1
Q96CW1	cyto: 23, nucl: 5, extr: 1, mito: 1, pero: 1, cysk: 1
Q96DA6	extr: 14, mito: 13, cyto: 2, nucl: 1, E.R.: 1, pero: 1
Q96DF8	nucl: 16.5, cyto_nucl: 10, extr: 6, mito: 6, cyto: 2.5, E.R.: 1
Q96DG6	cyto: 23, cyto_nucl: 12.8333, cyto_plas: 12.3333, extr: 3, pero: 2, nucl: 1.5, mito: 1, cysk: 1
Q96DI7	nucl: 22, cyto_nucl: 17.5, cyto: 9, mito: 1
Q96DV4	mito: 15, nucl: 9, cyto: 8
Q96DX8	plas: 26.5, extr_plas: 14, nucl: 2, E.R.: 2, cyto: 1
Q96EE3	nucl: 15, cyto_nucl: 15, cyto: 11, extr: 2, golg: 2, plas: 1, lyso: 1
Q96EL3	mito: 14, cyto: 6.5, nucl: 6, cyto_pero: 4.5, extr: 4, pero: 1.5
Q96EP5	cyto: 18, cyto_nucl: 18, nucl: 12, extr: 1, mito: 1
Q96ER9	extr: 12, mito: 12, lyso: 3, plas: 1, cyto: 1, E.R.: 1, pero: 1, golg: 1
Q96EV2	nucl: 25, cyto_nucl: 18.5, cyto: 6, lyso: 1
Q96EY1	mito: 19.5, E.R._mito: 10.5, cyto_nucl: 6, nucl: 5.5, cyto: 5.5, extr: 1
Q96FF9	nucl: 30, cyto_nucl: 17, cyto: 2
Q96FQ6	cyto: 14.5, extr: 13, cyto_nucl: 10.5, nucl: 3.5, mito: 1
Q96FS4	nucl: 18, cyto_nucl: 11.5, plas: 8, cyto: 3, mito: 3
Q96FV9	cyto: 16, cyto_nucl: 14, nucl: 10, plas: 3, cysk: 3
Q96FW1	cyto: 22.5, cyto_nucl: 16, nucl: 4.5, cysk: 3, mito: 1, lyso: 1
Q96FX7	plas: 8, cyto_nucl: 7.5, cyto: 7, extr: 6, nucl: 6, mito: 4, pero: 1
Q96FZ7	mito: 17, cyto_nucl: 8.5, nucl: 8, cyto: 7
Q96G23	plas: 30, E.R.: 2
Q96GD0	mito: 11, cyto: 10.5, cyto_nucl: 8, extr: 5, nucl: 4.5, pero: 1
Q96GD4	mito: 13, cyto: 10.5, cyto_nucl: 8.5, nucl: 3.5, pero: 2, golg: 2, plas: 1
Q96GM5	mito: 13.5, cyto: 11.5, cyto_nucl: 8.5, mito_pero: 7.5, nucl: 4.5, E.R.: 1, cysk: 1
Q96GQ7	nucl: 31, mito: 1
Q96HA1	nucl: 16.5, cyto_nucl: 12.5, plas: 6, cyto: 5.5, extr: 3, golg: 1
Q96HC4	nucl: 29, cyto: 3
Q96HE7	extr: 22, lyso: 3, cyto: 2.5, cyto_pero: 2, E.R.: 1.5, E.R._golg: 1.5, plas: 1, nucl: 1
Q96HS1	mito: 14, extr: 6, cyto_nucl: 3.5, E.R.: 3, pero: 3, cyto: 2.5, plas: 1, lyso: 1
Q96HW7	nucl: 13, cyto: 10, pero: 3, cysk: 2.5, cysk_plas: 2.5, plas: 1.5, mito: 1, lyso: 1
Q96I24	cysk: 26, cyto: 6
Q96I25	nucl: 24.5, cyto_nucl: 16.5, cyto: 7.5
Q96I59	mito: 28.5, cyto_mito: 15.5, cyto: 1.5, extr: 1, nucl: 1
Q96I99	mito: 25, pero: 3, cyto: 2, E.R.: 2
Q96IU4	cyto: 12.5, cyto_nucl: 12, extr: 7.5, nucl: 6.5, extr_plas: 5.5, plas: 2.5, mito: 2, E.R.: 1
Q96IX5	cyto: 25.5, cyto_nucl: 13.5, mito: 4, extr: 2
O60443	cyto: 14, nucl: 6, pero: 5, plas: 2, mito: 2, extr: 1, E.R.: 1, golg: 1
O60462	plas: 22, extr_plas: 12.5, pero: 6, mito: 1, E.R.: 1, lyso: 1
O60476	mito: 16, plas: 6, E.R.: 5, golg: 4, pero: 1
O60488	E.R.: 14, extr: 6, plas: 5, mito_pero: 4.16667, mito: 4, cyto_mito: 3.66667, pero: 2
O60504	nucl: 26, cyto_nucl: 17, cyto: 6
O60506	nucl: 20, cyto_nucl: 15.8333, cyto: 9.5, cyto_mito: 5.66667, E.R.: 1, cysk: 1
O60563	nucl: 25, cyto_nucl: 17.5, cyto: 6, golg: 1
O60568	extr: 15, lyso: 11, pero: 2, golg: 2, mito: 1, E.R.: 1
O60573	cyto: 26, cyto_nucl: 18, nucl: 4, mito: 1, pero: 1
O60610	nucl: 25, cyto: 5, mito: 1, E.R.: 1
O60645	cyto: 16.5, cyto_nucl: 12.5, nucl: 7.5, pero: 3, cysk: 3, extr: 2
O60664	nucl: 16.5, cyto_nucl: 13.5, cyto: 9.5, extr: 3, golg: 2, cysk: 1
O60701	cyto: 20, cyto_nucl: 15.3333, cyto_plas: 10.8333, nucl: 9.5, pero: 2
O60711	nucl: 30.5, cyto_nucl: 16.5, cyto: 1.5
O60716	cyto_nucl: 17.8333, cyto: 15.5, nucl: 14, cyto_mito: 9, pero: 2
O60749	cyto: 17.5, cyto_golg: 11.5, nucl: 10, golg: 4.5
Q96J01	extr: 21, nucl: 7, lyso: 2, cyto: 1, golg: 1
Q96J02	cyto: 15, cyto_nucl: 14.5, nucl: 12, cysk: 3, extr: 2
Q96JC9	nucl: 27, plas: 2, cyto: 2, pero: 1
Q96JH7	nucl: 15, cyto_nucl: 13.5, cyto: 10, plas: 2, pero: 2, golg: 2, mito: 1
Q96JJ7	plas: 15, E.R.: 5, pero: 5, E.R._mito: 4, cyto: 3, lyso: 2, golg: 1
Q96JM3	nucl: 31, cyto: 1
Q96JY6	nucl: 20, cyto: 5.5, extr: 5, cyto_pero: 3.5, golg: 1
Q96KA5	E.R.: 16, plas: 7, pero: 3, golg: 3, extr: 2, cyto_nucl: 1
Q96KB5	mito: 19.5, cyto: 11, E.R._mito: 10.5, extr: 1
Q96KP4	cyto: 24, nucl: 3, cysk: 3, mito: 2
Q96L91	nucl: 16, plas: 11.5, cysk_plas: 6.5, cyto: 2, E.R.: 2
Q96LD4	nucl: 30.5, cyto_nucl: 16.5, cyto: 1.5
Q96LJ7	mito: 13, nucl: 7, cyto: 5.5, cyto_pero: 5, extr: 4, golg: 1
Q96M27	nucl: 20, cyto_nucl: 16, cyto: 6, extr: 3, plas: 1, E.R.: 1, golg: 1
Q96MU7	nucl: 27, cyto_nucl: 17, cyto: 5
Q96N66	plas: 19, extr: 7, E.R.: 2, lyso: 2, nucl: 1, cyto: 1
Q96N67	plas: 19, nucl: 11, cyto: 1.5, cyto_mito: 1.5
Q96PC5	plas: 19, extr: 5, pero: 4, golg: 3, lyso: 1
Q96PK6	nucl: 26, cyto_nucl: 18, cyto: 6
Q96PM9	nucl: 27, mito: 5
Q96PU4	nucl: 30.5, cyto_nucl: 16.5, cyto: 1.5
Q96PU5	cyto_nucl: 14.8333, nucl: 12.5, cyto: 12, cyto_mito: 7.16667, E.R.: 3, pero: 3, cysk: 1
Q96PU8	cyto: 24, cyto_nucl: 15.3333, cyto_pero: 15, pero: 4.5, nucl: 3.5
Q96PY5	nucl: 16.5, cyto_nucl: 14.6667, cyto: 9.5, cyto_mito: 6.5, cysk: 3, pero: 2
Q96Q05	cyto_nucl: 16.8333, cyto: 15.5, nucl: 12, cyto_mito: 9, plas: 2, E.R.: 2
Q96QC0	nucl: 17, cyto_nucl: 16, cyto: 13, E.R.: 1, cysk: 1
Q96QD8	plas: 32
Q96QR8	cyto: 21.5, cyto_nucl: 14, pero: 4, nucl: 3.5, extr: 3
Q96RK0	nucl: 20, cyto_nucl: 13, extr: 5, cyto: 4, lyso: 2, plas: 1
Q96RN5	nucl: 26, cyto_nucl: 16.5, cyto: 5, golg: 1
Q96RP9	mito: 9, cyto: 8.5, cyto_nucl: 5.5, golg: 5, E.R.: 4, pero: 4, nucl: 1.5
Q96RT1	mito: 21, extr: 5, nucl: 3.5, cyto_nucl: 2.5, plas: 1, pero: 1
Q96S52	E.R.: 12, extr: 10, plas: 5, golg: 3, lyso: 2
Q96S55	nucl: 15.5, cyto_nucl: 13, plas: 9, cyto: 7.5
Q96S66	E.R.: 19, plas: 11, extr: 1, mito: 1
Q96S97	plas: 32
Q96SB3	nucl: 15.5, cyto_nucl: 13, cyto: 9.5, mito: 7
Q96SI9	nucl: 26, cyto: 4, mito: 1, pero: 1
Q96SL4	extr: 26, nucl: 4, cyto: 1, mito: 1
Q96ST3	nucl: 26, cyto_nucl: 16, cyto: 4, mito: 1, cysk_plas: 1
Q96SU4	nucl: 22.5, cyto_nucl: 13, mito: 7, cyto: 2.5
Q96T23	nucl: 21, cyto_nucl: 15.5, cyto: 8, extr: 3
Q96T37	nucl: 30, cyto: 1, mito: 1
Q96T58	nucl: 26, cyto: 4, E.R.: 1, golg: 1
Q96TA1	cyto_nucl: 14.5, nucl: 14, cyto: 13, pero: 2, cysk: 2, golg: 1
Q96TA2	plas: 7, nucl: 6, cyto: 6, pero: 5, E.R.: 3, cysk: 3, extr: 1, mito: 1
Q99081	nucl: 32
Q99417	mito: 12, cyto: 10, extr: 6, nucl: 4
Q99436	cyto: 22, cyto_nucl: 17.5, nucl: 5, mito: 2, plas: 1, extr: 1, pero: 1
Q99459	nucl: 32
Q99460	cyto: 19.5, cyto_nucl: 13.5, nucl: 6.5, mito: 4, extr: 1, pero: 1
Q99471	cyto: 28, extr: 2, nucl: 2
Q99496	nucl: 32
Q99497	cyto: 21.5, cyto_nucl: 11.5, mito: 7, extr: 1, pero: 1, cysk: 1
Q99519	plas: 22.5, extr_plas: 13, golg: 3, extr: 2.5, nucl: 2, cyto: 2
Q99523	plas: 24, pero: 4, E.R.: 3, extr: 1
Q99536	cyto: 20.5, cyto_nucl: 14.5, nucl: 7.5, mito: 3, extr: 1
Q99543	nucl: 30.5, cyto_nucl: 16, mito: 1
Q99567	cyto: 13, cyto_nucl: 11.5, nucl: 8, mito: 5, plas: 4, pero: 1, golg: 1
Q99569	nucl: 25.5, cyto_nucl: 17.5, cyto: 6.5
Q99570	cyto: 13.5, cyto_nucl: 10.3333, cyto_mito: 10.1667, mito: 5.5, nucl: 5, pero: 3, E.R.: 2, plas: 1, extr: 1, cysk: 1
Q99575	nucl: 24, cyto_nucl: 14.5, plas: 3, cyto: 3, mito: 2
Q99584	cyto: 15, nucl: 14, extr: 1, mito: 1, cysk: 1
Q99590	nucl: 32
Q99598	nucl: 16, cyto_nucl: 15.5, cyto: 13, mito: 2, E.R.: 1
Q99613	cyto_nucl: 14.6667, nucl: 14.5, cyto: 13.5, cyto_mito: 8.33333, pero: 3
Q99622	extr: 20, cyto: 7, nucl: 3, mito: 2
Q99623	mito: 23, extr: 4, cyto: 4, E.R.: 1
Q99627	cysk: 19, cyto_nucl: 6, nucl: 4.5, cyto: 4.5, extr: 2, mito: 2
Q99633	cyto: 20, cyto_nucl: 16, cyto_plas: 11.8333, cyto_pero: 11.6667, nucl: 8.5, pero: 1.5, extr: 1
Q99640	nucl: 23.5, cyto_nucl: 14.5, cyto: 4.5, plas: 4
Q99643	plas: 19, mito: 10, nucl: 2.5, cyto_nucl: 2
Q99653	cyto: 18.5, cyto_nucl: 17.5, nucl: 7.5, extr: 3, pero: 2, mito: 1
Q99661	nucl: 22, cyto_nucl: 13.5, mito: 6, cyto: 3, extr: 1
Q99685	cyto_nucl: 15, cyto: 14, nucl: 8, extr: 3, E.R.: 3, plas: 2, mito: 1, pero: 1
Q99700	mito: 15, nucl: 7.5, cyto_nucl: 7, cyto: 5.5, extr: 1, pero: 1, golg: 1, cysk_plas: 1
Q99704	nucl: 19.5, cyto_nucl: 14, cyto: 7.5, mito: 3, extr: 1, cysk_plas: 1
Q99714	mito: 23, extr: 4, cyto: 3.5, cyto_nucl: 2.5, pero: 1
Q99729	nucl: 24, cyto_nucl: 16.5, cyto: 7, cysk: 1
Q99733	nucl: 21.5, cyto_nucl: 15, cyto: 7.5, plas: 1, extr: 1, E.R.: 1
Q99757	mito: 29, extr: 2, pero: 1
Q99797	mito: 16, cyto_mito: 10.6667, mito_pero: 9.33333, nucl: 7.5, cyto_nucl: 6.33333, cyto: 4, extr: 2, pero: 1.5, lyso: 1
Q99798	mito: 27, cyto: 4, extr: 1
Q99829	plas: 10, cyto_nucl: 6, cyto: 5.5, extr: 5, mito: 4, nucl: 3.5, E.R.: 2, lyso: 1, golg: 1
Q99832	cyto: 30, extr: 1, nucl: 1
Q99873	cyto: 20.5, cyto_nucl: 13, nucl: 4.5, cysk: 4, mito: 2, pero: 1
Q99877	nucl: 32
Q99879	nucl: 32
Q99880	nucl: 32
Q99943	extr: 12, plas: 10, E.R.: 10
Q99958	nucl: 32
Q99961	nucl: 20.5, cyto_nucl: 16.6667, cyto: 9.5, cyto_golg: 6.5, extr: 1
Q99985	plas: 20.5, extr_plas: 12.5, golg: 4, extr: 3.5, E.R.: 2, nucl: 1, pero: 1
Q9BPX3	cyto: 14, cyto_nucl: 12.8333, nucl: 10.5, cyto_plas: 9.83333, plas: 4.5, cysk: 3
Q9BPX6	mito: 8, cyto: 7.5, cyto_nucl: 5.5, plas: 5, E.R.: 5, E.R._golg: 4.5, nucl: 2.5, golg: 2, extr: 1, pero: 1
Q9BQ39	nucl: 24.5, cyto_nucl: 16.5, cyto: 7.5
Q9BQ52	plas: 10, extr: 5, mito: 5, cyto_nucl: 5, nucl: 4.5, cyto: 4.5, lyso: 2, E.R.: 1
Q9BQA1	plas: 14, extr: 11, cyto: 3.5, cyto_pero: 2.5, nucl: 2, mito: 1
Q9BQD3	nucl: 14, cyto_nucl: 13, cyto: 10, extr: 7, golg: 1
Q9BQE3	cysk: 11, cyto: 7.5, cyto_nucl: 7.5, nucl: 6.5, extr: 5, mito: 2
Q9BQE5	cyto: 16.5, cyto_nucl: 12.5, nucl: 7.5, E.R.: 4, plas: 2, pero: 2
Q9BQG0	nucl: 23, cyto_nucl: 16.8333, cyto: 8.5, cyto_mito: 5.16667
Q9BR76	mito: 12, plas: 11, nucl: 4, pero: 2, cyto: 1, lyso: 1, golg: 1
Q9BRA2	extr: 22, cyto: 5, mito: 3, nucl: 2
Q9BRG1	nucl: 16, cyto_nucl: 16, cyto: 12, mito: 2, extr: 1, pero: 1
Q9BRK5	extr: 11, E.R.: 11, golg: 5, plas: 4, mito: 1
Q9BRL6	nucl: 27, cyto_nucl: 18, cyto: 5
Q9BRQ8	extr: 12, plas: 6, nucl: 4, cyto: 4, pero: 4, mito: 1, golg: 1
Q9BRX5	nucl: 25.5, cyto_nucl: 15.5, cyto: 4.5, extr: 1, E.R.: 1
Q9BS26	extr: 10, lyso: 8, pero: 7, cyto_pero: 5, E.R.: 3, plas: 2, nucl: 1
Q9BSA9	plas: 31, E.R.: 1
Q9BSD7	cyto: 17.5, cyto_nucl: 12, mito: 7, nucl: 3.5, pero: 3, extr: 1
Q9BSE4	nucl: 23, cyto_nucl: 15, cyto: 3, plas: 2, extr: 1, mito: 1, E.R.: 1, golg: 1
Q9BSH4	mito: 16.5, mito_pero: 9, nucl: 6, extr: 3, cyto: 3, lyso: 2, plas: 1
Q9BSJ2	cyto: 20, cyto_nucl: 13, nucl: 4, golg: 3, mito: 2, extr: 1, E.R.: 1, cysk: 1
Q9BSJ5	nucl: 24.5, cyto_nucl: 16.5, cyto: 5.5, plas: 1, pero: 1
Q9BSJ8	plas: 12.5, cyto_nucl: 8.5, nucl: 7.5, extr_plas: 7, cyto: 6.5, golg: 3, E.R.: 1, pero: 1
O60762	cyto: 12, mito: 7, nucl: 6, E.R.: 5, pero: 1, golg: 1
O60763	nucl: 12, cyto: 10, plas: 7, pero: 1, lyso: 1, cysk: 1
O60783	mito: 14.5, cyto_mito: 9.33333, mito_nucl: 8.83333, E.R._mito: 8.16667, extr: 8, cyto_nucl: 3.16667, golg: 3, cyto: 2.5, plas: 2
O60784	nucl: 21, cyto_nucl: 14.5, cyto: 6, lyso: 2, extr: 1, mito: 1, cysk: 1
O60814	nucl: 32
O60828	nucl: 28, extr: 1, cyto: 1, mito: 1, cysk: 1
O60832	nucl: 20.5, cyto_nucl: 16.5, cyto: 11.5
O60841	cyto: 18, cyto_nucl: 15, nucl: 10, cysk: 4
O60884	cyto: 19.5, cyto_nucl: 14.5, nucl: 6.5, mito: 3, extr: 2, cysk: 1
O60885	nucl: 32
O60888	extr: 26, plas: 4, E.R.: 2
O60934	nucl: 11, cyto_nucl: 10.5, plas: 9, cyto: 8, pero: 2, mito: 1, cysk: 1
O75027	mito: 22, pero: 5, plas: 2, golg: 2, cyto_nucl: 1
O75030	nucl: 31, cyto: 1
O75044	nucl: 23.5, cyto_nucl: 14.5, cyto: 4.5, plas: 2, cysk: 1, golg: 1
O75063	E.R.: 7, golg: 6, extr: 5, lyso: 5, plas: 4, pero: 3, mito: 2
O75083	cyto: 20.5, cyto_nucl: 15, nucl: 8.5, plas: 2, E.R.: 1
Q9BT22	plas: 8, nucl: 8, pero: 4, mito: 3, golg: 3, extr: 2, E.R.: 2, cyto: 1, lyso: 1
Q9BTC0	nucl: 27, cyto: 4, golg: 1
Q9BTL3	extr: 23, cyto: 7, cyto_nucl: 5.5, nucl: 2
Q9BTV4	plas: 14, mito: 7, nucl: 3, pero: 3, E.R.: 2, extr: 1, lyso: 1, golg: 1
Q9BU79	plas: 32
Q9BUB7	plas: 6, mito: 6, E.R._mito: 6, extr: 4, E.R.: 4, pero: 4, golg: 4, cyto_nucl: 2, nucl: 1.5, cyto: 1.5, lyso: 1
Q9BUF5	cyto: 17.5, cyto_nucl: 14.5, nucl: 8.5, pero: 3, extr: 2, mito: 1
Q9BUI4	cyto: 16, cyto_nucl: 14.5, nucl: 11, pero: 2, plas: 1, mito: 1, cysk: 1
Q9BUJ2	nucl: 15, cyto: 10, extr: 2, mito: 2, plas: 1, E.R.: 1, pero: 1
Q9BUN8	extr: 8, lyso: 8, plas: 7, nucl: 2, cyto: 2, mito: 2, pero: 2, E.R.: 1
Q9BUQ8	nucl: 32
Q9BV20	plas: 11, mito: 7, pero: 4, extr: 3, cyto_nucl: 3, nucl: 2.5, cyto: 2.5, E.R.: 1, golg: 1
Q9BV38	plas: 22, cyto_nucl: 5.5, nucl: 5, cyto: 4, mito: 1
Q9BV44	cyto: 20, cyto_nucl: 15.3333, cyto_mito: 10.8333, nucl: 9.5, pero: 2
Q9BV79	mito: 23, pero: 5, cyto_nucl: 2, nucl: 1.5, cyto: 1.5, plas: 1
Q9BV86	cyto: 13.5, cyto_nucl: 11, extr: 7, nucl: 3.5, plas: 3, E.R.: 3, mito: 1, cysk: 1
Q9BVA1	cyto: 17.5, cyto_nucl: 14.5, nucl: 8.5, pero: 3, extr: 2, mito: 1
Q9BVJ6	nucl: 24, cyto_nucl: 16, cyto: 6, E.R.: 1, cysk: 1
Q9BVK6	extr: 13, mito: 12, E.R.: 4, cyto: 1, pero: 1, golg: 1
Q9BVL2	nucl: 19.5, cyto_nucl: 13, cyto: 5.5, extr: 3, golg: 3, cysk: 1
Q9BVV7	mito: 12, mito_nucl: 9.33333, E.R._mito: 6.83333, nucl: 5.5, plas: 4, cyto: 4, pero: 4, golg: 2
Q9BW27	plas: 11, nucl: 6, cyto: 6, mito: 5, E.R.: 2, golg: 2
Q9BW71	nucl: 26, cyto_nucl: 16.8333, cyto: 3.5, cyto_golg: 2.83333, extr: 1, cysk: 1
Q9BW83	mito: 18, extr: 8, cyto: 4, nucl: 2
Q9BWE0	nucl: 31, cyto_nucl: 17
Q9BWF3	cyto: 13.5, cyto_nucl: 11.5, nucl: 8.5, plas: 4, pero: 2, extr: 1, mito: 1, E.R.: 1, lyso: 1
Q9BWJ5	extr: 11, cyto: 11, nucl: 7, mito: 3
Q9BWM7	plas: 21, mito: 4, E.R.: 4, cyto: 3
Q9BWS9	extr: 22, E.R.: 5, mito: 3, cyto_nucl: 1, lyso: 1
Q9BWU0	nucl: 23.5, cyto_nucl: 16.5, cyto: 8.5
Q9BX59	plas: 24, lyso: 4, extr: 2, E.R.: 2
Q9BX66	nucl: 28.5, cyto_nucl: 16, cyto: 2.5, E.R.: 1
Q9BX68	mito: 24, extr: 4, cyto: 1.5, cyto_nucl: 1.5, E.R.: 1, pero: 1
Q9BXB4	cyto: 12.5, cyto_nucl: 12.5, nucl: 11.5, golg: 4, extr: 2, plas: 1, mito: 1
Q9BXB5	nucl: 22.5, cyto_nucl: 17.8333, cyto: 8, cyto_golg: 5.66667, golg: 1.5
Q9BXK5	plas: 12, nucl: 5.5, cyto_nucl: 4.5, mito: 4, pero: 4, cyto: 2.5, extr: 2, E.R.: 1, golg: 1
Q9BXP5	nucl: 16.5, cyto_nucl: 14.1667, cyto: 10.5, cyto_mito: 6.83333, pero: 3, cysk: 1
Q9BXS4	extr: 20, plas: 9, lyso: 2, E.R.: 1
Q9BXS5	cyto: 18, E.R._mito: 9.5, mito: 7, extr: 2, nucl: 1
Q9BXS6	nucl: 25.5, cyto_nucl: 15.5, cyto: 4.5, E.R.: 1, cysk: 1
Q9BXW9	nucl: 15, plas: 13, cyto: 4
Q9BY43	nucl: 13.5, cyto_nucl: 13.5, cyto: 12.5, mito: 5, extr: 1
Q9BY44	cyto: 20.5, cyto_nucl: 13, nucl: 4.5, mito: 4, pero: 2, E.R.: 1
Q9BY77	cyto: 19.5, cyto_nucl: 13, mito: 6, nucl: 5.5, pero: 1
Q9BYG3	nucl: 25, cyto: 6, plas: 1
Q9BYI3	cyto_nucl: 15, cyto: 14.5, nucl: 12.5, extr: 2, plas: 1, mito: 1, golg: 1
Q9BYK8	nucl: 28, extr: 1, cyto: 1, mito: 1, pero: 1
Q9BYT8	mito: 23, cyto: 3.5, cyto_nucl: 3.5, nucl: 2.5, golg: 2, lyso: 1
Q9BZ95	nucl: 14.5, cyto_nucl: 11.5, cyto: 7.5, plas: 6, pero: 3, extr: 1
Q9BZE4	nucl: 16.5, cyto_nucl: 13.5, cyto: 9.5, cysk: 3, extr: 2, pero: 1
Q9BZF1	nucl: 10, cyto: 10, plas: 9, E.R.: 2, golg: 1
Q9BZJ0	cyto: 15, cyto_nucl: 13.5, nucl: 10, cysk: 5.5, cysk_plas: 5
Q9BZK7	nucl: 13.5, cyto_nucl: 13.5, cyto: 12.5, mito: 2, plas: 1, extr: 1, lyso: 1, cysk: 1
Q9BZQ8	nucl: 27, cyto_nucl: 16.5, cyto: 4, golg: 1
Q9C005	cyto: 21, extr: 5, nucl: 3, mito: 3
Q9C086	nucl: 22, cyto_nucl: 15, cyto: 6, extr: 2, mito: 2
Q9C0B1	cyto: 17, cyto_nucl: 15.5, nucl: 12, extr: 1, pero: 1, golg: 1
Q9C0B5	plas: 14.5, extr_plas: 12.5, extr: 9.5, E.R.: 4.5, nucl: 3, E.R._golg: 3
Q9C0C2	nucl: 28.5, cyto_nucl: 17.5, cyto: 3.5
Q9C0C9	nucl: 24.5, cyto_nucl: 16.5, cyto: 7.5
Q9C0D5	nucl: 23, cyto_nucl: 18.5, cyto: 8, plas: 1
Q9C0E8	plas: 21, nucl: 5, cyto: 3, mito: 1, lyso: 1, golg: 1
Q9C0H2	plas: 30.5, extr_plas: 16, E.R.: 1
Q9C0J8	nucl: 21, mito: 8, cyto: 3
Q9GZL7	nucl: 20.5, cyto_nucl: 14, cyto: 6.5, plas: 3, mito: 1, cysk: 1
Q9GZN1	cyto: 24, cyto_nucl: 16, nucl: 6, plas: 2
Q9GZR5	cyto: 15.5, cyto_nucl: 10.5, plas: 6, nucl: 4.5, mito: 3.5, mito_pero: 2.5, E.R.: 2
Q9GZS3	cysk: 15, cyto_nucl: 11.5, cyto: 8.5, nucl: 7.5, extr: 1
Q9GZT3	mito: 27, cyto: 2, golg: 2, pero: 1
Q9GZZ1	cyto: 16, cyto_nucl: 12.5, mito: 10, extr: 3
Q9H078	mito: 29.5, cyto_mito: 17, E.R.: 1
Q9H089	nucl: 17.5, mito: 11, cyto_nucl: 11, cyto: 3.5
Q9H0A0	nucl: 17.5, cyto_nucl: 12.5, cyto: 4.5, mito: 3, cysk: 3, pero: 2, plas: 1, extr: 1
Q9H0D6	nucl: 22, cyto_nucl: 16, cyto: 8, plas: 1, mito: 1
Q9H0E9	nucl: 21.5, cyto_nucl: 17, cyto: 9.5, golg: 1
Q9H0H5	nucl: 16, cyto: 13, plas: 1, cysk: 1, golg: 1
Q9H0J9	nucl: 17.5, cyto_nucl: 15, cyto: 9.5, extr: 5
Q9H0P0	extr: 11, mito: 9.5, E.R.: 6, mito_pero: 5.5, plas: 2, cyto: 2, lyso: 1
Q9H0S4	nucl: 32
Q9H0U4	cyto: 14.5, mito: 12, cyto_nucl: 8, extr: 4, golg: 1
Q9H0U6	mito: 14, cyto: 8.5, cyto_nucl: 8, cyto_pero: 7.16667, nucl: 5, pero: 2.5, extr: 2
Q9H0W9	cyto: 24.5, cyto_nucl: 14.5, nucl: 3.5, mito: 2, extr: 1, cysk: 1
Q9H0X9	nucl: 16.5, cyto_nucl: 11, plas: 9, cyto: 4.5, mito: 1, E.R.: 1
Q9H1C4	plas: 21, E.R.: 5.5, E.R._golg: 4, nucl: 2, cyto: 2, golg: 1.5
Q9H1K0	nucl: 32
Q9H1K1	mito: 26, cyto: 4, extr: 1, pero: 1
Q9H223	cyto: 12.5, cyto_nucl: 11.5, nucl: 9.5, cysk: 5, mito: 4, cysk_plas: 4
Q9H299	cyto_nucl: 17.5, cyto: 12, nucl: 9, mito: 6, extr: 3, pero: 2
Q9H2D6	nucl: 26, cyto_nucl: 18, cyto: 6
Q9H2G2	nucl: 20.5, cyto_nucl: 13, mito: 5, cyto: 4.5, extr: 2
Q9H2H8	cyto: 21.5, cyto_nucl: 13.3333, cyto_plas: 11.6667, extr: 3, nucl: 3, mito: 3, cysk: 1
Q9H2M9	cyto: 17, mito: 7, golg: 3, extr: 2, nucl: 2, E.R.: 1
Q9H2P0	nucl: 31, cyto_nucl: 17
Q9H2U1	nucl: 27, cyto: 3, plas: 2
Q9H2U2	mito: 19, cyto: 6, extr: 4, plas: 1, E.R.: 1, golg: 1
Q9H307	nucl: 29.5, cyto_nucl: 16, cyto: 1.5, cysk: 1
Q9H3H3	mito: 13, extr: 8, nucl: 6, cyto_nucl: 5.5, cyto: 3, plas: 1, pero: 1
Q9H3K6	extr: 28, mito: 3, cyto: 1
Q9H3N1	extr: 26, plas: 5, E.R.: 1
Q9H3P2	nucl: 27.5, cyto_nucl: 16.5, cyto: 4.5
Q9H3P7	nucl: 17, cyto: 13, E.R.: 1, cysk: 1
Q9H3U1	cyto: 21.5, cyto_nucl: 14, nucl: 5.5, mito: 3, golg: 2
Q9H410	nucl: 28, extr: 1, cyto: 1, E.R.: 1, cysk: 1
Q9H444	nucl: 18, extr: 5, cyto: 5, mito: 4
Q9H488	extr: 19, lyso: 5, cyto_pero: 2.5, cyto: 2, mito: 2, E.R.: 2, golg: 1
Q9H4B0	cyto: 9.5, mito: 8.5, cyto_nucl: 6, plas: 5, pero: 5, E.R._mito: 5, golg: 2, nucl: 1.5
O75116	nucl: 22.5, cyto_nucl: 14.1667, cyto: 4.5, cyto_mito: 3.83333, cysk_plas: 3.5, cysk: 2.5
O75131	extr: 12, cyto_pero: 6.5, plas: 6, cyto: 6, mito_pero: 5.16667, pero: 4.5, mito: 2.5, nucl: 1
O75150	nucl: 32
O75151	nucl: 26.5, cyto_nucl: 15.5, cyto: 3.5, cysk: 2
O75152	nucl: 26.5, cyto_nucl: 16.5, cyto: 5.5
O75165	nucl: 12, cyto_nucl: 10, plas: 9, mito: 5, cyto: 4, E.R.: 2
O75177	nucl: 16, mito: 11, cyto: 3, extr: 1, cysk_plas: 1
O75223	cyto: 19, cyto_nucl: 12.5, extr: 7, mito: 2, lyso: 1, golg: 1
O75306	mito: 29.5, cyto_mito: 16, cyto: 1.5, lyso: 1
O75312	cyto: 9.5, cysk: 9, cyto_nucl: 8.5, nucl: 6.5, extr: 3, mito: 3, pero: 1
O75323	mito: 28, cyto: 2, nucl: 1, pero: 1
O75340	cyto_nucl: 19, cyto: 15.5, extr: 5, mito: 4
O75347	mito: 16, cyto: 11.5, cyto_nucl: 8.5, nucl: 4.5
O75348	mito: 16, nucl: 8.5, cyto_nucl: 7.5, cyto: 5.5, plas: 2
O75351	nucl: 16, cyto: 11, cysk: 4, extr: 1
O75362	nucl: 30.5, cyto_nucl: 16.5, cyto: 1.5
Q9H4K7	mito: 22, cyto: 8, extr: 1, pero: 1
Q9H4L4	nucl: 24, cyto_nucl: 16, cyto: 6, plas: 1, golg: 1
Q9H4L5	nucl: 22.5, cyto_nucl: 17, cyto: 8.5, golg: 1
Q9H4M9	cyto_nucl: 16.5, nucl: 15.5, cyto: 12.5, cysk: 2.5, cysk_plas: 2, pero: 1
Q9H553	extr: 10, plas: 8, cyto: 4.5, nucl: 4, E.R.: 3, cyto_pero: 3, lyso: 2
Q9H582	nucl: 31, cyto_nucl: 17
Q9H583	plas: 13, cyto: 7, nucl: 6, pero: 6
Q9H5N1	nucl: 27.5, cyto_nucl: 17.5, cyto: 4.5
Q9H5Q4	mito: 19, cyto: 10, nucl: 2, golg: 1
Q9H6E4	extr: 14, E.R.: 10, plas: 5, lyso: 3
Q9H6R0	nucl: 31, cyto: 1
Q9H7B2	nucl: 15.5, cyto_nucl: 14.5, cyto: 12.5, mito: 3, extr: 1
Q9H7D0	plas: 16, nucl: 13.5, cyto_nucl: 7.5, extr: 1, mito: 1
Q9H7H0	mito: 12.5, extr: 9, mito_pero: 8.5, pero: 3.5, cyto: 3, nucl: 2, lyso: 2
Q9H7N4	nucl: 30.5, cyto_nucl: 16.5, cyto: 1.5
Q9H7Z6	cyto: 17, nucl: 11, mito: 2, pero: 1, cysk: 1
Q9H7Z7	mito: 28.5, cyto_mito: 15.5, cyto: 1.5, plas: 1, extr: 1
Q9H814	nucl: 22.5, cyto_nucl: 15.5, cyto: 7.5, plas: 1, extr: 1
Q9H845	mito: 31, cyto_mito: 17
Q9H8Y8	nucl: 18.5, cyto_nucl: 15, cyto: 6.5, golg: 3, extr: 2, mito: 1, E.R.: 1
Q9H910	cyto: 15.5, cyto_nucl: 12.5, nucl: 8.5, extr: 7, mito: 1
Q9H936	mito: 10.5, E.R._mito: 8.5, plas: 7, extr: 5, pero: 5, E.R.: 3.5, golg: 1
Q9H981	cyto: 21.5, cyto_plas: 11.5, nucl: 8, golg: 2
Q9H9B4	plas: 9, cyto: 7.5, cyto_nucl: 7, nucl: 5.5, mito: 4, E.R.: 4, pero: 1, golg: 1
Q9H9J2	mito: 28, cyto: 4
Q9H9P8	plas: 15, mito: 13, cyto_mito: 8, extr: 1, pero: 1, golg: 1
Q9H9Q2	cyto: 16, mito: 14, extr: 1, cysk: 1
Q9HA77	mito: 24, E.R._mito: 13.3333, cyto_mito: 12.8333, plas: 2, nucl: 2, pero: 2, E.R.: 1.5
Q9HAF1	nucl: 30, cyto: 2
Q9HAU0	nucl: 16, cyto_nucl: 14, cyto: 10, cysk: 3, plas: 1, mito: 1, golg: 1
Q9HAV0	plas: 9, cyto: 7.5, cyto_nucl: 7.5, extr: 7, nucl: 6.5, mito: 1, pero: 1
Q9HAV4	cyto: 13, E.R.: 5, pero: 5, plas: 3, nucl: 3, golg: 2, mito: 1
Q9HAV7	mito: 26, cyto: 6
Q9HAW4	nucl: 27, cyto_nucl: 17, cyto: 5
Q9HB07	mito: 12.5, mito_pero: 9, nucl: 6, pero: 4.5, E.R.: 4, cyto: 2, lyso: 2, extr: 1
Q9HB71	nucl: 19.5, cyto_nucl: 16, cyto: 11.5, mito: 1
Q9HBF4	cyto: 16, nucl: 8, plas: 4, pero: 3, golg: 1
Q9HBH5	mito: 12, pero: 8, extr: 4, E.R.: 2, lyso: 2, golg: 2, plas: 1, cyto: 1
Q9HBM1	nucl: 18.5, cyto_nucl: 15.5, cyto: 11.5, plas: 2
Q9HCC0	mito: 25, plas: 4, extr: 1, E.R.: 1, pero: 1
Q9HCD5	nucl: 29, cyto_nucl: 16.5, cyto: 2, plas: 1
Q9HCG8	nucl: 26.5, cyto_nucl: 18, cyto: 4.5, golg: 1
Q9HCK8	nucl: 24.5, cyto_nucl: 16.5, cyto: 7.5
Q9HCS7	cyto: 12, extr: 6, nucl: 5, pero: 5, mito: 4
Q9HD20	plas: 26, nucl: 2, cyto: 2, E.R.: 1, pero: 1
Q9HDC9	plas: 18, extr_plas: 10.5, cyto_nucl: 5, E.R.: 4, nucl: 3.5, cyto: 3.5, mito: 1, golg: 1
Q9NP61	nucl: 25.5, cyto_nucl: 19.3333, cyto: 6, cyto_golg: 4.33333
Q9NP72	cyto: 24.5, cyto_nucl: 17, nucl: 4.5, extr: 1, mito: 1, cysk: 1
Q9NP74	nucl: 19, cyto: 12, cysk: 1
Q9NP77	extr: 16, cyto: 8.5, cyto_nucl: 7, mito: 5, nucl: 2.5
Q9NP81	mito: 25, cyto: 4, extr: 1, E.R.: 1, pero: 1
Q9NPF4	plas: 15, mito: 7, cyto_nucl: 6.5, cyto: 6, nucl: 3, pero: 1
Q9NPJ3	cyto: 24.5, cyto_nucl: 13.5, mito: 3, nucl: 1.5, extr: 1, E.R.: 1, pero: 1
Q9NQ88	mito: 17, E.R._mito: 10, cyto: 5, nucl: 4, golg: 2, extr: 1, pero: 1, lyso: 1
Q9NQC1	nucl: 20, cyto: 10, plas: 1, golg: 1
Q9NQC3	plas: 15, nucl: 14, cyto: 2, E.R.: 1
Q9NQG5	nucl: 26, cyto: 3, plas: 2, E.R.: 1
Q9NQR4	mito: 12.5, cyto_nucl: 7, E.R._mito: 7, cyto: 6.5, nucl: 4.5, golg: 3, plas: 2, extr: 2, pero: 1
Q9NQS7	nucl: 25, cyto_nucl: 15.5, cyto: 4, cysk: 2, plas: 1
Q9NQT8	nucl: 28, cyto: 3, mito: 1
Q9NQW6	nucl: 26, cyto_nucl: 17, cyto: 4, plas: 1, golg: 1
Q9NQW7	mito: 10, cyto_nucl: 9.5, cyto: 9, nucl: 8, plas: 5
Q9NR12	nucl: 28, cyto_nucl: 16, cyto: 2, pero: 2
Q9NR19	cyto: 14, nucl: 8, plas: 5, extr: 1, mito: 1, E.R.: 1, pero: 1, golg: 1
Q9NR28	mito: 23, mito_pero: 13.3333, E.R._mito: 12.3333, cyto_nucl: 3, pero: 2.5, extr: 2, nucl: 2, cyto: 2
Q9NR30	nucl: 30, cyto: 1, cysk_plas: 1
Q9NR31	cyto: 22.5, cyto_nucl: 17.6667, cyto_plas: 13.3333, nucl: 5.5, mito: 2, lyso: 1
Q9NR45	cyto: 24, nucl: 4, mito: 3, cysk: 1
Q9NR56	cyto: 18.5, cyto_nucl: 14.5, nucl: 9.5, extr: 2, mito: 1, pero: 1
Q9NRA8	nucl: 24.5, cyto_nucl: 17, cyto: 6.5, golg: 1
Q9NRG9	plas: 16, nucl: 9.5, cyto_nucl: 8, cyto: 5.5, pero: 1
Q9NRK6	plas: 24, nucl: 4, mito: 2, lyso: 1, golg: 1
Q9NRL2	nucl: 31, mito: 1
Q9NRP0	plas: 12, extr: 7, lyso: 4, cyto: 3, pero: 3, nucl: 2, E.R.: 1
Q9NRW3	extr: 25, cyto: 3, mito: 3, nucl: 1
Q9NRX1	cyto: 23.5, cyto_nucl: 17.3333, cyto_pero: 14, nucl: 5, pero: 2.5, mito: 1
Q9NS69	cyto: 11.5, extr: 9, cyto_nucl: 8.5, nucl: 4.5, mito: 4, plas: 2, E.R.: 1
Q9NS86	cyto: 17, cyto_nucl: 11.5, plas: 6, nucl: 4, pero: 2.5, mito_pero: 2.5, mito: 1.5, golg: 1
Q9NS87	cyto: 17.5, cyto_nucl: 13.5, nucl: 8.5, mito: 3, golg: 3
Q9NSD9	cyto: 28.5, cyto_nucl: 17, nucl: 2.5, mito: 1
Q9NSE4	mito: 19, nucl: 5.5, cyto_nucl: 4.5, pero: 4, cyto: 2.5, plas: 1
Q9NT62	cyto: 12.5, mito: 10.5, cyto_nucl: 10, mito_pero: 8.5, pero: 3.5, extr: 2, plas: 1
Q9NTI5	nucl: 31, cyto: 1
Q9NTJ3	cyto_nucl: 14, nucl: 13, cyto: 13, mito: 3, extr: 2, cysk_plas: 1
Q9NTJ5	plas: 27, E.R.: 2.5, mito: 2, E.R._golg: 2
Q9NTK5	cyto: 17, mito: 14, pero: 1
Q9NTW7	nucl: 30, cyto_nucl: 17, cyto: 2
Q9NU22	plas: 11, nucl: 9.5, cyto_nucl: 8.5, cyto: 6.5, cysk: 3, pero: 2
Q9NUB1	mito: 16, cyto: 6, nucl: 4, E.R.: 2, lyso: 2, plas: 1, pero: 1
Q9NUE0	plas: 30, cyto: 2
Q9NUJ1	mito: 17, E.R._mito: 13.8333, mito_pero: 10.8333, extr: 3, cyto: 3, pero: 2.5, golg: 2, nucl: 1
Q9NUM4	plas: 30, E.R.: 2
Q9NUQ7	cyto: 16, cysk: 15, nucl: 1
Q9NUQ9	cyto: 19, cyto_nucl: 14.5, nucl: 6, mito: 4, extr: 1, E.R.: 1, cysk: 1
Q9NUT2	plas: 23, mito: 7, E.R.: 1, pero: 1
Q9NUU7	cyto: 20.5, cyto_nucl: 14.3333, cyto_mito: 11.6667, nucl: 6, pero: 3, mito: 1.5, extr: 1
Q9NV06	nucl: 17.5, cyto_nucl: 16.5, cyto: 10.5, mito: 4
Q9NV56	nucl: 22, plas: 5, cyto: 4, extr: 1
O75367	mito: 20.5, mito_nucl: 14.6667, E.R._mito: 11.1667, nucl: 6.5, cyto_nucl: 5.66667, cyto: 3.5, plas: 1
O75368	mito: 19, cyto: 12.5, cyto_nucl: 7
O75369	cyto: 18.5, cyto_nucl: 13.6667, cyto_plas: 10.6667, cyto_mito: 10.5, nucl: 7.5, cysk: 3, plas: 1.5, mito_pero: 1.33333
O75379	cyto: 12.5, plas: 10, cyto_nucl: 7.5, E.R.: 4, mito: 2, nucl: 1.5, pero: 1, golg: 1
O75390	mito: 22, extr: 8, E.R.: 1, cyto_nucl: 1
O75396	extr: 13, plas: 6, nucl: 4, pero: 3, E.R.: 2.5, E.R._mito: 2.5, mito: 1.5, cyto: 1, lyso: 1
O75400	nucl: 27, plas: 2, cyto: 2, E.R.: 1
O75431	cyto: 14, cyto_nucl: 10.5, extr: 9, nucl: 5, mito: 3, lyso: 1
O75436	cyto: 18, cyto_nucl: 16.5, nucl: 9, mito: 4, extr: 1
O75438	extr: 21, cyto: 8.5, cyto_nucl: 5, mito: 2
O75439	mito: 25, nucl: 2.5, cyto_nucl: 2.5, pero: 2, cyto: 1.5, lyso: 1
O75446	extr: 22, lyso: 4, plas: 2, cyto_mito: 1.83333, cyto: 1.5, mito_pero: 1.33333, E.R.: 1
O75475	nucl: 21.5, cyto_nucl: 16.1667, cyto: 7.5, cyto_golg: 5.5, extr: 2
O75477	E.R.: 15.5, E.R._mito: 8.5, extr: 8, pero: 4, plas: 2, cyto: 1, lyso: 1
O75489	mito: 28, cyto: 2, nucl: 1, pero: 1
O75494	nucl: 29.5, cyto_nucl: 15.5, cysk: 2
O75506	cyto: 18.5, cyto_nucl: 12.5, extr: 7, nucl: 3.5, cysk: 2, mito: 1
O75521	mito: 14.5, mito_nucl: 13.3333, nucl: 10, E.R._mito: 8.16667, plas: 2, pero: 2, golg: 2, cyto: 1
O75525	cyto: 19, cyto_nucl: 16, nucl: 9, extr: 2, mito: 1, pero: 1
O75529	plas: 11, mito: 9, nucl: 8, E.R.: 2, cyto: 1, lyso: 1
O75530	nucl: 31, cyto: 1
O75533	cyto_nucl: 14, cyto: 12.5, nucl: 10.5, plas: 9
O75534	nucl: 26, cyto: 5, golg: 1
O75569	cyto: 16, cyto_nucl: 12.5, extr: 7, nucl: 5, mito: 1.5, E.R._mito: 1.5, lyso: 1, cysk: 1
O75586	cyto_nucl: 15, cyto: 14.5, nucl: 12.5, plas: 3, extr: 1, mito: 1
Q9NVA2	nucl: 19, cyto_nucl: 16, cyto: 11, extr: 2
Q9NVD7	mito: 15, nucl: 8, cyto: 4, E.R.: 2, cysk_plas: 2, pero: 1
Q9NVI1	nucl: 19.5, cyto_nucl: 13.5, cyto: 6.5, plas: 4, cysk: 1, golg: 1
Q9NVI7	cyto: 16.5, cyto_nucl: 12.5, nucl: 7.5, pero: 5, mito: 2, plas: 1
Q9NVM9	cyto_nucl: 14, nucl: 13.5, cyto: 13.5, plas: 3, pero: 1, golg: 1
Q9NVP1	nucl: 32
Q9NVU7	nucl: 30, cyto: 2
Q9NVX2	nucl: 19, cyto_nucl: 14.5, cyto: 6, extr: 3, mito: 2, cysk: 1, golg: 1
Q9NW64	cyto: 24.5, cyto_nucl: 15.5, nucl: 3.5, mito: 2, extr: 1, pero: 1
Q9NWH9	nucl: 23.5, cyto_nucl: 14.5, cyto: 4.5, extr: 3, cysk: 1
Q9NWR8	mito: 17, nucl: 7, cyto_nucl: 7, cyto: 5, E.R.: 2, cysk_plas: 1
Q9NWT1	nucl: 17, cyto: 11, pero: 2, extr: 1, mito: 1
Q9NWU5	mito: 16, cyto: 15, pero: 1
Q9NWW5	plas: 26, mito: 2, E.R.: 2, cyto: 1, pero: 1
Q9NWY4	cyto_nucl: 15.5, nucl: 15, cyto: 14, mito: 2, cysk: 1
Q9NX14	mito: 19, extr: 7, pero: 3, cyto: 2, plas: 1
Q9NX24	cyto: 14, extr: 12, nucl: 3, mito: 3
Q9NX40	nucl: 18, cyto: 6, E.R.: 3, plas: 2, mito: 2, golg: 1
Q9NX46	mito: 18.5, cyto_mito: 12.1667, extr: 6, cyto: 4.5, cyto_nucl: 3.83333, lyso: 1, cysk_plas: 1
Q9NX63	cyto: 13.5, cyto_nucl: 10, mito: 8, nucl: 5.5, extr: 5
Q9NX74	cyto: 13, mito: 12.5, cyto_nucl: 9.5, E.R._mito: 7, nucl: 4, extr: 1, pero: 1
Q9NXE4	plas: 20, mito: 8, nucl: 1, E.R.: 1, pero: 1, lyso: 1
Q9NXF1	nucl: 17.5, plas: 12, cyto_nucl: 11, mito: 1
Q9NXG2	nucl: 20, cyto: 8, E.R.: 2, mito: 1, pero: 1
Q9NXR7	mito: 12, cyto: 11, mito_pero: 8.33333, E.R._mito: 7, nucl: 6, extr: 1
Q9NXR8	nucl: 28.5, cyto_nucl: 16, cyto: 2.5, plas: 1
Q9NXS2	mito: 12, lyso: 5, nucl: 4, cyto: 3, E.R.: 3, extr: 2, pero: 2, plas: 1
Q9NXX6	nucl: 19.5, cyto_nucl: 16, cyto: 11.5, cysk_plas: 1
Q9NY27	nucl: 23.5, cyto_nucl: 14.5, cyto: 4.5, extr: 3, lyso: 1
Q9NY61	nucl: 22.5, cyto_nucl: 16, cyto: 8.5, E.R.: 1
Q9NY93	nucl: 16, cyto: 13.5, cyto_mito: 7.5, E.R.: 1, pero: 1
Q9NYA3	nucl: 21, cyto_nucl: 16.5, cyto: 10, cysk: 1
Q9NYB0	nucl: 24, cyto: 7, E.R.: 1
Q9NYF8	nucl: 31.5, cyto_nucl: 16.5
Q9NYK5	mito: 19, E.R._mito: 11, nucl: 5, cyto: 4, extr: 1, pero: 1, lyso: 1
Q9NYU1	pero: 14, cyto: 5, plas: 4, mito: 4, E.R.: 4, nucl: 1
Q9NYU2	plas: 15, E.R.: 8, extr: 3, pero: 3, nucl: 1, cyto: 1, mito: 1
Q9NYY8	mito: 12.5, cyto: 8, cyto_nucl: 8, E.R._mito: 7, nucl: 6, pero: 3, plas: 2
Q9NZ01	cyto: 20.5, cyto_nucl: 13, nucl: 4.5, mito: 4, cysk: 2, plas: 1
Q9NZ08	extr: 17, plas: 6, E.R.: 6, lyso: 2, pero: 1
Q9NZ43	mito: 11.5, pero: 11, E.R._mito: 8.5, E.R.: 2.5, extr: 2, cyto: 2, golg: 2, plas: 1
Q9NZ45	extr: 24, plas: 5, cyto: 1, mito: 1, E.R.: 1
Q9NZB2	nucl: 20, cyto_nucl: 18, cyto: 12
Q9NZC9	nucl: 27.5, cyto_nucl: 18, cyto: 3.5, golg: 1
Q9NZD8	cyto: 15.5, cyto_nucl: 12, mito: 6, nucl: 5.5, pero: 4, extr: 1
Q9NZJ6	mito: 21.5, cyto_mito: 13.3333, E.R._mito: 13.1667, mito_pero: 12.8333, cyto: 3.5, nucl: 3, pero: 2.5
Q9NZL4	plas: 13, extr: 9, nucl: 5, cyto_nucl: 5, cyto: 3, mito: 1, lyso: 1
Q9NZM1	plas: 24, cyto: 3, nucl: 2, pero: 2, extr: 1
Q9NZM3	nucl: 19.5, cyto_nucl: 14, cyto: 7.5, plas: 5
Q9NZM5	nucl: 24.5, cyto_nucl: 15, cyto: 4.5, extr: 2, cysk_plas: 1
Q9NZN5	nucl: 29, cyto: 2, mito: 1
Q9NZN8	nucl: 29, cyto_nucl: 17, cyto: 3
Q9NZV1	plas: 27, extr: 4, E.R.: 1
Q9P0I2	E.R.: 14, pero: 6.5, plas: 6, extr: 4, mito_pero: 4, cyto: 1
Q9P0J0	cyto: 19, cyto_nucl: 14.5, nucl: 6, extr: 5, mito: 1, E.R.: 1
Q9P0J1	mito: 23, nucl: 4, pero: 3, plas: 2
Q9P0L0	cyto: 10.5, pero: 10, cyto_nucl: 6.5, mito: 6, plas: 2, nucl: 1.5, lyso: 1, golg: 1
Q9P0S3	mito: 10.5, E.R._mito: 8, plas: 6, cyto_nucl: 5.5, cyto: 5, extr: 3, pero: 3, E.R.: 2.5
Q9P0T7	extr: 29, plas: 3
Q9P0U3	nucl: 18.5, cyto_nucl: 12.8333, cyto: 6, cyto_mito: 3.83333, pero: 3, plas: 2, E.R.: 1, golg: 1
Q9P0U4	cyto: 18.5, nucl: 12, cyto_mito: 10, pero: 1
Q9P0V3	nucl: 23.5, cyto_nucl: 14.5, cyto: 4.5, plas: 2, mito: 2
Q9P253	cyto: 12.5, cyto_nucl: 11.5, nucl: 7.5, mito: 5, extr: 4, plas: 2, golg: 1
Q9P258	nucl: 30, cyto_nucl: 17, cyto: 2
Q9P275	nucl: 25.5, cyto_nucl: 16.5, cyto: 6.5
Q9P2B2	extr: 9.5, extr_plas: 9.5, lyso: 9, plas: 6.5, E.R.: 2, golg: 2, mito: 1.5, cyto_mito: 1.5, pero: 1
Q9P2E9	E.R.: 25, extr: 6, cyto: 1
Q9P2J5	nucl: 17.5, cyto_nucl: 17, cyto: 13.5, plas: 1
Q9P2N6	nucl: 20, cyto_nucl: 13.5, cyto: 5, plas: 4, extr: 3
Q9P2P6	nucl: 24.5, cyto_nucl: 14.5, cyto: 3.5, plas: 3, mito: 1
Q9P2R3	cyto: 15.5, cyto_nucl: 13, nucl: 7.5, extr: 3, mito: 3, pero: 2, golg: 1
Q9P2R7	mito: 16, cyto: 13, pero: 2, E.R.: 1
Q9UBB9	nucl: 15.5, cyto_nucl: 14.8333, cyto: 13, cyto_mito: 7.33333, pero: 2, cysk: 1
Q9UBC2	nucl: 27, cyto_nucl: 16.3333, cyto: 3.5, cyto_golg: 2.66667, cysk: 1
Q9UBE0	cyto: 15, cyto_nucl: 14.5, nucl: 12.5, cyto_mito: 9.83333, plas: 2, extr: 1
Q9UBF2	cyto: 20, nucl: 7, E.R.: 3, pero: 1, golg: 1
Q9UBI6	extr: 13, cyto: 6, mito: 6, nucl: 4, golg: 3
Q9UBP6	nucl: 17.5, cyto_nucl: 15.5, cyto: 12.5, mito: 2
Q9UBQ0	mito: 14, cyto: 13.5, cyto_nucl: 7.5, extr: 4
Q9UBQ5	cyto: 19.5, cyto_nucl: 15.5, nucl: 4.5, extr: 4, pero: 3, golg: 1
Q9UBS4	E.R.: 12, mito: 7, extr: 5, pero: 4, golg: 3, cyto: 1
Q9UBT2	cyto: 10, nucl: 8, pero: 8, plas: 2, E.R.: 2, mito: 1, cysk: 1
Q9UBU8	nucl: 24, cyto: 5, extr: 2, plas: 1
Q9UBU9	nucl: 22, cyto: 8, cysk: 1, golg: 1
Q9UBV2	E.R.: 10.5, extr: 10, E.R._golg: 7, plas: 6, lyso: 3, golg: 2.5
Q9UBW7	nucl: 17, cyto_nucl: 11.5, extr: 11, cyto: 4
Q9UBX3	mito: 11, cyto: 9, extr: 8, nucl: 4
Q9UDR5	mito: 24.5, cyto_mito: 16, cyto: 6.5, extr: 1
Q9UDT6	nucl: 30.5, cyto_nucl: 16.5, cyto: 1.5
Q9UDW1	mito: 19, cyto: 10, extr: 2, nucl: 1
Q9UDY2	nucl: 29, cyto: 2, mito: 1
Q9UFW8	nucl: 15.5, cyto_nucl: 10, extr: 9, mito: 4, cyto: 3.5
Q9UGP8	E.R.: 21, plas: 6, cyto: 5
Q9UGU0	nucl: 29, cyto: 2, golg: 1
Q9UH17	cyto: 16, cyto_nucl: 13, nucl: 8, extr: 7, pero: 1
Q9UH99	nucl: 25.5, cyto_nucl: 14, plas: 4, cyto: 1.5, mito: 1
Q9UHB6	nucl: 26, cyto_nucl: 15.5, cyto: 3, mito: 3
Q9UHB7	nucl: 26, cyto_nucl: 18.3333, cyto: 4.5, cyto_golg: 3.5, extr: 1
Q9UHB9	nucl: 22.5, cyto_nucl: 14.5, cyto: 5.5, cysk_plas: 2.5, plas: 2, mito: 1
Q9UHD1	extr: 16, cyto: 11, cyto_nucl: 8, nucl: 3, mito: 2
Q9UHD2	cyto: 16, E.R.: 9, cysk: 4, plas: 2, pero: 1
Q9UHD8	nucl: 19.5, cyto_nucl: 12.5, mito: 8, cyto: 4.5
Q9UHG3	extr: 13, plas: 11, E.R.: 4, lyso: 3, pero: 1
Q9UHI6	nucl: 27, cyto: 3, E.R.: 1, golg: 1
Q9UHN6	plas: 26, nucl: 3, E.R.: 2, golg: 1
Q9UHQ9	extr: 14, mito: 9, E.R.: 5, cyto: 2, pero: 1, lyso: 1
Q9UHR4	nucl: 14, cyto_nucl: 13.8333, cyto: 11.5, cyto_golg: 8.66667, golg: 4.5, extr: 1, pero: 1
Q9UHX1	cyto: 15, cyto_nucl: 11, nucl: 5, mito_pero: 4, mito: 3.5, pero: 3.5, E.R.: 2, cysk: 2, plas: 1
Q9UI09	mito: 23, cyto: 8, nucl: 1
Q9UI10	nucl: 15, cyto_nucl: 13.8333, cyto: 10.5, cyto_mito: 6.16667, pero: 4, plas: 2
Q9UI30	mito: 21, cyto_nucl: 6.5, cyto: 5.5, nucl: 4.5, extr: 1
Q9UIA9	nucl: 16, cyto_nucl: 13.5, cyto: 9, plas: 7
Q9UIG0	nucl: 27.5, cyto_nucl: 17, cyto: 3.5, mito: 1
Q9UII4	nucl: 30, mito: 2
Q9UIJ7	mito: 17, cyto: 14.5, cyto_nucl: 8
Q9UJA5	nucl: 21.5, cyto_nucl: 16.5, cyto: 10.5
Q9UJS0	mito: 23, cyto: 5, nucl: 4
Q9UJU6	nucl: 21.5, cyto_nucl: 15.5, cyto: 8.5, mito: 2
O75608	mito: 13.5, cyto_nucl: 9.5, E.R._mito: 7.5, cyto: 7, nucl: 6, extr: 3, pero: 2
O75628	nucl: 25.5, cyto_nucl: 16, cyto: 5.5, cysk_plas: 1
O75643	cyto: 20, cyto_mito: 11.3333, cyto_plas: 10.8333, nucl: 6, pero: 3, mito: 1.5, cysk: 1
O75648	extr: 13, pero: 8.5, mito: 6, cyto_pero: 5, E.R.: 4
O75663	cyto: 25, pero: 3, extr: 2, nucl: 2
O75688	cyto: 16, nucl: 13, mito: 2, lyso: 1
O75691	nucl: 19, cyto_nucl: 15, cyto: 9, cysk: 3, plas: 1
O75694	plas: 23, cyto: 4, extr: 3, nucl: 1, mito: 1
O75717	nucl: 21, cyto_nucl: 15, cyto: 7, plas: 2, pero: 2
O75718	extr: 15, pero: 5, E.R.: 4, lyso: 3, plas: 2, golg: 2, mito: 1
O75821	cyto: 27, cyto_nucl: 17, nucl: 3, extr: 1, mito: 1
O75844	E.R.: 12, plas: 9, pero: 5, cyto: 3, extr: 2, mito: 1
O75874	cyto: 24, cyto_nucl: 15.3333, cyto_pero: 14, nucl: 3.5, pero: 2.5, mito: 2
O75882	plas: 26, E.R.: 3, mito: 2, cyto_nucl: 1
Q9UJX2	extr: 14, cyto: 6.5, cyto_pero: 5, plas: 4, pero: 2.5, mito: 2, E.R.: 2, lyso: 1
Q9UJZ1	mito: 21.5, cyto_mito: 12.8333, extr: 6, cyto: 3, cyto_nucl: 2.83333, nucl: 1.5
Q9UK23	extr: 15, plas: 12, nucl: 1, E.R.: 1, pero: 1, lyso: 1, golg: 1
Q9UK39	mito: 15.5, cyto_mito: 11.5, nucl: 7, cyto_pero: 5.5, cyto: 4, pero: 3.5, plas: 1, golg: 1
Q9UK58	nucl: 32
Q9UKA9	cyto: 13.5, cyto_nucl: 10, E.R.: 7, nucl: 5.5, pero: 3.5, mito_pero: 3, mito: 1.5, cysk: 1
Q9UKE5	nucl: 22, cyto_nucl: 17, cyto: 10
Q9UKF6	cyto: 16.5, cyto_nucl: 11, plas: 6, nucl: 4.5, mito: 4, pero: 1
Q9UKK9	nucl: 30, cyto: 2
Q9UKL3	nucl: 27.5, cyto_nucl: 16.5, cyto: 4.5
Q9UKM9	nucl: 28, cyto: 2, mito: 2
Q9UKN8	cyto: 18, nucl: 9, plas: 3, mito: 1, golg: 1
Q9UKR5	plas: 13, mito: 6.5, extr: 5, E.R._mito: 5, pero: 4, E.R.: 2.5, cyto_nucl: 1
Q9UKV3	nucl: 31.5, cyto_nucl: 16.5
Q9UKX7	cyto_nucl: 13.6667, cyto: 13.5, nucl: 10.5, cyto_golg: 10.5, golg: 5, plas: 2, extr: 1
Q9UL03	nucl: 32
Q9UL25	cyto: 14, cyto_nucl: 11.5, mito: 9, nucl: 5, pero: 3, plas: 1
Q9UL26	cyto: 24, cyto_nucl: 14.8333, cyto_plas: 13, nucl: 2.5, mito: 2, lyso: 2, pero: 1
Q9UL40	nucl: 31.5, cyto_nucl: 16.5
Q9UL46	cyto: 22, mito: 9, extr: 1
Q9ULA0	nucl: 15.5, cyto_nucl: 13.5, cyto: 10.5, mito: 6
Q9ULG6	nucl: 23.5, cyto_nucl: 13.5, plas: 5, cyto: 2.5, E.R.: 1
Q9ULH0	plas: 24, cyto: 3.5, cyto_mito: 2.5, nucl: 2, E.R.: 2
Q9ULU4	nucl: 27.5, cyto_nucl: 18.5, cyto: 4.5
Q9ULV3	nucl: 32
Q9ULV4	mito: 14, cyto: 10.5, cyto_nucl: 7, plas: 4, nucl: 2.5, extr: 1
Q9ULW0	nucl: 18, cyto_nucl: 16, cyto: 12, E.R.: 1, cysk: 1
Q9ULX6	nucl: 26, cyto_nucl: 17, cyto: 6
Q9UM00	extr: 11, plas: 10, mito: 6.5, golg: 4, E.R._mito: 4
Q9UM22	extr: 19, mito: 4, lyso: 4, plas: 3, nucl: 1, golg: 1
Q9UM54	cyto: 15.5, nucl: 12, cyto_mito: 8.5, pero: 4
Q9UMN6	nucl: 17, cyto_nucl: 14.8333, cyto: 8.5, cyto_mito: 8.33333, mito: 6.5
Q9UMS0	mito: 17.5, cyto: 11.5, mito_pero: 9.5, cyto_nucl: 7, nucl: 1.5, golg: 1
Q9UMS4	cyto: 14.5, cyto_nucl: 14.3333, nucl: 12, cyto_mito: 8.16667, plas: 4, cysk: 1
Q9UMZ2	nucl: 28.5, cyto_nucl: 16.5, cyto: 3.5
Q9UN86	cyto: 15.5, cyto_nucl: 13, nucl: 7.5, pero: 4, mito: 3, extr: 2
Q9UNE7	cyto: 18, nucl: 8, mito: 5, plas: 1
Q9UNF0	nucl: 17, cyto_nucl: 14.8333, cyto: 10.5, cyto_golg: 6.66667, plas: 2, golg: 1.5, E.R.: 1
Q9UNF1	nucl: 28.5, cyto_nucl: 16, cyto: 2.5, E.R.: 1
Q9UNH7	cyto: 25, cyto_nucl: 17.3333, cyto_golg: 14.1667, nucl: 4.5, golg: 1.5, extr: 1
Q9UNL4	nucl: 19, cyto: 6, extr: 5, plas: 1, E.R.: 1
Q9UNM6	mito: 14, cyto: 12.5, cyto_nucl: 7.5, pero: 2, nucl: 1.5, extr: 1, lyso: 1
Q9UNN8	plas: 29, extr: 2, E.R.: 1
Q9UNS2	E.R._mito: 13.5, mito: 10.5, cyto: 9.5, cyto_nucl: 7.5, nucl: 4.5, extr: 1, pero: 1
Q9UNX4	mito: 11, pero: 7, cyto: 4.5, cyto_nucl: 4, golg: 4, extr: 3, nucl: 2.5
Q9UNZ2	nucl: 24.5, cyto_nucl: 15, pero: 5, cyto: 2.5
Q9UPN3	nucl: 15.5, cyto_nucl: 14.8333, cyto: 13, cyto_mito: 7.33333, plas: 1, E.R.: 1, golg: 1
Q9UPN4	nucl: 23, cyto_nucl: 15.8333, cyto: 6.5, cyto_golg: 4.16667, extr: 1, mito: 1
Q9UPQ7	nucl: 31, cyto: 1
Q9UPT8	nucl: 26.5, cyto_nucl: 17.5, cyto: 5.5
Q9UPU5	cyto: 17.5, cyto_nucl: 16.3333, nucl: 11, cyto_mito: 9.83333, plas: 2, golg: 1
Q9UPZ3	cyto: 14, cyto_nucl: 14, nucl: 12, mito: 3, golg: 2, extr: 1
Q9UQ35	nucl: 29.5, cyto_nucl: 16, cyto: 1.5, mito: 1
Q9UQ80	nucl: 19, cyto: 12, E.R.: 1
Q9UQ90	mito: 17, golg: 5, plas: 2, E.R.: 2, lyso: 2, nucl: 1.5, cyto_nucl: 1.5, extr: 1, pero: 1
Q9UQE7	nucl: 11.5, cyto_nucl: 10.5, cyto: 8.5, mito: 6, cysk: 4, cysk_plas: 3.5, extr: 1
Q9Y223	mito: 25, cyto: 6, extr: 1
Q9Y224	cyto: 20, cyto_nucl: 15.5, cyto_pero: 12.8333, cyto_plas: 12, nucl: 5.5, pero: 3.5, extr: 1, mito: 1
Q9Y230	cyto: 25, cyto_nucl: 18.3333, cyto_plas: 13.6667, nucl: 6.5
Q9Y250	nucl: 28.5, cyto_nucl: 16, cyto: 2.5, mito: 1
Q9Y251	extr: 10, plas: 7, E.R.: 6, mito: 5, nucl: 2.5, cyto_nucl: 2, pero: 1
Q9Y262	cyto_nucl: 14.1667, nucl: 13, cyto: 11, cyto_pero: 7.16667, cyto_golg: 7.16667, extr: 3, pero: 1.5, golg: 1.5, mito: 1, cysk: 1
Q9Y263	mito: 10, nucl: 8.5, cyto_nucl: 8.5, cyto: 5.5, E.R.: 5, plas: 2, extr: 1
Q9Y265	cyto: 24.5, cyto_nucl: 15.5, nucl: 5.5, extr: 1, mito: 1
Q9Y266	cyto: 25, cyto_nucl: 17, nucl: 5, extr: 2
Q9Y276	E.R.: 11, plas: 7, extr: 6, lyso: 3, pero: 2, nucl: 1, cyto: 1, mito: 1
Q9Y277	cyto: 17, cyto_nucl: 12.5, mito: 8, nucl: 4, extr: 1, lyso: 1, golg: 1
Q9Y281	cyto_nucl: 12, cyto: 11.5, nucl: 9.5, mito: 8, extr: 3
Q9Y282	cyto: 13.5, plas: 10.5, cyto_nucl: 9, extr_plas: 6.5, mito: 2, golg: 2, extr: 1.5, E.R.: 1
Q9Y2B0	extr: 22, lyso: 8, plas: 1, mito: 1
Q9Y2H2	nucl: 15, cyto_nucl: 12, plas: 7, cyto: 7, cysk: 3
Q9Y2L1	nucl: 13, cyto_nucl: 12.5, cyto: 10, mito: 7, extr: 1, pero: 1
Q9Y2Q3	cyto: 20, cyto_nucl: 17.5, nucl: 7, mito: 2, extr: 1, pero: 1, cysk: 1
Q9Y2S7	mito: 20, cyto: 7.5, cyto_nucl: 5, extr: 2, nucl: 1.5, cysk_plas: 1
Q9Y2U8	plas: 15, nucl: 10, cyto: 6.5, cyto_mito: 4
Q9Y2V2	nucl: 18, cyto_nucl: 14.5, extr: 7, cyto: 7
Q9Y2W1	nucl: 31.5, cyto_nucl: 16.5
Q9Y2W2	nucl: 26, cyto_nucl: 16, cyto: 4, extr: 2
Q9Y2X3	cyto: 14.5, cyto_nucl: 12.5, nucl: 9.5, mito: 3, cysk: 3, plas: 1, extr: 1
Q9Y2Z4	mito: 25, extr: 5, cyto: 1.5, cyto_nucl: 1.5
Q9Y2Z9	mito: 11.5, extr: 7.5, cyto_mito: 6.83333, extr_plas: 5.5, pero: 3, lyso: 3, plas: 2.5, golg: 2, cyto_nucl: 1.33333, E.R.: 1
Q9Y316	nucl: 13.5, cyto_nucl: 8.66667, mito: 7, cyto_pero: 4.33333, extr: 4, pero: 4, cyto: 2.5, plas: 1
Q9Y376	cyto: 25, cyto_nucl: 16, nucl: 5, mito: 1, lyso: 1
Q9Y383	nucl: 28, cyto: 2, extr: 1, E.R.: 1
Q9Y388	nucl: 26.5, cyto_nucl: 16.5, cyto: 3.5, extr: 1, E.R.: 1
Q9Y399	mito: 19.5, E.R._mito: 10.5, cyto: 5.5, cyto_nucl: 5, plas: 4, pero: 1
Q9Y3A3	extr: 13, cyto_nucl: 8.5, cyto: 7.5, mito: 6, nucl: 4.5, pero: 1
Q9Y3A6	extr: 31, lyso: 1
Q9Y3B3	extr: 20, mito: 7, lyso: 2, cyto: 1, pero: 1, golg: 1
Q9Y3B4	mito: 16, cyto: 10, nucl: 5, extr: 1
Q9Y3D3	mito: 20, cyto: 5.5, cyto_nucl: 5, nucl: 3.5, extr: 3
Q9Y3D8	cyto: 24, cyto_nucl: 15.3333, cyto_plas: 13, nucl: 3.5, mito: 3, lyso: 1
Q9Y3D9	mito: 21, cyto: 9.5, cyto_nucl: 5.5, extr: 1
Q9Y3E0	extr: 25, lyso: 4, cyto: 2, plas: 1
Q9Y3E5	extr: 27, cyto: 2, lyso: 2, mito: 1
Q9Y3F4	cyto: 14, E.R._mito: 10, mito: 9.5, pero: 3, extr: 1, nucl: 1
Q9Y3I0	cyto: 12.5, cyto_nucl: 10.5, nucl: 7.5, mito: 7, pero: 3, extr: 1, cysk: 1
Q9Y3Q3	extr: 19, mito: 8, lyso: 2, plas: 1, cyto: 1, E.R.: 1
Q9Y3S2	nucl: 26, cyto_nucl: 15, extr: 3, cyto: 2, pero: 1
Q9Y3T9	nucl: 18, cyto_nucl: 15.3333, cyto: 8.5, cyto_mito: 5.33333, plas: 5
Q9Y3U8	nucl: 16, cyto: 10, mito: 5, extr: 1
Q9Y3Y2	mito: 15.5, nucl: 14, mito_pero: 8.5, cyto: 2
Q9Y3Y4	nucl: 25.5, cyto_nucl: 17.5, cyto: 6.5
Q9Y487	plas: 32
Q9Y490	nucl: 14, cyto_nucl: 13, cyto: 10, cysk: 3, mito: 2, plas: 1, extr: 1, pero: 1
Q9Y4A5	plas: 10, nucl: 5, pero: 5, cyto: 3, E.R.: 3, cysk: 3, mito: 2, extr: 1
Q9Y4L1	E.R.: 10, extr: 6, plas: 5, golg: 5, pero: 3, mito: 2, nucl: 1
Q9Y4P1	cyto_nucl: 11.5, cyto: 10, nucl: 9, extr: 4, plas: 3, pero: 3, cysk: 2, mito: 1
Q9Y4R8	plas: 12, cyto_nucl: 10, nucl: 9.5, cyto: 5.5, mito: 3, E.R.: 1, pero: 1
Q9Y4W6	mito: 20, cyto: 4.5, cyto_nucl: 4, nucl: 2.5, E.R.: 2, plas: 1, pero: 1, golg: 1
Q9Y4Z0	cyto: 18.5, cyto_nucl: 14, cyto_plas: 12, mito: 6, lyso: 2, extr: 1
Q9Y508	nucl: 29, cyto_nucl: 16, mito: 1, pero: 1
Q9Y512	cyto: 18.5, cyto_nucl: 13, nucl: 4.5, extr: 3, mito: 2, pero: 2, plas: 1, lyso: 1
Q9Y520	nucl: 27, cyto_nucl: 19, cyto: 5
Q9Y570	nucl: 19, plas: 5, mito: 5, cyto: 2, pero: 1
Q9Y580	nucl: 16.5, cyto_nucl: 13.5, cyto: 9.5, extr: 6
Q9Y5A7	nucl: 19, cyto_nucl: 17, cyto: 13
Q9Y5A9	nucl: 18.5, cyto_nucl: 12.5, mito: 6, cyto: 5.5, pero: 1, golg: 1
Q9Y5B0	nucl: 22.5, cyto_nucl: 16, cyto: 8.5, plas: 1
Q9Y5B6	nucl: 30, cyto: 2
Q9Y5B9	nucl: 22.5, cyto_nucl: 13.5, mito: 4, cyto: 3.5, extr: 2
Q9Y5J1	nucl: 22.5, cyto_nucl: 17.5, cyto: 7.5, plas: 1, pero: 1
Q9Y5K5	cyto: 19, cyto_nucl: 16.5, nucl: 8, mito: 3, cysk: 2
Q9Y5L4	extr: 28, cyto: 2, nucl: 1, mito: 1
Q9Y5P4	nucl: 23.5, cyto_nucl: 16, cyto: 7.5, E.R.: 1
Q9Y5Q8	cyto: 17, cyto_nucl: 13, nucl: 7, mito: 6, extr: 1, cysk: 1
O75911	mito: 19.5, E.R._mito: 10.5, plas: 4, extr: 3, cyto: 3, nucl: 1, pero: 1
O75915	plas: 9, nucl: 6.5, cyto_nucl: 6, cyto: 4.5, lyso: 4, mito: 3, E.R.: 2, pero: 2, golg: 1
O75937	nucl: 23.5, cyto_nucl: 16, cyto: 7.5, E.R.: 1
O75940	nucl: 22, cyto: 8, plas: 1, E.R.: 1
O75947	cyto: 23, mito: 8, nucl: 1
O75955	cyto: 14, mito: 12, E.R._mito: 8, pero: 4, E.R.: 2
O76003	cyto: 14, nucl: 8, extr: 5, mito: 3, lyso: 1, golg: 1
O76021	nucl: 27, cyto: 4, E.R.: 1
O76024	plas: 26, nucl: 3, E.R.: 3
O76031	mito: 20.5, cyto_mito: 11, extr: 10, lyso: 1
O76054	cyto: 16.5, cyto_nucl: 11.5, mito: 7, nucl: 5.5, pero: 2, cysk: 1
O76071	extr: 9, nucl: 9, cyto: 6.5, cyto_pero: 5.5, mito: 5, golg: 1
O76094	nucl: 16.5, cyto_nucl: 15, cyto: 12.5, cysk: 3
O76095	extr: 28, plas: 4
O94776	nucl: 18, cyto_nucl: 17, cyto: 12, plas: 1, pero: 1
Q9Y5R8	cyto_nucl: 13, nucl: 12.5, cyto: 12.5, mito: 6, golg: 1
Q9Y5S9	nucl: 22.5, cyto_nucl: 15.5, cyto: 7.5, plas: 1, extr: 1
Q9Y5W8	E.R.: 26, plas: 4, mito: 2
Q9Y5X1	cyto_nucl: 14.6667, nucl: 13, cyto: 12, cyto_golg: 9.83333, golg: 5, extr: 2
Q9Y5X3	nucl: 22, cyto: 8, plas: 1, E.R.: 1
Q9Y5Y2	cyto: 11, cyto_nucl: 10, mito: 8, nucl: 7, extr: 4, plas: 1, lyso: 1
Q9Y5Y5	mito: 13, mito_pero: 9.5, nucl: 9, plas: 4, pero: 4, cyto: 1, E.R.: 1
Q9Y606	mito: 16.5, mito_pero: 10, nucl: 5.5, cyto_nucl: 5.5, cyto: 4.5, pero: 2.5, golg: 2, extr: 1
Q9Y617	cyto: 19, cyto_nucl: 13, nucl: 5, pero: 5, extr: 1, lyso: 1, E.R._mito: 1
Q9Y619	cyto: 11, cyto_nucl: 8.5, mito: 8, extr: 4, nucl: 4, lyso: 4, plas: 1
Q9Y625	plas: 13.5, extr_plas: 11.5, extr: 8.5, E.R.: 6, lyso: 2, nucl: 1, cyto_pero: 1
Q9Y672	plas: 30, E.R.: 2
Q9Y673	E.R.: 21, extr: 7, cyto: 2, lyso: 2
Q9Y676	mito: 19.5, mito_pero: 12, cyto_nucl: 5.5, nucl: 5, cyto: 4, pero: 3.5
Q9Y678	cyto: 21.5, cyto_nucl: 14.5, nucl: 6.5, pero: 2, mito: 1, golg: 1
Q9Y696	cyto: 15.5, cyto_mito: 11.5, mito: 6.5, nucl: 4, extr: 2, E.R.: 1, pero: 1, lyso: 1, cysk: 1
Q9Y697	mito: 17, cyto_mito: 12.3333, mito_pero: 10.3333, cyto: 6.5, nucl: 6, pero: 2.5
Q9Y6C9	plas: 25, extr: 6, golg: 1
Q9Y6D5	cyto: 12.5, cyto_nucl: 12, nucl: 10.5, pero: 7, plas: 2
Q9Y6E0	nucl: 13, cyto: 10, mito: 8, extr: 1
Q9Y6G3	extr: 22, cyto: 6, mito: 4
Q9Y6G9	mito: 10.5, E.R._mito: 10.5, cyto: 8.5, cyto_nucl: 7, nucl: 4.5, extr: 3, plas: 1, pero: 1
Q9Y6I4	nucl: 12.5, extr: 11, cyto_nucl: 10.5, cyto: 5.5, plas: 1, lyso: 1, E.R._golg: 1
Q9Y6I9	extr: 18, plas: 7, E.R.: 4, lyso: 3
Q9Y6J0	nucl: 23.5, cyto_nucl: 17.5, cyto: 8.5
Q9Y6K5	cyto: 16.5, cyto_nucl: 14, nucl: 10.5, pero: 2, plas: 1, extr: 1, golg: 1
Q9Y6M1	cyto: 27.5, cyto_nucl: 15.5, nucl: 2.5, extr: 1, cysk: 1
Q9Y6M4	nucl: 20.5, cyto_nucl: 16.5, cyto: 11.5
Q9Y6M7	plas: 25, E.R.: 7
Q9Y6M9	mito: 16, cyto: 10, extr: 6
Q9Y6N5	mito: 31, cyto_mito: 17
Q9Y6X9	nucl: 23.5, cyto_nucl: 14.5, cyto: 4.5, plas: 3.5, cysk_plas: 2.5
Q9Y6Y8	nucl: 23.5, cyto_nucl: 15, cyto: 5.5, plas: 3
A6NHQ2	nucl: 30, mito: 2
E9PAV3	nucl: 24.5, cyto_nucl: 15, cyto: 4.5, golg: 2, E.R.: 1
M5A8F1	extr: 26, plas: 5, lyso: 1
O15321	plas: 27, E.R.: 4, pero: 1
O75157	nucl: 21.5, cyto_nucl: 13, plas: 4.5, cyto: 3.5, cysk_plas: 3, extr: 1, mito: 1
O75380	extr: 16, mito: 12, cyto: 4
O75683	nucl: 24, mito: 4, extr: 2, cyto: 2
O75964	cyto: 17, mito: 12, nucl: 3
O94903	cyto: 18.5, cyto_nucl: 12.5, mito: 5.5, nucl: 3.5, E.R._mito: 3.5, pero: 2, golg: 2
O95336	extr: 10, plas: 8, cyto_pero: 4.33333, mito: 4, pero: 3.5, lyso: 3, cyto_nucl: 2, E.R.: 1
O95757	extr: 8, mito: 7.5, E.R._mito: 7.5, cyto: 7, E.R.: 6.5, cyto_pero: 6, pero: 3
P09001	mito: 18.5, E.R._mito: 10, cyto: 9, extr: 3, pero: 1
P17026	nucl: 30.5, cyto_nucl: 17.5
P36915	nucl: 17, cyto: 8, mito: 4, plas: 2, E.R.: 1
P42696	nucl: 30, mito: 1, cysk: 1
P43363	plas: 18, nucl: 10, cyto: 2, lyso: 1, golg: 1
P49750	nucl: 29.5, cyto_nucl: 16.5, cyto: 2.5
P56385	mito: 25, nucl: 3, cyto: 3, extr: 1
P63313	cyto: 16.5, cyto_nucl: 14, nucl: 10.5, mito: 3, extr: 2
P82663	cyto: 16, mito: 13, extr: 2, cysk: 1
P82675	mito: 11, cyto: 10, golg: 4.5, E.R._golg: 4, pero: 3, E.R.: 2.5, extr: 1
P82921	extr: 17, mito: 14, cyto: 1
P82933	cyto: 15, mito: 14.5, E.R._mito: 8.5, E.R.: 1.5, nucl: 1
Q03701	nucl: 19.5, cyto_nucl: 15.3333, cyto: 10, cyto_mito: 5.83333, E.R.: 1, cysk: 1
Q05048	mito: 14.5, cyto_nucl: 8.83333, nucl: 8, E.R._mito: 8, cyto: 7.5, cyto_pero: 4.66667, extr: 1
Q13442	nucl: 18, cyto: 8, mito: 4, extr: 2
Q15181	cyto: 20, mito: 6, extr: 3, nucl: 2, cysk: 1
Q15651	nucl: 32
Q2NL82	mito: 14.5, cyto_mito: 11.8333, nucl: 9.5, cyto_nucl: 9.33333, cyto: 8
Q2PZI1	plas: 25, mito: 4, E.R.: 2, nucl: 1
Q3B726	extr: 15, nucl: 10.5, cyto_nucl: 8, cyto: 4.5, lyso: 2
O94804	nucl: 22, mito: 6, cyto: 3, plas: 1
O94826	E.R.: 11, pero: 10, extr: 5, mito: 5, golg: 1
O94874	nucl: 17.5, cyto_nucl: 16, cyto: 13.5, cysk: 1
O94875	nucl: 31, cyto_nucl: 17
O94880	nucl: 21.5, cyto_nucl: 15.5, cyto: 6.5, plas: 2, extr: 1, pero: 1
O94886	plas: 32
O94901	plas: 28, nucl: 1.5, cyto_nucl: 1.5, E.R.: 1, pero: 1
O94905	mito: 9, E.R.: 9, extr: 8, cyto: 3, pero: 2, plas: 1
O94906	mito: 19, cyto: 9.5, cyto_nucl: 7, nucl: 3.5
O94915	plas: 19, nucl: 8, cyto: 3.5, cyto_mito: 2.5, E.R.: 1
O94925	mito: 20, cyto_mito: 14, mito_pero: 10.8333, cyto: 6.5, cyto_nucl: 5.83333, nucl: 3, plas: 1, lyso: 1
O94973	nucl: 22.5, cyto_nucl: 15, cyto: 4.5, cysk: 3, plas: 2
O94979	nucl: 18, cyto: 10, plas: 3, golg: 1
O94986	nucl: 17.5, cyto_nucl: 15, cyto: 11.5, pero: 2, E.R.: 1
A6NDG6	cyto: 20.5, cyto_nucl: 14.5, nucl: 7.5, extr: 2, pero: 2
A6NHL2	nucl: 11, cyto_nucl: 10.5, cyto: 8, extr: 5, pero: 3, cysk: 3, plas: 1, mito: 1
A6NHR9	cyto: 19.5, cyto_mito: 10.5, nucl: 8, pero: 3, plas: 1
Q3KQU3	nucl: 27, cyto_nucl: 16.5, cyto: 4, cysk: 1
Q562R1	cysk: 32
Q58FF8	cyto: 22, cyto_nucl: 15.5, nucl: 7, E.R.: 2, cysk: 1
Q5H9U9	plas: 7, nucl: 6, cyto: 6, E.R.: 5, pero: 4, cysk: 3, extr: 1
Q5T653	mito: 24.5, mito_pero: 14, pero: 2.5, cyto: 2, extr: 1, E.R.: 1, lyso: 1
Q5TEC6	nucl: 32
Q5TID7	nucl: 23.5, cyto_nucl: 16.5, cyto: 8.5
Q5VV52	nucl: 30.5, cyto_nucl: 16.5, cyto: 1.5
Q5VVW2	nucl: 17.5, cyto_nucl: 11, extr: 7, mito: 6
Q6P1L8	mito: 13.5, cyto: 9, mito_nucl: 8, extr: 6, plas: 2, nucl: 1.5
Q6PJG2	nucl: 28, cyto: 3, mito: 1
Q7Z2T5	nucl: 30, cyto: 2
Q86UY8	mito: 25, cyto_mito: 15.8333, cyto: 4.5, cyto_nucl: 3.66667, nucl: 1.5, E.R.: 1
Q8IWR0	nucl: 31, cyto: 1
Q8N1G4	nucl: 24, cyto_nucl: 17, cyto: 8
Q8N6S5	plas: 24, mito: 3, cyto: 2, golg: 2, E.R.: 1
Q8N8A2	cyto: 18, cyto_nucl: 14, nucl: 6, extr: 3, mito: 2, pero: 1, cysk: 1, golg: 1
Q8NBF6	nucl: 21, cyto_nucl: 14, cyto: 5, cysk: 3.5, cysk_plas: 3.5, plas: 2.5
Q8NBX0	plas: 16, pero: 6, E.R._mito: 3, mito: 2.5, E.R.: 2.5, cyto: 2, extr: 1, nucl: 1, lyso: 1
Q8NF86	extr: 26, nucl: 2, mito: 2, cyto: 1, lyso: 1
Q8TDN6	cyto_nucl: 15, nucl: 14.5, cyto: 14.5, mito: 3
Q8TF68	nucl: 32
Q8WY22	extr: 30, plas: 2
Q92747	cyto_nucl: 13, cyto: 12.5, nucl: 10.5, extr: 5, mito: 3, lyso: 1
O95070	mito: 13, plas: 10, nucl: 3.5, cyto_nucl: 3, pero: 3, cyto: 1.5, extr: 1
O95071	nucl: 21, cyto_nucl: 17.3333, cyto: 9.5, cyto_mito: 5.83333, plas: 1
O95159	plas: 18, mito: 5, cyto: 4.5, cyto_nucl: 3.5, E.R.: 2, nucl: 1.5, golg: 1
O95163	nucl: 27, cyto: 2, mito: 2, plas: 1
O95168	cyto: 16, cyto_nucl: 13.6667, cyto_plas: 10, nucl: 5, extr: 3, mito: 3, pero: 3, golg: 1
O95169	mito: 24, nucl: 3, cyto: 3, plas: 1, pero: 1
O95197	plas: 18, nucl: 8, cyto: 5, E.R.: 1
O95202	mito: 22, cyto_mito: 14.1667, cyto_nucl: 4.66667, cyto: 4, plas: 3, nucl: 3
O95218	nucl: 30, cysk: 2
O95232	nucl: 28, extr: 2, cyto: 2
O95235	nucl: 18.5, cyto_nucl: 16.5, cyto: 11.5, golg: 2
O95236	plas: 20, extr: 3, E.R.: 3, nucl: 2, mito: 2, lyso: 2
O95239	nucl: 22.5, cyto_nucl: 15.8333, cyto: 6, cyto_golg: 4, cysk: 3
O95248	nucl: 17, cyto_nucl: 12.3333, cyto: 5.5, cyto_mito: 5.16667, plas: 4, mito: 3.5, extr: 1, E.R.: 1
O95251	nucl: 27, cyto: 4, golg: 1
O95292	cyto: 13, pero: 9, mito: 5, golg: 2, plas: 1, extr: 1, nucl: 1
O95299	mito: 29.5, cyto_mito: 16, cyto: 1.5, pero: 1
O95302	mito: 11, extr: 7, lyso: 6, pero: 4, E.R.: 3, plas: 1
Q969Q0	extr: 15, cyto: 8, nucl: 7, mito: 2
Q96A35	mito: 23, cyto: 5, extr: 1, nucl: 1, E.R.: 1, golg: 1
Q96C19	cyto: 29, cyto_nucl: 16, extr: 2
Q96JQ2	nucl: 13, plas: 9, cyto: 7.5, cyto_mito: 4.5, E.R.: 1, pero: 1
Q96KN1	cyto: 16.5, cyto_nucl: 14, nucl: 8.5, extr: 4, pero: 2, E.R.: 1
Q96KR1	nucl: 32
Q96ND0	cyto: 16, mito: 11, cyto_nucl: 10.5, nucl: 3, extr: 1, pero: 1
Q99805	plas: 28, lyso: 2, extr: 1, E.R.: 1
Q9BPX5	cyto: 18, cyto_nucl: 13.5, nucl: 5, mito: 5, extr: 2, pero: 2
Q9BRJ2	mito: 18, cyto: 9, cyto_nucl: 6, golg: 2, plas: 1, pero: 1
Q9BRT6	cyto: 15, nucl: 13, mito: 3, extr: 1
Q9BU23	E.R.: 8.5, plas: 7, E.R._golg: 6, extr: 4, pero: 3, lyso: 3, golg: 2.5, mito: 2, nucl: 1, cyto: 1
Q9BYC9	mito: 15, cyto: 12, cyto_nucl: 10.5, nucl: 5
Q9BYD1	nucl: 28, mito: 4
Q9BYD2	mito: 15, nucl: 12, cyto: 4, extr: 1
Q9BZE1	mito: 20, mito_pero: 11.5, cyto: 6, nucl: 5
Q9GZR7	nucl: 32
Q9H019	mito: 10, nucl: 8.5, extr: 7, cyto_nucl: 6.83333, cyto: 4, cyto_pero: 3.33333, pero: 1.5, golg: 1
Q9H1E5	plas: 11, extr: 8, pero: 4, lyso: 3, golg: 3, E.R.: 2, mito: 1
Q9H2W6	mito: 26, extr: 3, nucl: 1, cyto: 1, pero: 1
Q9H330	plas: 31, E.R.: 1
Q9H4A4	cyto: 12, cyto_nucl: 11, nucl: 8, extr: 4, mito: 3.5, mito_pero: 3, lyso: 2, pero: 1.5, plas: 1
Q9H501	nucl: 29.5, cyto_nucl: 17.5, cyto: 2.5
Q9H8H0	nucl: 10, cyto: 8, plas: 7, pero: 3, E.R.: 2, extr: 1, mito: 1
Q9H9Y2	cyto: 17.5, cyto_nucl: 14.5, nucl: 10.5, mito: 4
Q9HBR0	E.R.: 13, extr: 8, plas: 4, mito: 2, pero: 2, golg: 2, lyso: 1
Q9HCN8	extr: 28, plas: 2, E.R.: 1, lyso: 1
Q9HD33	mito: 23.5, mito_nucl: 15, nucl: 5.5, extr: 3
Q9NP92	mito: 17, cyto: 7.5, cyto_nucl: 6, plas: 4, nucl: 3.5
Q9NQZ5	mito: 14, extr: 10, cyto: 3.5, cyto_nucl: 2.5, pero: 2, lyso: 2
Q9NRY5	nucl: 23, cyto_nucl: 16.5, cyto: 8, E.R.: 1
Q9NUQ6	nucl: 27, cyto_nucl: 18.5, cyto: 4, pero: 1
Q9NV66	extr: 11, plas: 10, cyto: 6, nucl: 2, E.R.: 2, lyso: 1
Q9NVR2	cyto: 13.5, cyto_nucl: 12.3333, nucl: 9, cyto_plas: 8.66667, pero: 6, mito_pero: 4.5, plas: 2.5
Q9NVS2	mito: 18, cyto_mito: 14, extr: 6, cyto: 6, pero: 2
Q9NX20	mito: 23, nucl: 3, cyto: 3, E.R.: 2, golg: 1
Q9NYL9	cyto: 19.5, cyto_nucl: 17.5, nucl: 12.5
Q9NZT2	nucl: 27.5, cyto_nucl: 17.5, cyto: 4.5
Q9NZW5	cyto: 22, cyto_nucl: 15, nucl: 4, mito: 3, E.R.: 2, cysk: 1
Q9P0M9	mito: 22, extr: 9, pero: 1
Q9P265	plas: 17, cyto: 8.5, cyto_nucl: 7.5, nucl: 5.5, E.R.: 1
Q9P2P1	nucl: 17, cyto: 10, plas: 2, E.R.: 1, pero: 1, golg: 1
Q9UHQ4	E.R.: 17, extr: 10, plas: 2, cyto: 2, nucl: 1
Q9UKD2	nucl: 28, mito: 2, extr: 1, cyto: 1
Q9ULE6	cyto: 11.5, cyto_nucl: 10, nucl: 7.5, extr: 4, mito: 4, plas: 2, pero: 2, E.R.: 1
Q9UN70	plas: 14, E.R.: 9.5, E.R._golg: 6.5, extr: 4, golg: 2.5, mito: 1, lyso: 1
Q9UNL2	cyto: 17, plas: 4, extr: 3, nucl: 3, E.R.: 3, mito: 2
Q9Y2R9	mito: 13, nucl: 10, cyto: 9
Q9Y305	mito: 17.5, nucl: 12, E.R._mito: 9.5, cyto_nucl: 8, cyto: 2
Q9Y4P3	extr: 15.5, extr_plas: 11, plas: 5.5, nucl: 3.5, E.R.: 3, cyto_nucl: 3, lyso: 3, cyto: 1.5
Q9Y5M8	plas: 24.5, extr_plas: 14.5, E.R.: 4, cyto: 2
O95340	mito: 28.5, cyto_mito: 16, cyto: 2.5, lyso: 1
O95347	cyto: 18.5, cyto_nucl: 10.5, mito_pero: 4.5, E.R.: 4, pero: 3.5, mito: 2.5, plas: 2, nucl: 1.5
O95359	nucl: 26.5, cyto_nucl: 16.5, cyto: 5.5
O95372	cyto: 11, cyto_nucl: 10.5, extr: 8, nucl: 6, mito: 6, plas: 1
O95376	nucl: 31, cyto: 1
O95425	nucl: 28.5, cyto_nucl: 17, cyto: 2.5, mito: 1
O95453	nucl: 19, cyto: 9, plas: 1, extr: 1, cysk: 1, golg: 1
O95456	nucl: 11.5, cyto_nucl: 11, cyto: 9.5, extr: 5, mito: 3, lyso: 2, plas: 1
O95470	cyto: 20, nucl: 4, mito: 3, extr: 2, golg: 2, E.R.: 1
O95479	extr: 12, plas: 10, E.R.: 5, lyso: 3, pero: 2
O95486	nucl: 14, plas: 8, cyto: 3, E.R.: 3, lyso: 2, extr: 1, pero: 1
O95487	nucl: 12, mito: 9, plas: 3.5, cyto: 3, lyso: 3, cysk_plas: 2.5, extr: 1
O95551	plas: 25, nucl: 3.5, cyto_nucl: 3, E.R.: 2, cyto: 1.5
O95571	mito: 11, cyto: 10.5, cyto_nucl: 9.16667, cyto_pero: 7, extr: 5, nucl: 4.5
O95573	cyto: 13, pero: 9.5, mito_pero: 7.5, plas: 6, mito: 2.5, extr: 1
O95602	cyto_nucl: 12.5, nucl: 12, cyto: 11, mito: 7, plas: 1, extr: 1
B9A064	extr: 12, extr_plas: 8.5, mito: 8, nucl: 4, plas: 3, cyto: 3, lyso: 2
O60287	nucl: 16, cyto_nucl: 11, plas: 5, cyto: 4, mito: 4, E.R.: 3
O95478	nucl: 16.5, cyto_nucl: 14, cyto: 10.5, mito: 4, extr: 1
P0DPI2	extr: 15, mito: 14, cyto: 3
P20962	nucl: 24, cyto: 7, extr: 1
P52943	nucl: 30.5, cyto_nucl: 17.5
P82664	mito: 19, cyto: 9.5, cyto_nucl: 7, nucl: 3.5
Q08AF3	plas: 11, pero: 9.5, cyto_pero: 9.16667, cyto: 7.5, mito_pero: 6.83333, extr: 2, mito: 2
Q1KMD3	nucl: 18, cyto_nucl: 16, cyto: 12, mito: 1, cysk_plas: 1
Q4G0F5	cyto: 21.5, cyto_nucl: 16.3333, cyto_pero: 12.5, nucl: 5, mito: 3, pero: 1.5, cysk: 1
O95619	cyto: 25, mito: 6, extr: 1
O95639	extr: 19, cyto: 5, nucl: 3, mito: 3, lyso: 2
O95644	nucl: 25, cyto_nucl: 15.8333, cyto: 4.5, cyto_mito: 4.16667, mito: 2.5
O95674	plas: 31, E.R._golg: 1
O95696	nucl: 25.5, cyto_nucl: 14.5, mito: 3, cyto: 2.5, plas: 1
O95747	cyto: 13, nucl: 11, E.R.: 4, extr: 2, plas: 1, cysk: 1
O95758	cyto_nucl: 12.5, nucl: 11.5, cyto: 10.5, E.R.: 3, plas: 2, mito_pero: 2, mito: 1.5, pero: 1.5, extr: 1, cysk: 1
O95777	cyto_nucl: 8.5, cyto: 8, extr: 7, mito: 4.5, plas: 4, E.R._mito: 4, E.R.: 2.5, pero: 2, lyso: 1
O95782	nucl: 17, cyto_nucl: 12.5, cyto: 6, pero: 3, cysk: 3, plas: 2, extr: 1
O95785	nucl: 31, cyto: 1
O95786	cyto: 25, mito: 3, nucl: 2, plas: 1, pero: 1
O95793	nucl: 19, mito: 8, cyto: 4, cysk_plas: 1
O95801	cyto: 17.5, cyto_nucl: 16.1667, nucl: 13.5, cyto_mito: 10.3333
O95817	nucl: 18, cyto_nucl: 14, cyto: 8, golg: 3, extr: 2, cysk: 1
O95819	nucl: 22, cyto_nucl: 17, cyto: 10
O95831	mito: 23, cyto: 2.5, cyto_nucl: 2.5, plas: 2, pero: 2, nucl: 1.5, extr: 1
O95861	mito: 25, extr: 5, E.R.: 1, pero: 1
O95881	extr: 26, E.R.: 2, lyso: 2, plas: 1, cyto: 1
Q5T3I0	nucl: 23.5, cyto_nucl: 16.8333, cyto: 7, cyto_golg: 4.5, extr: 1
Q5VTL8	nucl: 28, cyto_nucl: 17.5, cyto: 3, golg: 1
Q6DD87	nucl: 30.5, cyto_nucl: 16.5, cyto: 1.5
Q6DKI1	cyto: 18, cyto_nucl: 16.5, nucl: 11, mito: 3
Q6P161	nucl: 16, mito: 12, cyto: 3, extr: 1
Q6UW02	E.R.: 22, plas: 7, extr: 1, pero: 1, lyso: 1
Q6ZMW3	cyto_nucl: 18.5, nucl: 17.5, cyto: 14.5
Q6ZU65	nucl: 31, cyto: 1
Q6ZUT6	extr: 10, nucl: 8, lyso: 8, cyto: 4, plas: 1, golg: 1
Q86XZ4	nucl: 27, cyto_nucl: 16.5, cyto: 4, cysk: 1
Q8IXT5	extr: 9, E.R.: 5.5, plas: 4, E.R._golg: 4, mito_pero: 3.5, mito: 3, lyso: 3, nucl: 2.5, cyto_nucl: 2.5, pero: 2, cyto: 1.5, golg: 1.5
Q8N4S0	nucl: 31, cyto: 1
Q8N5C6	nucl: 23, cyto_nucl: 13.5, plas: 7, cyto: 2
Q8NCN5	mito: 15.5, cyto_mito: 13.1667, mito_pero: 10.1667, cyto: 8.5, cyto_nucl: 7.16667, nucl: 4.5, pero: 3.5
O95983	nucl: 18.5, cyto_nucl: 15, cyto: 10.5, mito: 3
O95999	cyto: 21, cyto_nucl: 16, nucl: 7, plas: 2, extr: 2
O96000	cyto: 18.5, cyto_nucl: 11.5, extr: 5, mito: 5, nucl: 3.5
O96005	plas: 19, nucl: 6, cyto: 4, mito: 1.5, mito_pero: 1.5, golg: 1
O96008	nucl: 9, mito: 9, cyto: 7, cyto_pero: 5, plas: 2.5, extr: 2, cysk_plas: 2, golg: 1
O96011	mito: 13, plas: 9, nucl: 4, cyto: 2, E.R.: 2, extr: 1, golg: 1
O96019	cyto: 15.5, cyto_nucl: 12.5, nucl: 6.5, cysk: 4, mito: 2.5, mito_pero: 2.5, pero: 1.5, E.R.: 1, lyso: 1
O96028	nucl: 20.5, cyto_nucl: 14, plas: 5, cyto: 4.5, extr: 2
P00167	cyto: 21.5, cyto_nucl: 16, extr: 2, mito: 2, E.R.: 1, cysk: 1, golg: 1
P00338	cyto: 23, plas: 3, mito: 3, nucl: 1, pero: 1, golg: 1
P00367	mito: 31, extr: 1
P00387	plas: 7, mito: 6.5, E.R._mito: 6.5, extr: 6, E.R.: 5.5, pero: 4, cyto: 2, lyso: 1
P00390	mito: 27, cyto_mito: 15, extr: 4
P00414	extr: 20, plas: 12
P00441	cyto: 23.5, cyto_nucl: 14.5, extr: 3, mito: 3, nucl: 2.5
P00491	cyto: 22, cyto_nucl: 16.5, nucl: 7, extr: 1, mito: 1, E.R.: 1
P00492	cyto: 23.5, cyto_nucl: 15.5, nucl: 4.5, pero: 2, extr: 1, mito: 1
P00505	mito: 26, cyto_pero: 4, cyto: 3, pero: 3
Q8TCB0	mito: 15, cyto: 12.5, cyto_nucl: 7.5, extr: 3, nucl: 1.5
Q8WU76	nucl: 12.5, cyto_nucl: 11.3333, cyto_mito: 8.33333, mito: 8, cyto: 7, mito_pero: 5.33333, pero: 1.5, plas: 1, extr: 1, lyso: 1
Q8WUH6	cyto: 20, nucl: 9, mito: 2, extr: 1
Q8WVC6	mito: 19, extr: 5, pero: 4, cyto: 3, golg: 1
Q8WZ82	mito: 13.5, cyto_mito: 11.3333, cyto: 8, cyto_pero: 4.83333, plas: 4, extr: 3, nucl: 3
Q92545	plas: 20, E.R.: 6, extr: 4, nucl: 1, mito: 1
Q92576	nucl: 27, cyto: 5
Q96AB3	cyto_nucl: 10.6667, nucl: 9, cyto: 8, mito: 8, extr: 6, cyto_pero: 5.83333
Q96EL2	extr: 16, mito: 10, cyto: 4, nucl: 2
Q96GK7	mito: 21, cyto: 9.5, cyto_nucl: 5.5, pero: 1
Q96H79	extr: 24, mito: 4, cyto_mito: 4, cyto: 2, nucl: 1, lyso: 1
Q96ME7	nucl: 31.5, cyto_nucl: 16.5
Q99676	nucl: 29.5, cyto_nucl: 17.5, cyto: 2.5
Q9BYD6	cyto: 22, mito: 10
Q9H0R4	cyto: 23.5, cyto_nucl: 15.5, mito: 2, pero: 2, extr: 1, cysk: 1
Q9H1C7	extr: 27, cyto: 3.5, cyto_nucl: 3, nucl: 1.5
Q9H6Y2	nucl: 27.5, cyto_nucl: 16.5, cyto: 4.5
Q9H857	E.R.: 6, extr: 5, cyto_pero: 4.33333, cyto: 4, cysk: 4, cyto_nucl: 3.83333, pero: 3.5, lyso: 3, nucl: 2.5, mito: 2, plas: 1, golg: 1
Q9HCE3	nucl: 30.5, cyto_nucl: 16.5, cyto: 1.5
Q9HCJ6	cyto_nucl: 15.3333, cyto: 15, nucl: 14.5, cyto_mito: 8.33333, pero: 1, cysk: 1
Q9HD45	E.R.: 16, plas: 13, lyso: 3
Q9NNZ3	mito: 25, extr: 2, pero: 2, nucl: 1.5, cyto_nucl: 1.5, cysk_plas: 1
Q9NW82	nucl: 21, cyto_nucl: 17, cyto: 11
Q9NXN4	cyto_nucl: 13, nucl: 12.5, cyto: 12.5, golg: 4, mito: 2, E.R.: 1
Q9P016	nucl: 30, cyto: 1, mito: 1
Q9UG63	nucl: 19, cyto_nucl: 17, cyto: 13
Q9UGV2	plas: 14, cyto: 8, cysk: 4, nucl: 3, extr: 1, E.R.: 1, pero: 1
Q9UKY7	nucl: 26, cyto: 3, mito: 2, extr: 1
Q9Y6X4	nucl: 29.5, cyto_nucl: 16.5, cyto: 2.5
P00558	cyto: 25.5, cyto_nucl: 15.5, nucl: 4.5, lyso: 1, cysk: 1
P00568	cyto: 23.5, cyto_nucl: 12.5, mito: 7, extr: 1
P00750	extr: 19.5, extr_plas: 16.5, plas: 12.5
P00846	extr: 15, lyso: 12, plas: 5
P01024	E.R.: 17.5, E.R._golg: 12, plas: 4, extr: 4, golg: 3.5, pero: 2.5, cyto_pero: 2
P01106	nucl: 32
P01111	cyto: 27.5, cyto_nucl: 16, mito: 2, extr: 1
P01116	cyto: 21.5, cyto_nucl: 12, mito: 7, extr: 2, nucl: 1.5
E9PRG8	nucl: 17, cyto: 8, mito: 6, extr: 1
P0CB48	nucl: 23.5, cyto_nucl: 14, cyto: 3.5, mito: 3, pero: 1, golg: 1
Q5SVZ6	plas: 12, nucl: 9.5, cyto_nucl: 9, cyto: 7.5, extr: 2, pero: 1
Q5T2N8	cyto: 21.5, cyto_nucl: 12.5, pero: 5, mito: 3, nucl: 2.5
Q6GMV3	mito: 27, nucl: 3, cyto: 2
Q6P5R6	nucl: 25, mito: 5, extr: 1, cyto: 1
P01834	extr: 22, nucl: 5, cyto: 3, lyso: 1, golg: 1
P01889	plas: 13, E.R.: 8, extr: 5, golg: 4, lyso: 2
P01903	extr: 29, plas: 1, cyto: 1, lyso: 1
P01911	extr: 20, plas: 9, lyso: 2, E.R.: 1
P02144	cyto: 25, mito: 3, cysk: 2, extr: 1, nucl: 1
P02545	nucl: 29.5, cyto_nucl: 16.5, cyto: 2.5
P02549	cyto: 14, cyto_nucl: 13.3333, nucl: 11.5, cyto_mito: 7.83333, pero: 3, cysk: 2, E.R.: 1
P02647	extr: 26, mito: 3, E.R.: 3
Q6ZSR9	nucl: 30, cyto: 2
Q8IYQ7	mito: 12, cyto: 9.5, cyto_nucl: 8, nucl: 5.5, plas: 4, extr: 1
Q8NBP0	extr: 9, pero: 8, mito: 5, E.R.: 4, plas: 3, lyso: 2, golg: 1
Q8ND24	cyto: 12.5, cyto_nucl: 12, nucl: 10.5, mito: 4, golg: 3, extr: 2
Q8WW59	mito: 25, nucl: 3, cyto: 3, pero: 1
Q9BPW8	mito: 29, nucl: 1, cyto: 1, pero: 1
Q9H4I3	nucl: 14.5, cyto_nucl: 12, cyto: 8.5, pero: 5, plas: 2, extr: 1, golg: 1
P02751	plas: 15, extr: 10, E.R.: 5, cyto: 2
P02786	plas: 20, nucl: 6, cyto: 3, E.R.: 2, pero: 1
P02787	extr: 23.5, extr_plas: 12.5, E.R.: 2.5, pero: 2, lyso: 2, E.R._golg: 2, nucl: 1
P02788	extr: 19.5, extr_plas: 13, plas: 5.5, lyso: 3, E.R._golg: 3, E.R.: 2, golg: 2
P02794	cyto: 17, cyto_nucl: 14, nucl: 7, mito: 4, extr: 2, pero: 2
P03897	extr: 21, lyso: 8, plas: 2, pero: 1
P03915	plas: 28, E.R.: 4
P04040	cyto: 17, cyto_nucl: 11, pero: 6, extr: 4, nucl: 3, mito: 2
P04062	extr: 19, E.R.: 4, plas: 3, lyso: 3, nucl: 1, pero: 1, golg: 1
P04075	cyto: 22.5, cyto_nucl: 12, mito: 6, pero: 1, lyso: 1, cysk: 1
P04080	cyto: 25.5, cyto_nucl: 14.5, extr: 4, nucl: 2.5
P04083	cyto: 21, cyto_nucl: 16.3333, cyto_pero: 12.6667, nucl: 6.5, pero: 2.5, mito: 1, cysk: 1
Q96BQ5	cyto_nucl: 14.3333, cyto: 13, nucl: 12.5, cyto_mito: 9, mito: 3.5, cysk: 1.5, cysk_plas: 1.5, E.R.: 1
P04114	plas: 19, E.R.: 10, extr: 3
P04150	nucl: 31, cyto: 1
P04156	extr: 10.5, extr_plas: 8, E.R.: 6, plas: 4.5, pero: 4, golg: 4, lyso: 2, cyto: 1
P04179	cyto: 17, mito: 15
P04181	mito: 29.5, cyto_mito: 16, cyto: 1.5, extr: 1
P04233	nucl: 16, cyto_nucl: 11.5, extr: 6, cyto: 5, mito: 3, pero: 2
P04271	cyto: 28, mito: 4
P04406	cyto: 28, mito: 4
P04424	nucl: 13, cyto: 12, mito: 3.5, E.R._mito: 2.5, extr: 2, plas: 1
P04439	plas: 8, E.R.: 7, extr: 5, lyso: 5, golg: 5, pero: 2
P04440	extr: 17, plas: 10, E.R.: 2, golg: 2, lyso: 1
P04632	mito: 18, cyto_nucl: 8, cyto: 7, pero: 4
P04792	nucl: 13.5, cyto_nucl: 11, mito: 10, extr: 4, cyto: 3.5, cysk_plas: 1
P04818	cyto: 15.5, cyto_nucl: 15, nucl: 9.5, extr: 2, mito: 2, cysk: 2, E.R.: 1
P04843	E.R.: 11, extr: 10, plas: 9, pero: 1, lyso: 1
P04844	extr: 15, plas: 10, E.R.: 4, nucl: 1, pero: 1, lyso: 1
P04899	cyto: 23, plas: 5, E.R.: 3, pero: 1
P04920	plas: 28, E.R.: 3, nucl: 1
P05023	plas: 32
P05026	mito: 13, cyto: 8, plas: 6, cyto_nucl: 5.5, golg: 2, extr: 1, E.R.: 1
P05067	pero: 14, E.R.: 8, extr: 5, lyso: 3, plas: 1, mito: 1
P05091	mito: 29.5, cyto_mito: 16, cyto: 1.5, extr: 1
P05106	plas: 21, extr: 9, pero: 2
P05114	nucl: 32
P05141	mito: 16, cyto: 10, extr: 4, pero: 2
P05154	extr: 19, E.R.: 6, plas: 4, lyso: 2, golg: 1
P05161	cyto_nucl: 11, nucl: 10.5, cyto: 10.5, extr: 10, mito: 1
P05198	cyto: 23, cyto_nucl: 15.8333, cyto_pero: 13.6667, nucl: 3.5, mito: 3, pero: 2.5
P05204	nucl: 32
P05362	extr: 9, golg: 6, E.R.: 5, pero: 5, plas: 4, lyso: 3
P05386	cyto: 17, cyto_nucl: 13.5, nucl: 6, extr: 4, mito: 4, cysk: 1
P05387	extr: 17, mito: 11, cyto: 3, nucl: 1
P05388	cyto: 18, cyto_nucl: 17.1667, cyto_plas: 11.1667, nucl: 8, pero: 2, mito: 1, cysk: 1, golg: 1
P05455	nucl: 19, cyto_nucl: 15.5, cyto: 8, extr: 1, mito: 1, E.R.: 1, pero: 1, cysk: 1
P05556	plas: 18, extr: 8, pero: 4, E.R.: 2
P05783	mito: 16, cyto: 12, pero: 3, nucl: 1
P06213	plas: 26.5, extr_plas: 14.5, extr: 1.5, E.R.: 1.5, E.R._golg: 1.5, nucl: 1, lyso: 1
P06280	plas: 12, extr: 8, E.R.: 4, mito: 3, pero: 2, lyso: 2, nucl: 1
P06400	nucl: 16.5, plas: 11, cyto_nucl: 11, cyto: 2.5, extr: 2
P06454	cyto: 17.5, cyto_nucl: 11.5, extr: 8, nucl: 4.5, mito: 2
P06493	cyto: 18, cyto_nucl: 18, cyto_plas: 11.1667, cyto_pero: 11, nucl: 10.5, pero: 1.5, golg: 1
P06576	mito: 29.5, cyto_mito: 15.5, extr: 1, pero: 1
P06703	mito: 17, cyto: 11, extr: 4
P06730	cyto: 23.5, cyto_nucl: 14, nucl: 3.5, mito: 2, pero: 2, extr: 1
P06733	cyto: 24, mito: 5, nucl: 2, extr: 1
P06737	cyto: 31, nucl: 1
P06744	cyto: 19, cyto_nucl: 13.5, nucl: 6, pero: 4, plas: 3
P06748	nucl: 27, cyto: 3, extr: 1, E.R.: 1
P06753	cyto: 23, nucl: 4, extr: 2, mito: 2, lyso: 1
P06756	plas: 17.5, extr_plas: 11, pero: 4, extr: 3.5, golg: 3.5, E.R._golg: 2.5, lyso: 2, mito: 1
P06865	extr: 10, lyso: 10, mito: 5, cyto_mito: 4, golg: 3, pero: 2, E.R.: 1
P07093	extr: 18, plas: 4, E.R.: 4, nucl: 3, cyto: 2, mito: 1
P07099	extr: 12, E.R.: 9, pero: 7, plas: 3, mito: 1
P07108	cyto: 21, extr: 6, nucl: 4, mito: 1
P07195	cyto: 26, extr: 3, nucl: 1, E.R.: 1, golg: 1
P07199	nucl: 22, cyto: 5, mito: 5
P07237	E.R.: 19, extr: 8, lyso: 3, pero: 1.5, cyto_pero: 1.5
P07305	nucl: 31, cysk: 1
P07339	extr: 16, lyso: 8, mito: 6.5, mito_pero: 4, golg: 1
P07355	cyto: 20.5, cyto_nucl: 15, nucl: 4.5, extr: 3, mito: 2, pero: 1, lyso: 1
P07384	cyto: 11, cyto_nucl: 11, nucl: 9, plas: 3, cysk: 3, mito_pero: 3, mito: 2, pero: 2, extr: 1, lyso: 1
P07437	cyto: 16.5, cyto_nucl: 14, nucl: 8.5, pero: 4, extr: 2, mito: 1
P07585	extr: 16, mito: 8, lyso: 5, plas: 2, cyto: 1
P07602	extr: 17, E.R.: 7, pero: 6, lyso: 2
P07686	E.R.: 27, pero: 2, plas: 1, extr: 1, lyso: 1
P07711	extr: 19, lyso: 5, nucl: 4, cyto: 4
P07737	cyto: 27, cyto_nucl: 15.5, extr: 2, nucl: 2, mito: 1
P07738	cyto: 18, mito: 10, pero: 2, extr: 1, nucl: 1
P07741	cyto: 15.5, cyto_nucl: 15.5, nucl: 8.5, extr: 6, mito: 2
P07814	cyto: 23, mito: 4.5, mito_pero: 4.5, pero: 3.5, nucl: 1
P07858	extr: 26, lyso: 6
P07900	cyto: 22, cyto_nucl: 15, nucl: 6, mito: 2, pero: 1, cysk: 1
P07910	nucl: 19, mito_nucl: 15, cyto_nucl: 12.3333, mito: 9.5, cyto: 2.5, extr: 1
P07919	extr: 28, mito: 3, cyto_nucl: 1
P07942	extr: 25, plas: 6, lyso: 1
P07954	mito: 30.5, cyto_mito: 17.5
A8MXV4	mito: 19.5, mito_pero: 11, cyto: 5, nucl: 4, pero: 1.5, lyso: 1, golg: 1
O00115	extr: 13.5, extr_plas: 13.5, plas: 12.5, lyso: 4, E.R.: 2
O00116	cyto: 16, nucl: 7, pero: 7, mito: 2
O00148	cyto: 20.5, cyto_nucl: 16, nucl: 10.5, mito: 1
O00154	mito: 25.5, mito_pero: 13.5, cyto: 3.5, cyto_nucl: 3, nucl: 1.5, extr: 1
O00159	cyto: 14.5, cyto_nucl: 12.5, nucl: 9.5, mito: 3, cysk: 3, extr: 1, pero: 1
O00161	cyto: 23.5, cyto_nucl: 12.5, extr: 3, mito: 3, pero: 2
O00170	cyto: 24, cyto_nucl: 14.5, nucl: 3, extr: 1, mito: 1, pero: 1, lyso: 1, cysk: 1
O00186	cyto: 20, cyto_nucl: 14, nucl: 6, mito: 4, pero: 2
O00203	nucl: 17.5, cyto_nucl: 11.5, plas: 8, cyto: 4.5, E.R.: 1, cysk: 1
O00217	extr: 17, mito: 9, cyto: 3, lyso: 2, nucl: 1
P08133	cyto: 20.5, cyto_nucl: 13, nucl: 4.5, mito: 2, pero: 2, plas: 1.5, cysk_plas: 1.5, extr: 1
P08134	cyto: 14.5, cyto_nucl: 11.5, mito: 7, nucl: 5.5, extr: 3, plas: 2
P08195	nucl: 11, cyto_nucl: 8.5, plas: 7, extr: 4, cyto: 4, mito: 3, E.R.: 1, pero: 1, golg: 1
P08236	extr: 10, lyso: 7, mito: 4, mito_pero: 3.5, cyto: 3, golg: 3, E.R.: 2, plas: 1, nucl: 1
P08237	cyto: 16, extr: 11, cyto_pero: 10.1667, cyto_nucl: 9.66667, mito: 2, pero: 2
P08238	cyto: 24, E.R.: 4, nucl: 1, mito: 1, cysk: 1, golg: 1
P08240	E.R.: 12.5, E.R._golg: 8.5, cyto: 7, cyto_nucl: 5.5, extr: 3, mito: 3, nucl: 2, plas: 1, pero: 1, cysk: 1
P08243	cyto: 13, mito: 6, mito_pero: 6, plas: 4, pero: 4, nucl: 2, E.R.: 2, extr: 1
P08397	cyto: 17.5, cyto_nucl: 12, pero: 7, nucl: 5.5, extr: 2
P08559	mito: 25, cyto_mito: 15, extr: 3, cyto: 3, lyso: 1
P08574	extr: 10.5, mito: 6.5, extr_plas: 6.5, mito_pero: 6, pero: 4.5, cyto: 3, lyso: 2, golg: 2, plas: 1.5, nucl: 1, E.R.: 1
P08579	cyto: 18.5, cyto_nucl: 13, nucl: 6.5, mito: 4, pero: 2, extr: 1
P08581	plas: 22, extr: 4, E.R.: 2, golg: 2, nucl: 1, lyso: 1
P08582	extr: 22, plas: 8, mito: 1, lyso: 1
P08621	nucl: 21, cyto_nucl: 17, cyto: 9, extr: 1, E.R.: 1
P08648	plas: 17, nucl: 5, E.R.: 3, extr: 2, lyso: 2, golg: 2, mito: 1
P08651	nucl: 31, cyto: 1
P08670	mito: 17, cyto: 11, nucl: 3, cysk_plas: 1
P08708	cyto: 26.5, cyto_nucl: 14, mito: 5
P08754	cyto: 28, E.R.: 2, plas: 1, pero: 1
P08758	cyto: 27, nucl: 3, mito: 1, pero: 1
P08865	cyto: 20, cyto_nucl: 15.5, nucl: 7, extr: 4, mito: 1
P08962	extr: 18, plas: 14
P09012	nucl: 15, cyto_nucl: 15, cyto: 11, mito: 6
P09104	cyto: 23, cyto_nucl: 16, nucl: 5, mito: 3, extr: 1
P09132	cyto: 20.5, cyto_nucl: 16.5, nucl: 5.5, extr: 4, mito: 2
P09211	mito: 20, cyto: 10, nucl: 2
P09382	extr: 26, cyto: 5, cyto_nucl: 4
P09429	nucl: 32
P09486	extr: 28, cyto_mito: 4
P09493	cyto: 23, nucl: 4, extr: 3, mito: 2
P09496	cyto: 21.5, cyto_nucl: 15.5, nucl: 6.5, extr: 2, mito: 1, pero: 1
P09497	cyto: 19, cyto_nucl: 15, nucl: 7, extr: 5, mito: 1
P09525	cyto: 16, cyto_nucl: 14.5, nucl: 7, mito: 5, pero: 3, lyso: 1
P09543	nucl: 11.5, cyto_nucl: 10.5, mito: 10, cyto: 8.5, extr: 2
P09622	mito: 30, cyto: 2
P09651	nucl: 27.5, cyto_nucl: 18.5, cyto: 4.5
P09661	nucl: 21.5, cyto_nucl: 16, cyto: 7.5, plas: 2, cysk: 1
P09874	nucl: 32
P09936	extr: 21, cyto: 7, cyto_nucl: 5, plas: 1, mito: 1, lyso: 1
P09960	cyto: 16, mito: 6, nucl: 5, extr: 2, golg: 2, E.R.: 1
P09972	cyto: 19, cyto_nucl: 16.5, nucl: 10, plas: 1, extr: 1, pero: 1
P0C0S5	nucl: 30, mito: 2
P0C0S8	nucl: 32
P0DMV8	cyto: 17.5, cyto_nucl: 12.5, nucl: 6.5, cysk: 3, mito: 2, pero: 2, extr: 1
P0DP25	cyto: 15.5, cyto_nucl: 12, extr: 8, nucl: 5.5, mito: 2, pero: 1
P0DPB6	cyto: 21, extr: 5, nucl: 4, mito: 2
P10071	nucl: 31.5, cyto_nucl: 16.5
P10301	nucl: 20.5, cyto_nucl: 14, cyto: 6.5, mito: 4, pero: 1
P10412	nucl: 27, extr: 2, mito: 2, cyto: 1
P10586	nucl: 23.5, cyto_nucl: 12.5, plas: 6, E.R.: 1, pero: 1
P10599	extr: 22, cyto: 7, nucl: 1, mito: 1, lyso: 1
P10606	mito: 16, cyto: 7, extr: 6, nucl: 3
P10619	extr: 17, lyso: 9, E.R.: 2, pero: 2, cyto: 1, golg: 1
P10620	extr: 12, cyto_nucl: 9.5, cyto: 8, nucl: 7, mito: 3, pero: 2
P10644	nucl: 17, cyto: 12, plas: 1, mito: 1, E.R.: 1
P10768	cyto: 19, cyto_nucl: 12, mito: 5, extr: 4, nucl: 3, pero: 1
P10809	mito: 24, cyto: 8
P10909	extr: 14, nucl: 9.5, cyto_nucl: 7.5, cyto: 4.5, E.R.: 2, lyso: 2
P11021	E.R.: 18, extr: 8, plas: 2, pero: 2, mito: 1, lyso: 1
P11047	extr: 22, plas: 5, mito: 2.5, pero: 2, cyto_mito: 2
P11117	plas: 11, golg: 6, extr: 4, E.R.: 4, mito: 3, pero: 2, lyso: 2
P11137	nucl: 24, cyto: 7, E.R.: 1
P11142	cyto: 18, cyto_nucl: 14, nucl: 8, pero: 2, cysk: 2, plas: 1, extr: 1
P11166	plas: 26, E.R.: 4, pero: 2
P11169	plas: 26, E.R.: 4, extr: 1, lyso: 1
P11171	nucl: 23.5, cyto_nucl: 16.5, cyto: 8.5
P11177	mito: 17, cyto: 12.5, cyto_nucl: 8.5, pero: 1
P11182	cyto: 18, mito: 14
P11216	cyto: 29, mito: 3
P11233	cyto_nucl: 16.5, nucl: 14, cyto: 13, mito: 3, plas: 1, extr: 1
P11234	cyto: 20, mito: 8, nucl: 2, extr: 1, golg: 1
P11279	plas: 12.5, extr_plas: 9.5, lyso: 9, extr: 5.5, golg: 3, E.R.: 1, pero: 1
P11310	mito: 20, cyto: 11, pero: 1
P11387	nucl: 19.5, cyto_nucl: 15.3333, cyto: 10, cyto_mito: 5.83333, E.R.: 1, cysk: 1
P11388	nucl: 17.5, cyto_nucl: 14.8333, cyto: 11, cyto_mito: 6.33333, pero: 2, cysk_plas: 1
P11413	cysk: 14, cyto: 7, cyto_pero: 5.33333, mito: 5, cyto_nucl: 4.83333, pero: 2.5, extr: 2, nucl: 1.5
P11498	mito: 27, cyto_mito: 16, cyto: 3, extr: 2
P11586	cyto: 28, plas: 4
P11717	plas: 12.5, extr_plas: 12.5, extr: 9.5, lyso: 4, nucl: 3, golg: 2, pero: 1
P11802	cyto_nucl: 11.5, cyto: 11, nucl: 10, mito: 7, mito_pero: 6.5, pero: 4
P11908	cyto: 20, cyto_nucl: 15, nucl: 4, pero: 3, mito: 2, plas: 1, lyso: 1, golg: 1
P11940	cyto_nucl: 14.8333, nucl: 12, cyto: 11.5, cyto_golg: 8, golg: 2.5, extr: 2, mito: 2, pero: 2
P12004	mito: 10, nucl: 9, cyto: 9, E.R._mito: 7.33333, mito_pero: 6.5, pero: 1.5, extr: 1
P12081	cyto: 15.5, cyto_nucl: 12, mito: 9, nucl: 7.5
P12109	extr: 11, pero: 9, cyto_pero: 6.83333, E.R.: 4, lyso: 4, cyto: 2.5, cyto_nucl: 2.16667, mito: 1
P12110	extr: 20, lyso: 4, cyto_nucl: 2.83333, cyto: 2.5, cyto_pero: 2.16667, plas: 2, mito: 1, E.R.: 1
P12111	extr: 10, E.R.: 5.5, plas: 5, E.R._golg: 4.5, mito: 3, pero: 3, lyso: 3, golg: 2.5
P12235	mito: 15, cyto: 8, extr: 6, pero: 2, E.R.: 1
P12236	mito: 16, cyto: 11, pero: 2, extr: 1, cysk: 1, golg: 1
P12268	cyto: 23, nucl: 6, mito: 1, pero: 1, cysk: 1
P12270	nucl: 23.5, cyto_nucl: 17.1667, cyto: 5.5, cyto_golg: 4.66667, extr: 1, cysk: 1
P12277	cyto: 20, cyto_nucl: 15, nucl: 6, mito: 3, pero: 2, extr: 1
P12814	cyto: 17, cyto_nucl: 14, nucl: 9, extr: 3, mito: 1, pero: 1, cysk: 1
P12931	cyto: 21, cyto_nucl: 14.5, nucl: 6, plas: 1, extr: 1, mito: 1, pero: 1, golg: 1
P12955	cyto_nucl: 10.6667, nucl: 10, mito: 10, cyto: 9, cyto_pero: 6.16667, extr: 2
P12956	cyto_nucl: 15.8333, nucl: 15.5, cyto: 15, cyto_mito: 8.33333, plas: 1
P13010	cyto_pero: 11, cyto: 10.5, pero: 10.5, extr: 4, mito: 3, nucl: 2, plas: 1, E.R.: 1
P13073	mito: 21.5, E.R._mito: 11.5, cyto: 5, nucl: 3, extr: 1, pero: 1
P13473	plas: 8, pero: 8, extr: 6, lyso: 5, golg: 5
P13612	pero: 20, plas: 10, extr_plas: 6.5, cyto: 1
P13639	cyto: 18, cyto_nucl: 11.3333, cyto_plas: 10.3333, mito: 4, mito_pero: 4, nucl: 3.5, cysk: 3, pero: 2, plas: 1.5
P13667	E.R.: 13, extr: 12, plas: 4, golg: 2, pero: 1
P13674	E.R.: 28, plas: 2, extr: 2
P13693	cyto: 21, cyto_nucl: 18.6667, cyto_plas: 12.6667, nucl: 8, pero: 2
P13797	cyto: 24, cyto_nucl: 18, nucl: 8
P13798	plas: 18, nucl: 7.5, cyto_nucl: 7.5, cyto: 6.5
P13804	mito: 17, E.R._mito: 11.5, cyto: 11, extr: 1, pero: 1
P13807	cyto_nucl: 16, nucl: 15, cyto: 13, pero: 2, plas: 1, extr: 1
P13929	cyto: 28.5, cyto_pero: 15, mito: 2, cysk: 1
P13984	nucl: 19, cyto: 13
P13987	extr: 32
P14174	extr: 14, cyto_nucl: 13, nucl: 9, cyto: 9
P14207	extr: 30, lyso: 2
P14314	extr: 27, E.R.: 1.5, E.R._golg: 1.5, mito: 1, pero: 1, lyso: 1
P14324	mito: 22.5, mito_pero: 12, cyto: 4, nucl: 2, E.R.: 1, lyso: 1, golg: 1
P14406	mito: 21, cyto: 11
P14543	plas: 20, extr: 10, E.R.: 1, lyso: 1
P14550	mito: 16, cyto: 13.5, cyto_nucl: 9, pero: 1
P14618	cyto: 27.5, cyto_plas: 14.5, nucl: 3, mito: 1
P14625	E.R.: 24, extr: 4, plas: 3, golg: 1
P14678	nucl: 16, cyto_nucl: 13.5, cyto: 9, mito: 4, pero: 2, extr: 1
P14735	mito: 17, cyto: 12.5, cyto_nucl: 8, nucl: 2.5
P14854	extr: 26, cyto: 4, mito: 2
P14859	nucl: 32
P14866	nucl: 21.5, cyto_nucl: 15, cyto: 7.5, mito: 3
P14868	cyto: 16, cyto_nucl: 11.5, pero: 6, nucl: 5, extr: 4, mito: 1
P14927	cyto: 11.5, cyto_nucl: 11, nucl: 9.5, mito: 9, extr: 2
P15121	cyto: 17, mito: 11, pero: 3, cysk: 1
P15153	cyto: 16, extr: 11, cyto_nucl: 9.5, mito: 4
P15291	mito: 9, cyto_mito: 6, plas: 5, pero: 5, extr: 4, E.R.: 3, golg: 3, lyso: 2
P15311	cyto_nucl: 13, nucl: 12, cyto: 10, cysk: 5.5, cysk_plas: 3.5, pero: 2, extr: 1, E.R.: 1
P15531	cyto: 19.5, cyto_nucl: 16.5, cyto_plas: 12.6667, nucl: 5, extr: 2, lyso: 2, mito: 1, cysk: 1
P15559	cyto: 29, mito: 3
P15586	plas: 14, E.R.: 4.5, extr: 4, E.R._golg: 3.5, cyto: 3, lyso: 3, golg: 1.5, mito: 1, pero: 1
P15880	cyto: 26.5, cyto_nucl: 15.5, nucl: 3.5, mito: 1, cysk: 1
P16070	plas: 19.5, extr_plas: 12.5, extr: 4.5, E.R.: 4, lyso: 3, nucl: 1
P16104	nucl: 32
P16152	mito: 15, cyto: 10.5, E.R._mito: 9, cyto_nucl: 7.5, extr: 2, pero: 2
P16278	E.R.: 11, lyso: 8, plas: 5, extr: 3, golg: 3, pero: 2
P16401	nucl: 30, cyto: 2
P16402	nucl: 28, extr: 2, cyto: 1, mito: 1
P16403	nucl: 27, extr: 2, mito: 2, cyto: 1
P16435	cyto: 15, cyto_nucl: 9.5, E.R.: 6, plas: 3, mito_pero: 3, mito: 2.5, pero: 2.5, nucl: 2, golg: 1
P16591	nucl: 14.5, cyto_nucl: 14.5, cyto: 13.5, pero: 2, plas: 1, cysk: 1
P16615	plas: 29, nucl: 2, pero: 1
P16949	nucl: 24, cyto: 8
P16989	nucl: 31.5, cyto_nucl: 16.5
P17028	nucl: 31, cyto: 1
P17066	cyto: 16.5, cyto_nucl: 12.5, nucl: 7.5, pero: 4, mito: 3, E.R.: 1
P17096	nucl: 32
P17174	cyto: 19, cyto_nucl: 16, nucl: 11, pero: 2
P17275	nucl: 32
P17301	plas: 28, pero: 2, E.R.: 1, lyso: 1
P17480	nucl: 28.5, cyto_nucl: 16.5, cyto: 3.5
P17655	cyto: 22.5, cyto_nucl: 15.8333, cyto_plas: 12.3333, nucl: 5, mito_pero: 2, extr: 1, golg: 1
P17812	cyto: 15, nucl: 7, pero: 3, cysk: 3, plas: 2, extr: 1, mito: 1
P17813	plas: 27, extr_plas: 17.5, extr: 4, E.R.: 1
P17844	nucl: 27, cyto: 2, mito: 2, plas: 1
P17858	cyto: 16, extr: 7, nucl: 5, mito: 2, pero: 1, lyso: 1
P17900	extr: 29, lyso: 3
P17931	cyto: 18, cyto_nucl: 15, nucl: 8, extr: 3, E.R.: 2, mito: 1
P17987	cyto: 22.5, cyto_pero: 12.5, nucl: 3, mito: 3, cysk: 2, pero: 1.5
P18031	cyto: 17.5, cyto_nucl: 15.5, nucl: 12.5, extr: 1, golg: 1
P18077	cyto: 25, mito: 7
P18084	plas: 18.5, extr_plas: 15, extr: 10.5, pero: 3
P18085	mito: 27, cyto: 4.5, cyto_nucl: 3
P18124	cyto: 26, mito: 3, extr: 2, nucl: 1
P18206	cyto: 18, cyto_pero: 11, cysk: 5, E.R.: 3, extr: 2, nucl: 2, pero: 2
P18583	nucl: 26.5, cyto_nucl: 16.5, cyto: 5.5
P18615	nucl: 29.5, cyto_nucl: 15.8333, cyto_golg: 1.33333, extr: 1
P18621	cyto: 30.5, cyto_nucl: 16, mito: 1
P18669	cyto: 23, mito: 6, pero: 2, nucl: 1
P18754	nucl: 31, cyto_nucl: 17
P18848	nucl: 32
P18859	mito: 26, cyto: 5, nucl: 1
P18887	nucl: 29.5, cyto_nucl: 16.5, cyto: 2.5
P19022	plas: 29, pero: 2, E.R.: 1
P19105	mito: 14, cyto: 12.5, cyto_nucl: 9.5, nucl: 5.5
O00231	cyto: 22.5, cyto_nucl: 17, nucl: 8.5, mito: 1
O00232	cyto: 26.5, cyto_pero: 14.5, mito: 3, pero: 1.5, nucl: 1
O00233	cysk: 17, cyto_nucl: 9, nucl: 6.5, cyto: 6.5, extr: 1, mito: 1
O00257	nucl: 32
O00264	nucl: 12, extr: 7, cyto: 4.5, cyto_mito: 3.83333, pero: 3.5, mito_pero: 3.33333, mito: 2, E.R.: 2, golg: 1
O00267	nucl: 19.5, cyto_nucl: 17, cyto: 11.5, cysk: 1
O00287	nucl: 15, extr: 12, pero: 3, cyto: 1, lyso: 1
O00299	cyto: 26, mito: 4, extr: 1, nucl: 1
O00303	cyto_nucl: 12.5, cyto: 10.5, nucl: 9.5, mito: 7, plas: 4.5, cysk_plas: 3
O00410	cyto: 13.5, cyto_nucl: 10.1667, cyto_pero: 8.5, extr: 8, nucl: 3.5, plas: 3, golg: 2, mito: 1
O00411	nucl: 12.5, mito: 12, cyto_nucl: 11.5, cyto: 7.5
O00422	nucl: 17, cyto: 12, plas: 2, mito: 1
O00425	cyto: 22, cyto_nucl: 16, nucl: 6, pero: 2, extr: 1, mito: 1
O00429	cyto: 15.5, cyto_nucl: 10, nucl: 3.5, mito: 3, E.R.: 3, pero: 3, extr: 2, plas: 1, cysk: 1
O00461	extr: 15, mito: 6, E.R.: 5, golg: 4, nucl: 1, lyso: 1
O00469	extr: 10, cyto: 8, cyto_pero: 7.5, mito_pero: 5.66667, pero: 4.5, mito: 3.5, plas: 2, E.R.: 2, nucl: 1, lyso: 1
O00483	mito: 21, extr: 6, cyto: 4, nucl: 1
O00487	cyto: 20.5, cyto_nucl: 13, mito: 6, pero: 3, nucl: 2.5
P19338	nucl: 23, cyto_nucl: 16, cyto: 7, extr: 2
P19367	cyto: 23, mito: 4, extr: 2, nucl: 2, pero: 1
P19623	cyto: 16.5, cyto_nucl: 16, nucl: 8.5, extr: 2, lyso: 2, mito: 1, E.R.: 1, pero: 1
P20020	plas: 32
P20036	extr: 17, plas: 8, pero: 2, golg: 2, cyto: 1, mito: 1, E.R.: 1
P20042	cyto_nucl: 16, nucl: 15.5, cyto: 15.5, mito: 1
P20073	nucl: 19, cyto_nucl: 16, cyto: 9, golg: 2, extr: 1, E.R.: 1
P20336	cysk: 12, cyto_nucl: 10.5, cyto: 9, nucl: 6, extr: 2, lyso: 2, mito: 1
P20339	mito: 29, cyto: 3
P20340	cyto: 11, mito: 11, nucl: 4, golg: 3, plas: 2, pero: 1
P20618	cyto: 22, cyto_nucl: 19.5, nucl: 7, lyso: 2, cysk: 1
P20645	extr: 28, lyso: 3, plas: 1
P20674	mito: 20, cyto: 7, cyto_nucl: 6.5, pero: 3
P20700	nucl: 30, cyto: 2
P20774	extr: 32
P20810	nucl: 24, cyto_nucl: 16.3333, cyto: 4.5, cyto_golg: 3.83333, golg: 1.5, extr: 1, cysk: 1
P20933	extr: 12, mito: 10, lyso: 8, plas: 1, cyto: 1
P21127	nucl: 26, cyto_nucl: 17.3333, cyto: 4.5, cyto_golg: 3.33333, extr: 1
P21246	extr: 28, mito: 2, plas: 1, golg: 1
P21266	cyto: 23, cyto_nucl: 13, extr: 7, mito: 1
P21281	mito: 24, cyto: 3.5, extr: 3, cyto_nucl: 2.5, pero: 1
P21291	nucl: 31, cyto_nucl: 17
P21333	nucl: 16.5, cyto_nucl: 11.5, plas: 7, cyto: 5.5, pero: 2, E.R.: 1
P21589	pero: 19, plas: 5, extr: 3, E.R.: 2, lyso: 2, mito: 1
P21796	cyto: 25, mito: 5, nucl: 2
P21810	extr: 14, mito: 9, pero: 5, cyto_pero: 4, lyso: 3
P21912	mito: 17, extr: 6, cyto: 6, nucl: 2, plas: 1
P21980	cyto: 14, plas: 10, nucl: 3, E.R.: 2, golg: 2, pero: 1
P22059	cyto_nucl: 10, cyto: 9.5, mito: 9, nucl: 7.5, E.R.: 3, extr: 2, pero: 1
P22061	cyto: 24, mito: 5, pero: 3
P22087	nucl: 29, mito: 3
P22102	mito: 16, cyto_mito: 12.1667, E.R._mito: 8.83333, cyto: 7, cyto_nucl: 5.33333, pero: 4, nucl: 2.5, extr: 2
P22234	cyto: 22, nucl: 2, mito: 2, E.R.: 2, pero: 2, extr: 1, lyso: 1
P22307	mito: 13, cyto: 12.5, E.R._mito: 11, cyto_nucl: 8, nucl: 2.5, pero: 1
P22314	nucl: 14, cyto_nucl: 10.5, mito: 7, cyto: 5, E.R.: 4, plas: 2
P22392	cyto: 24.5, cyto_nucl: 19.5, cyto_plas: 15.1667, nucl: 6
P22413	cyto: 14, plas: 8, nucl: 3, golg: 3, E.R.: 2, pero: 2
P22570	nucl: 15.5, mito: 12, cyto_nucl: 10, cyto: 3.5, E.R.: 1
P22626	nucl: 21.5, cyto_nucl: 18, cyto: 9.5, cysk_plas: 1
P22695	mito: 19, cyto: 8, nucl: 3, pero: 2
P23193	nucl: 32
P23229	plas: 16, pero: 14, extr_plas: 9.5, E.R.: 1
P23246	nucl: 21, mito: 7, cyto: 3, extr: 1
P23284	extr: 24, E.R.: 4, cyto: 2, nucl: 1, mito: 1
P23368	mito: 15, cyto: 10, pero: 5, E.R.: 2
P23381	cyto: 24, nucl: 3, extr: 2, mito: 1, E.R.: 1, cysk: 1
P23396	mito: 22, cyto: 7.5, cyto_nucl: 6, pero: 1
P23469	E.R.: 24, plas: 5, lyso: 2, pero: 1
P23497	nucl: 23, cyto: 9
P23526	cyto: 31, mito: 1
P23528	mito: 16, cyto: 11, cyto_nucl: 9.5, nucl: 4, extr: 1
P23588	nucl: 24.5, cyto_nucl: 17.3333, cyto: 5, cyto_golg: 3.66667, extr: 1, cysk_plas: 1
P23634	plas: 31, cyto: 1
P23786	mito: 24, cyto: 6, nucl: 1, cysk_plas: 1
P23921	cyto: 21, cyto_nucl: 16.5, nucl: 8, plas: 2, extr: 1
P24534	nucl: 16.5, cyto_nucl: 15.5, cyto: 13.5, plas: 1, extr: 1
P24539	mito: 21, extr: 8, cyto: 2, nucl: 1
P24666	extr: 19, cyto: 8.5, cyto_nucl: 6, nucl: 2.5, mito: 1, lyso: 1
P24752	mito: 30, cyto_mito: 17, cyto: 2
P24821	extr: 17, plas: 7, E.R.: 4, lyso: 3, pero: 1
P24928	nucl: 25.5, cyto_nucl: 15, cyto: 3.5, plas: 2, mito: 1
P24941	cyto: 22.5, cyto_nucl: 15, nucl: 4.5, extr: 2, pero: 2, lyso: 1
P25098	cyto: 11, nucl: 7, E.R.: 6, mito: 4, pero: 3, extr: 1
P25205	nucl: 31, cyto: 1
P25398	extr: 19, cyto: 12, mito: 1
P25440	nucl: 32
P25490	nucl: 32
P25685	cyto: 15.5, cyto_nucl: 15.5, nucl: 12.5, mito: 2, golg: 1, cysk_plas: 1
P25705	mito: 30.5, cyto_mito: 16, extr: 1
P25774	extr: 29, lyso: 3
P25786	cyto_nucl: 16.5, cyto: 14.5, nucl: 11.5, extr: 4, mito: 1, pero: 1
P25787	cyto: 21, cyto_nucl: 15, mito: 6, pero: 2
P25788	cyto: 21, cyto_nucl: 18, nucl: 7, mito: 2, lyso: 2
P25789	cyto: 20.5, cyto_nucl: 16, mito: 7, nucl: 4.5
P26006	plas: 22, E.R.: 5.5, E.R._golg: 4, lyso: 2, golg: 1.5, extr: 1
P26012	plas: 25, extr_plas: 14, pero: 6
P26038	cyto_nucl: 12, nucl: 11, cyto: 11, cysk: 5.5, cysk_plas: 3.5, extr: 2, E.R.: 1, pero: 1
P26196	nucl: 24, mito: 5, cyto: 3
P26358	cyto: 15.5, cyto_nucl: 15.5, nucl: 12.5, pero: 3, extr: 1
P26368	nucl: 17, cyto_nucl: 16.3333, cyto: 13.5, cyto_mito: 7.66667, extr: 1
P26373	cyto: 27, nucl: 4, mito: 1
P26447	extr: 26, cyto: 6
P26583	nucl: 32
P26599	nucl: 9.5, cyto_nucl: 8.5, cyto: 6.5, plas: 5, extr: 5, E.R.: 3, mito: 1, cysk: 1, golg: 1
P26639	cyto: 20.5, cyto_nucl: 15.6667, cyto_mito: 11.8333, nucl: 9.5, pero: 1
P26640	cyto_nucl: 10, nucl: 9, cyto: 9, mito: 7, mito_pero: 5, plas: 3, extr: 1, E.R.: 1, lyso: 1
P26641	mito: 16.5, mito_pero: 9, nucl: 6.5, cyto_nucl: 5.5, cyto: 3.5, extr: 2, plas: 1, E.R.: 1, golg: 1
P26885	extr: 30, mito: 1, E.R.: 1
P27105	plas: 18, cyto: 10, cyto_nucl: 6.5, E.R.: 2, golg: 1
P27144	mito: 23, cyto: 7.5, cyto_nucl: 4.5, extr: 1
P27348	cyto: 24.5, cyto_nucl: 16, nucl: 4.5, extr: 1, mito: 1, cysk: 1
P27449	plas: 19, extr: 7, lyso: 6
P27635	cyto: 12.5, cyto_nucl: 9.5, extr: 9, nucl: 5.5, mito: 5
P27694	cyto: 17.5, cyto_nucl: 14, nucl: 7.5, mito: 4, plas: 1, cysk: 1, golg: 1
P27695	nucl: 23, cyto_nucl: 15.5, cyto: 6, pero: 2, extr: 1
P27707	cyto: 12, cyto_nucl: 10, nucl: 6, mito: 6, extr: 4, pero: 2, golg: 2
P27708	plas: 13, E.R.: 6, cyto_nucl: 6, cyto: 5.5, nucl: 3.5, pero: 2.5, mito_pero: 2, golg: 1
P27797	E.R.: 24, extr: 6, plas: 1, pero: 1
P27816	nucl: 25.5, cyto_nucl: 16.5, cyto: 6.5
P27824	E.R.: 31, mito: 1
P28062	nucl: 16.5, cyto_nucl: 14, cyto: 10.5, extr: 3, mito: 1, golg: 1
P28066	cyto_nucl: 20.5, cyto: 17, nucl: 12, pero: 2, cysk: 1
P28067	plas: 29, extr: 2, pero: 1
P28068	extr: 16, plas: 12, E.R.: 2, lyso: 2
P28070	mito: 11, cyto_nucl: 10.5, nucl: 7.5, cyto: 6.5, plas: 5, extr: 2
P28072	cyto_nucl: 17.5, cyto: 12.5, nucl: 9.5, extr: 5, mito: 5
P28074	mito: 20, cyto_nucl: 8, cyto: 5.5, pero: 2, extr: 1
P28288	cyto: 8.5, mito: 8, E.R.: 6, cyto_nucl: 5, pero: 3, golg: 3, extr: 2, plas: 1
P28328	nucl: 21, pero: 5, mito: 4, extr: 1, cyto: 1
P28331	mito: 25.5, cyto_mito: 15.3333, cyto: 4, cyto_nucl: 3.33333, nucl: 1.5, extr: 1
P28340	nucl: 16.5, cyto_nucl: 14, cyto: 8.5, mito: 6, E.R.: 1
P28370	cyto: 16, E.R.: 11, mito: 3, plas: 1, nucl: 1
P28482	cyto: 25, cyto_nucl: 13.3333, cyto_plas: 13.3333, mito: 3, lyso: 2, cysk: 1
P28799	extr: 31, nucl: 1
P28838	mito: 20, cyto_mito: 16.5, cyto: 11, pero: 1
P29084	nucl: 30, extr: 2
P29317	plas: 28, E.R.: 2, extr: 1, nucl: 1
P29401	cyto: 23.5, cyto_nucl: 13.5, E.R.: 3, nucl: 2.5, plas: 2, pero: 1
P29558	cyto: 13, mito: 8, nucl: 7, pero: 3, cysk_plas: 1
P29590	nucl: 31, cyto: 1
P29692	cyto: 24.5, cyto_nucl: 18, nucl: 6.5, mito: 1
P29728	cyto: 17, cyto_nucl: 14.5, nucl: 10, mito: 4, pero: 1
P29966	nucl: 30, cyto: 2
P29992	cyto: 21.5, cyto_nucl: 14.5, nucl: 4.5, mito: 4, E.R.: 2
P30038	mito: 26.5, cyto_mito: 14.3333, extr: 2, cyto_nucl: 1.83333, nucl: 1.5, pero: 1
P30040	extr: 28, E.R.: 2, cyto: 1, mito: 1
P30041	cyto: 14.5, cyto_nucl: 14.5, nucl: 13.5, mito: 2, plas: 1, cysk: 1
P30043	cyto_nucl: 9.5, cyto: 9, mito: 9, extr: 8, nucl: 6
P30044	mito: 21, cyto: 8, nucl: 3
P30046	cyto: 22.5, cyto_nucl: 19, nucl: 6.5, extr: 2, mito: 1
P30048	extr: 17, mito: 13, plas: 1, golg: 1
P30049	mito: 25, nucl: 3.5, cyto_nucl: 3, cyto: 1.5, plas: 1, pero: 1
P30050	cyto: 25, cyto_nucl: 15, nucl: 3, mito: 3, plas: 1
P30084	mito: 22, cyto: 5, pero: 3, extr: 2
P30085	mito: 21, cyto: 10, pero: 1
P30086	cyto: 24.5, cyto_nucl: 15.5, extr: 4, nucl: 3.5
P30101	E.R.: 8, golg: 8, plas: 5, mito: 4, pero: 4, extr: 2, cyto: 1
P30153	cyto: 14.5, cyto_nucl: 12.5, nucl: 7.5, cysk: 4, mito: 3, extr: 2, pero: 1
P30405	mito: 20, extr: 9, golg: 2, lyso: 1
P30414	nucl: 31, cyto: 1
P30419	cyto_nucl: 15.1667, nucl: 15, cyto: 13, cyto_mito: 8.16667, E.R.: 1, pero: 1, cysk: 1
P30520	cyto: 24.5, cyto_nucl: 17.3333, cyto_plas: 13.3333, nucl: 6, extr: 1
P30530	plas: 24, E.R.: 4, lyso: 3, extr: 1
P30533	extr: 14, E.R.: 10, plas: 4, pero: 2, mito: 1, golg: 1
P30536	mito: 17, extr: 8, plas: 3, nucl: 2, cyto: 2
P30566	cyto: 19.5, cyto_nucl: 14.5, nucl: 4.5, extr: 3, plas: 2, mito: 1, pero: 1, golg: 1
P30622	nucl: 24.5, cyto_nucl: 18.6667, cyto: 5.5, cyto_golg: 4.83333, extr: 1
P30626	cyto: 17, cyto_nucl: 12, extr: 10, nucl: 5
P30740	nucl: 10, E.R.: 6, pero: 5.5, cyto: 4, mito_pero: 4, extr: 3, plas: 2, mito: 1.5
P30837	mito: 25.5, mito_pero: 13.5, nucl: 3.5, cyto_nucl: 3.5, cyto: 2.5
P30876	cyto: 20, nucl: 7, pero: 3, mito: 1, cysk: 1
P31040	mito: 28, cyto: 2, extr: 1, nucl: 1
P31150	E.R.: 9, cyto: 6, plas: 5, mito: 4, pero: 4, nucl: 3, extr: 1
P31153	cyto: 23, nucl: 4, mito: 3, extr: 1, cysk: 1
P31323	cyto: 19, nucl: 6, mito: 3, pero: 3, extr: 1
P31483	nucl: 16, cyto_nucl: 14.5, cyto: 11, extr: 3, mito: 1, golg: 1
P31689	cyto: 28.5, cyto_plas: 15, nucl: 3
P31930	mito: 26, cyto_mito: 16, cyto: 4, nucl: 1, pero: 1
P31937	mito: 22, E.R._mito: 13.3333, mito_pero: 12.5, nucl: 3, extr: 2, cyto: 2, pero: 1.5
P31939	cyto: 21, cyto_pero: 12.5, extr: 5, nucl: 2, mito: 2, pero: 2
P31942	cyto: 18, cyto_nucl: 15.5, nucl: 11, extr: 1, mito: 1, pero: 1
P31943	nucl: 21.5, cyto_nucl: 13, mito: 5, cyto: 3.5, plas: 2
P31946	cyto: 28.5, cyto_nucl: 18, mito: 1
P31948	cyto: 21.5, cyto_nucl: 17.6667, cyto_mito: 12.6667, nucl: 8.5, E.R.: 1
P31949	cyto: 17, cyto_nucl: 13, mito: 7, nucl: 5, extr: 1, lyso: 1, golg: 1
P32119	cyto: 21.5, cyto_nucl: 13, mito: 7, pero: 2
P32189	plas: 10, pero: 10, E.R.: 6.5, E.R._mito: 6, cyto: 3, mito: 2.5
P32322	cyto: 9.5, extr: 9, cyto_nucl: 6, pero: 6, mito: 5, nucl: 1.5, plas: 1
P32455	nucl: 14, cyto_nucl: 13, cyto: 10, cysk: 3, plas: 2, E.R.: 2, mito: 1
P32519	nucl: 31, cyto: 1
P32969	cyto: 19.5, cyto_nucl: 12.5, mito: 7, nucl: 4.5, extr: 1
P32970	plas: 21, extr: 11
P33121	cyto: 17, cyto_nucl: 10.3333, cyto_plas: 10.3333, mito_pero: 7.5, mito: 5.5, pero: 4.5, plas: 2.5, nucl: 2.5
P33176	cyto: 18, cyto_nucl: 15.3333, cyto_golg: 11.1667, nucl: 7.5, golg: 2.5, mito: 2, extr: 1, pero: 1
P33240	cyto_nucl: 12.5, cyto: 12, nucl: 11, extr: 4, pero: 3, mito: 2
P33316	mito: 22.5, mito_pero: 12, cyto: 6.5, cyto_nucl: 4.5, nucl: 1.5, extr: 1
P33778	nucl: 32
P33981	nucl: 20, cyto: 10, plas: 1, cysk: 1
P33991	nucl: 31.5, cyto_nucl: 16.5
P33992	nucl: 29, cyto: 2, plas: 1
P33993	nucl: 26, cyto: 4, plas: 2
P34059	extr: 14, lyso: 7, mito: 5, pero: 3, golg: 2, cyto: 1
P34897	mito: 25, extr: 2, cyto: 2, pero: 2, nucl: 1
P34932	cyto: 9.5, cyto_nucl: 9, nucl: 7.5, extr: 4, E.R.: 4, E.R._golg: 3.5, cysk: 3, mito: 2, pero: 1
P34949	mito: 18.5, E.R._mito: 15.3333, cyto_mito: 12, cyto_nucl: 3.33333, cyto: 3, nucl: 2.5, pero: 2, plas: 1, lyso: 1
P35080	extr: 19, cyto: 9.5, cyto_nucl: 6.5, nucl: 2.5, mito: 1
P35221	nucl: 17.5, cyto_nucl: 14, cyto: 9.5, cysk: 3, extr: 1, mito: 1
P35222	cyto_nucl: 14, nucl: 12.5, cyto: 12.5, extr: 3, plas: 2, cysk: 1, golg: 1
P35232	extr: 21, cyto: 3, mito: 3, nucl: 2, pero: 2, plas: 1
P35237	cyto: 21, nucl: 3, mito: 3, lyso: 2, extr: 1, pero: 1, golg: 1
P35241	nucl: 13, cyto_nucl: 12, cyto: 9, cysk: 4.5, cysk_plas: 3, extr: 2, pero: 2, E.R.: 1
P35249	cyto: 23, mito: 7, nucl: 1, pero: 1
P35250	cysk: 15, cyto: 10.5, cyto_nucl: 8, nucl: 4.5, extr: 1, mito: 1
P35251	nucl: 28.5, cyto_nucl: 17, cyto: 2.5, mito: 1
P35268	extr: 12, mito: 10, nucl: 6, cyto: 4
P35269	nucl: 29.5, cyto_nucl: 15.5, cysk: 2
O00505	plas: 19.5, cyto_plas: 14.6667, cyto_nucl: 8.83333, cyto: 8, nucl: 4.5
O00512	nucl: 28.5, cyto_nucl: 16.5, cyto: 3.5
O00541	nucl: 22, cyto: 10
O00560	cysk: 18, cyto_nucl: 9.5, cyto: 8, nucl: 5, extr: 1
O00567	nucl: 18, E.R.: 5, extr: 4, cyto: 3, plas: 2
O00571	nucl: 31, cyto: 1
O00592	plas: 8, extr: 7, E.R.: 7, lyso: 5, golg: 3, nucl: 1, pero: 1
O00625	cyto: 21.5, cyto_nucl: 12.5, mito: 5, pero: 3, nucl: 2.5
O00712	nucl: 32
O00743	cyto: 17, cyto_nucl: 13, nucl: 7, extr: 5, cysk: 3
O00754	lyso: 12, golg: 6, plas: 4, extr: 4, E.R.: 4, mito: 1, pero: 1
O14497	nucl: 21, cyto_nucl: 15.5, cyto: 8, plas: 3
P35573	cyto_nucl: 15, nucl: 13, cyto: 13, mito: 4, pero: 2
P35579	nucl: 21, cyto: 8, cyto_mito: 5.5, pero: 1, cysk: 1
P35580	cyto_nucl: 13, nucl: 12, cyto: 12, cysk: 3, pero: 2, plas: 1, extr: 1, E.R.: 1
P35606	mito: 18, cyto_nucl: 7.5, cyto: 7, nucl: 6, extr: 1
P35611	nucl: 25.5, cyto_nucl: 15, cyto: 3.5, plas: 2, mito: 1
P35613	plas: 14, E.R.: 13, extr: 4, golg: 1
P35625	extr: 25, cyto: 3, lyso: 3, mito: 1
P35637	nucl: 24, cyto_nucl: 16.5, cyto: 7, pero: 1
P35658	nucl: 18.5, cyto_nucl: 15.5, cyto: 7.5, extr: 2, golg: 2, plas: 1, cysk: 1
P35659	nucl: 28, plas: 2, cyto: 2
P35914	mito: 17.5, E.R._mito: 9.5, extr: 5, cyto: 3, golg: 3, pero: 2, lyso: 1
P35998	cyto: 22.5, cyto_nucl: 16, nucl: 4.5, pero: 3, mito: 2
P36507	cyto: 12.5, cyto_mito: 12, mito: 10.5, pero: 5, plas: 2, nucl: 1, E.R.: 1
P36542	mito: 15.5, mito_nucl: 10, cyto: 8, nucl: 3.5, golg: 3, plas: 1, E.R.: 1
P36578	cyto: 28, mito: 4
P36776	mito: 21, cyto: 8.5, cyto_nucl: 6, nucl: 2.5
P36871	cyto: 21, mito: 11
P36957	mito: 26, cyto_mito: 16, cyto: 4, extr: 2
P37108	cyto: 28.5, cyto_nucl: 15.5, nucl: 1.5, extr: 1, mito: 1
P37235	cyto: 24.5, cyto_nucl: 17.5, nucl: 5.5, extr: 1, pero: 1
P37802	cyto_nucl: 11.5, cyto: 10, mito: 10, nucl: 7, extr: 3, pero: 2
P37837	cyto: 16.5, mito: 12, cyto_nucl: 11, nucl: 2.5, E.R.: 1
P38117	mito: 21, cyto: 11
P38159	nucl: 22.5, cyto_nucl: 18.5, cyto: 7.5, E.R.: 1, golg: 1
P38435	nucl: 10, plas: 7, mito: 6, cyto: 4, pero: 3, E.R.: 2
P38606	cysk: 17, cyto: 8.5, cyto_nucl: 8, nucl: 6.5
P38646	mito: 18, cyto: 7.5, cyto_nucl: 5.5, pero: 4, nucl: 2.5
P38919	nucl: 23, mito: 6, cyto: 3
P39019	cyto: 12, mito: 12, extr: 6, nucl: 2
P39023	cyto: 28, nucl: 2, mito: 2
P39060	extr: 12, lyso: 9, E.R.: 7, golg: 3, pero: 1
P39656	plas: 10, mito: 9, extr: 4, pero: 3, lyso: 3, cyto: 1, E.R.: 1, golg: 1
P39687	nucl: 19, cyto_nucl: 16, cyto: 11, extr: 1, mito: 1
P39748	nucl: 31.5, cyto_nucl: 16.5
P40121	cyto: 23, cyto_nucl: 14.5, nucl: 4, mito: 2, pero: 2, cysk: 1
P40123	cyto: 16.5, cyto_nucl: 14.5, nucl: 11.5, golg: 3, E.R.: 1
P40227	cyto: 14, mito: 13, pero: 4, nucl: 1
P40306	cyto: 22.5, cyto_nucl: 16.5, nucl: 7.5, extr: 1, mito: 1
P40429	nucl: 18, cyto: 7, extr: 3, mito: 3, plas: 1
P40763	cyto: 19, nucl: 10, mito: 1, pero: 1, golg: 1
P40925	cyto: 13, E.R._mito: 9, extr: 5, mito: 5, E.R.: 5, extr_plas: 4.5, plas: 2, pero: 2
P40926	mito: 20.5, E.R._mito: 11, cyto: 8, pero: 3
P40937	cyto: 21.5, cyto_nucl: 16.5, cyto_plas: 12.8333, cyto_pero: 12.6667, nucl: 5, cysk: 2, pero: 1.5, mito: 1
P40938	cyto: 25.5, cyto_nucl: 15.5, nucl: 4.5, plas: 1, golg: 1
P40939	mito: 17, cyto: 11.5, cyto_nucl: 7, nucl: 1.5, pero: 1, golg: 1
P41091	cyto: 27, plas: 3, extr: 1, nucl: 1
P41134	nucl: 32
P41212	nucl: 32
P41221	extr_plas: 15.5, extr: 15, plas: 14, lyso: 2, nucl: 1
P41223	extr: 20, cyto: 5, mito: 5, nucl: 2
P41227	cyto: 16, cyto_nucl: 16, nucl: 12, extr: 4
P41236	nucl: 23, mito: 8, cyto: 1
P41250	mito: 19, cyto_mito: 11, pero: 6, extr: 5, E.R.: 1
P41252	cyto: 16.5, nucl: 11, cyto_mito: 9, pero: 3, cysk: 1
P41567	cyto: 20.5, cyto_nucl: 16.1667, cyto_plas: 12.1667, nucl: 6.5, pero: 3, mito: 1
P42126	mito: 24, cyto: 5, extr: 1, nucl: 1, pero: 1
P42166	nucl: 21.5, cyto_nucl: 14.5, cyto: 6.5, extr: 2, E.R.: 1, golg: 1
P42167	nucl: 12, cyto: 8, pero: 7, plas: 2, mito: 1, E.R.: 1, golg: 1
P42285	cyto: 21.5, cyto_mito: 11.5, nucl: 7, pero: 3
P42330	cyto: 17, cyto_nucl: 16.5, nucl: 12, plas: 1, pero: 1, lyso: 1
P42356	nucl: 29, mito: 3
P42568	nucl: 25.5, cyto_nucl: 16, cyto: 3.5, mito: 3
P42574	cyto: 15.5, cyto_nucl: 11, extr: 10, nucl: 3.5, lyso: 2, cysk: 1
P42677	extr: 26, nucl: 5, mito: 1
P42704	mito: 30.5, cyto_mito: 17.5
P42765	mito: 16, E.R._mito: 15.5, cyto: 9, nucl: 2
P42766	nucl: 14, cyto: 9, extr: 8, mito: 1
P42785	E.R.: 7, extr: 6, lyso: 6, golg: 5, plas: 4, pero: 3, cyto_mito: 1
P42892	plas: 26, pero: 3, nucl: 1, golg: 1, cyto_mito: 1
P43007	plas: 31, E.R.: 1
P43034	cyto_nucl: 11, nucl: 9.5, cyto: 9.5, mito: 7, extr: 2, pero: 2, lyso: 1, golg: 1
P43121	plas: 12.5, extr_plas: 10, extr: 6.5, pero: 6, lyso: 3, E.R.: 2.5, E.R._golg: 2.5, golg: 1.5
P43155	mito: 18, nucl: 10.5, cyto_nucl: 7.5, extr: 2
P43243	nucl: 32
P43251	mito: 22, plas: 6, cyto: 3, extr: 1
P43304	mito: 24, cyto_mito: 13.5, extr: 5, E.R.: 1, pero: 1
P43307	E.R.: 10, extr: 7, golg: 7, plas: 4, mito: 3, pero: 1
P43378	cyto: 14.5, nucl: 13, cyto_mito: 8, pero: 2, plas: 1, cysk: 1
P43487	cyto: 19, nucl: 7, extr: 4, mito: 2
P43490	cyto: 18, cyto_nucl: 14.8333, cyto_pero: 11, nucl: 8.5, pero: 2.5, extr: 1, mito: 1, E.R.: 1
P43686	cyto: 18, cyto_nucl: 14.8333, cyto_pero: 11, nucl: 8.5, pero: 2.5, mito: 2, extr: 1
P43897	mito: 30, extr: 2
P45877	extr: 21, E.R.: 5, mito: 3, cyto: 2, nucl: 1
P45880	cyto: 9, mito: 9, cyto_nucl: 9, nucl: 7, extr: 4, golg: 2, pero: 1
P45973	nucl: 32
P45974	nucl: 16, cyto_nucl: 15, cyto: 10, pero: 5, plas: 1
P46013	nucl: 17, mito: 11, cyto_nucl: 11, cyto: 3, extr: 1
P46020	plas: 10, nucl: 7, mito: 6.5, cyto_mito: 5.5, pero: 4, cyto: 3.5, E.R.: 1
P46060	cyto: 22, cyto_nucl: 15.5, nucl: 5, mito: 2, extr: 1, pero: 1, golg: 1
P46063	cyto: 16, nucl: 12, pero: 2, plas: 1, E.R.: 1
P46087	nucl: 27, cyto_nucl: 17.3333, cyto: 3.5, cyto_golg: 2.83333, extr: 1
P46100	nucl: 27, cyto: 5
P46109	cyto_nucl: 17, nucl: 15, cyto: 13, golg: 2, pero: 1, lyso: 1
P46199	mito: 14, cyto: 11, nucl: 7
P46379	nucl: 23.5, cyto_nucl: 16, plas: 5, cyto: 3.5
P46459	cyto: 22, cysk: 4, nucl: 3, pero: 2, mito: 1
P46734	cyto: 14, nucl: 13, mito: 5
P46776	cyto: 26, nucl: 5, mito: 1
P46777	nucl: 17.5, cyto_nucl: 14, cyto: 9.5, mito: 5
P46778	nucl: 13.5, cyto_nucl: 12.5, cyto: 10.5, mito: 8
P46779	mito: 20, mito_nucl: 13.5, nucl: 5, golg: 3, plas: 2, extr: 1, cyto: 1
P46781	cyto: 30, nucl: 1, mito: 1
P46782	cyto: 20, cyto_nucl: 18.1667, cyto_plas: 12.1667, nucl: 8, pero: 2, extr: 1
P46783	nucl: 11, mito: 10, cyto: 6, extr: 5
P46821	nucl: 27, cyto: 4, E.R.: 1
P46926	cyto: 25.5, cyto_nucl: 15.6667, cyto_plas: 14.5, nucl: 2.5, extr: 1, pero: 1, lyso: 1
P46934	nucl: 27, cyto: 5
P46939	cyto: 18.5, cyto_nucl: 16, nucl: 12.5, pero: 1
P46940	cyto: 19, cyto_nucl: 13.8333, cyto_mito: 10.8333, nucl: 7.5, pero: 3, mito: 1.5, extr: 1
P46977	plas: 32
P47755	cyto: 23.5, cyto_nucl: 15.5, nucl: 4.5, pero: 2, mito: 1, cysk: 1
P47756	cyto: 17.5, cyto_nucl: 15, nucl: 9.5, plas: 1, extr: 1, mito: 1, E.R.: 1, lyso: 1
[truncated: 841 more rows]

## Sheet: location_value_max
Locations	Name	#Diff	DiffSeqs	DiffGenes
E.R.	endoplasmic reticulum	60	A1L0T0;Q6P1A2;Q6UVK1;Q6YHK3;Q7LGA3;Q86TM6;Q86UP2;Q8NBQ5;Q96A33;Q96AY3;O60488;Q96KA5;Q96S52;Q96S66;O75063;O75477;Q9P0I2;Q9P2E9;Q9UBS4;Q9UBV2;Q9UGP8;O75844;Q9Y276;Q9Y4L1;Q9Y5W8;Q9Y673;O94826;Q9BU23;Q9HBR0;Q9UHQ4;Q6UW02;Q9H857;Q9HD45;P01024;P04843;P07237;P07686;P08240;P11021;P13667;P13674;P14625;P16278;P23469;P27797;P27824;P30101;P31150;P42785;P43307;O14656;Q06136;Q12849;Q13217;Q14108;Q15165;Q15392;…	ILVBL,LPCAT3,CSPG4,CD109,HS2ST1,SYVN1,KTN1,HSD17B11,CCDC47,FKBP10,ACSL4,CLPTM1L,PIGS,CLCC1,FAM20B,ERLIN1,EMC3,RRBP1,DNAJB11,SEL1L,SEC63,ZMPSTE24,BCS1L,HYOU1,SNX13,ALG5,TOMM70,LMF2,SLC38A10,BCAP29,CYP20A1,NT5DC2,TM9SF3,C3,RPN1,P4HB,HEXB,SRPRA,HSPA5,PDIA4,P4HA1,HSP90B1,GLB1,PTPRE,CALR,CANX,PDIA3,GDI1,PRCP,SSR1,TOR1A,KDSR,GRSF1,DNAJC3,SCARB2,PON2,DHCR24,CYP51A1,SPTLC1,GPAA1
cysk	cytoskeleton	24	Q71U36;Q7L5N1;O43681;Q96I24;Q99627;Q9BQE3;Q9GZS3;Q562R1;P11413;O00233;P20336;P35250;O00560;P38606;P60709;P62491;P63261;P68133;P68363;Q06203;Q15365;Q15366;Q15645;Q16401	TUBA1A,COPS6,GET3,FUBP3,COPS8,TUBA1C,SKIC8,ACTBL2,G6PD,PSMD9,RAB3A,RFC2,SDCBP,ATP6V1A,ACTB,RAB11A,ACTG1,ACTA1,TUBA1B,PPAT,PCBP1,PCBP2,TRIP13,PSMD5
cyto	cytosol	801	A4D1P6;Q6NUK1;Q6NVY1;Q6P1J9;Q6P587;Q6UWP7;Q6UXN9;Q6YN16;Q709C8;Q7KZ85;Q7L576;Q7Z392;Q7Z3B4;Q86SZ2;O43396;O43399;O43447;O43592;Q86V81;Q86VP1;Q86VP6;Q86WA8;Q8IWA0;Q8IWA4;Q8IXH7;Q8IYD1;Q8IZ69;Q8N183;Q8N1F7;Q8N3C0;Q8N3U4;O43633;O43676;O43707;O43768;O43776;O43809;O43813;O43865;Q8NBU5;Q8NFH4;Q8NFQ8;Q8NHP6;Q8TAT6;Q8TB36;Q8TC07;Q8TED0;Q8WUM4;Q8WVM7;Q8WVY7;Q8WW12;O60264;O60306;Q8WXH0;Q8WYA6;Q8WYH8;Q92499;…	WDR91,SLC25A24,HIBCH,CDC73,FAHD1,LCLAT1,WDR82,HSDL2,VPS13C,SUPT6H,CYFIP1,TRAPPC11,NUP54,TRAPPC6B,TXNL1,TPD52L2,PPIH,XPOT,ALYREF,TAX1BP1,CAND1,LONP2,WDR75,MFN1,NELFCD,GSPT2,TRMT2A,NDUFAF2,NUP93,ASCC3,STAG2,CHMP2A,NDUFB3,ACTN4,ENSA,NARS1,NUDT21,LANCL1,AHCYL1,ATAD1,NUP37,TOR1AIP2,MOSPD2,NPLOC4,GDAP1,TBC1D15,UTP15,PDCD6IP,STAG1,UBLCP1,PCNP,SMARCA5,AQR,SYNE2,CTNNBL1,ING5,DDX1,ELMO1,HSPH1,HDAC2,UPF1,RA…
extr	extracellular	252	Q6P2C8;Q6PIU2;Q6UW68;Q71UM5;Q7RTV0;Q7Z2W4;Q7Z7H5;O43493;O43505;Q86UY6;Q86W42;Q8IVL6;Q8N4V1;Q8N5K1;O43731;O43852;O43854;Q8NBJ5;Q8NBJ7;Q8NBK3;Q8NBS9;Q8NFL0;Q8TC12;Q8TED1;Q8TEX9;Q8WUA8;O60220;O60341;Q92520;Q92791;Q92820;Q969H8;Q969U7;Q96A26;Q96DA6;Q96ER9;Q96HE7;O60568;Q96J01;Q96SL4;Q99622;Q99943;Q9BRA2;Q9BRK5;Q9BRQ8;Q9BS26;O60888;Q9BTL3;Q9BUN8;Q9BVK6;Q9BWJ5;Q9BWS9;Q9BXS4;Q9H0P0;Q9H3K6;Q9H3N1;Q9H488;…	MED27,NCEH1,TMEM205,RPS27L,PHF5A,ZC3HAV1,TMED4,TGOLN2,B4GAT1,NAA40,THOC6,P3H3,MMGT1,CISD2,KDELR3,CALU,EDIL3,COLGALT1,SUMF2,SUMF1,TXNDC5,B3GNT7,RDH11,GPX8,IPO4,TSKU,TIMM8A,KDM1A,FAM3C,P3H4,GGH,MYDGF,PSMG2,FAM162A,DNAJC19,CCDC51,ERO1A,PLOD3,THOC3,GPX7,C12orf57,AGPAT1,TXNDC17,SDF4,AIFM2,ERP44,CUTA,RAMAC,DERL1,TMED9,SF3B5,CHID1,TMEM59,NT5C3A,BOLA2,TMX1,POFUT1,CPNE3,ALG2,CCDC134,SSU72,APOBEC3C,SEC22B,…
golg	Golgi apparatus	2	Q10471;Q10472	GALNT2,GALNT1
lyso	lysozyme	3	Q92692;O00754;Q00973	NECTIN2,MAN2B1,B4GALNT1
mito	mitochondria	411	A1X283;Q6P1Q0;Q6PI48;Q6RFH5;Q6UB35;Q6UXG2;Q6UXV4;Q6Y1H2;Q6YP21;Q70UQ0;Q7KZF4;Q7L0Y3;Q7L1Q6;Q7L592;Q7Z406;Q7Z4W1;Q7Z5G4;Q7Z6K5;Q86U42;Q8IVS2;Q8IWL3;Q8IX12;Q8IXM3;O43615;O43674;O43765;O43837;O43847;Q8N983;Q8NBZ7;Q8NE86;Q8NF37;Q8TBX8;Q8TEA8;Q8WUM0;O60313;Q92552;Q92667;Q92882;Q969Z0;Q96A57;Q96AQ8;Q96C36;Q96CB9;Q96CM8;Q96DV4;Q96EL3;Q96EY1;Q96FZ7;Q96GD0;Q96GD4;Q96GM5;Q96HS1;Q96I59;Q96I99;O60476;Q96KB5;…	SH3PXD2B,LETMD1,DARS2,WDR74,MTHFD1L,ELAPOR1,APOOL,HACD2,KYAT3,IKBIP,SND1,TRMT10C,BZW1,NDUFAF7,MYH14,DCXR,GOLGA7,ARPIN,PABPN1,MCAT,HSCB,CCAR1,MRPL41,TIMM44,NDUFB5,SGTA,IDH3B,NRDC,MRPL43,UXS1,MCU,LPCAT1,PIP4K2C,DTD1,NUP133,OPA1,MRPS27,AKAP1,OSTF1,TBRG4,TMEM230,MCUR1,PYCR2,NSUN4,ACSF2,MRPL38,MRPL53,DNAJA3,CHMP6,PDXP,AURKB,SMARCD1,PGAM5,NARS2,SUCLG2,MAN1A2,PBK,DHRS1,GFM1,ERBIN,MYCBP,PHB2,ATXN2,HSD17B…
nucl	nucleus	988	A0MZ66;Q6NZI2;Q6P1X5;Q6P2Q9;Q6PJT7;Q6PKG0;Q6PL18;Q6R327;Q6UN15;Q6VMQ6;Q6WCQ1;Q6ZW49;Q70CQ1;Q70E73;Q71DI3;Q71RC2;Q71UI9;Q76L83;Q7KZI7;Q7L014;Q7L2E3;Q7LBC6;Q7RTP6;Q7Z333;Q7Z3K3;Q7Z417;Q7Z460;Q7Z478;Q7Z4S6;Q7Z5J4;Q7Z6B7;Q7Z6E9;Q7Z6Z7;O43390;O43491;Q86U86;Q86UE4;Q86UE8;Q86UU0;Q86V48;Q86V97;Q86VM9;Q86WB0;Q86WJ1;Q86WR0;Q86XP3;Q86YP4;Q8IUD2;Q8IUE6;Q8IVF2;Q8IWB7;Q8IWS0;Q8IWV8;Q8IWX8;Q8IWZ3;Q8IWZ8;Q8IY37;…	SHTN1,CAVIN1,TAF2,PRPF8,ZC3H14,LARP1,ATAD2,RICTOR,FIP1L1,ATF7IP,MPRIP,PAXIP1,USP49,RAPH1,H3C15,LARP4,H2AZ2,ASXL2,MARK2,DDX46,DHX30,KDM3B,MICAL3,SETX,POGZ,NUFIP2,CLASP1,DHX29,KIF21A,RAI1,SRGAP1,RBBP6,HUWE1,HNRNPR,EPB41L2,PBRM1,MTDH,TLK2,BCL9L,LUZP1,KBTBD6,ZC3H18,ZC3HC1,CHD1L,CCDC25,DDX42,GATAD2A,ERC1,H2AC21,AHNAK2,WDFY1,PHF6,UBR2,CHERP,ANKHD1,SUGP1,DHX37,FTSJ3,CKAP2L,SRRM1,CCAR2,ZNF687,ZCCHC7,MINK…
pero	peroxisome	6	Q6P1M0;Q9NYU1;P05067;P13612;P21589;P49257	SLC27A4,UGGT2,APP,ITGA4,NT5E,LMAN1
plas	plasma membrane	293	A0FGR8;Q6NUQ4;Q6ZPD9;Q7RTS9;Q7Z3U7;Q7Z434;Q7Z4F1;Q7Z6J6;Q86SF2;O43451;O43464;Q86WC4;Q86WV6;Q86Y07;Q86Y56;Q8IV08;Q8IWT6;Q8IWV7;Q8IXI1;Q8IZL8;Q8N126;Q8N1I0;Q8N201;Q8N2G8;Q8N2K0;Q8N5G2;Q8N5M9;Q8N6R0;Q8N766;Q8NBI5;Q8NBN3;Q8NC56;Q8NCS7;Q8NE01;Q8NEW0;Q8NFJ5;Q8NI36;Q8TB61;Q8TCJ2;Q8TCT9;Q8WTV0;Q8WUD6;Q8WUM9;Q8WVQ1;Q92521;Q92542;Q92544;Q92609;Q92616;Q92621;Q92626;Q92643;Q92685;Q92896;Q92982;Q93050;Q93074;…	ESYT2,TMEM214,DPY19L3,DYM,MON2,MAVS,LRP10,FRMD5,GALNT7,MGAM,HTRA2,OSTM1,STING1,VRK2,DNAAF5,PLD3,LRRC8A,UBR1,RHOT2,PELP1,CADM3,DOCK4,INTS1,GHDC,ABHD12,MACO1,JAGN1,METTL13,EMC1,SLC43A3,TMEM87A,LEMD2,SLC44A5,CNNM3,SLC30A7,GPRC5A,WDR36,SLC35B2,STT3B,HM13,SCARB1,CHPT1,SLC20A1,CANT1,PIGB,NCSTN,TM9SF4,TBC1D5,GCN1,NUP205,PXDN,PIGK,ALG3,GLG1,NINJ1,ATP6V0A1,MED12,PIGT,NCLN,PMEPA1,ERGIC1,SLCO4A1,SLC22A18,RT…
