# Supplementary material for: Knockdown of SUCLG2 inhibits glioblastoma proliferation and promotes apoptosis through LMNA acetylation and the mediation of H4K16la lactylation
Source: Cell Death Discov. 2025 Nov 17;11:534. doi: 10.1038/s41420-025-02856-4 (PMC12623996; doi:10.1038/s41420-025-02856-4)
Supplement: Supplementary file 9 — label-free quantitative acetylation proteomics [file 41420_2025_2856_MOESM9_ESM.xlsx]

## Sheet: 229_3 VS 229_NC显著性差异分析
Proteins	Gene Names	Fasta headers	Positions within proteins	Localization prob	Score diff	PEP	Score	Number of Acetyl (K)	Amino acid	Acetyl (K) Probabilities	Acetyl (K) Score diffs	Position in peptide	Charge	Mass error [ppm]	id	Protein group IDs	Intensity 229_3_1	Intensity 229_3_2	Intensity 229_3_3	Intensity 229_NC_1	Intensity 229_NC_2	Intensity 229_NC_3	Average 229_3	Average 229_NC	229_3/229_NC	Regulation	P value
Q16658	FSCN1	sp|Q16658|FSCN1_HUMAN Fascin OS=Homo sapiens OX=9606 GN=FSCN1 PE=1 SV=3	74	1	71.2192	6.49257e-12	130.99	1	K	YLAADK(1)DGNVTCER	YLAADK(71)DGNVTCER	6	2	0.55366	1282	1696		57899	76626	5101	23026	15207	67262.5	14444.7	4.65656	UP	0.0120718
P02545	LMNA	sp|P02545|LMNA_HUMAN Prelamin-A/C OS=Homo sapiens OX=9606 GN=LMNA PE=1 SV=1	470	1	48.7007	2.43066e-44	162.23	1	K	SNEDQSMGNWQIK(1)R	SNEDQSMGNWQIK(49)R	13	2	1.5669	181	418		109570	112990	16120	25501	45416	111280	29012.3	3.83561	UP	0.00524558
P61978	HNRNPK	sp|P61978|HNRPK_HUMAN Heterogeneous nuclear ribonucleoprotein K OS=Homo sapiens OX=9606 GN=HNRNPK PE=1 SV=1	34	1	55.5782	0.00206342	117.45	1	K	RPAEDMEEEQAFK(1)R	RPAEDMEEEQAFK(56)R	13	3	3.3288	978	1242		103770	158030	35941	40873	36610	130900	37808	3.46223	UP	0.0195249
Q15417	CNN3	sp|Q15417|CNN3_HUMAN Calponin-3 OS=Homo sapiens OX=9606 GN=CNN3 PE=1 SV=1	23	1	59.731	3.38132e-05	93.162	1	K	IASK(1)YDHQAEEDLR	IASK(60)YDHQAEEDLR	4	3	0.53229	1267	1656		182720	215720	58906	73346	58580	199220	63610.7	3.13186	UP	0.0022456
Q8N8S7	ENAH	sp|Q8N8S7|ENAH_HUMAN Protein enabled homolog OS=Homo sapiens OX=9606 GN=ENAH PE=1 SV=2	461	1	142.509	1.41071e-24	147.02	1	K	IAEK(1)GSTIETEQK	IAEK(140)GSTIETEQK(-140)	4	2	-1.4804	1363	2005	205570	346880	493670	104780	125200	105860	348707	111947	3.11494	UP	0.0469813
P49327	FASN	sp|P49327|FAS_HUMAN Fatty acid synthase OS=Homo sapiens OX=9606 GN=FASN PE=1 SV=3	673	1	86.2052	0.00319665	93.467	1	K	EGVFAK(1)EVR	EGVFAK(86)EVR	6	2	1.0998	850	1039		894170	1106200	284760		369350	1000185	327055	3.05816	UP	0.0275694
Q14247	CTTN	sp|Q14247|SRC8_HUMAN Src substrate cortactin OS=Homo sapiens OX=9606 GN=CTTN PE=1 SV=2	87	1	66.9534	1.18642e-10	99.589	1	K	ASHGYGGK(1)FGVEQDR	ASHGYGGK(67)FGVEQDR	8	3	1.3874	1207	1575		99277	130230	31137	45268	38655	114754	38353.3	2.99201	UP	0.00916834
P63104	YWHAZ	sp|P63104|1433Z_HUMAN 14-3-3 protein zeta/delta OS=Homo sapiens OX=9606 GN=YWHAZ PE=1 SV=1	9	1	115.333	1.05317e-10	127.93	1	K	MDKNELVQK(1)AK	MDK(-120)NELVQK(120)AK(-130)	9	2	0.68184	1044	1303		239050	286900	74726	97981	91999	262975	88235.3	2.98038	UP	0.00314571
Q12906;Q96SI9	ILF3; STRBP	sp|Q12906|ILF3_HUMAN Interleukin enhancer-binding factor 3 OS=Homo sapiens OX=9606 GN=ILF3 PE=1 SV=3;sp|Q96SI9|STRBP_HUMAN Spermatid perinuclear RNA-binding protein OS=Homo sapiens OX=9606 GN=STRBP PE=1 SV=1	553;539	1	66.9534	0.00209406	77.157	1	K	YELISETGGSHDK(1)R	YELISETGGSHDK(67)R	13	2	0.46248	1165	1475;2270		25998	42268	9139.4	15827	9423.9	34133	11463.4	2.97755	UP	0.0427654
P11021	HSPA5	sp|P11021|BIP_HUMAN Endoplasmic reticulum chaperone BiP OS=Homo sapiens OX=9606 GN=HSPA5 PE=1 SV=2	547	1	48.8224	0.000263046	91.939	1	K	MVNDAEK(1)FAEEDK	MVNDAEK(49)FAEEDK(-49)	7	2	0.89218	410	577		60411	95596	18008	35329	25799	78003.5	26378.7	2.95707	UP	0.0386101
Q96JY6	PDLIM2	sp|Q96JY6|PDLI2_HUMAN PDZ and LIM domain protein 2 OS=Homo sapiens OX=9606 GN=PDLIM2 PE=1 SV=1	282	1	133.074	6.57928e-45	160.62	1	K	ALATPPK(1)LHTCEK	ALATPPK(130)LHTCEK(-130)	7	2	-0.27619	1440	2236	3631100	7253700	7927800	1858500	2549000	1973900	6.27087e+06	2.12713e+06	2.94804	UP	0.0374074
Q99623	PHB2	sp|Q99623|PHB2_HUMAN Prohibitin-2 OS=Homo sapiens OX=9606 GN=PHB2 PE=1 SV=2	262	1	53.051	1.26048e-35	132.93	1	K	AAQNISK(1)TIATSQNR	AAQNISK(53)TIATSQNR	7	2	-0.3825	1467	2300		59960	66577	12129	30414	23110	63268.5	21884.3	2.89104	UP	0.0108302
P21333	FLNA	sp|P21333|FLNA_HUMAN Filamin-A OS=Homo sapiens OX=9606 GN=FLNA PE=1 SV=4	2607	1	52.8633	4.77295e-09	168.05	1	K	TPCEEILVK(1)HVGSR	TPCEEILVK(53)HVGSR	9	3	0.13902	555	721		88670	107840		42659	30350	98255	36504.5	2.69159	UP	0.0323834
P22626	HNRNPA2B1	sp|P22626|ROA2_HUMAN Heterogeneous nuclear ribonucleoproteins A2/B1 OS=Homo sapiens OX=9606 GN=HNRNPA2B1 PE=1 SV=2	173	1	77.6963	4.55989e-11	108.91	1	K	IVLQK(1)YHTINGHNAEVR	IVLQK(78)YHTINGHNAEVR	5	3	-1.4882	570	737		212660	263950	85518	96617	85299	238305	89144.7	2.67324	UP	0.00478825
P62820	RAB1A	sp|P62820|RAB1A_HUMAN Ras-related protein Rab-1A OS=Homo sapiens OX=9606 GN=RAB1A PE=1 SV=3	187	1	44.0449	3.91436e-09	117.21	1	K	MGPGATAGGAEK(1)SNVK	MGPGATAGGAEK(44)SNVK(-44)	12	2	-1.0867	1017	1277		58181	76132		28052	22798	67156.5	25425	2.64136	UP	0.0467289
P38646	HSPA9	sp|P38646|GRP75_HUMAN Stress-70 protein, mitochondrial OS=Homo sapiens OX=9606 GN=HSPA9 PE=1 SV=2	121	1	66.6192	7.56339e-10	84.102	1	K	QAVTNPNNTFYATK(1)R	QAVTNPNNTFYATK(67)R	14	2	1.9598	741	923		126560	148140	35751	67166	64043	137350	55653.3	2.46796	UP	0.0126139
P07355;A6NMY6	ANXA2; ANXA2P2	sp|P07355|ANXA2_HUMAN Annexin A2 OS=Homo sapiens OX=9606 GN=ANXA2 PE=1 SV=2;sp|A6NMY6|AXA2L_HUMAN Putative annexin A2-like protein OS=Homo sapiens OX=9606 GN=ANXA2P2 PE=5 SV=2	115;115	1	49.0965	2.86816e-10	112.68	1	K	TPAQYDASELK(1)ASMK	TPAQYDASELK(49)ASMK(-49)	11	3	0.55435	292	497		308600	491870	132770	189270	172620	400235	164887	2.42733	UP	0.0462571
P49207	RPL34	sp|P49207|RL34_HUMAN Large ribosomal subunit protein eL34 OS=Homo sapiens OX=9606 GN=RPL34 PE=1 SV=3	85	1	87.895	0.00333591	87.895	1	K	AYGGSMCAK(1)CVR	AYGGSMCAK(88)CVR	9	2	1.1559	843	1036		77975	119330	33405	47562	43031	98652.5	41332.7	2.38679	UP	0.039177
Q96T23	RSF1	sp|Q96T23|RSF1_HUMAN Remodeling and spacing factor 1 OS=Homo sapiens OX=9606 GN=RSF1 PE=1 SV=2	1390	0.999598	33.9548	6.46257e-07	91.032	1	K	AIENLIGKPTEK(1)SQTPK	AIENLIGK(-34)PTEK(34)SQTPK(-69)	12	3	-0.073658	1453	2274		149710	212130	60561	108300	60550	180920	76470.3	2.36588	UP	0.0435605
P07900;P08238;Q58FF7	HSP90AA1; HSP90AB1	sp|P07900|HS90A_HUMAN Heat shock protein HSP 90-alpha OS=Homo sapiens OX=9606 GN=HSP90AA1 PE=1 SV=5;sp|P08238|HS90B_HUMAN Heat shock protein HSP 90-beta OS=Homo sapiens OX=9606 GN=HSP90AB1 PE=1 SV=4;sp|Q58FF7|H90B3_HUMAN Putative heat shock protein HSP 90-	407;399;341	1	69.9148	3.23543e-05	111.39	1	K	EMLQQSK(1)ILK	EMLQQSK(70)ILK(-70)	7	2	0.5346	306	509;519		166460	220030	62171	98420	86937	193245	82509.3	2.3421	UP	0.0197513
Q99436	PSMB7	sp|Q99436|PSB7_HUMAN Proteasome subunit beta type-7 OS=Homo sapiens OX=9606 GN=PSMB7 PE=1 SV=1	249	1	59.731	1.27484e-06	103.76	1	K	CEK(1)GTTAVLTEK	CEK(60)GTTAVLTEK(-60)	3	2	-1.5157	1462	2281		29193	38888	10838	20876	13958	34040.5	15224	2.23598	UP	0.0374431
Q13151	HNRNPA0	sp|Q13151|ROA0_HUMAN Heterogeneous nuclear ribonucleoprotein A0 OS=Homo sapiens OX=9606 GN=HNRNPA0 PE=1 SV=1	159	1	47.5611	0.00220233	88.181	1	K	AAVVK(1)FHPIQGHR	AAVVK(48)FHPIQGHR	5	3	2.0752	1170	1492		155180	170580		77783	69311	162880	73547	2.21464	UP	0.00953968
Q00839	HNRNPU	sp|Q00839|HNRPU_HUMAN Heterogeneous nuclear ribonucleoprotein U OS=Homo sapiens OX=9606 GN=HNRNPU PE=1 SV=6	516	1	84.102	1.5742e-05	84.102	1	K	TTWVTK(1)HAAENPGK	TTWVTK(84)HAAENPGK(-84)	6	2	-0.78471	1104	1369		13916	16947		6559.8	7995.8	15431.5	7277.8	2.12035	UP	0.0397928
Q15233	NONO	sp|Q15233|NONO_HUMAN Non-POU domain-containing octamer-binding protein OS=Homo sapiens OX=9606 GN=NONO PE=1 SV=4	336	1	50.2968	1.40893e-17	127.93	1	K	MEELHNQEVQK(1)R	MEELHNQEVQK(50)R	11	3	0.54537	1263	1638		76072	94395	39403	40496	42307	85233.5	40735.3	2.09237	UP	0.00761014
Q00839	HNRNPU	sp|Q00839|HNRPU_HUMAN Heterogeneous nuclear ribonucleoprotein U OS=Homo sapiens OX=9606 GN=HNRNPU PE=1 SV=6	664	1	76.8501	0.00865309	81.335	1	K	EEAQK(1)LLEQYK	EEAQK(77)LLEQYK(-77)	5	2	7.1387	1100	1369		52406	43101	20816	24769	25013	47753.5	23532.7	2.02924	UP	0.00833451
Q02818	NUCB1	sp|Q02818|NUCB1_HUMAN Nucleobindin-1 OS=Homo sapiens OX=9606 GN=NUCB1 PE=1 SV=4	71	1	63.2116	0.00335697	79.889	1	K	EK(1)LQAANAEDIK	EK(63)LQAANAEDIK(-63)	2	2	-1.2737	1120	1390		34481	41777		16991	20916	38129	18953.5	2.01171	UP	0.0436349
P06733	ENO1	sp|P06733|ENOA_HUMAN Alpha-enolase OS=Homo sapiens OX=9606 GN=ENO1 PE=1 SV=2	71	1	40.8298	5.47304e-18	98.865	1	K	AVEHINK(1)TIAPALVSK	AVEHINK(41)TIAPALVSK(-41)	7	2	-0.97695	246	481		286340	330850	147190	171490	163850	308595	160843	1.91861	UP	0.00442342
P14678;P63162	SNRPB; SNRPN	sp|P14678|RSMB_HUMAN Small nuclear ribonucleoprotein-associated proteins B and B' OS=Homo sapiens OX=9606 GN=SNRPB PE=1 SV=2;sp|P63162|RSMN_HUMAN Small nuclear ribonucleoprotein-associated protein N OS=Homo sapiens OX=9606 GN=SNRPN PE=1 SV=1	8;8	1	74.5239	0.00657118	86.838	1	K	SSK(1)MLQHIDYR	SSK(75)MLQHIDYR	3	2	1.162	487	639		129870	152630	68675		83769	141250	76222	1.85314	UP	0.0413774
Q13263	TRIM28	sp|Q13263|TIF1B_HUMAN Transcription intermediary factor 1-beta OS=Homo sapiens OX=9606 GN=TRIM28 PE=1 SV=5	266	1	63.2116	1.2367e-05	110.88	1	K	LGDK(1)HATLQK	LGDK(63)HATLQK(-63)	4	2	-0.72403	1179	1503		121900	154480	62711	95707	72354	138190	76924	1.79645	UP	0.0396321
P62280	RPS11	sp|P62280|RS11_HUMAN Small ribosomal subunit protein uS17 OS=Homo sapiens OX=9606 GN=RPS11 PE=1 SV=3	45	1	76.572	0.00504869	90.263	1	K	NIGLGFK(1)TPK	NIGLGFK(77)TPK(-77)	7	2	-2.6545	997	1257		2092000	2475200	1027900	1543100	1318800	2283600	1296600	1.76122	UP	0.0259607
O95696	BRD1	sp|O95696|BRD1_HUMAN Bromodomain-containing protein 1 OS=Homo sapiens OX=9606 GN=BRD1 PE=1 SV=1	516	1	54.199	3.3423e-40	187.51	1;2	K	ENDEEMK(1)AAK(1)EK	ENDEEMK(54)AAK(54)EK(-54)	7	2	0.77784	142	372		138330	173670	77040	105560	104720	156000	95773.3	1.62885	UP	0.0434777
P40939	HADHA	sp|P40939|ECHA_HUMAN Trifunctional enzyme subunit alpha, mitochondrial OS=Homo sapiens OX=9606 GN=HADHA PE=1 SV=2	60	1	99.5889	3.9071e-11	135.5	1	K	INSPNSK(1)VNTLSK	INSPNSK(100)VNTLSK(-100)	7	2	-0.47664	766	941		405610	464530	199950	322860	284370	435070	269060	1.617	UP	0.0490326
P08670	VIM	sp|P08670|VIME_HUMAN Vimentin OS=Homo sapiens OX=9606 GN=VIM PE=1 SV=4	439	1	51.8291	7.77383e-07	110.91	1	K	ETNLDSLPLVDTHSK(1)R	ETNLDSLPLVDTHSK(52)R	15	2	-1.058	338	531	100500	165930	122430	223590		250120	129620	236855	0.547255	DOWN	0.0277629
P28328	PEX2	sp|P28328|PEX2_HUMAN Peroxisome biogenesis factor 2 OS=Homo sapiens OX=9606 GN=PEX2 PE=1 SV=2	84	1	61.1942	6.77597e-05	97.175	1	K	NATVGQSVLNIK(1)YK	NATVGQSVLNIK(61)YK(-61)	12	2	0.28985	644	807	12932		16590	35116		45845	14761	40480.5	0.364645	DOWN	0.0452881
P31949	S100A11	sp|P31949|S10AB_HUMAN Protein S100-A11 OS=Homo sapiens OX=9606 GN=S100A11 PE=1 SV=2	3	1	51.531	0.00063817	106.35	1	K	AK(1)ISSPTETER	AK(52)ISSPTETER	2	2	0.844	676	863	83109	669670	640070	25687		28264	464283	26975.5	17.2113	-	0.173896
P62328	TMSB4X	sp|P62328|TYB4_HUMAN Thymosin beta-4 OS=Homo sapiens OX=9606 GN=TMSB4X PE=1 SV=2	26	1	88.7339	1.02275e-16	128.57	1	K	TETQEK(1)NPLPSK	TETQEK(89)NPLPSK(-89)	6	2	-2.9403	1002	1264	58662	154360	218290	18255	36967	32685	143771	29302.3	4.90646	-	0.0704697
P61981	YWHAG	sp|P61981|1433G_HUMAN 14-3-3 protein gamma OS=Homo sapiens OX=9606 GN=YWHAG PE=1 SV=2	69	1	73.502	3.487e-09	95.345	1	K	VISSIEQK(1)TSADGNEK	VISSIEQK(74)TSADGNEK(-74)	8	2	2.0313	980	1243		34763	49515	3867.2	16033		42139	9950.1	4.23503	-	0.0780336
Q9UMZ2	SYNRG	sp|Q9UMZ2|SYNRG_HUMAN Synergin gamma OS=Homo sapiens OX=9606 GN=SYNRG PE=1 SV=2	744	1	50.6414	4.82832e-23	139.7	1	K	GGQNSTAASTK(1)YDVFR	GGQNSTAASTK(51)YDVFR	11	2	-0.044257	1603	2755	31911	121850	185750		31535	22445	113170	26990	4.19305	-	0.232159
P41134	ID1	sp|P41134|ID1_HUMAN DNA-binding protein inhibitor ID-1 OS=Homo sapiens OX=9606 GN=ID1 PE=1 SV=3	20	1	47.27	2.5266e-25	87.251	1	K	VASGSTATAAAGPSCALK(1)AGK	VASGSTATAAAGPSCALK(47)AGK(-47)	18	2	0.72255	768	943		48843	73712	6011.6	24603		61277.5	15307.3	4.00316	-	0.0976365
P22234	PAICS	sp|P22234|PUR6_HUMAN Bifunctional phosphoribosylaminoimidazole carboxylase/phosphoribosylaminoimidazole succinocarboxamide synthetase OS=Homo sapiens OX=9606 GN=PAICS PE=1 SV=3	11	1	41.7957	0.00348192	81.163	1	K	ATAEVLNIGK(1)K	ATAEVLNIGK(42)K(-42)	10	2	0.44199	563	731	21756		95824		19485	11104	58790	15294.5	3.84387	-	0.363519
P18669;P15259;Q8N0Y7	PGAM1; PGAM2	sp|P18669|PGAM1_HUMAN Phosphoglycerate mutase 1 OS=Homo sapiens OX=9606 GN=PGAM1 PE=1 SV=2;sp|P15259|PGAM2_HUMAN Phosphoglycerate mutase 2 OS=Homo sapiens OX=9606 GN=PGAM2 PE=1 SV=3;sp|Q8N0Y7|PGAM4_HUMAN Probable phosphoglycerate mutase 4 OS=Homo sapiens O	100;100;100	1	90.156	4.14597e-09	96.313	1	K	HYGGLTGLNK(1)AETAAK	HYGGLTGLNK(90)AETAAK(-90)	10	2	-2.0131	527	692		58916	111350		33086	12940	85133	23013	3.69934	-	0.157495
P63313;CON__P21752	TMSB10	sp|P63313|TYB10_HUMAN Thymosin beta-10 OS=Homo sapiens OX=9606 GN=TMSB10 PE=1 SV=2	26;26	1	192.139	1.25647e-65	216.53	1	K	TETQEK(1)NTLPTK	TETQEK(190)NTLPTK(-190)	6	2	-1.3854	1053	1312	166190	426520	498110	84859		121810	363607	103334	3.51873	-	0.140956
P60174	TPI1	sp|P60174|TPIS_HUMAN Triosephosphate isomerase OS=Homo sapiens OX=9606 GN=TPI1 PE=1 SV=4	14	1	60.8918	0.000337273	118.06	1	K	FFVGGNWK(1)MNGR	FFVGGNWK(61)MNGR	8	2	0.14277	939	1197		62149	218130	30537	35319	55287	140140	40381	3.47043	-	0.189166
Q13404	UBE2V1	sp|Q13404|UB2V1_HUMAN Ubiquitin-conjugating enzyme E2 variant 1 OS=Homo sapiens OX=9606 GN=UBE2V1 PE=1 SV=2	10	1	70.389	3.00186e-05	118.91	1	K	AATTGSGVK(1)VPR	AATTGSGVK(70)VPR	9	2	0.47901	1182	1511	47127	115270	138420	13860	45113		100272	29486.5	3.40062	-	0.153523
P27348	YWHAQ	sp|P27348|1433T_HUMAN 14-3-3 protein theta OS=Homo sapiens OX=9606 GN=YWHAQ PE=1 SV=1	68	1	69.6405	0.000444105	90.156	1	K	VISSIEQK(1)TDTSDK	VISSIEQK(70)TDTSDK(-70)	8	2	-0.68718	627	789	8042.3	43844		3975.4	12289		25943.2	8132.2	3.19018	-	0.434692
P31948	STIP1	sp|P31948|STIP1_HUMAN Stress-induced-phosphoprotein 1 OS=Homo sapiens OX=9606 GN=STIP1 PE=1 SV=1	325	1	88.7339	0.000514821	110.44	1	K	DAIHFYNK(1)SLAEHR	DAIHFYNK(89)SLAEHR	8	3	-0.92491	672	862		75384	108980	28758		31274	92182	30016	3.0711	-	0.0662146
Q92793	CREBBP	sp|Q92793|CBP_HUMAN CREB-binding protein OS=Homo sapiens OX=9606 GN=CREBBP PE=1 SV=3	1583	1	188.252	1.21122e-117	214.41	1;2;3	K	KEESTAASETTEGSQGDSK(1)NAK	K(-190)EESTAASETTEGSQGDSK(190)NAK(-190)	19	3	1.5198	1404	2130	14273	106670	229590		66351	11226	116844	38788.5	3.01234	-	0.41683
P24534	EEF1B2	sp|P24534|EF1B_HUMAN Elongation factor 1-beta OS=Homo sapiens OX=9606 GN=EEF1B2 PE=1 SV=3	78	1	42.0277	3.19627e-34	74.561	1	K	ALGK(1)YGPADVEDTTGSGATDSK	ALGK(42)YGPADVEDTTGSGATDSK(-42)	4	2	-0.62582	595	754		121230	315290	44773	94431	78299	218260	72501	3.01044	-	0.146265
Q9NV56	MRGBP	sp|Q9NV56|MRGBP_HUMAN MRG/MORF4L-binding protein OS=Homo sapiens OX=9606 GN=MRGBP PE=1 SV=1	200	1	67.887	1.3969e-29	144.2	1	K	VLTANSNPSSPSAAK(1)R	VLTANSNPSSPSAAK(68)R	15	2	-0.054972	1553	2586		29313	51620	9363.2		18060	40466.5	13711.6	2.95126	-	0.154967
P49773	HINT1	sp|P49773|HINT1_HUMAN Adenosine 5'-monophosphoramidase HINT1 OS=Homo sapiens OX=9606 GN=HINT1 PE=1 SV=2	7	1	52.591	0.00130808	59.645	1	K	ADEIAK(1)AQVAR	ADEIAK(53)AQVAR	6	2	-0.59239	866	1060	43886	123740	141510	30223	42247	34150	103045	35540	2.89942	-	0.0893011
P60174	TPI1	sp|P60174|TPIS_HUMAN Triosephosphate isomerase OS=Homo sapiens OX=9606 GN=TPI1 PE=1 SV=4	194	1	58.3378	3.50193e-06	89.359	1	K	GWLK(1)SNVSDAVAQSTR	GWLK(58)SNVSDAVAQSTR	4	2	-1.0428	940	1197		33973	199760		32783	49712	116866	41247.5	2.8333	-	0.459922
P04075	ALDOA	sp|P04075|ALDOA_HUMAN Fructose-bisphosphate aldolase A OS=Homo sapiens OX=9606 GN=ALDOA PE=1 SV=2	13	1	184.268	3.59115e-68	192.95	1	K	PYQYPALTPEQK(1)K	PYQYPALTPEQK(180)K(-180)	12	2	-0.39744	190	431	494120	1675100	2098200	384980	652110	484830	1.42247e+06	507307	2.80397	-	0.132967
P07195	LDHB	sp|P07195|LDHB_HUMAN L-lactate dehydrogenase B chain OS=Homo sapiens OX=9606 GN=LDHB PE=1 SV=2	7	1	88.7956	8.34956e-16	94.63	1	K	EK(1)LIAPVAEEEATVPNNK	EK(89)LIAPVAEEEATVPNNK(-89)	2	2	-1.0094	267	491	17826	66063	222290	25780	51360	32618	102060	36586	2.78958	-	0.351749
P11021	HSPA5	sp|P11021|BIP_HUMAN Endoplasmic reticulum chaperone BiP OS=Homo sapiens OX=9606 GN=HSPA5 PE=1 SV=2	96	1	57.0423	1.25348e-48	150.85	1	K	NQLTSNPENTVFDAK(1)R	NQLTSNPENTVFDAK(57)R	15	2	-1.274	411	577	16130	130080	207530	33675	49474	44010	117913	42386.3	2.78187	-	0.247168
Q00610	CLTC	sp|Q00610|CLH1_HUMAN Clathrin heavy chain 1 OS=Homo sapiens OX=9606 GN=CLTC PE=1 SV=5	367	1	67.887	0.000721673	85.813	1	K	K(1)FNALFAQGNYSEAAK	K(68)FNALFAQGNYSEAAK(-68)	1	2	0.48324	1095	1365		83523	185610		50138	48427	134566	49282.5	2.73051	-	0.23676
P06454	PTMA	sp|P06454|PTMA_HUMAN Prothymosin alpha OS=Homo sapiens OX=9606 GN=PTMA PE=1 SV=2	103	1	135.502	1.8247e-199	260.97	1	K	AAEDDEDDDVDTK(1)K	AAEDDEDDDVDTK(140)K(-140)	13	2	-0.33561	236	476	128130	288720	372220	69731	129500	98578	263023	99269.7	2.64958	-	0.0903434
Q9BVK6	TMED9	sp|Q9BVK6|TMED9_HUMAN Transmembrane emp24 domain-containing protein 9 OS=Homo sapiens OX=9606 GN=TMED9 PE=1 SV=2	95	1	76.572	0.0150556	78.932	1	K	DPEDK(1)VILAR	DPEDK(77)VILAR	5	2	-0.46426	1493	2374		23150	29233	6063.7	13758		26191.5	9910.85	2.64271	-	0.0800015
P04406	GAPDH	sp|P04406|G3P_HUMAN Glyceraldehyde-3-phosphate dehydrogenase OS=Homo sapiens OX=9606 GN=GAPDH PE=1 SV=3	254	1	50.8344	0.00337523	121.96	1	K	PAK(1)YDDIK	PAK(51)YDDIK(-51)	3	2	-1.0928	204	442	215990	509510	644430	170790		183700	456643	177245	2.57634	-	0.185708
P06733	ENO1	sp|P06733|ENOA_HUMAN Alpha-enolase OS=Homo sapiens OX=9606 GN=ENO1 PE=1 SV=2	89	1	125.171	3.5814e-21	139.78	1	K	LNVTEQEK(1)IDK	LNVTEQEK(130)IDK(-130)	8	2	-1.4824	251	481	195920	428770	554150	131940	174700		392947	153320	2.56292	-	0.177267
P20962	PTMS	sp|P20962|PTMS_HUMAN Parathymosin OS=Homo sapiens OX=9606 GN=PTMS PE=1 SV=2	15	1	84.9992	9.66227e-103	188.6	1	K	SVEAAAELSAK(1)DLK	SVEAAAELSAK(85)DLK(-85)	11	2	-0.86909	547	715	81210	121080	1174000	106210	204090	239310	458763	183203	2.50412	-	0.48669
Q09472	EP300	sp|Q09472|EP300_HUMAN Histone acetyltransferase p300 OS=Homo sapiens OX=9606 GN=EP300 PE=1 SV=2	1549	1	157.984	9.99829e-55	157.98	3	K	EENTSNESTDVTK(1)GDSK(1)NAK(1)K	EENTSNESTDVTK(160)GDSK(160)NAK(160)K(-160)	20	3	1.5483	1152	1451		159130	233060		91139	66588	196095	78863.5	2.48651	-	0.094931
P06733	ENO1	sp|P06733|ENOA_HUMAN Alpha-enolase OS=Homo sapiens OX=9606 GN=ENO1 PE=1 SV=2	228	1	83.7747	8.54877e-24	112.93	1	K	EGLELLK(1)TAIGK	EGLELLK(84)TAIGK(-84)	7	2	0.65758	248	481		231520	470420		150410	132330	350970	141370	2.48263	-	0.222274
P29692	EEF1D	sp|P29692|EF1D_HUMAN Elongation factor 1-delta OS=Homo sapiens OX=9606 GN=EEF1D PE=1 SV=5	117	1	66.6642	0.00304588	88.24	1	K	LNVLEK(1)SSPGHR	LNVLEK(67)SSPGHR	6	2	-0.21657	649	819	16300	54905	76226	13650	24586	21445	49143.7	19893.7	2.47032	-	0.176363
Q6ZU65	UBN2	sp|Q6ZU65|UBN2_HUMAN Ubinuclein-2 OS=Homo sapiens OX=9606 GN=UBN2 PE=1 SV=2	1148	1	81.4088	2.65204e-31	104.86	1	K	NLQAPSK(1)LTNSSSTGTVGK	NLQAPSK(81)LTNSSSTGTVGK(-81)	7	2	-1.361	1334	1867		172970	249620		97056	74029	211295	85542.5	2.47006	-	0.0880895
O75586	MED6	sp|O75586|MED6_HUMAN Mediator of RNA polymerase II transcription subunit 6 OS=Homo sapiens OX=9606 GN=MED6 PE=1 SV=2	241	1	77.6963	1.07246e-45	133.13	2	K	NVQQTVSAK(1)GPPEK(1)R	NVQQTVSAK(78)GPPEK(78)R	14	2	-0.032816	111	286	39469	145660	211970	44986	70029	45822	132366	53612.3	2.46895	-	0.196753
Q09472	EP300	sp|Q09472|EP300_HUMAN Histone acetyltransferase p300 OS=Homo sapiens OX=9606 GN=EP300 PE=1 SV=2	1542	1	157.984	5.73091e-132	204.94	1;2;3	K	EENTSNESTDVTK(1)GDSK(1)NAK(1)K	EENTSNESTDVTK(160)GDSK(160)NAK(160)K(-160)	13	3	1.5483	1150	1451		303960	433390		159410	140120	368675	149765	2.46169	-	0.0789059
P48681	NES	sp|P48681|NEST_HUMAN Nestin OS=Homo sapiens OX=9606 GN=NES PE=1 SV=2	911	1	41.8239	0.00303368	85.821	1	K	SPEEVDK(1)ESQR	SPEEVDK(42)ESQR	7	2	-2.7571	838	1027	2641.6	18054	26071		6124.2	6624.7	15588.9	6374.45	2.44552	-	0.3756
P14324	FDPS	sp|P14324|FPPS_HUMAN Farnesyl pyrophosphate synthase OS=Homo sapiens OX=9606 GN=FDPS PE=1 SV=4	123	1	63.2116	1.63376e-05	88.24	1	K	EVLEYNAIGGK(1)YNR	EVLEYNAIGGK(63)YNR	11	2	-2.3121	466	633		36589	110980		32504	27972	73784.5	30238	2.44013	-	0.363016
P04843	RPN1	sp|P04843|RPN1_HUMAN Dolichyl-diphosphooligosaccharide--protein glycosyltransferase subunit 1 OS=Homo sapiens OX=9606 GN=RPN1 PE=1 SV=1	187	1	48.8224	0.00229214	83.214	1	K	NVESYTK(1)LGNPTR	NVESYTK(49)LGNPTR	7	2	-3.7322	211	449		105070	81083	23432		53172	93076.5	38302	2.43007	-	0.103162
P23528;Q9Y281	CFL1; CFL2	sp|P23528|COF1_HUMAN Cofilin-1 OS=Homo sapiens OX=9606 GN=CFL1 PE=1 SV=3;sp|Q9Y281|COF2_HUMAN Cofilin-2 OS=Homo sapiens OX=9606 GN=CFL2 PE=1 SV=1	92;92	1	50.1161	8.83948e-18	150.44	1	K	YALYDATYETK(1)ESK	YALYDATYETK(50)ESK(-50)	11	2	-0.3696	590	749;2790	79018	236360	416080	72108	126710	102500	243819	100439	2.42753	-	0.219756
Q09472	EP300	sp|Q09472|EP300_HUMAN Histone acetyltransferase p300 OS=Homo sapiens OX=9606 GN=EP300 PE=1 SV=2	1546	1	157.984	5.73091e-132	204.94	2;3	K	EENTSNESTDVTK(1)GDSK(1)NAK(1)K	EENTSNESTDVTK(160)GDSK(160)NAK(160)K(-160)	17	3	1.5483	1151	1451		303960	421950		159410	140120	362955	149765	2.4235	-	0.0704196
P04075;P09972	ALDOA; ALDOC	sp|P04075|ALDOA_HUMAN Fructose-bisphosphate aldolase A OS=Homo sapiens OX=9606 GN=ALDOA PE=1 SV=2;sp|P09972|ALDOC_HUMAN Fructose-bisphosphate aldolase C OS=Homo sapiens OX=9606 GN=ALDOC PE=1 SV=2	147;147	1	93.4674	1.19834e-24	176.75	1	K	DGADFAK(1)WR	DGADFAK(93)WR	7	2	-1.2577	188	431;556	469330	1673600	1451100	395820	474750	621540	1198010	497370	2.40869	-	0.135726
P11142	HSPA8	sp|P11142|HSP7C_HUMAN Heat shock cognate 71 kDa protein OS=Homo sapiens OX=9606 GN=HSPA8 PE=1 SV=1	246	1	87.895	0.000332595	87.895	1	K	MVNHFIAEFK(1)R	MVNHFIAEFK(88)R	10	3	-0.6335	419	581		54072	88609	15486	50127	23310	71340.5	29641	2.40682	-	0.111787
P51659	HSD17B4	sp|P51659|DHB4_HUMAN Peroxisomal multifunctional enzyme type 2 OS=Homo sapiens OX=9606 GN=HSD17B4 PE=1 SV=3	81	1	80.8149	2.63701e-06	105.08	1	K	AVANYDSVEEGEK(1)VVK	AVANYDSVEEGEK(81)VVK(-81)	13	2	-1.8085	889	1104		46058	128300	24514	52586	31800	87179	36300	2.40163	-	0.215608
A6NHL2;P68363;P68366;Q71U36;P0DPH8;P0DPH7;Q9BQE3	TUBAL3; TUBA1B; TU	sp|A6NHL2|TBAL3_HUMAN Tubulin alpha chain-like 3 OS=Homo sapiens OX=9606 GN=TUBAL3 PE=1 SV=2;sp|P68363|TBA1B_HUMAN Tubulin alpha-1B chain OS=Homo sapiens OX=9606 GN=TUBA1B PE=1 SV=1;sp|P68366|TBA4A_HUMAN Tubulin alpha-4A chain OS=Homo sapiens OX=9606 GN=TU	401;394;394;394;394;394;394	1	53.0277	2.4637e-10	122.51	1	K	LDHK(1)FDLMYAK	LDHK(53)FDLMYAK(-53)	4	3	-1.142	4	11;1318;1876;2337	7232.9	94437	133720	25451	42845	30802	78463.3	33032.7	2.37532	-	0.294921
P07900;Q14568;P08238	HSP90AA1; HSP90AA2P	sp|P07900|HS90A_HUMAN Heat shock protein HSP 90-alpha OS=Homo sapiens OX=9606 GN=HSP90AA1 PE=1 SV=5;sp|Q14568|HS902_HUMAN Heat shock protein HSP 90-alpha A2 OS=Homo sapiens OX=9606 GN=HSP90AA2P PE=1 SV=2;sp|P08238|HS90B_HUMAN Heat shock protein HSP 90-beta	112;112;107	1	79.2354	1.97296e-23	151.08	1	K	ADLINNLGTIAK(1)SGTK	ADLINNLGTIAK(79)SGTK(-79)	12	2	0.33105	300	509;519		30931	131370	22628	45981		81150.5	34304.5	2.36559	-	0.459473
P00441	SOD1	sp|P00441|SODC_HUMAN Superoxide dismutase [Cu-Zn] OS=Homo sapiens OX=9606 GN=SOD1 PE=1 SV=2	123	1	58.3129	0.000194434	112.73	1	K	TLVVHEK(1)ADDLGK	TLVVHEK(58)ADDLGK(-58)	7	2	-1.0159	164	401	20426	86926	101430	24831	34393		69594	29612	2.3502	-	0.30495
P16949	STMN1	sp|P16949|STMN1_HUMAN Stathmin OS=Homo sapiens OX=9606 GN=STMN1 PE=1 SV=3	119	1	121.797	4.30002e-08	144.47	1	K	EAQMAAK(1)LER	EAQMAAK(120)LER	7	2	-0.48943	505	665	198170	529180	763770	175110	231580	228020	497040	211570	2.34929	-	0.158809
Q13564	NAE1	sp|Q13564|ULA1_HUMAN NEDD8-activating enzyme E1 regulatory subunit OS=Homo sapiens OX=9606 GN=NAE1 PE=1 SV=1	6	1	41.0247	0.00873466	72.492	1	K	AQLGK(1)LLK	AQLGK(41)LLK(-41)	5	2	0.25442	1194	1529	237320	748960	768210	166890	317150	280130	584830	254723	2.29594	-	0.13996
Q15596	NCOA2	sp|Q15596|NCOA2_HUMAN Nuclear receptor coactivator 2 OS=Homo sapiens OX=9606 GN=NCOA2 PE=1 SV=2	780	1	100.558	4.92454e-08	117.21	1;2	K	TDPASNTK(1)LIAMK(1)TEK	TDPASNTK(100)LIAMK(100)TEK(-100)	8	2	-2.0009	1271	1664	71932	357840	701410	133990	199980	165490	377061	166487	2.26481	-	0.313889
Q8NFW8	CMAS	sp|Q8NFW8|NEUA_HUMAN N-acylneuraminate cytidylyltransferase OS=Homo sapiens OX=9606 GN=CMAS PE=1 SV=2	6	1	88.4198	2.52487e-10	110.91	1	K	MDSVEK(1)GAATSVSNPR	MDSVEK(88)GAATSVSNPR	6	2	0.74842	1374	2046		16234	62093		21389	13415	39163.5	17402	2.25052	-	0.44848
Q96L91	EP400	sp|Q96L91|EP400_HUMAN E1A-binding protein p400 OS=Homo sapiens OX=9606 GN=EP400 PE=1 SV=4	1553	1	48.8922	3.05885e-51	226.73	1	K	HQPASASSTAASPAHPAK(1)LR	HQPASASSTAASPAHPAK(49)LR	18	3	0.025306	1442	2242		115090	164570	49612	75665		139830	62638.5	2.23233	-	0.109976
P49585	PCYT1A	sp|P49585|PCY1A_HUMAN Choline-phosphate cytidylyltransferase A OS=Homo sapiens OX=9606 GN=PCYT1A PE=1 SV=2	8	1	63.2116	0.000115589	85.821	1	K	MDAQCSAK(1)VNAR	MDAQCSAK(63)VNAR	8	2	1.1644	857	1046		9373.3	27536		7087.9	9458.6	18454.7	8273.25	2.23064	-	0.381995
Q8NEZ4	KMT2C	sp|Q8NEZ4|KMT2C_HUMAN Histone-lysine N-methyltransferase 2C OS=Homo sapiens OX=9606 GN=KMT2C PE=1 SV=3	2809	1	65.1725	1.06835e-10	134.2	1;2	K	TLVLSDK(1)HSPQK(1)K	TLVLSDK(65)HSPQK(65)K(-65)	7	2	-0.16599	1368	2035	102740	311360	408740		129630	117950	274280	123790	2.21569	-	0.287312
Q9UNZ2	NSFL1C	sp|Q9UNZ2|NSF1C_HUMAN NSFL1 cofactor p47 OS=Homo sapiens OX=9606 GN=NSFL1C PE=1 SV=2	172	1	48.3632	4.11479e-09	63.79	1	K	LGAAPEEESAYVAGEK(1)R	LGAAPEEESAYVAGEK(48)R	16	2	-1.092	1613	2768	5983.2		61949	10971	20434		33966.1	15702.5	2.1631	-	0.585818
Q9NQC1	JADE2	sp|Q9NQC1|JADE2_HUMAN E3 ubiquitin-protein ligase Jade-2 OS=Homo sapiens OX=9606 GN=JADE2 PE=1 SV=2	32	1	82.4365	2.27118e-71	184.65	2	K	CSK(1)LPSSTK(1)SGWPR	CSK(82)LPSSTK(82)SGWPR	3	2	-1.3999	1541	2542	86261	577450	516790	136750		228860	393500	182805	2.15257	-	0.374679
Q9NQC1	JADE2	sp|Q9NQC1|JADE2_HUMAN E3 ubiquitin-protein ligase Jade-2 OS=Homo sapiens OX=9606 GN=JADE2 PE=1 SV=2	38	1	82.4365	2.27118e-71	184.65	2	K	CSK(1)LPSSTK(1)SGWPR	CSK(82)LPSSTK(82)SGWPR	9	2	-1.3999	1542	2542	86261	577450	516790	136750		228860	393500	182805	2.15257	-	0.374679
P50914	RPL14	sp|P50914|RL14_HUMAN Large ribosomal subunit protein eL14 OS=Homo sapiens OX=9606 GN=RPL14 PE=1 SV=4	177	1	56.3783	2.92161e-28	170.95	1	K	APAQK(1)VPAQK	APAQK(56)VPAQK(-56)	5	2	-2.3804	879	1084	179220	477300	559280	164760	213130	189500	405267	189130	2.14279	-	0.136687
P38646	HSPA9	sp|P38646|GRP75_HUMAN Stress-70 protein, mitochondrial OS=Homo sapiens OX=9606 GN=HSPA9 PE=1 SV=2	600	1	59.6705	5.48482e-20	123.99	1	K	MEEFK(1)DQLPADECNK	MEEFK(60)DQLPADECNK(-60)	5	2	0.48301	739	923		104400	218740	58364	84000	85043	161570	75802.3	2.13146	-	0.146857
P41227	NAA10	sp|P41227|NAA10_HUMAN N-alpha-acetyltransferase 10 OS=Homo sapiens OX=9606 GN=NAA10 PE=1 SV=1	198	1	72.0311	1.67799e-07	108.5	1	K	EEK(1)GLAAEDSGGDSK	EEK(72)GLAAEDSGGDSK(-72)	3	2	-0.89058	771	947		21018	40686	6681.7	21383	15534	30852	14532.9	2.12291	-	0.173318
P07900;Q14568;P08238;Q58FF7;Q58FF8	HSP90AA1; HSP90AA2P	sp|P07900|HS90A_HUMAN Heat shock protein HSP 90-alpha OS=Homo sapiens OX=9606 GN=HSP90AA1 PE=1 SV=5;sp|Q14568|HS902_HUMAN Heat shock protein HSP 90-alpha A2 OS=Homo sapiens OX=9606 GN=HSP90AA2P PE=1 SV=2;sp|P08238|HS90B_HUMAN Heat shock protein HSP 90-beta	69;69;64;64;64	1	57.0031	6.68278e-18	99.589	1	K	YESLTDPSK(1)LDSGK	YESLTDPSK(57)LDSGK(-57)	9	2	2.5695	309	509;519;1758	7033.6	44541	61279		23352	12090	37617.9	17721	2.12278	-	0.415751
P05556	ITGB1	sp|P05556|ITB1_HUMAN Integrin beta-1 OS=Homo sapiens OX=9606 GN=ITGB1 PE=1 SV=2	794	1	55.5782	5.54591e-25	144.27	1	K	SAVTTVVNPK(1)YEGK	SAVTTVVNPK(56)YEGK(-56)	10	2	0.42909	233	470	39530	148950	199210	39769	82041	60879	129230	60896.3	2.12213	-	0.233168
Q06830	PRDX1	sp|Q06830|PRDX1_HUMAN Peroxiredoxin-1 OS=Homo sapiens OX=9606 GN=PRDX1 PE=1 SV=1	7	1	195.092	1.458e-285	338.34	1	K	SSGNAK(1)IGHPAPNFK	SSGNAK(200)IGHPAPNFK(-200)	6	2	-1.451	1136	1427	282160	1204600	1398700	346830	555190	459710	961820	453910	2.11897	-	0.219972
Q9P2E9	RRBP1	sp|Q9P2E9|RRBP1_HUMAN Ribosome-binding protein 1 OS=Homo sapiens OX=9606 GN=RRBP1 PE=1 SV=5	1175	1	49.0965	0.00215688	69.327	1	K	VTVK(1)HLEEIVEK	VTVK(49)HLEEIVEK(-49)	4	2	0.50288	1575	2662		28565	63954		25911	17839	46259.5	21875	2.11472	-	0.311231
P40939	HADHA	sp|P40939|ECHA_HUMAN Trifunctional enzyme subunit alpha, mitochondrial OS=Homo sapiens OX=9606 GN=HADHA PE=1 SV=2	531	1	94.6597	8.09473e-08	94.66	1	K	DTSASAVAVGLK(1)QGK	DTSASAVAVGLK(95)QGK(-95)	12	2	-1.7751	764	941		51439	83159	18926	44199	33246	67299	32123.7	2.095	-	0.102657
P12956	XRCC6	sp|P12956|XRCC6_HUMAN X-ray repair cross-complementing protein 6 OS=Homo sapiens OX=9606 GN=XRCC6 PE=1 SV=2	461	1	45.9394	1.43977e-23	121.8	1	K	IMATPEQVGK(1)MK	IMATPEQVGK(46)MK(-46)	10	2	-0.94735	443	614		1142300	1965500	691290	792310	748070	1553900	743890	2.08888	-	0.0789655
Q9UHX1	PUF60	sp|Q9UHX1|PUF60_HUMAN Poly(U)-binding-splicing factor PUF60 OS=Homo sapiens OX=9606 GN=PUF60 PE=1 SV=1	454	1	82.7163	0.010738	93.561	1	K	HMVMQK(1)LLR	HMVMQK(83)LLR	6	2	1.4241	1582	2707	11040	97741	156740	39209	46007		88507	42608	2.07724	-	0.46289
P04075	ALDOA	sp|P04075|ALDOA_HUMAN Fructose-bisphosphate aldolase A OS=Homo sapiens OX=9606 GN=ALDOA PE=1 SV=2	42	1	212.273	1.67399e-120	220.25	1	K	GILAADESTGSIAK(1)R	GILAADESTGSIAK(210)R	14	2	0.76193	189	431	563750	1397200	2176200	531990	814160	655170	1379050	667107	2.06721	-	0.20648
Q00610	CLTC	sp|Q00610|CLH1_HUMAN Clathrin heavy chain 1 OS=Homo sapiens OX=9606 GN=CLTC PE=1 SV=5	1501	1	41.8239	0.00270624	116.13	1	K	LEK(1)HELIEFR	LEK(42)HELIEFR	3	3	-1.0113	1096	1365		38351	99000	26384		40182	68675.5	33283	2.06338	-	0.373066
P07900;Q14568;P08238;Q58FF8	HSP90AA1; HSP90AA2P	sp|P07900|HS90A_HUMAN Heat shock protein HSP 90-alpha OS=Homo sapiens OX=9606 GN=HSP90AA1 PE=1 SV=5;sp|Q14568|HS902_HUMAN Heat shock protein HSP 90-alpha A2 OS=Homo sapiens OX=9606 GN=HSP90AA2P PE=1 SV=2;sp|P08238|HS90B_HUMAN Heat shock protein HSP 90-beta	292;291;284;206	1	56.2022	4.14446e-11	99.174	1	K	YIDQEELNK(1)TK	YIDQEELNK(56)TK(-56)	9	2	0.046177	304	509;519;1758	39271	115020	109720	31163	54390		88003.7	42776.5	2.05729	-	0.260433
P04406	GAPDH	sp|P04406|G3P_HUMAN Glyceraldehyde-3-phosphate dehydrogenase OS=Homo sapiens OX=9606 GN=GAPDH PE=1 SV=3	194	1	151.221	1.70048e-39	183.13	1	K	TVDGPSGK(1)LWR	TVDGPSGK(150)LWR	8	2	-0.67948	205	442	2156000	7065600	6814900	1919000		3281200	5345500	2600100	2.05588	-	0.286444
P62081	RPS7	sp|P62081|RS7_HUMAN Small ribosomal subunit protein eS7 OS=Homo sapiens OX=9606 GN=RPS7 PE=1 SV=1	160	1	58.3129	8.14025e-29	172.51	1	K	VHLDK(1)AQQNNVEHK	VHLDK(58)AQQNNVEHK(-58)	5	3	2.1043	982	1244	40722	141380	154180	50076	60605	54659	112094	55113.3	2.03388	-	0.188694
O43707;P12814;P35609;Q08043	ACTN4; ACTN1; ACTN2	sp|O43707|ACTN4_HUMAN Alpha-actinin-4 OS=Homo sapiens OX=9606 GN=ACTN4 PE=1 SV=2;sp|P12814|ACTN1_HUMAN Alpha-actinin-1 OS=Homo sapiens OX=9606 GN=ACTN1 PE=1 SV=2;sp|P35609|ACTN2_HUMAN Alpha-actinin-2 OS=Homo sapiens OX=9606 GN=ACTN2 PE=1 SV=1;sp|Q08043|ACT	50;31;38;45	1	55.7541	0.00252863	71.896	1	K	DLLLDPAWEK(1)QQR	DLLLDPAWEK(56)QQR	10	2	0.98698	54	183;611		23225	54421		17777	20641	38823	19209	2.02108	-	0.337079
Q92793	CREBBP	sp|Q92793|CBP_HUMAN CREB-binding protein OS=Homo sapiens OX=9606 GN=CREBBP PE=1 SV=3	1597	1	62.454	0.00140016	84.999	3	K	K(1)TNK(1)NK(1)SSISR	K(62)TNK(62)NK(62)SSISR	6	2	-1.3139	1410	2130		11936	22182		9866.6	7025.1	17059	8445.85	2.01981	-	0.246642
Q92793	CREBBP	sp|Q92793|CBP_HUMAN CREB-binding protein OS=Homo sapiens OX=9606 GN=CREBBP PE=1 SV=3	1592	1	62.454	0.00140016	84.999	3	K	K(1)TNK(1)NK(1)SSISR	K(62)TNK(62)NK(62)SSISR	1	2	-1.3139	1408	2130		11936	22182		9866.6	7025.1	17059	8445.85	2.01981	-	0.246642
Q92793	CREBBP	sp|Q92793|CBP_HUMAN CREB-binding protein OS=Homo sapiens OX=9606 GN=CREBBP PE=1 SV=3	1595	1	62.454	0.00140016	84.999	3	K	K(1)TNK(1)NK(1)SSISR	K(62)TNK(62)NK(62)SSISR	4	2	-1.3139	1409	2130		11936	22182		9866.6	7025.1	17059	8445.85	2.01981	-	0.246642
P14866	HNRNPL	sp|P14866|HNRPL_HUMAN Heterogeneous nuclear ribonucleoprotein L OS=Homo sapiens OX=9606 GN=HNRNPL PE=1 SV=2	34	1	63.766	1.73918e-09	79.235	1	K	SGAMVK(1)MAAAGGGGGGGR	SGAMVK(64)MAAAGGGGGGGR	6	2	0.14995	489	643		42586	93661		39718	28256	68123.5	33987	2.0044	-	0.322042
P68104;Q5VTE0;Q05639	EEF1A1; EEF1A1P5	sp|P68104|EF1A1_HUMAN Elongation factor 1-alpha 1 OS=Homo sapiens OX=9606 GN=EEF1A1 PE=1 SV=1;sp|Q5VTE0|EF1A3_HUMAN Putative elongation factor 1-alpha-like 3 OS=Homo sapiens OX=9606 GN=EEF1A1P5 PE=5 SV=1;sp|Q05639|EF1A2_HUMAN Elongation factor 1-alpha 2 OS	44;44;44	1	54.5835	0.00182826	103.87	1	K	FEK(1)EAAEMGK	FEK(55)EAAEMGK(-55)	3	2	-2.0824	1056	1317;1417	242310	739920	937730	284700	331710	341810	639987	319407	2.00367	-	0.197455
P49773	HINT1	sp|P49773|HINT1_HUMAN Adenosine 5'-monophosphoramidase HINT1 OS=Homo sapiens OX=9606 GN=HINT1 PE=1 SV=2	21	1	87.9419	6.67285e-41	156.57	1	K	PGGDTIFGK(1)IIR	PGGDTIFGK(88)IIR	9	2	0.57243	867	1060	191610	353930	554130	155210	219190	174870	366557	183090	2.00206	-	0.16015
Q9NR19	ACSS2	sp|Q9NR19|ACSA_HUMAN Acetyl-coenzyme A synthetase, cytoplasmic OS=Homo sapiens OX=9606 GN=ACSS2 PE=1 SV=1	418	1	64.2655	0.00335711	101.45	1	K	LLMK(1)FGDEPVTK	LLMK(64)FGDEPVTK(-64)	4	2	-1.4975	1545	2551	50695	149320	302020		79110	88402	167345	83756	1.99801	-	0.441318
P06733	ENO1	sp|P06733|ENOA_HUMAN Alpha-enolase OS=Homo sapiens OX=9606 GN=ENO1 PE=1 SV=2	126	1	159.934	1.4447e-16	159.93	1	K	AGAVEK(1)GVPLYR	AGAVEK(160)GVPLYR	6	2	0.70509	245	481	356420	985090	1071100	350310	461420	407200	804203	406310	1.97929	-	0.155252
P07195	LDHB	sp|P07195|LDHB_HUMAN L-lactate dehydrogenase B chain OS=Homo sapiens OX=9606 GN=LDHB PE=1 SV=2	82	1	95.3455	9.46675e-08	121.69	1	K	IVADK(1)DYSVTANSK	IVADK(95)DYSVTANSK(-95)	5	2	-0.38593	268	491	57567	179490	256040	68864	100310	83210	164366	84128	1.95376	-	0.242108
Q4FZB7	KMT5B	sp|Q4FZB7|KMT5B_HUMAN Histone-lysine N-methyltransferase KMT5B OS=Homo sapiens OX=9606 GN=KMT5B PE=1 SV=5	776	1	77.6963	8.52731e-31	130.78	1	K	LNNGFNSGSGSSSTK(1)LK	LNNGFNSGSGSSSTK(78)LK(-78)	15	2	0.23268	1295	1738		31552	49831		20344	21736	40691.5	21040	1.93401	-	0.165247
P55036	PSMD4	sp|P55036|PSMD4_HUMAN 26S proteasome non-ATPase regulatory subunit 4 OS=Homo sapiens OX=9606 GN=PSMD4 PE=1 SV=1	365	1	63.7902	1.66063e-10	130.78	1	K	NAMGSLASQATK(1)DGK	NAMGSLASQATK(64)DGK(-64)	12	2	-2.0423	921	1167	26034	160570	226580	58409	80983	74292	137728	71228	1.93362	-	0.325503
P06733	ENO1	sp|P06733|ENOA_HUMAN Alpha-enolase OS=Homo sapiens OX=9606 GN=ENO1 PE=1 SV=2	5	1	121.671	8.51115e-08	125.5	1	K	SILK(1)IHAR	SILK(120)IHAR	4	2	-0.53489	253	481	1654100	4399400	4568700	1492500	2070700	1944100	3.54073e+06	1.83577e+06	1.92875	-	0.150624
P42704	LRPPRC	sp|P42704|LPPRC_HUMAN Leucine-rich PPR motif-containing protein, mitochondrial OS=Homo sapiens OX=9606 GN=LRPPRC PE=1 SV=3	868	1	79.8893	0.00325331	79.889	1	K	LVEK(1)GETDLIQK	LVEK(80)GETDLIQK(-80)	4	2	-1.6419	784	961		34667	58176	24613		23579	46421.5	24096	1.92652	-	0.198199
Q09472;Q92793	EP300; CREBBP	sp|Q09472|EP300_HUMAN Histone acetyltransferase p300 OS=Homo sapiens OX=9606 GN=EP300 PE=1 SV=2;sp|Q92793|CBP_HUMAN CREB-binding protein OS=Homo sapiens OX=9606 GN=CREBBP PE=1 SV=3	1674;1711	1	63.766	1.25114e-14	135.5	1	K	FVYTCNECK(1)HHVETR	FVYTCNECK(64)HHVETR	9	3	3.4001	1153	1451;2130	37642	156850	254420	59950	108270	65086	149637	77768.7	1.92413	-	0.327791
P14625	HSP90B1	sp|P14625|ENPL_HUMAN Endoplasmin OS=Homo sapiens OX=9606 GN=HSP90B1 PE=1 SV=1	161	1	64.906	0.00167596	65.879	1	K	EELVK(1)NLGTIAK	EELVK(65)NLGTIAK(-65)	5	2	1.0686	477	638		58258	44740	32711	21018		51499	26864.5	1.91699	-	0.110262
P07108	DBI	sp|P07108|ACBP_HUMAN Acyl-CoA-binding protein OS=Homo sapiens OX=9606 GN=DBI PE=1 SV=2	55	1	48.7855	0.000787841	130.79	1	K	AK(1)WDAWNELK	AK(49)WDAWNELK(-49)	2	2	0.032494	265	490	369580	1346400	1441000	390870	542340	717290	1.05233e+06	550167	1.91274	-	0.230343
P21333	FLNA	sp|P21333|FLNA_HUMAN Filamin-A OS=Homo sapiens OX=9606 GN=FLNA PE=1 SV=4	578	1	85.7159	2.25114e-28	140.05	1	K	VGTECGNQK(1)VR	VGTECGNQK(86)VR	9	2	0.16663	556	721	45313	140910	150610	46671		71415	112278	59043	1.90163	-	0.316113
Q96KR1	ZFR	sp|Q96KR1|ZFR_HUMAN Zinc finger RNA-binding protein OS=Homo sapiens OX=9606 GN=ZFR PE=1 SV=2	509	1	159.439	2.02982e-72	195.09	1	K	INFVGGNK(1)LQSTGNK	INFVGGNK(160)LQSTGNK(-160)	8	2	-2.5429	1441	2241	227350	946710	1230600	311340	517280	444100	801553	424240	1.88939	-	0.283163
P30101	PDIA3	sp|P30101|PDIA3_HUMAN Protein disulfide-isomerase A3 OS=Homo sapiens OX=9606 GN=PDIA3 PE=1 SV=4	218	1	79.8893	2.52683e-52	204.34	1	K	FEDK(1)TVAYTEQK	FEDK(80)TVAYTEQK(-80)	4	2	-0.24683	656	835	38657	140620	173410	57348		67144	117562	62246	1.88867	-	0.369455
Q07065	CKAP4	sp|Q07065|CKAP4_HUMAN Cytoskeleton-associated protein 4 OS=Homo sapiens OX=9606 GN=CKAP4 PE=1 SV=2	223	1	51.5689	0.00265214	88.734	1	K	DLSDGIHVVK(1)DAR	DLSDGIHVVK(52)DAR	10	2	-0.63065	1139	1430		34214	73945	16600	42984	26501	54079.5	28695	1.88463	-	0.249733
P61927	RPL37	sp|P61927|RL37_HUMAN Large ribosomal subunit protein eL37 OS=Homo sapiens OX=9606 GN=RPL37 PE=1 SV=2	31	1	60.5475	1.29901e-07	117.99	1	K	AYHLQK(1)STCGK	AYHLQK(61)STCGK(-61)	6	2	-0.44226	974	1239	25678	69930	90302	27101	39693		61970	33397	1.85556	-	0.337144
Q13620	CUL4B	sp|Q13620|CUL4B_HUMAN Cullin-4B OS=Homo sapiens OX=9606 GN=CUL4B PE=1 SV=4	55	1	62.3978	6.35475e-09	122.2	1	K	SATDGNTSTTPPTSAK(1)K	SATDGNTSTTPPTSAK(62)K(-62)	16	2	1.2578	1197	1538	16626	36890	66119	13171	32156	19293	39878.3	21540	1.85136	-	0.300007
P51572	BCAP31	sp|P51572|BAP31_HUMAN B-cell receptor-associated protein 31 OS=Homo sapiens OX=9606 GN=BCAP31 PE=1 SV=3	167	1	48.3632	0.000478262	69.201	1	K	GAAVDGGK(1)LDVGNAEVK	GAAVDGGK(48)LDVGNAEVK(-48)	8	2	-2.5805	885	1099		22254	52645		24919	15776	37449.5	20347.5	1.8405	-	0.393867
O75586	MED6	sp|O75586|MED6_HUMAN Mediator of RNA polymerase II transcription subunit 6 OS=Homo sapiens OX=9606 GN=MED6 PE=1 SV=2	236	1	77.6963	1.07246e-45	203.93	1;2	K	NVQQTVSAK(1)GPPEK(1)R	NVQQTVSAK(78)GPPEK(78)R	9	2	-0.032816	110	286	90431	302570	406810	120620	178810	135280	266604	144903	1.83987	-	0.268161
P08670;P41219	VIM; PRPH	sp|P08670|VIME_HUMAN Vimentin OS=Homo sapiens OX=9606 GN=VIM PE=1 SV=4;sp|P41219|PERI_HUMAN Peripherin OS=Homo sapiens OX=9606 GN=PRPH PE=1 SV=2	292;288	1	71.8962	5.63233e-52	159.12	1	K	NLQEAEEWYK(1)SK	NLQEAEEWYK(72)SK(-72)	10	2	-0.50916	344	531	51634	229320	242520	75420	88947	120950	174491	95105.7	1.83471	-	0.276204
P61326;Q96A72	MAGOH; MAGOHB	sp|P61326|MGN_HUMAN Protein mago nashi homolog OS=Homo sapiens OX=9606 GN=MAGOH PE=1 SV=1;sp|Q96A72|MGN2_HUMAN Protein mago nashi homolog 2 OS=Homo sapiens OX=9606 GN=MAGOHB PE=1 SV=1	41;43	1	81.4801	6.60715e-08	100.07	1	K	YANNSNYK(1)NDVMIR	YANNSNYK(81)NDVMIR	8	2	-0.42709	967	1228		63946	130320	34132	54627	72761	97133	53840	1.8041	-	0.227622
P14625	HSP90B1	sp|P14625|ENPL_HUMAN Endoplasmin OS=Homo sapiens OX=9606 GN=HSP90B1 PE=1 SV=1	356	1	50.0897	1.09584e-16	143.39	1	K	EVEEDEYK(1)AFYK	EVEEDEYK(50)AFYK(-50)	8	2	-1.6131	482	638	7007		83331	20295	33014	21830	45169	25046.3	1.80342	-	0.536494
O75521	ECI2	sp|O75521|ECI2_HUMAN Enoyl-CoA delta isomerase 2 OS=Homo sapiens OX=9606 GN=ECI2 PE=1 SV=4	359	1	98.1669	6.00175e-07	102.57	1	K	EK(1)LHAVNAEECNVLQGR	EK(98)LHAVNAEECNVLQGR	2	3	1.0144	105	279		9481.8	31312	8965.1	14601	10450	20396.9	11338.7	1.79887	-	0.360928
O75964	ATP5MG	sp|O75964|ATP5L_HUMAN ATP synthase subunit g, mitochondrial OS=Homo sapiens OX=9606 GN=ATP5MG PE=1 SV=3	66	1	101.428	1.38881e-13	109.47	1	K	IVNSAQTGSFK(1)QLTVK	IVNSAQTGSFK(100)QLTVK(-100)	11	2	-0.50433	120	308		21867	67284		27104	22619	44575.5	24861.5	1.79295	-	0.478687
P49327	FASN	sp|P49327|FAS_HUMAN Fatty acid synthase OS=Homo sapiens OX=9606 GN=FASN PE=1 SV=3	1704	1	158.566	3.2173e-49	204.86	1	K	VFTTVGSAEK(1)R	VFTTVGSAEK(160)R	10	2	-0.621	852	1039	656530	1265700	1690600	578760	786270	652600	1.20428e+06	672543	1.79063	-	0.157438
Q5QNW6	H2BC18	sp|Q5QNW6|H2B2F_HUMAN Histone H2B type 2-F OS=Homo sapiens OX=9606 GN=H2BC18 PE=1 SV=3	17	1	103.686	2.5476e-33	170.85	2;3	K	K(1)GSK(1)K(1)AVTK	K(100)GSK(100)K(100)AVTK(-100)	5	2	1.0654	1303	1775	1460200	2373300	2842100	341380	3000000	410770	2225200	1.25072e+06	1.77914	-	0.369425
Q00839	HNRNPU	sp|Q00839|HNRPU_HUMAN Heterogeneous nuclear ribonucleoprotein U OS=Homo sapiens OX=9606 GN=HNRNPU PE=1 SV=6	635	1	85.6222	5.80268e-07	118.91	1	K	DLPEHAVLK(1)MK	DLPEHAVLK(86)MK(-86)	9	2	-2.7424	1099	1369		541150	763510	315340	427140	363770	652330	368750	1.76903	-	0.0551876
P02545	LMNA	sp|P02545|LMNA_HUMAN Prelamin-A/C OS=Homo sapiens OX=9606 GN=LMNA PE=1 SV=1	260	1	50.0897	0.000779027	85.821	1	K	AQHEDQVEQYK(1)K	AQHEDQVEQYK(50)K(-50)	11	3	1.0369	173	418	84882	275640	279180	103890	133940	124260	213234	120697	1.76669	-	0.22642
P50914	RPL14	sp|P50914|RL14_HUMAN Large ribosomal subunit protein eL14 OS=Homo sapiens OX=9606 GN=RPL14 PE=1 SV=4	204	1	121.671	2.00045e-08	129.72	1	K	APAQK(1)APAPK	APAQK(120)APAPK(-120)	5	2	-0.1378	878	1084	1080400	2158900	2569800	936420	1225000	1126800	1.93637e+06	1.09607e+06	1.76664	-	0.13663
P02545	LMNA	sp|P02545|LMNA_HUMAN Prelamin-A/C OS=Homo sapiens OX=9606 GN=LMNA PE=1 SV=1	32	1	62.3978	1.09469e-44	178.52	1	K	LQEK(1)EDLQELNDR	LQEK(62)EDLQELNDR	4	2	-2.3913	178	418	70315	185150	299250	89612	121370	104830	184905	105271	1.75647	-	0.298606
P62820;Q9H0U4	RAB1A; RAB1B	sp|P62820|RAB1A_HUMAN Ras-related protein Rab-1A OS=Homo sapiens OX=9606 GN=RAB1A PE=1 SV=3;sp|Q9H0U4|RAB1B_HUMAN Ras-related protein Rab-1B OS=Homo sapiens OX=9606 GN=RAB1B PE=1 SV=1	119;116	1	69.2757	4.94709e-34	176.45	1	K	YASENVNK(1)LLVGNK	YASENVNK(69)LLVGNK(-69)	8	2	-3.8253	1018	1277;2441	15602	83534	112700	32412	49545	38905	70612	40287.3	1.75271	-	0.357609
Q8WVM7	STAG1	sp|Q8WVM7|STAG1_HUMAN Cohesin subunit SA-1 OS=Homo sapiens OX=9606 GN=STAG1 PE=1 SV=3	453	1	51.531	0.00138608	65.879	1	K	HDPQAEEALAK(1)R	HDPQAEEALAK(52)R	11	3	-0.48733	1387	2083	4617.3	18370	18856	7555.3		8457.3	13947.8	8006.3	1.7421	-	0.397453
P13010	XRCC5	sp|P13010|XRCC5_HUMAN X-ray repair cross-complementing protein 5 OS=Homo sapiens OX=9606 GN=XRCC5 PE=1 SV=3	702	1	145.078	1.44911e-86	201.66	1	K	EEASGSSVTAEEAK(1)K	EEASGSSVTAEEAK(150)K(-150)	14	2	0.55356	449	615	31312	78987	120780	26095	62483		77026.3	44289	1.73918	-	0.430396
Q9Y277	VDAC3	sp|Q9Y277|VDAC3_HUMAN Voltage-dependent anion-selective channel protein 3 OS=Homo sapiens OX=9606 GN=VDAC3 PE=1 SV=1	163	1	43.3056	3.11423e-05	119.94	1	K	SK(1)LSQNNFALGYK	SK(43)LSQNNFALGYK(-43)	2	2	-3.3341	1623	2789		97698	117460		67397	56960	107579	62178.5	1.73016	-	0.0555774
Q8WW12	PCNP	sp|Q8WW12|PCNP_HUMAN PEST proteolytic signal-containing nuclear protein OS=Homo sapiens OX=9606 GN=PCNP PE=1 SV=2	64	1	58.3129	2.31288e-10	104.49	1	K	SAEEEAADLPTK(1)PTK	SAEEEAADLPTK(58)PTK(-58)	12	2	-0.33231	1389	2087	11095	66661	120490	20198	57481	37404	66082	38361	1.72263	-	0.452816
P11142	HSPA8	sp|P11142|HSP7C_HUMAN Heat shock cognate 71 kDa protein OS=Homo sapiens OX=9606 GN=HSPA8 PE=1 SV=1	601	1	101.643	6.11464e-11	133.49	1	K	ELEK(1)VCNPIITK	ELEK(100)VCNPIITK(-100)	4	2	-2.7918	414	581	72710	233960	340680	93642	156190	127760	215783	125864	1.71442	-	0.323692
Q9UNL4	ING4	sp|Q9UNL4|ING4_HUMAN Inhibitor of growth protein 4 OS=Homo sapiens OX=9606 GN=ING4 PE=1 SV=1	130	1	87.2514	3.58321e-30	108.41	3	K	QIESSDYDSSSSK(1)GK(1)K(1)K	QIESSDYDSSSSK(87)GK(87)K(87)K(-87)	16	2	-1.6024	1609	2763		17358	39653		23183	10295	28505.5	16739	1.70294	-	0.457272
P07237	P4HB	sp|P07237|PDIA1_HUMAN Protein disulfide-isomerase OS=Homo sapiens OX=9606 GN=P4HB PE=1 SV=3	385	1	77.3584	0.00031403	125.17	1	K	NFEDVAFDEK(1)K	NFEDVAFDEK(77)K(-77)	10	2	-2.0251	277	494	55295		237290	74843	110090	73197	146292	86043.3	1.70022	-	0.450255
P04792	HSPB1	sp|P04792|HSPB1_HUMAN Heat shock protein beta-1 OS=Homo sapiens OX=9606 GN=HSPB1 PE=1 SV=2	123	1	76.2551	8.13786e-07	76.255	1	K	DGVVEITGK(1)HEER	DGVVEITGK(76)HEER	9	2	0.90335	209	447		15968	43405	9440.8	27008	16070	29686.5	17506.3	1.69576	-	0.390887
P0DP25;P0DP24;P0DP23	CALM3; CALM2; CALM1	sp|P0DP25|CALM3_HUMAN Calmodulin-3 OS=Homo sapiens OX=9606 GN=CALM3 PE=1 SV=1;sp|P0DP24|CALM2_HUMAN Calmodulin-2 OS=Homo sapiens OX=9606 GN=CALM2 PE=1 SV=1;sp|P0DP23|CALM1_HUMAN Calmodulin-1 OS=Homo sapiens OX=9606 GN=CALM1 PE=1 SV=1	95;95;95	1	80.1277	1.53368e-09	109.16	1	K	VFDK(1)DGNGYISAAELR	VFDK(80)DGNGYISAAELR	4	2	-0.20529	392	563		18115	112770	25477	41047	49265	65442.5	38596.3	1.69556	-	0.514324
Q9HAF1	MEAF6	sp|Q9HAF1|EAF6_HUMAN Chromatin modification-related protein MEAF6 OS=Homo sapiens OX=9606 GN=MEAF6 PE=1 SV=1	74	1	168.426	2.29455e-224	302.14	2	K	YLTNQK(1)NSNSK(1)NDR	YLTNQK(170)NSNSK(170)NDR	11	2	0.2732	1526	2508	207630	800650	889790	284300	422470	422890	632690	376553	1.68021	-	0.3071
P20700	LMNB1	sp|P20700|LMNB1_HUMAN Lamin-B1 OS=Homo sapiens OX=9606 GN=LMNB1 PE=1 SV=2	271	1	59.731	0.000888739	59.731	1	K	EELEQTYHAK(1)LENAR	EELEQTYHAK(60)LENAR	10	3	-0.24498	540	711	11528		78621	27843	29100	23719	45074.5	26887.3	1.67642	-	0.52098
P04406	GAPDH	sp|P04406|G3P_HUMAN Glyceraldehyde-3-phosphate dehydrogenase OS=Homo sapiens OX=9606 GN=GAPDH PE=1 SV=3	227	1	106.466	1.60399e-35	146.58	1	K	VIPELNGK(1)LTGMAFR	VIPELNGK(110)LTGMAFR	8	2	-2.0545	200	442		89577	396320	81151	186070	169420	242948	145547	1.66921	-	0.482348
P62424	RPL7A	sp|P62424|RL7A_HUMAN Large ribosomal subunit protein eL8 OS=Homo sapiens OX=9606 GN=RPL7A PE=1 SV=2	150	1	110.582	2.47308e-33	171.09	1	K	AGVNTVTTLVENK(1)K	AGVNTVTTLVENK(110)K(-110)	13	2	-2.2267	1004	1267		109840	192950		98634	83611	151395	91122.5	1.66144	-	0.289645
Q96A65	EXOC4	sp|Q96A65|EXOC4_HUMAN Exocyst complex component 4 OS=Homo sapiens OX=9606 GN=EXOC4 PE=1 SV=1	9	1	72.0383	0.00170884	74.486	1	K	AAEAAGGK(1)YR	AAEAAGGK(72)YR	8	2	-0.82217	1425	2167	29356	68228	90023	28800		46517	62535.7	37658.5	1.6606	-	0.373376
P84090	ERH	sp|P84090|ERH_HUMAN Enhancer of rudimentary homolog OS=Homo sapiens OX=9606 GN=ERH PE=1 SV=1	41	1	87.2511	0.00137309	105.81	1	K	MYEEHLK(1)R	MYEEHLK(87)R	7	2	0.334	1079	1351		24543	44331	20637		20914	34437	20775.5	1.65758	-	0.301435
Q96HW7	INTS4	sp|Q96HW7|INT4_HUMAN Integrator complex subunit 4 OS=Homo sapiens OX=9606 GN=INTS4 PE=1 SV=2	26	1	103.686	1.48326e-06	121.96	1	K	VVQPQEEIATK(1)K	VVQPQEEIATK(100)K(-100)	11	2	-1.4775	1435	2222		942520	1214100	528030	803670	627020	1078310	652907	1.65155	-	0.0609859
P08238;Q58FF7;P14625	HSP90AB1; HSP90AB3P	sp|P08238|HS90B_HUMAN Heat shock protein HSP 90-beta OS=Homo sapiens OX=9606 GN=HSP90AB1 PE=1 SV=4;sp|Q58FF7|H90B3_HUMAN Putative heat shock protein HSP 90-beta-3 OS=Homo sapiens OX=9606 GN=HSP90AB3P PE=5 SV=1;sp|P14625|ENPL_HUMAN Endoplasmin OS=Homo sapie	53;53;114	1	66.9534	7.34113e-45	169.57	1	K	ELISNASDALDK(1)IR	ELISNASDALDK(67)IR	12	2	0.52727	328	519;638		7902.2	136090	30301	53176	48701	71996.1	44059.3	1.63407	-	0.605823
P42677	RPS27	sp|P42677|RS27_HUMAN Small ribosomal subunit protein eS27 OS=Homo sapiens OX=9606 GN=RPS27 PE=1 SV=3	16	1	74.8486	3.91331e-05	110.88	1	K	DLLHPSPEEEK(1)R	DLLHPSPEEEK(75)R	11	3	0.0046999	779	959	33555	102480	145430	48327	70483	54536	93821.7	57782	1.62372	-	0.33932
P43487	RANBP1	sp|P43487|RANG_HUMAN Ran-specific GTPase-activating protein OS=Homo sapiens OX=9606 GN=RANBP1 PE=1 SV=1	183	1	83.7747	0.000199887	84.309	1	K	VAEK(1)LEALSVK	VAEK(84)LEALSVK(-84)	4	2	0.1899	794	976	129480	283550	351180		178200	136510	254737	157355	1.61887	-	0.340304
O60488	ACSL4	sp|O60488|ACSL4_HUMAN Long-chain-fatty-acid--CoA ligase 4 OS=Homo sapiens OX=9606 GN=ACSL4 PE=1 SV=2	89	1	61.5774	0.00335879	81.335	1	K	LFDHAVSK(1)FGK	LFDHAVSK(62)FGK(-62)	8	2	1.1147	69	211		43022	54427	19510	40712		48724.5	30111	1.61816	-	0.262079
Q9NV56	MRGBP	sp|Q9NV56|MRGBP_HUMAN MRG/MORF4L-binding protein OS=Homo sapiens OX=9606 GN=MRGBP PE=1 SV=1	185	1	60.324	3.56351e-32	146.75	1	K	VTDK(1)VLTANSNPSSPSAAK	VTDK(60)VLTANSNPSSPSAAK(-60)	4	2	-0.089103	1554	2586	22726	95475	153830	37604	77396	53310	90677	56103.3	1.61625	-	0.432422
Q15050	RRS1	sp|Q15050|RRS1_HUMAN Ribosome biogenesis regulatory protein homolog OS=Homo sapiens OX=9606 GN=RRS1 PE=1 SV=2	341	1	59.7705	4.18389e-06	85.081	1	K	GGLGGK(1)MNSGPPGLGGK	GGLGGK(60)MNSGPPGLGGK(-60)	6	2	-1.8058	1233	1623		71267	113370	38721	70462	62212	92318.5	57131.7	1.61589	-	0.175531
Q8IZQ5	SELENOH	sp|Q8IZQ5|SELH_HUMAN Selenoprotein H OS=Homo sapiens OX=9606 GN=SELENOH PE=1 SV=2	20	1	99.1742	0.000172076	127.93	1	K	AEAAVVAVAEK(1)R	AEAAVVAVAEK(99)R	11	2	-1.1809	1359	1978		471430	915800	323840	552180	414650	693615	430223	1.61222	-	0.25265
P27824	CANX	sp|P27824|CALX_HUMAN Calnexin OS=Homo sapiens OX=9606 GN=CANX PE=1 SV=2	217	1	72.3651	0.00304849	99.34	1	K	TGIYEEK(1)HAK	TGIYEEK(72)HAK(-72)	7	2	-2.9713	640	798		159050	82291		59738	90307	120670	75022.5	1.60846	-	0.384311
P07355;A6NMY6	ANXA2; ANXA2P2	sp|P07355|ANXA2_HUMAN Annexin A2 OS=Homo sapiens OX=9606 GN=ANXA2 PE=1 SV=2;sp|A6NMY6|AXA2L_HUMAN Putative annexin A2-like protein OS=Homo sapiens OX=9606 GN=ANXA2P2 PE=5 SV=2	302;302	1	121.671	2.477e-17	133.68	1	K	SEVDMLK(1)IR	SEVDMLK(120)IR	7	2	-0.27282	290	497	276360	968670	1229800	455210	571730	512180	824943	513040	1.60795	-	0.337416
O75947	ATP5PD	sp|O75947|ATP5H_HUMAN ATP synthase subunit d, mitochondrial OS=Homo sapiens OX=9606 GN=ATP5PD PE=1 SV=3	95	1	71.2192	2.81176e-34	166.71	1	K	YTAQVDAEEK(1)EDVK	YTAQVDAEEK(71)EDVK(-71)	10	2	-0.30868	119	306		36859	106910	31057	60945	42452	71884.5	44818	1.60392	-	0.411232
P08670;P17661	VIM; DES	sp|P08670|VIME_HUMAN Vimentin OS=Homo sapiens OX=9606 GN=VIM PE=1 SV=4;sp|P17661|DESM_HUMAN Desmin OS=Homo sapiens OX=9606 GN=DES PE=1 SV=3	104;109	1	119.521	2.15243e-172	260.76	1	K	TNEK(1)VELQELNDR	TNEK(120)VELQELNDR	4	2	-0.89741	349	531	418050	1507700	1892100	648730	924260	810230	1.27262e+06	794407	1.60197	-	0.346523
Q96AG4	LRRC59	sp|Q96AG4|LRC59_HUMAN Leucine-rich repeat-containing protein 59 OS=Homo sapiens OX=9606 GN=LRRC59 PE=1 SV=1	135	1	52.8374	4.87386e-05	130.79	1	K	VAGDCLDEK(1)QCK	VAGDCLDEK(53)QCK(-53)	9	2	-6.3143	1427	2170	101340	287120	198450		133510	113360	195637	123435	1.58494	-	0.376223
P26373	RPL13	sp|P26373|RL13_HUMAN Large ribosomal subunit protein eL13 OS=Homo sapiens OX=9606 GN=RPL13 PE=1 SV=4	123	1	84.3682	0.0143917	84.368	1	K	SK(1)LILFPR	SK(84)LILFPR	2	2	-0.8487	615	779		350830	432770		270270	225430	391800	247850	1.58079	-	0.0911059
Q5VWN6	TASOR2	sp|Q5VWN6|TASO2_HUMAN Protein TASOR 2 OS=Homo sapiens OX=9606 GN=TASOR2 PE=1 SV=1	490	1	114.935	7.47595e-17	121.71	1	K	GETASK(1)LQSEISR	GETASK(110)LQSEISR	6	2	0.65824	1319	1802		48382	80617	28752	49516	44567	64499.5	40945	1.57527	-	0.202276
P09874	PARP1	sp|P09874|PARP1_HUMAN Poly [ADP-ribose] polymerase 1 OS=Homo sapiens OX=9606 GN=PARP1 PE=1 SV=4	7	1	50.8344	0.006713	69.716	1	K	AESSDK(1)LYR	AESSDK(51)LYR	6	2	4.1187	372	553		18095	24886	11855	16456	12679	21490.5	13663.3	1.57286	-	0.0871817
Q14676	MDC1	sp|Q14676|MDC1_HUMAN Mediator of DNA damage checkpoint protein 1 OS=Homo sapiens OX=9606 GN=MDC1 PE=1 SV=3	812	1	58.8894	0.00016786	110.88	1	K	QTVDK(1)VMGIPK	QTVDK(59)VMGIPK(-59)	5	2	-0.98897	1214	1591		282870	398340		240220	194070	340605	217145	1.56856	-	0.185467
O14686	KMT2D	sp|O14686|KMT2D_HUMAN Histone-lysine N-methyltransferase 2D OS=Homo sapiens OX=9606 GN=KMT2D PE=1 SV=2	3079	1	103.873	1.29901e-07	117.99	1	K	LVESANEK(1)AER	LVESANEK(100)AER	8	2	-0.39794	36	103	164230	377150	518430	180980	272540	222940	353270	225487	1.5667	-	0.295583
Q9Y2W2	WBP11	sp|Q9Y2W2|WBP11_HUMAN WW domain-binding protein 11 OS=Homo sapiens OX=9606 GN=WBP11 PE=1 SV=1	565	1	73.502	0.00748306	73.502	1	K	ATATISAK(1)PQITNPK	ATATISAK(74)PQITNPK(-74)	8	2	-0.53231	1633	2801		67360	128490	37223	87958		97925	62590.5	1.56453	-	0.467553
P53004	BLVRA	sp|P53004|BIEA_HUMAN Biliverdin reductase A OS=Homo sapiens OX=9606 GN=BLVRA PE=1 SV=2	269	1	98.1669	1.31723e-155	233.7	1	K	LLGQFSEK(1)ELAAEK	LLGQFSEK(98)ELAAEK(-98)	8	2	-0.28573	912	1135	348020	688490	1921900	499020	780050	613060	986137	630710	1.56353	-	0.504294
P62937	PPIA	sp|P62937|PPIA_HUMAN Peptidyl-prolyl cis-trans isomerase A OS=Homo sapiens OX=9606 GN=PPIA PE=1 SV=2	44	1	77.3584	0.00296919	81.799	1	K	ALSTGEK(1)GFGYK	ALSTGEK(77)GFGYK(-77)	7	2	-1.046	1034	1295	773240		2129000	796570	1068400	933710	1451120	932893	1.5555	-	0.388675
Q9C005	DPY30	sp|Q9C005|DPY30_HUMAN Protein dpy-30 homolog OS=Homo sapiens OX=9606 GN=DPY30 PE=1 SV=1	35	1	51.531	1.01854e-05	117.99	1	K	IVENEK(1)INAEK	IVENEK(52)INAEK(-52)	6	2	-0.70581	1502	2413		144970	208320		121470	106390	176645	113930	1.55047	-	0.193938
P36578	RPL4	sp|P36578|RL4_HUMAN Large ribosomal subunit protein uL4 OS=Homo sapiens OX=9606 GN=RPL4 PE=1 SV=5	239	1	41.8239	0.0033114	72.922	1	K	LNILK(1)LAPGGHVGR	LNILK(42)LAPGGHVGR	5	3	-0.26573	728	909	28793	120690	201960	64155	83988	79022	117148	75721.7	1.54708	-	0.457063
Q12882	DPYD	sp|Q12882|DPYD_HUMAN Dihydropyrimidine dehydrogenase [NADP(+)] OS=Homo sapiens OX=9606 GN=DPYD PE=1 SV=2	384	1	77.1573	9.76495e-45	154.94	1	K	EEK(1)CEFLPFLSPR	EEK(77)CEFLPFLSPR	3	2	0.021333	1163	1471	92904	190980	795430	193110	285130	219450	359771	232563	1.54698	-	0.59629
Q92994	BRF1	sp|Q92994|TF3B_HUMAN Transcription factor IIIB 90 kDa subunit OS=Homo sapiens OX=9606 GN=BRF1 PE=1 SV=1	590	1	79.3106	3.97e-06	87.942	1	K	SGADPVTSVGK(1)R	SGADPVTSVGK(79)R	11	2	0.39734	1419	2145		134000	189020		115820	93688	161510	104754	1.5418	-	0.195719
P60709;P63261;P68133;P68032;P62736;P63267	ACTB; ACTG1; ACTA1	sp|P60709|ACTB_HUMAN Actin, cytoplasmic 1 OS=Homo sapiens OX=9606 GN=ACTB PE=1 SV=1;sp|P63261|ACTG_HUMAN Actin, cytoplasmic 2 OS=Homo sapiens OX=9606 GN=ACTG1 PE=1 SV=1;sp|P68133|ACTS_HUMAN Actin, alpha skeletal muscle OS=Homo sapiens OX=9606 GN=ACTA1 PE=1	61;61;63;63;63;62	1	228.132	2.06829e-127	240.82	1	K	DSYVGDEAQSK(1)R	DSYVGDEAQSK(230)R	11	2	-0.57146	945	1202;1311;1316	590440	1457500	1754300	663360	931730	877930	1.26741e+06	824340	1.53749	-	0.28429
P62913	RPL11	sp|P62913|RL11_HUMAN Large ribosomal subunit protein uL5 OS=Homo sapiens OX=9606 GN=RPL11 PE=1 SV=2	52	1	128.681	2.851e-23	144.16	1	K	VLEQLTGQTPVFSK(1)AR	VLEQLTGQTPVFSK(130)AR	14	2	0.45823	1032	1293		18628	135320	33333	62304	55051	76974	50229.3	1.53245	-	0.593485
O75533	SF3B1	sp|O75533|SF3B1_HUMAN Splicing factor 3B subunit 1 OS=Homo sapiens OX=9606 GN=SF3B1 PE=1 SV=3	195	1	104.491	3.04345e-07	128.57	1	K	VVNGAAASQPPSK(1)R	VVNGAAASQPPSK(100)R	13	2	-1.3175	109	283		75159	89229		56766	50544	82194	53655	1.5319	-	0.0655817
O43257	ZNHIT1	sp|O43257|ZNHI1_HUMAN Zinc finger HIT domain-containing protein 1 OS=Homo sapiens OX=9606 GN=ZNHIT1 PE=1 SV=1	66	1	64.2655	2.45366e-16	119.43	1	K	LPQFDDDADTGK(1)K	LPQFDDDADTGK(64)K(-64)	12	2	0.47816	49	160	26099	107430	150120	39986	86244	60374	94549.7	62201.3	1.52006	-	0.450906
P06454	PTMA	sp|P06454|PTMA_HUMAN Prothymosin alpha OS=Homo sapiens OX=9606 GN=PTMA PE=1 SV=2	15	1	146.578	1.83492e-238	257.38	1	K	SDAAVDTSSEITTK(1)DLK	SDAAVDTSSEITTK(150)DLK(-150)	14	2	-0.64473	237	476	332230	421640	5645200	786230	1489000	1946400	2.13302e+06	1407210	1.51578	-	0.705627
P62979;P0CG48;P0CG47;P62987	RPS27A; UBC; UB	sp|P62979|RS27A_HUMAN Ubiquitin-ribosomal protein eS31 fusion protein OS=Homo sapiens OX=9606 GN=RPS27A PE=1 SV=2;sp|P0CG48|UBC_HUMAN Polyubiquitin-C OS=Homo sapiens OX=9606 GN=UBC PE=1 SV=3;sp|P0CG47|UBB_HUMAN Polyubiquitin-B OS=Homo sapiens OX=9606 GN=UB	6;6;6;6	1	48.7855	8.10686e-11	108.93	1	K	MQIFVK(1)TLTGK	MQIFVK(49)TLTGK(-49)	6	2	-3.4112	1040	1297;1298		144480	573260	183500	232750	296330	358870	237527	1.51086	-	0.515989
Q14978	NOLC1	sp|Q14978|NOLC1_HUMAN Nucleolar and coiled-body phosphoprotein 1 OS=Homo sapiens OX=9606 GN=NOLC1 PE=1 SV=2	415	1	90.3062	5.83182e-11	139.78	1	K	QPVGGGQK(1)LLTR	QPVGGGQK(90)LLTR	8	2	-1.1999	1227	1608	245760	700630	799020	329580		441520	581803	385550	1.50902	-	0.445294
P40939	HADHA	sp|P40939|ECHA_HUMAN Trifunctional enzyme subunit alpha, mitochondrial OS=Homo sapiens OX=9606 GN=HADHA PE=1 SV=2	406	1	99.1742	7.24266e-41	145.75	1	K	GQQQVFK(1)GLNDK	GQQQVFK(99)GLNDK(-99)	7	2	-0.67672	765	941	149150	522150	525440	209690	269920	315760	398913	265123	1.50463	-	0.356944
P62861	FAU	sp|P62861|RS30_HUMAN Ubiquitin-like FUBI-ribosomal protein eS30 fusion protein OS=Homo sapiens OX=9606 GN=FAU PE=1 SV=2	125	1	110.884	1.06449e-06	111.61	1	K	FVNVVPTFGK(1)K	FVNVVPTFGK(110)K(-110)	10	2	-0.20198	1027	1284	1977900	4154100	6082900	2123700	3402100	2614900	4.07163e+06	2.71357e+06	1.50047	-	0.335907
P11216	PYGB	sp|P11216|PYGB_HUMAN Glycogen phosphorylase, brain form OS=Homo sapiens OX=9606 GN=PYGB PE=1 SV=5	465	1	71.8962	2.95998e-07	101.64	1	K	IHSEIVK(1)QSVFK	IHSEIVK(72)QSVFK(-72)	7	2	-2.0666	425	587	30469	91767	113900	39240	66342		78712	52791	1.49101	-	0.498515
O43809	NUDT21	sp|O43809|CPSF5_HUMAN Cleavage and polyadenylation specificity factor subunit 5 OS=Homo sapiens OX=9606 GN=NUDT21 PE=1 SV=1	23	1	208.351	7.48834e-156	285.5	1	K	GVTQFGNK(1)YIQQTK	GVTQFGNK(210)YIQQTK(-210)	8	2	-2.5957	59	189	2302500	7073700	8674500	3336200	4553700	4277600	6016900	4.05583e+06	1.48352	-	0.371249
P62241	RPS8	sp|P62241|RS8_HUMAN Small ribosomal subunit protein eS8 OS=Homo sapiens OX=9606 GN=RPS8 PE=1 SV=2	125	0.958813	13.6698	0.00164006	80.623	1	K	K(0.959)GAK(0.041)LTPEEEEILNK	K(14)GAK(-14)LTPEEEEILNK(-81)	1	3	0.54292	986	1248	12970	49525		16949	28867	17387	31247.5	21067.7	1.4832	-	0.533856
Q14004	CDK13	sp|Q14004|CDK13_HUMAN Cyclin-dependent kinase 13 OS=Homo sapiens OX=9606 GN=CDK13 PE=1 SV=2	556	1	48.8224	0.00595737	63.908	1	K	VENNLIVDK(1)ATK	VENNLIVDK(49)ATK(-49)	9	2	0.14538	1201	1553	21687	67577	94780	31925	47514	44764	61348	41401	1.4818	-	0.413193
Q15067	ACOX1	sp|Q15067|ACOX1_HUMAN Peroxisomal acyl-coenzyme A oxidase 1 OS=Homo sapiens OX=9606 GN=ACOX1 PE=1 SV=3	437	1	91.9393	0.00127494	110.44	1	K	FLMK(1)SYDQVHSGK	FLMK(92)SYDQVHSGK(-92)	4	2	1.3431	1236	1628		23125	56065	15659	39331	25277	39595	26755.7	1.47987	-	0.458911
P08195	SLC3A2	sp|P08195|4F2_HUMAN Amino acid transporter heavy chain SLC3A2 OS=Homo sapiens OX=9606 GN=SLC3A2 PE=1 SV=3	615	1	55.7541	0.00134823	103.87	1	K	LK(1)LEPHEGLLLR	LK(56)LEPHEGLLLR	2	3	1.0529	325	516		64821	122450		67205	59447	93635.5	63326	1.47863	-	0.406643
O95696	BRD1	sp|O95696|BRD1_HUMAN Bromodomain-containing protein 1 OS=Homo sapiens OX=9606 GN=BRD1 PE=1 SV=1	519	1	54.199	3.3423e-40	187.51	2	K	ENDEEMK(1)AAK(1)EK	ENDEEMK(54)AAK(54)EK(-54)	10	2	0.77784	143	372		108930	173670	77040	105560	104720	141300	95773.3	1.47536	-	0.190224
P07910	HNRNPC	sp|P07910|HNRPC_HUMAN Heterogeneous nuclear ribonucleoproteins C1/C2 OS=Homo sapiens OX=9606 GN=HNRNPC PE=1 SV=4	232	1	61.0665	8.36227e-34	178.52	1	K	NDK(1)SEEEQSSSSVK	NDK(61)SEEEQSSSSVK(-61)	3	2	-2.0278	311	510	13868	48425	60926	21906	33183	28823	41073	27970.7	1.46843	-	0.415858
P49748	ACADVL	sp|P49748|ACADV_HUMAN Very long-chain specific acyl-CoA dehydrogenase, mitochondrial OS=Homo sapiens OX=9606 GN=ACADVL PE=1 SV=1	298	1	51.4536	0.00135279	108.4	1	K	GFGGITHGPPEK(1)K	GFGGITHGPPEK(51)K(-51)	12	2	-1.2756	859	1056		27367	50287	12798	40157		38827	26477.5	1.46641	-	0.560466
Q9GZR7	DDX24	sp|Q9GZR7|DDX24_HUMAN ATP-dependent RNA helicase DDX24 OS=Homo sapiens OX=9606 GN=DDX24 PE=1 SV=1	17	1	145.748	1.27769e-26	175.07	1	K	QSSCGK(1)FQTK	QSSCGK(150)FQTK(-150)	6	2	-4.1498	1505	2426	230750	462990	433010	244760	248110	275560	375583	256143	1.4663	-	0.179862
O75150	RNF40	sp|O75150|BRE1B_HUMAN E3 ubiquitin-protein ligase BRE1B OS=Homo sapiens OX=9606 GN=RNF40 PE=1 SV=5	20	1	185.18	4.92573e-97	196.44	1	K	AAGDGGSGPPEK(1)K	AAGDGGSGPPEK(190)K(-190)	12	2	-0.58284	92	245	281600	466800	631540	282840	345700	313390	459980	313977	1.46501	-	0.228158
P35579	MYH9	sp|P35579|MYH9_HUMAN Myosin-9 OS=Homo sapiens OX=9606 GN=MYH9 PE=1 SV=4	1404	1	125.171	1.36557e-08	141.29	1	K	HEEK(1)VAAYDK	HEEK(130)VAAYDK(-130)	4	2	0.047842	708	896	197920	513550	606410	262420	336140	305000	439293	301187	1.45854	-	0.332775
Q9UKM9	RALY	sp|Q9UKM9|RALY_HUMAN RNA-binding protein Raly OS=Homo sapiens OX=9606 GN=RALY PE=1 SV=1	4	1	41.3172	0.00167085	80.623	1	K	SLK(1)LQASNVTNK	SLK(41)LQASNVTNK(-41)	3	2	-0.66564	1594	2729	27141	112640	170380	49556	82189	82411	103387	71385.3	1.44829	-	0.498228
P16401	H1-5	sp|P16401|H15_HUMAN Histone H1.5 OS=Homo sapiens OX=9606 GN=H1-5 PE=1 SV=3	78	1	169.571	8.85388e-122	252.59	1	K	ALAAGGYDVEK(1)NNSR	ALAAGGYDVEK(170)NNSR	11	2	-0.8971	499	659	153700	454830	667560	219230	367380	295520	425363	294043	1.4466	-	0.444812
Q9P2E9	RRBP1	sp|Q9P2E9|RRBP1_HUMAN Ribosome-binding protein 1 OS=Homo sapiens OX=9606 GN=RRBP1 PE=1 SV=5	1169	1	67.5479	0.00115532	96.946	1	K	VGAAEEELQK(1)SR	VGAAEEELQK(68)SR	10	2	1.5396	1574	2662	23760	49332	52780	27151	31360		41957.3	29255.5	1.43417	-	0.364762
P36578	RPL4	sp|P36578|RL4_HUMAN Large ribosomal subunit protein uL4 OS=Homo sapiens OX=9606 GN=RPL4 PE=1 SV=5	14	1	74.5239	7.37155e-11	106.47	1	K	PLISVYSEK(1)GESSGK	PLISVYSEK(75)GESSGK(-75)	9	2	-0.85033	729	909	38062	77735	200460	51339	96703	72566	105419	73536	1.43357	-	0.562885
P10412;Q02539;P22492;P16402;P16403	H1-4; H1-1; H1-6	sp|P10412|H14_HUMAN Histone H1.4 OS=Homo sapiens OX=9606 GN=H1-4 PE=1 SV=2;sp|Q02539|H11_HUMAN Histone H1.1 OS=Homo sapiens OX=9606 GN=H1-1 PE=1 SV=3;sp|P22492|H1T_HUMAN Histone H1t OS=Homo sapiens OX=9606 GN=H1-6 PE=2 SV=4;sp|P16402|H13_HUMAN Histone H1.3	75;78;79;76;75	1	119.429	1.90853e-46	165.09	1	K	ALAAAGYDVEK(1)NNSR	ALAAAGYDVEK(120)NNSR	11	2	1.2134	394	567;660;661	186620	477260	737020	247940	402540	327830	466967	326103	1.43196	-	0.441674
P49207	RPL34	sp|P49207|RL34_HUMAN Large ribosomal subunit protein eL34 OS=Homo sapiens OX=9606 GN=RPL34 PE=1 SV=3	19	1	53.0277	0.00399502	74.849	1	K	LSYNTASNK(1)TR	LSYNTASNK(53)TR	9	2	-0.82888	844	1036	46690	102250	123720	50022	77838		90886.7	63930	1.42166	-	0.453621
Q9P016	THYN1	sp|Q9P016|THYN1_HUMAN Thymocyte nuclear protein 1 OS=Homo sapiens OX=9606 GN=THYN1 PE=1 SV=1	16	1	65.4075	5.58704e-08	130.99	1	K	LAGTSGSDK(1)GLSGK	LAGTSGSDK(65)GLSGK(-65)	9	2	1.1009	1569	2647		143570	195630	97114	143370	119160	169600	119881	1.41473	-	0.151326
P49720	PSMB3	sp|P49720|PSB3_HUMAN Proteasome subunit beta type-3 OS=Homo sapiens OX=9606 GN=PSMB3 PE=1 SV=2	77	1	90.2625	0.00132529	117.3	1	K	LNLYELK(1)EGR	LNLYELK(90)EGR	7	2	0.5944	858	1053		177430	345800	143620	227160		261615	185390	1.41116	-	0.502487
P60866	RPS20	sp|P60866|RS20_HUMAN Small ribosomal subunit protein uS10 OS=Homo sapiens OX=9606 GN=RPS20 PE=1 SV=1	8	1	128.568	5.14916e-21	159.44	1	K	DTGK(1)TPVEPEVAIHR	DTGK(130)TPVEPEVAIHR	4	3	0.10315	951	1204	341470	851590		358840	517120	393720	596530	423227	1.40948	-	0.449874
P06748	NPM1	sp|P06748|NPM_HUMAN Nucleophosmin OS=Homo sapiens OX=9606 GN=NPM1 PE=1 SV=2	257	1	93.1623	2.28076e-11	124.06	1	K	MQASIEK(1)GGSLPK	MQASIEK(93)GGSLPK(-93)	7	2	-0.04706	258	484	87645	303070	413020	153860	236180	181380	267912	190473	1.40656	-	0.476033
Q5QNW6;Q93079	H2BC18; H2BC9	sp|Q5QNW6|H2B2F_HUMAN Histone H2B type 2-F OS=Homo sapiens OX=9606 GN=H2BC18 PE=1 SV=3;sp|Q93079|H2B1H_HUMAN Histone H2B type 1-H OS=Homo sapiens OX=9606 GN=H2BC9 PE=1 SV=3	12;12	1	81.7988	1.89508e-13	117.21	2;3	K	SAPAPK(1)K(1)GSK(1)K	SAPAPK(82)K(82)GSK(82)K(-82)	6	2	-1.7939	1308	1775;2151	46055	142040	353990	97224	155480	133030	180695	128578	1.40533	-	0.603374
Q13428	TCOF1	sp|Q13428|TCOF_HUMAN Treacle protein OS=Homo sapiens OX=9606 GN=TCOF1 PE=1 SV=3	400	1	55.2348	0.00326035	87.895	1	K	TGPAVAK(1)AQAGK	TGPAVAK(55)AQAGK(-55)	7	2	-0.083455	1186	1515	84000	166900	191470	96611		114820	147457	105716	1.39484	-	0.398618
P49327	FASN	sp|P49327|FAS_HUMAN Fatty acid synthase OS=Homo sapiens OX=9606 GN=FASN PE=1 SV=3	1582	1	50.3139	5.88793e-76	183.7	1	K	DIMLATGK(1)LSPDAIPGK	DIMLATGK(50)LSPDAIPGK(-50)	8	2	0.036976	849	1039	32080	110770	557090	130420	192530	179000	233313	167317	1.39444	-	0.708881
Q03252	LMNB2	sp|Q03252|LMNB2_HUMAN Lamin-B2 OS=Homo sapiens OX=9606 GN=LMNB2 PE=1 SV=4	290	1	76.2551	0.000620133	76.255	1	K	LDSAK(1)LSSDQNDK	LDSAK(76)LSSDQNDK(-76)	5	2	0.42276	1129	1401	6563.8	28027	51701	16752		24860	28763.9	20806	1.38248	-	0.673319
P27797	CALR	sp|P27797|CALR_HUMAN Calreticulin OS=Homo sapiens OX=9606 GN=CALR PE=1 SV=1	48	1	47.3612	0.00890796	82.437	1	K	SDFGK(1)FVLSSGK	SDFGK(47)FVLSSGK(-47)	5	2	0.046696	633	796	107580	347910	475780	181640	269740		310423	225690	1.37544	-	0.595558
O96028	NSD2	sp|O96028|NSD2_HUMAN Histone-lysine N-methyltransferase NSD2 OS=Homo sapiens OX=9606 GN=NSD2 PE=1 SV=1	1272	1	54.4363	0.00237091	93.467	1	K	AYHLSCLGLGK(1)R	AYHLSCLGLGK(54)R	11	3	-1.0281	151	394		35372	55157	22792	42791	33701	45264.5	33094.7	1.36773	-	0.329988
Q9HAF1	MEAF6	sp|Q9HAF1|EAF6_HUMAN Chromatin modification-related protein MEAF6 OS=Homo sapiens OX=9606 GN=MEAF6 PE=1 SV=1	69	1	168.426	2.29455e-224	302.14	1;2	K	YLTNQK(1)NSNSK(1)NDR	YLTNQK(170)NSNSK(170)NDR	6	2	0.2732	1525	2508	575090	1857200	2065200	853080	1231900	1220600	1.49916e+06	1101860	1.36058	-	0.456311
Q9Y2W1	THRAP3	sp|Q9Y2W1|TR150_HUMAN Thyroid hormone receptor-associated protein 3 OS=Homo sapiens OX=9606 GN=THRAP3 PE=1 SV=2	375	1	55.7823	1.41351e-05	98.167	1	K	EK(1)GSFSDTGLGDGK	EK(56)GSFSDTGLGDGK(-56)	2	2	0.1765	1629	2800	11025	44358	83611	21500	47299		46331.3	34399.5	1.34686	-	0.705901
P82979	SARNP	sp|P82979|SARNP_HUMAN SAP domain-containing ribonucleoprotein OS=Homo sapiens OX=9606 GN=SARNP PE=1 SV=3	10	1	104.394	1.6226e-15	143.39	1	K	ATETVELHK(1)LK	ATETVELHK(100)LK(-100)	9	2	-1.2451	1074	1347	29225	55330	31231	28999	28990	28053	38595.3	28680.7	1.34569	-	0.302931
P17096	HMGA1	sp|P17096|HMGA1_HUMAN High mobility group protein HMG-I/HMG-Y OS=Homo sapiens OX=9606 GN=HMGA1 PE=1 SV=3	15	1	125.171	7.44512e-31	167.76	1;2	K	SSQPLASK(1)QEK	SSQPLASK(130)QEK(-130)	8	2	-0.81044	512	670	3449100	8186300	9441800	3873000	5872600	5969500	7.02573e+06	5.23837e+06	1.34121	-	0.410866
Q9GZN1	ACTR6	sp|Q9GZN1|ARP6_HUMAN Actin-related protein 6 OS=Homo sapiens OX=9606 GN=ACTR6 PE=1 SV=1	260	1	58.9156	0.00968634	78.816	1	K	EEMVLSGK(1)YK	EEMVLSGK(59)YK(-59)	8	2	-0.70176	1503	2424		138970	223460		141620	128850	181215	135235	1.34	-	0.394422
Q03111	MLLT1	sp|Q03111|ENL_HUMAN Protein ENL OS=Homo sapiens OX=9606 GN=MLLT1 PE=1 SV=2	327	0.996499	24.5424	2.05333e-33	178.65	1	K	TSSSSSFSDK(0.996)K(0.004)PAK	TSSSSSFSDK(25)K(-25)PAK(-81)	10	2	-0.16822	1125	1396		59905	87087	45590	70668	48287	73496	54848.3	1.33999	-	0.286497
P04406	GAPDH	sp|P04406|G3P_HUMAN Glyceraldehyde-3-phosphate dehydrogenase OS=Homo sapiens OX=9606 GN=GAPDH PE=1 SV=3	61	1	117.3	4.02116e-07	138.23	1	K	FHGTVK(1)AENGK	FHGTVK(120)AENGK(-120)	6	3	0.62541	201	442	74676	144670	215640		137910	78518	144995	108214	1.33989	-	0.56474
P62241	RPS8	sp|P62241|RS8_HUMAN Small ribosomal subunit protein eS8 OS=Homo sapiens OX=9606 GN=RPS8 PE=1 SV=2	128	1	144.514	1.65791e-24	150.44	1	K	GAK(1)LTPEEEEILNK	GAK(140)LTPEEEEILNK(-140)	3	2	-1.7826	984	1248	589880	1659100	2415800	935920	1409900	1144800	1.55493e+06	1163540	1.33638	-	0.513933
P60709;P63261;P68133;P68032;P62736;P63267	ACTB; ACTG1; ACTA1	sp|P60709|ACTB_HUMAN Actin, cytoplasmic 1 OS=Homo sapiens OX=9606 GN=ACTB PE=1 SV=1;sp|P63261|ACTG_HUMAN Actin, cytoplasmic 2 OS=Homo sapiens OX=9606 GN=ACTG1 PE=1 SV=1;sp|P68133|ACTS_HUMAN Actin, alpha skeletal muscle OS=Homo sapiens OX=9606 GN=ACTA1 PE=1	326;326;328;328;328;327	1	83.7747	3.57677e-24	139.78	1	K	EITALAPSTMK(1)IK	EITALAPSTMK(84)IK(-84)	11	2	0.37311	946	1202;1311;1316	393460	1369800	2781000	994960	1359700	1060600	1.51475e+06	1138420	1.33058	-	0.620348
P62241	RPS8	sp|P62241|RS8_HUMAN Small ribosomal subunit protein eS8 OS=Homo sapiens OX=9606 GN=RPS8 PE=1 SV=2	37	1	120.332	2.7316e-46	166.61	1	K	PAANTK(1)IGPR	PAANTK(120)IGPR	6	2	-1.0819	987	1248	135350	293920	338830	158680	219510	199640	256033	192610	1.32928	-	0.379556
P08670	VIM	sp|P08670|VIME_HUMAN Vimentin OS=Homo sapiens OX=9606 GN=VIM PE=1 SV=4	188	1	113.459	2.6451e-46	170.69	1	K	EK(1)LQEEMLQR	EK(110)LQEEMLQR	2	2	-1.2899	337	531	392670	1720400	2151000	882310	1170700	1159000	1.42136e+06	1070670	1.32754	-	0.549696
P23246	SFPQ	sp|P23246|SFPQ_HUMAN Splicing factor, proline- and glutamine-rich OS=Homo sapiens OX=9606 GN=SFPQ PE=1 SV=2	271	1	48.7007	0.00341626	64.266	1	K	SEEK(1)ISDSEGFK	SEEK(49)ISDSEGFK(-49)	4	2	-1.5384	576	741	49179	124910	159530	62067	102700	86721	111206	83829.3	1.32658	-	0.473806
P07355;A6NMY6	ANXA2; ANXA2P2	sp|P07355|ANXA2_HUMAN Annexin A2 OS=Homo sapiens OX=9606 GN=ANXA2 PE=1 SV=2;sp|A6NMY6|AXA2L_HUMAN Putative annexin A2-like protein OS=Homo sapiens OX=9606 GN=ANXA2P2 PE=5 SV=2	227;227	1	83.4376	0.00232132	103.87	1	K	SVPHLQK(1)VFDR	SVPHLQK(83)VFDR	7	3	-1.1211	291	497	213910	659380	891000	373980	532050	429720	588097	445250	1.32082	-	0.522377
P55084	HADHB	sp|P55084|ECHB_HUMAN Trifunctional enzyme subunit beta, mitochondrial OS=Homo sapiens OX=9606 GN=HADHB PE=1 SV=3	188	1	90.3084	0.00224669	90.308	1	K	LMLDLNK(1)AK	LMLDLNK(90)AK(-90)	7	2	-1.2323	927	1170		137400	263710	132320		171670	200555	151995	1.31948	-	0.539284
P39023	RPL3	sp|P39023|RL3_HUMAN Large ribosomal subunit protein uL3 OS=Homo sapiens OX=9606 GN=RPL3 PE=1 SV=2	286	1	74.2687	0.000704735	86.205	1	K	IYK(1)IGQGYLIK	IYK(74)IGQGYLIK(-74)	3	2	0.84678	750	926		161230	203570	119220	157330	139200	182400	138583	1.31618	-	0.131047
P12270	TPR	sp|P12270|TPR_HUMAN Nucleoprotein TPR OS=Homo sapiens OX=9606 GN=TPR PE=1 SV=3	1648	1	58.4762	0.00336763	73.655	1	K	QITLK(1)TTPASGER	QITLK(58)TTPASGER	5	2	-0.46172	439	609		78316	109110		79690	63234	93713	71462	1.31137	-	0.330518
P12956	XRCC6	sp|P12956|XRCC6_HUMAN X-ray repair cross-complementing protein 6 OS=Homo sapiens OX=9606 GN=XRCC6 PE=1 SV=2	570	1	86.2052	0.00179702	111.39	1	K	THISK(1)GTLGK	THISK(86)GTLGK(-86)	5	2	-0.51377	445	614	1120100	2286400	2539300	1250400	1696000	1588600	1.98193e+06	1.51167e+06	1.31109	-	0.361819
P00338	LDHA	sp|P00338|LDHA_HUMAN L-lactate dehydrogenase A chain OS=Homo sapiens OX=9606 GN=LDHA PE=1 SV=2	222	1	78.864	8.59325e-05	95.138	1	K	TLHPDLGTDK(1)DK	TLHPDLGTDK(79)DK(-79)	10	2	-0.6144	159	396	157420	351810	473890	210010	290780	249360	327707	250050	1.31056	-	0.459804
P07910	HNRNPC	sp|P07910|HNRPC_HUMAN Heterogeneous nuclear ribonucleoproteins C1/C2 OS=Homo sapiens OX=9606 GN=HNRNPC PE=1 SV=4	243	1	112.925	0.00444575	112.93	1	K	SEEEQSSSSVK(1)K	SEEEQSSSSVK(110)K(-110)	11	2	-0.18423	312	510	8891.1	29961	32569	14787		21655	23807	18221	1.30657	-	0.615749
P11021	HSPA5	sp|P11021|BIP_HUMAN Endoplasmic reticulum chaperone BiP OS=Homo sapiens OX=9606 GN=HSPA5 PE=1 SV=2	268	1	64.0645	4.40993e-12	139.02	1	K	VMEHFIK(1)LYK	VMEHFIK(64)LYK(-64)	7	2	0.027468	412	577	144760	551010	864360	360210	432440	404910	520043	399187	1.30276	-	0.594706
P06748	NPM1	sp|P06748|NPM_HUMAN Nucleophosmin OS=Homo sapiens OX=9606 GN=NPM1 PE=1 SV=2	267	1	140.05	3.42105e-14	140.05	1	K	VEAK(1)FINYVK	VEAK(140)FINYVK(-140)	4	2	2.0895	264	484	4514900	8536700	9171400	5531700	5281600	6368100	7.40767e+06	5.72713e+06	1.29343	-	0.323722
Q99460	PSMD1	sp|Q99460|PSMD1_HUMAN 26S proteasome non-ATPase regulatory subunit 1 OS=Homo sapiens OX=9606 GN=PSMD1 PE=1 SV=2	310	1	81.9077	5.14844e-124	159.82	1	K	TSSAFVGK(1)TPEASPEPK	TSSAFVGK(82)TPEASPEPK(-82)	8	2	1.0645	1463	2283	27475	213400	381140	74434	241660	165440	207338	160511	1.29174	-	0.69984
Q96HE7	ERO1A	sp|Q96HE7|ERO1A_HUMAN ERO1-like protein alpha OS=Homo sapiens OX=9606 GN=ERO1A PE=1 SV=2	67	1	47.5611	0.00545027	97.277	1	K	LQK(1)LLESDYFR	LQK(48)LLESDYFR	3	2	0.74354	1433	2220		12225	47859		24950	21753	30042	23351.5	1.28651	-	0.744325
P10809	HSPD1	sp|P10809|CH60_HUMAN 60 kDa heat shock protein, mitochondrial OS=Homo sapiens OX=9606 GN=HSPD1 PE=1 SV=2	417	1	112.703	2.90077e-07	139.78	1	K	VGGTSDVEVNEK(1)K	VGGTSDVEVNEK(110)K(-110)	12	2	-2.6403	406	575	89454	178010	245420	115150	156290	129300	170961	133580	1.27984	-	0.468696
O94776	MTA2	sp|O94776|MTA2_HUMAN Metastasis-associated protein MTA2 OS=Homo sapiens OX=9606 GN=MTA2 PE=1 SV=1	152	1	86.2425	7.87786e-11	129.69	1	K	VGCK(1)YQAEIPDR	VGCK(86)YQAEIPDR	4	2	-0.62327	129	317	18978	104820	142670	49514	89555	70716	88822.7	69928.3	1.2702	-	0.648273
P08670	VIM	sp|P08670|VIME_HUMAN Vimentin OS=Homo sapiens OX=9606 GN=VIM PE=1 SV=4	120	1	141.93	0.000327076	141.93	1	K	FANYIDK(1)VR	FANYIDK(140)VR	7	2	-2.6389	339	531	962840	2458500	2201100	1386500	1457900	1586200	1.87415e+06	1.47687e+06	1.269	-	0.441373
P23368	ME2	sp|P23368|MAOM_HUMAN NAD-dependent malic enzyme, mitochondrial OS=Homo sapiens OX=9606 GN=ME2 PE=1 SV=1	24	0.999985	48.3008	0.00068046	101.82	1	K	EK(1)GKPLMLNPR	EK(48)GK(-48)PLMLNPR	2	2	-2.7883	579	743	252690	304540		140660	268270	249930	278615	219620	1.26862	-	0.36156
Q9GZZ1	NAA50	sp|Q9GZZ1|NAA50_HUMAN N-alpha-acetyltransferase 50 OS=Homo sapiens OX=9606 GN=NAA50 PE=1 SV=1	34	1	158.591	3.09939e-75	209.7	1	K	LNQVIFPVSYNDK(1)FYK	LNQVIFPVSYNDK(160)FYK(-160)	13	2	-0.47608	1507	2429		1187000	3643400	1727300	1926300	2059000	2415200	1904200	1.26835	-	0.618735
P09651;Q32P51	HNRNPA1; HNRNPA1L2	sp|P09651|ROA1_HUMAN Heterogeneous nuclear ribonucleoprotein A1 OS=Homo sapiens OX=9606 GN=HNRNPA1 PE=1 SV=5;sp|Q32P51|RA1L2_HUMAN Heterogeneous nuclear ribonucleoprotein A1-like 2 OS=Homo sapiens OX=9606 GN=HNRNPA1L2 PE=2 SV=2	105;105	1	108.496	8.73372e-18	163.93	1	K	EDSQRPGAHLTVK(1)K	EDSQRPGAHLTVK(110)K(-110)	13	3	-0.0043934	368	551	416570	967560	1167900	628660	753780	635110	850677	672517	1.26492	-	0.47873
P16401	H1-5	sp|P16401|H15_HUMAN Histone H1.5 OS=Homo sapiens OX=9606 GN=H1-5 PE=1 SV=3	17	1	173.543	3.67097e-152	227.47	1	K	SETAPAETATPAPVEK(1)SPAK	SETAPAETATPAPVEK(170)SPAK(-170)	16	2	-1.9139	502	659	50163	157880	299600	107180	172850	121310	169214	133780	1.26487	-	0.660956
O95696	BRD1	sp|O95696|BRD1_HUMAN Bromodomain-containing protein 1 OS=Homo sapiens OX=9606 GN=BRD1 PE=1 SV=1	23	1	143.217	2.57288e-34	192.95	1	K	HPSSPCSVK(1)HSPTR	HPSSPCSVK(140)HSPTR	9	3	-0.77447	144	372	82262	230560	325100	153940	189490	161000	212641	168143	1.26464	-	0.567448
P07339	CTSD	sp|P07339|CATD_HUMAN Cathepsin D OS=Homo sapiens OX=9606 GN=CTSD PE=1 SV=1	127	1	57.2928	3.84847e-07	113.46	1	K	YNSDK(1)SSTYVK	YNSDK(57)SSTYVK(-57)	5	2	-1.5904	285	496	73809	216770	262060	125080	166360		184213	145720	1.26416	-	0.642488
P60903	S100A10	sp|P60903|S10AA_HUMAN Protein S100-A10 OS=Homo sapiens OX=9606 GN=S100A10 PE=1 SV=2	37	1	72.0311	0.000813951	95.656	1	K	VLMEK(1)EFPGFLENQK	VLMEK(72)EFPGFLENQK(-72)	5	2	0.19478	955	1206		64005	294300	144090		139630	179152	141860	1.26288	-	0.77681
P08670;P41219	VIM; PRPH	sp|P08670|VIME_HUMAN Vimentin OS=Homo sapiens OX=9606 GN=VIM PE=1 SV=4;sp|P41219|PERI_HUMAN Peripherin OS=Homo sapiens OX=9606 GN=PRPH PE=1 SV=2	294;290	1	211.843	6.15148e-94	244.44	1	K	SK(1)FADLSEAANR	SK(210)FADLSEAANR	2	2	-1.5114	345	531	1953000	5687000	6260400	3131900	4188100	3802100	4.63347e+06	3.70737e+06	1.2498	-	0.54038
Q13428	TCOF1	sp|Q13428|TCOF_HUMAN Treacle protein OS=Homo sapiens OX=9606 GN=TCOF1 PE=1 SV=3	155	1	99.2759	8.92258e-41	159.12	1	K	TVANLLSGK(1)SPR	TVANLLSGK(99)SPR	9	2	-1.5416	1189	1515	325540	728150	1148100	431270	797710	536790	733930	588590	1.24693	-	0.607644
Q9NR30	DDX21	sp|Q9NR30|DDX21_HUMAN Nucleolar RNA helicase 2 OS=Homo sapiens OX=9606 GN=DDX21 PE=1 SV=5	18	1	88.2402	0.00261074	88.24	1	K	SDAGLESDTAMK(1)K	SDAGLESDTAMK(88)K(-88)	12	2	0.18115	1547	2553		60751	94479		64644	59882	77615	62263	1.24657	-	0.46251
P42704	LRPPRC	sp|P42704|LPPRC_HUMAN Leucine-rich PPR motif-containing protein, mitochondrial OS=Homo sapiens OX=9606 GN=LRPPRC PE=1 SV=3	1347	1	55.5782	1.27484e-06	108.2	1	K	ALYEHLTAK(1)NTK	ALYEHLTAK(56)NTK(-56)	9	2	-0.73151	780	961	12375	64203	84962	34735	53585	41734	53846.7	43351.3	1.2421	-	0.662059
P62851	RPS25	sp|P62851|RS25_HUMAN Small ribosomal subunit protein eS25 OS=Homo sapiens OX=9606 GN=RPS25 PE=1 SV=1	66	1	62.3978	0.000660696	70.598	1	K	EVPNYK(1)LITPAVVSER	EVPNYK(62)LITPAVVSER	6	2	0.53071	1025	1282	46232	84320	359400		149250	117330	163317	133290	1.22528	-	0.829522
O60814;P57053;P58876;P62807;Q5QNW6;Q93079;Q99877;Q99879;Q99880	H2BC12; H2BC12L; H2BC5	sp|O60814|H2B1K_HUMAN Histone H2B type 1-K OS=Homo sapiens OX=9606 GN=H2BC12 PE=1 SV=3;sp|P57053|H2BFS_HUMAN Histone H2B type F-S OS=Homo sapiens OX=9606 GN=H2BC12L PE=1 SV=2;sp|P58876|H2B1D_HUMAN Histone H2B type 1-D OS=Homo sapiens OX=9606 GN=H2BC5 PE=1	47;47;47;47;47;47;47;47;47	1	65.4075	1.26513e-17	141.88	1	K	VLK(1)QVHPDTGISSK	VLK(65)QVHPDTGISSK(-65)	3	3	1.5094	77	229;1194;1276;1775;2151;2321;2322;2323	139720	503250	661860	255850	429250	382620	434943	355907	1.22207	-	0.653117
P33778;Q16778	H2BC3; H2BC21	sp|P33778|H2B1B_HUMAN Histone H2B type 1-B OS=Homo sapiens OX=9606 GN=H2BC3 PE=1 SV=2;sp|Q16778|H2B2E_HUMAN Histone H2B type 2-E OS=Homo sapiens OX=9606 GN=H2BC21 PE=1 SV=3	47;47	1	65.4075	1.26513e-17	141.88	1	K	VLK(1)QVHPDTGISSK	VLK(65)QVHPDTGISSK(-65)	3	3	1.5094	688	875;1706	139720	503250	661860	255850	429250	382620	434943	355907	1.22207	-	0.653117
O60814;P57053;P58876;P62807;Q16778;Q93079;Q99877;Q99880	H2BC12; H2BC12L; H2BC5	sp|O60814|H2B1K_HUMAN Histone H2B type 1-K OS=Homo sapiens OX=9606 GN=H2BC12 PE=1 SV=3;sp|P57053|H2BFS_HUMAN Histone H2B type F-S OS=Homo sapiens OX=9606 GN=H2BC12L PE=1 SV=2;sp|P58876|H2B1D_HUMAN Histone H2B type 1-D OS=Homo sapiens OX=9606 GN=H2BC5 PE=1	24;24;24;24;24;24;24;24	1	170.85	1.07952e-57	195.58	2;3	K	K(1)AVTK(1)AQK(1)K	K(170)AVTK(170)AQK(170)K(-170)	8	2	-0.24058	74	229;1194;1276;1706;2151;2321;2323	11643000	18025000	21421000	16495000	18435000	7071800	1.70297e+07	14000600	1.21635	-	0.54041
P53350	PLK1	sp|P53350|PLK1_HUMAN Serine/threonine-protein kinase PLK1 OS=Homo sapiens OX=9606 GN=PLK1 PE=1 SV=1	9	1	57.8879	1.80868e-15	126.82	1	K	SAAVTAGK(1)LAR	SAAVTAGK(58)LAR	8	2	-1.4916	913	1137	90960	235260	265630	127740	178540	180590	197283	162290	1.21562	-	0.569771
P09874	PARP1	sp|P09874|PARP1_HUMAN Poly [ADP-ribose] polymerase 1 OS=Homo sapiens OX=9606 GN=PARP1 PE=1 SV=4	221	1	42.0608	0.00172739	75.474	1	K	GDEVDGVDEVAK(1)K	GDEVDGVDEVAK(42)K(-42)	12	2	-0.025177	375	553	14108		54211	25682		30698	34159.5	28190	1.21176	-	0.795529
Q99879	H2BC14	sp|Q99879|H2B1M_HUMAN Histone H2B type 1-M OS=Homo sapiens OX=9606 GN=H2BC14 PE=1 SV=3	24	1	111.392	7.49318e-11	130.31	3	K	K(1)AINK(1)AQK(1)K	K(110)AINK(110)AQK(110)K(-110)	8	2	-0.01642	1478	2322		267280	313300	200260	276920	242010	290290	239730	1.2109	-	0.226817
P82933	MRPS9	sp|P82933|RT09_HUMAN Small ribosomal subunit protein uS9m OS=Homo sapiens OX=9606 GN=MRPS9 PE=1 SV=2	287	1	76.2551	0.000398003	93.162	1	K	AEAIVYK(1)HGSGR	AEAIVYK(76)HGSGR	7	2	-0.051965	1073	1346		86077	121580	67725	105330	84721	103828	85925.3	1.20836	-	0.421795
P68363;Q71U36;P0DPH8;P0DPH7;Q6PEY2;Q9BQE3	TUBA1B; TUBA1A; TUBA3D	sp|P68363|TBA1B_HUMAN Tubulin alpha-1B chain OS=Homo sapiens OX=9606 GN=TUBA1B PE=1 SV=1;sp|Q71U36|TBA1A_HUMAN Tubulin alpha-1A chain OS=Homo sapiens OX=9606 GN=TUBA1A PE=1 SV=1;sp|P0DPH8|TBA3D_HUMAN Tubulin alpha-3D chain OS=Homo sapiens OX=9606 GN=TUBA3D	336;336;336;336;336;336	1	54.199	0.00310787	82.437	1	K	DVNAAIATIK(1)TK	DVNAAIATIK(54)TK(-54)	10	2	0.087504	1061	1318;1876;2337	172170	241830		192280	83152	239110	207000	171514	1.2069	-	0.623355
P23246	SFPQ	sp|P23246|SFPQ_HUMAN Splicing factor, proline- and glutamine-rich OS=Homo sapiens OX=9606 GN=SFPQ PE=1 SV=2	421	1	60.5475	0.00262288	90.142	1	K	GIVEFASK(1)PAAR	GIVEFASK(61)PAAR	8	2	-2.542	574	741	85313	231880	305380	153540		193960	207524	173750	1.19438	-	0.717245
P30101	PDIA3	sp|P30101|PDIA3_HUMAN Protein disulfide-isomerase A3 OS=Homo sapiens OX=9606 GN=PDIA3 PE=1 SV=4	214	1	51.4536	1.41516e-20	112.7	1	K	PSHLTNK(1)FEDK	PSHLTNK(51)FEDK(-51)	7	2	-0.73967	661	835	46784	142000	188470	87811	115060	114220	125751	105697	1.18973	-	0.662692
Q93077;Q7L7L0;P04908	H2AC6; H2AC25; H2AC4	sp|Q93077|H2A1C_HUMAN Histone H2A type 1-C OS=Homo sapiens OX=9606 GN=H2AC6 PE=1 SV=3;sp|Q7L7L0|H2A3_HUMAN Histone H2A type 3 OS=Homo sapiens OX=9606 GN=H2AC25 PE=1 SV=3;sp|P04908|H2A1B_HUMAN Histone H2A type 1-B/E OS=Homo sapiens OX=9606 GN=H2AC4 PE=1 SV=	96;96;96	1	66.6642	6.35624e-62	220.17	1	K	NDEELNK(1)LLGR	NDEELNK(67)LLGR	7	2	-0.70177	214	452	83384	260230	373570	155930	237640	209280	239061	200950	1.18966	-	0.686517
Q9P0L0	VAPA	sp|Q9P0L0|VAPA_HUMAN Vesicle-associated membrane protein-associated protein A OS=Homo sapiens OX=9606 GN=VAPA PE=1 SV=3	211	1	75.5003	0.00132639	75.5	1	K	VAHSDK(1)PGSTSTASFR	VAHSDK(76)PGSTSTASFR	6	3	-1.8615	1570	2651	14357	25768	31274	16594	23541		23799.7	20067.5	1.18598	-	0.627728
Q9UNL4	ING4	sp|Q9UNL4|ING4_HUMAN Inhibitor of growth protein 4 OS=Homo sapiens OX=9606 GN=ING4 PE=1 SV=1	129	1	87.2514	0	346.75	2;3	K	QIESSDYDSSSSK(1)GK(1)K(1)K	QIESSDYDSSSSK(87)GK(87)K(87)K(-87)	15	2	-1.6024	1608	2763	386740	1268700	1910100	700190	1313500	993830	1.18851e+06	1.00251e+06	1.18554	-	0.715758
Q9UNL4	ING4	sp|Q9UNL4|ING4_HUMAN Inhibitor of growth protein 4 OS=Homo sapiens OX=9606 GN=ING4 PE=1 SV=1	127	1	87.2514	0	346.75	1;2;3	K	QIESSDYDSSSSK(1)GK(1)K(1)K	QIESSDYDSSSSK(87)GK(87)K(87)K(-87)	13	2	-1.6024	1607	2763	386740	1268700	1910100	700190	1319200	993830	1.18851e+06	1.00441e+06	1.1833	-	0.718835
P09651	HNRNPA1	sp|P09651|ROA1_HUMAN Heterogeneous nuclear ribonucleoprotein A1 OS=Homo sapiens OX=9606 GN=HNRNPA1 PE=1 SV=5	350	1	236.7	2.73159e-237	302.85	1	K	SSGPYGGGGQYFAK(1)PR	SSGPYGGGGQYFAK(240)PR	14	2	0.24529	370	551	1574800	4580300	6444900	2707300	4209900	3737300	4200000	3551500	1.1826	-	0.685145
Q96ST3	SIN3A	sp|Q96ST3|SIN3A_HUMAN Paired amphipathic helix protein Sin3a OS=Homo sapiens OX=9606 GN=SIN3A PE=1 SV=2	865	1	64.2655	0.00304861	95.138	1	K	SK(1)LLFSNTAAQK	SK(64)LLFSNTAAQK(-64)	2	2	1.9201	1452	2272	58328	165750	195750	95445	132310	127260	139943	118338	1.18256	-	0.643881
P23284	PPIB	sp|P23284|PPIB_HUMAN Peptidyl-prolyl cis-trans isomerase B OS=Homo sapiens OX=9606 GN=PPIB PE=1 SV=2	209	1	66.6642	0.00122809	85.622	1	K	IEVEK(1)PFAIAK	IEVEK(67)PFAIAK(-67)	5	2	-1.2005	577	742	125520	205200	366880	184190	219640	187810	232533	197213	1.1791	-	0.648947
P05204	HMGN2	sp|P05204|HMGN2_HUMAN Non-histone chromosomal protein HMG-17 OS=Homo sapiens OX=9606 GN=HMGN2 PE=1 SV=3	82	1	104.491	2.53459e-34	170.22	1	K	TDQAQK(1)AEGAGDAK	TDQAQK(100)AEGAGDAK(-100)	6	2	-0.25493	228	464	84350	226490	294710	116970	208680	188740	201850	171463	1.17722	-	0.67781
P35232	PHB1	sp|P35232|PHB1_HUMAN Prohibitin 1 OS=Homo sapiens OX=9606 GN=PHB1 PE=1 SV=1	202	1	98.0089	7.78137e-36	174.8	1	K	FVVEK(1)AEQQK	FVVEK(98)AEQQK(-98)	5	2	-1.0164	702	887	212640	627720	762290	356920	524220	480480	534217	453873	1.17702	-	0.666209
P78347	GTF2I	sp|P78347|GTF2I_HUMAN General transcription factor II-I OS=Homo sapiens OX=9606 GN=GTF2I PE=1 SV=2	450	1	74.5239	0.000228259	131.54	1	K	EDLQLDK(1)PASGVK	EDLQLDK(75)PASGVK(-75)	7	2	-2.3659	1064	1326	47870	130150	177630		114470	87036	118550	100753	1.17664	-	0.745404
P07954	FH	sp|P07954|FUMH_HUMAN Fumarate hydratase, mitochondrial OS=Homo sapiens OX=9606 GN=FH PE=1 SV=3	66	1	44.0449	0.000224383	98.167	1	K	VPNDK(1)YYGAQTVR	VPNDK(44)YYGAQTVR	5	2	-1.1779	319	513	113860	342810	404900	204120	264330	267470	287190	245307	1.17074	-	0.6688
P20700	LMNB1	sp|P20700|LMNB1_HUMAN Lamin-B1 OS=Homo sapiens OX=9606 GN=LMNB1 PE=1 SV=2	483	1	88.7339	4.72903e-05	95.138	1	K	IGDTSVSYK(1)YTSR	IGDTSVSYK(89)YTSR	9	2	0.72453	542	711	36626	128310	208420	79144	131400	108440	124452	106328	1.17045	-	0.74446
P02545	LMNA	sp|P02545|LMNA_HUMAN Prelamin-A/C OS=Homo sapiens OX=9606 GN=LMNA PE=1 SV=1	155	1	120.653	6.79053e-41	195.4	1	K	EAALSTALSEK(1)R	EAALSTALSEK(120)R	11	2	-0.77621	174	418	457760	1006400	1277800	711320	883430	748380	913987	781043	1.17021	-	0.618692
P10412;Q02539;P16401;P16402;P16403	H1-4; H1-1; H1-5	sp|P10412|H14_HUMAN Histone H1.4 OS=Homo sapiens OX=9606 GN=H1-4 PE=1 SV=2;sp|Q02539|H11_HUMAN Histone H1.1 OS=Homo sapiens OX=9606 GN=H1-1 PE=1 SV=3;sp|P16401|H15_HUMAN Histone H1.5 OS=Homo sapiens OX=9606 GN=H1-5 PE=1 SV=3;sp|P16402|H13_HUMAN Histone H1.	106;109;109;107;106	1	141.293	1.05615e-40	171.34	1	K	GTGASGSFK(1)LNK	GTGASGSFK(140)LNK(-140)	9	2	-2.1493	396	567;659;660;661	916350	1707200	1990400	1120700	1491000	1334600	1.53798e+06	1.31543e+06	1.16918	-	0.547172
Q15149	PLEC	sp|Q15149|PLEC_HUMAN Plectin OS=Homo sapiens OX=9606 GN=PLEC PE=1 SV=3	3237	1	67.5479	0.000352079	117.45	1	K	LLSAEK(1)AVTGYR	LLSAEK(68)AVTGYR	6	2	-0.9689	1239	1633	69831	172370	251320	116620	165590		164507	141105	1.16585	-	0.760929
O95674	CDS2	sp|O95674|CDS2_HUMAN Phosphatidate cytidylyltransferase 2 OS=Homo sapiens OX=9606 GN=CDS2 PE=1 SV=1	435	1	100.071	3.03931e-49	177.41	1	K	SHLIDK(1)GMLTSTTEDE	SHLIDK(100)GMLTSTTEDE	6	2	3.3999	141	371		26976	164610	66383	92632	88369	95793	82461.3	1.16167	-	0.815465
Q9Y277	VDAC3	sp|Q9Y277|VDAC3_HUMAN Voltage-dependent anion-selective channel protein 3 OS=Homo sapiens OX=9606 GN=VDAC3 PE=1 SV=1	12	1	91.2447	1.94175e-18	124.06	1	K	CNTPTYCDLGK(1)AAK	CNTPTYCDLGK(91)AAK(-91)	11	2	-1.9368	1622	2789	201940	736390	1080800	415220	722360	614930	673043	584170	1.15214	-	0.759441
Q14814	MEF2D	sp|Q14814|MEF2D_HUMAN Myocyte-specific enhancer factor 2D OS=Homo sapiens OX=9606 GN=MEF2D PE=1 SV=1	511	1	76.2551	1.92022e-05	99.589	1	K	PAPEPEAEGSAVK(1)R	PAPEPEAEGSAVK(76)R	13	2	-1.9212	1222	1602	83597	212790	307630	132690	217670		201339	175180	1.14933	-	0.789353
P02545	LMNA	sp|P02545|LMNA_HUMAN Prelamin-A/C OS=Homo sapiens OX=9606 GN=LMNA PE=1 SV=1	270	1	150.533	6.79995e-19	166.61	1	K	TYSAK(1)LDNAR	TYSAK(150)LDNAR	5	2	-0.56682	183	418	995560	2222000	2391000	1389100	1778800	1719000	1869520	1.62897e+06	1.14767	-	0.625794
P05114	HMGN1	sp|P05114|HMGN1_HUMAN Non-histone chromosomal protein HMG-14 OS=Homo sapiens OX=9606 GN=HMGN1 PE=1 SV=3	95	1	85.0808	1.50564e-89	194.83	1	K	TEESPASDEAGEK(1)EAK	TEESPASDEAGEK(85)EAK(-85)	13	2	-0.22894	218	459	36228	89997	159240	63964	111900	72902	95155	82922	1.14752	-	0.766728
Q9Y2Q3	GSTK1	sp|Q9Y2Q3|GSTK1_HUMAN Glutathione S-transferase kappa 1 OS=Homo sapiens OX=9606 GN=GSTK1 PE=1 SV=3	169	1	79.8893	0.000321716	103.87	1	K	NQLK(1)ETTEAACR	NQLK(80)ETTEAACR	4	2	-3.3618	1626	2795		157280	228390	98801	210970	196800	192835	168857	1.142	-	0.67991
P08559	PDHA1	sp|P08559|ODPA_HUMAN Pyruvate dehydrogenase E1 component subunit alpha, somatic form, mitochondrial OS=Homo sapiens OX=9606 GN=PDHA1 PE=1 SV=3	321	1	70.389	0.000174723	97.277	1	K	SDPIMLLK(1)DR	SDPIMLLK(70)DR	8	2	0.57256	331	523		355890	683400		499610	414530	519645	457070	1.1369	-	0.746986
P09622	DLD	sp|P09622|DLDH_HUMAN Dihydrolipoyl dehydrogenase, mitochondrial OS=Homo sapiens OX=9606 GN=DLD PE=1 SV=2	143	1	99.1742	7.10078e-34	150.21	1	K	ALTGGIAHLFK(1)QNK	ALTGGIAHLFK(99)QNK(-99)	11	2	-0.35971	363	550	68824	274220	402820	179950	251830	225500	248621	219093	1.13477	-	0.781424
Q9NP61	ARFGAP3	sp|Q9NP61|ARFG3_HUMAN ADP-ribosylation factor GTPase-activating protein 3 OS=Homo sapiens OX=9606 GN=ARFGAP3 PE=1 SV=1	229	1	80.6231	1.1239e-16	134.2	3	K	K(1)GLGAK(1)K(1)GSLGAQK	K(81)GLGAK(81)K(81)GSLGAQK(-81)	7	2	-1.5004	1537	2533	775170	2336600	2994600	1389700	2130100	1870800	2.03546e+06	1.79687e+06	1.13278	-	0.74796
Q9NP61	ARFGAP3	sp|Q9NP61|ARFG3_HUMAN ADP-ribosylation factor GTPase-activating protein 3 OS=Homo sapiens OX=9606 GN=ARFGAP3 PE=1 SV=1	228	1	80.6231	1.1239e-16	134.2	3	K	K(1)GLGAK(1)K(1)GSLGAQK	K(81)GLGAK(81)K(81)GSLGAQK(-81)	6	2	-1.5004	1536	2533	775170	2336600	2994600	1389700	2130100	1870800	2.03546e+06	1.79687e+06	1.13278	-	0.74796
Q9NP61	ARFGAP3	sp|Q9NP61|ARFG3_HUMAN ADP-ribosylation factor GTPase-activating protein 3 OS=Homo sapiens OX=9606 GN=ARFGAP3 PE=1 SV=1	223	1	80.6231	1.1239e-16	134.2	3	K	K(1)GLGAK(1)K(1)GSLGAQK	K(81)GLGAK(81)K(81)GSLGAQK(-81)	1	2	-1.5004	1535	2533	775170	2336600	2994600	1389700	2130100	1870800	2.03546e+06	1.79687e+06	1.13278	-	0.74796
P17987	TCP1	sp|P17987|TCPA_HUMAN T-complex protein 1 subunit alpha OS=Homo sapiens OX=9606 GN=TCP1 PE=1 SV=1	400	1	57.8879	0.000338763	119.07	1	K	SLHDALCVVK(1)R	SLHDALCVVK(58)R	10	2	-2.9594	519	682	90692	235460	444010	198120	274120	208590	256721	226943	1.13121	-	0.79131
P12004	PCNA	sp|P12004|PCNA_HUMAN Proliferating cell nuclear antigen OS=Homo sapiens OX=9606 GN=PCNA PE=1 SV=1	80	1	62.3978	1.49215e-57	160.52	1	K	ILK(1)CAGNEDIITLR	ILK(62)CAGNEDIITLR	3	2	-1.4461	434	601	15075	57025	421720	93580	168120	176460	164607	146053	1.12703	-	0.894846
P50990	CCT8	sp|P50990|TCPQ_HUMAN T-complex protein 1 subunit theta OS=Homo sapiens OX=9606 GN=CCT8 PE=1 SV=4	400	1	126.323	3.61979e-86	220.81	1	K	AVDDGVNTFK(1)VLTR	AVDDGVNTFK(130)VLTR	10	2	-0.24324	881	1085	103560	188610	458420	170240	272490	226960	250197	223230	1.1208	-	0.819969
P13667	PDIA4	sp|P13667|PDIA4_HUMAN Protein disulfide-isomerase A4 OS=Homo sapiens OX=9606 GN=PDIA4 PE=1 SV=2	637	1	71.0658	0.000524609	101.48	1	K	FIEEHATK(1)LSR	FIEEHATK(71)LSR	8	2	1.2156	455	620	62983	200220	269120	119850	187760	169570	177441	159060	1.11556	-	0.787887
Q09472;Q92793	EP300; CREBBP	sp|Q09472|EP300_HUMAN Histone acetyltransferase p300 OS=Homo sapiens OX=9606 GN=EP300 PE=1 SV=2;sp|Q92793|CBP_HUMAN CREB-binding protein OS=Homo sapiens OX=9606 GN=CREBBP PE=1 SV=3	1590;1627	1	65.1561	0.00908474	81.642	1	K	LYATMEK(1)HK	LYATMEK(65)HK(-65)	7	2	0.30278	1154	1451;2130	70278	158750	284000		168170	138430	171009	153300	1.11552	-	0.840589
P35914	HMGCL	sp|P35914|HMGCL_HUMAN Hydroxymethylglutaryl-CoA lyase, mitochondrial OS=Homo sapiens OX=9606 GN=HMGCL PE=1 SV=2	48	1	210.4	6.62177e-230	297.53	1	K	DGLQNEK(1)NIVSTPVK	DGLQNEK(210)NIVSTPVK(-210)	7	2	-0.61125	724	905	706320	1979800	2973600	1369200	1978300	1727400	1.88657e+06	1.69163e+06	1.11524	-	0.788461
P62851	RPS25	sp|P62851|RS25_HUMAN Small ribosomal subunit protein eS25 OS=Homo sapiens OX=9606 GN=RPS25 PE=1 SV=1	43	1	55.7541	0.000771117	75.474	1	K	DK(1)LNNLVLFDK	DK(56)LNNLVLFDK(-56)	2	2	-0.096459	1023	1282	34062	121500	305380	106910	164180	146920	153647	139337	1.10271	-	0.869516
Q96ST3	SIN3A	sp|Q96ST3|SIN3A_HUMAN Paired amphipathic helix protein Sin3a OS=Homo sapiens OX=9606 GN=SIN3A PE=1 SV=2	875	1	90.1424	5.13609e-19	175.64	1	K	LLFSNTAAQK(1)LR	LLFSNTAAQK(90)LR	10	2	-1.1827	1451	2272	89708	236030	378990	192830	223060	224590	234909	213493	1.10031	-	0.811655
Q9NV66	TYW1	sp|Q9NV66|TYW1_HUMAN S-adenosyl-L-methionine-dependent tRNA 4-demethylwyosine synthase TYW1 OS=Homo sapiens OX=9606 GN=TYW1 PE=2 SV=2	396	1	70.806	0.000203522	100.69	1	K	GGCYK(1)HTFYGIESHR	GGCYK(71)HTFYGIESHR	5	3	2.5377	1555	2587	7831.1		68614	29819	40662	33747	38222.6	34742.7	1.10016	-	0.889432
Q13185	CBX3	sp|Q13185|CBX3_HUMAN Chromobox protein homolog 3 OS=Homo sapiens OX=9606 GN=CBX3 PE=1 SV=4	103	1	70.195	4.19083e-24	110.44	1	K	SLSDSESDDSK(1)SK	SLSDSESDDSK(70)SK(-70)	11	2	-2.8971	1174	1496		45173	58876		53854	40764	52024.5	47309	1.09967	-	0.668051
Q14151;Q15424	SAFB2; SAFB	sp|Q14151|SAFB2_HUMAN Scaffold attachment factor B2 OS=Homo sapiens OX=9606 GN=SAFB2 PE=1 SV=1;sp|Q15424|SAFB1_HUMAN Scaffold attachment factor B1 OS=Homo sapiens OX=9606 GN=SAFB PE=1 SV=4	293;294	1	146.03	1.81106e-26	158.61	1	K	ADSLLAVVK(1)R	ADSLLAVVK(150)R	9	2	-1.824	1204	1563;1658	683820	1526500	2088000	1072100	1560800	1276400	1.43277e+06	1303100	1.09951	-	0.77898
O60832	DKC1	sp|O60832|DKC1_HUMAN H/ACA ribonucleoprotein complex subunit DKC1 OS=Homo sapiens OX=9606 GN=DKC1 PE=1 SV=3	443	1	71.2192	0.00335411	86.838	1	K	APQVVAEAAK(1)TAK	APQVVAEAAK(71)TAK(-71)	10	2	0.17344	85	231		36214	45067	28644	44990	37263	40640.5	36965.7	1.09941	-	0.632686
P09622	DLD	sp|P09622|DLDH_HUMAN Dihydrolipoyl dehydrogenase, mitochondrial OS=Homo sapiens OX=9606 GN=DLD PE=1 SV=2	410	1	117.208	2.34407e-69	184.43	1	K	SEEQLK(1)EEGIEYK	SEEQLK(120)EEGIEYK(-120)	6	2	0.1622	366	550	30028	108210	171390	72707	113190	96720	103209	94205.7	1.09557	-	0.842726
O60264	SMARCA5	sp|O60264|SMCA5_HUMAN SWI/SNF-related matrix-associated actin-dependent regulator of chromatin subfamily A member 5 OS=Homo sapiens OX=9606 GN=SMARCA5 PE=1 SV=1	440	1	101.643	1.66489e-07	152.23	1	K	DIDILNSAGK(1)MDK	DIDILNSAGK(100)MDK(-100)	10	2	0.73511	63	200	81979	246970	579310	225030	331260	273120	302753	276470	1.09507	-	0.868937
P43243	MATR3	sp|P43243|MATR3_HUMAN Matrin-3 OS=Homo sapiens OX=9606 GN=MATR3 PE=1 SV=2	473	1	87.2511	0.00984359	121.67	1	K	VHLSQK(1)YK	VHLSQK(87)YK(-87)	6	2	-3.7368	792	970		325030	356220		320980	301480	340625	311230	1.09445	-	0.251092
P02545	LMNA	sp|P02545|LMNA_HUMAN Prelamin-A/C OS=Homo sapiens OX=9606 GN=LMNA PE=1 SV=1	171	1	115.051	1.57216e-06	115.05	1	K	GQVAK(1)LEAALGEAK	GQVAK(120)LEAALGEAK(-120)	5	2	-1.4305	175	418		227820	747690	349350		543260	487755	446305	1.09287	-	0.894937
Q9Y2W1	THRAP3	sp|Q9Y2W1|TR150_HUMAN Thyroid hormone receptor-associated protein 3 OS=Homo sapiens OX=9606 GN=THRAP3 PE=1 SV=2	811	1	126.293	8.04174e-07	126.29	1	K	EESTTGFDK(1)SR	EESTTGFDK(130)SR	9	2	0.0044616	1628	2800	94185	124040		103640	87549	108790	109112	99993	1.0912	-	0.557443
Q9H7Z6	KAT8	sp|Q9H7Z6|KAT8_HUMAN Histone acetyltransferase KAT8 OS=Homo sapiens OX=9606 GN=KAT8 PE=1 SV=2	351	1	100.692	3.3986e-09	117.77	1	K	LESTVGSPEK(1)PLSDLGK	LESTVGSPEK(100)PLSDLGK(-100)	10	2	-1.0507	1520	2492	33453	75614	119320	71154	70770	67762	76129	69895.3	1.08919	-	0.814012
O60814;P57053;P62807;Q16778	H2BC12; H2BC12L; H2B	sp|O60814|H2B1K_HUMAN Histone H2B type 1-K OS=Homo sapiens OX=9606 GN=H2BC12 PE=1 SV=3;sp|P57053|H2BFS_HUMAN Histone H2B type F-S OS=Homo sapiens OX=9606 GN=H2BC12L PE=1 SV=2;sp|P62807|H2B1C_HUMAN Histone H2B type 1-C/E/F/G/I OS=Homo sapiens OX=9606 GN=H2B	6;6;6;6	1	70.5522	8.6545e-35	164.31	1;2;3	K	PEPAK(1)SAPAPK(1)K(1)GSK	PEPAK(71)SAPAPK(71)K(71)GSK(-71)	5	2	-0.86553	83	229;1276;1706	6155100	9475600	12375000	496170	13303000	11920000	9.33523e+06	8.57306e+06	1.0889	-	0.871986
P05141	SLC25A5	sp|P05141|ADT2_HUMAN ADP/ATP translocase 2 OS=Homo sapiens OX=9606 GN=SLC25A5 PE=1 SV=7	105	1	117.3	2.2263e-26	178.94	1	K	QIFLGGVDK(1)R	QIFLGGVDK(120)R	9	2	-1.1396	224	460	338190	786560	919160	540550	709650	638700	681303	629633	1.08206	-	0.791113
P61604	HSPE1	sp|P61604|CH10_HUMAN 10 kDa heat shock protein, mitochondrial OS=Homo sapiens OX=9606 GN=HSPE1 PE=1 SV=2	8	1	77.0717	1.18063e-11	113.7	1	K	K(1)FLPLFDR	K(77)FLPLFDR	1	2	0.60945	972	1233	316010	782720	877910	534450	696360	600290	658880	610367	1.07948	-	0.800729
P62805	H4C1	sp|P62805|H4_HUMAN Histone H4 OS=Homo sapiens OX=9606 GN=H4C1 PE=1 SV=2	6	1	75.4745	2.95278e-16	108.4	2;3	K	GK(1)GGK(1)GLGK(1)GGAK	GK(75)GGK(75)GLGK(75)GGAK(-75)	2	2	-2.1065	1015	1275	10826000	17221000	24028000	13158000	19085000	16065000	1.73583e+07	1.61027e+07	1.07798	-	0.778744
P08670	VIM	sp|P08670|VIME_HUMAN Vimentin OS=Homo sapiens OX=9606 GN=VIM PE=1 SV=4	235	1	174.228	7.78319e-69	178.65	1	K	VESLQEEIAFLK(1)K	VESLQEEIAFLK(170)K(-170)	12	2	-0.15975	342	531		43181	381720	144170	199930	247770	212450	197290	1.07684	-	0.915788
P22626	HNRNPA2B1	sp|P22626|ROA2_HUMAN Heterogeneous nuclear ribonucleoproteins A2/B1 OS=Homo sapiens OX=9606 GN=HNRNPA2B1 PE=1 SV=2	112	1	140.098	3.69469e-57	188.88	1	K	EESGKPGAHVTVK(1)K	EESGK(-140)PGAHVTVK(140)K(-190)	13	2	-0.20282	569	737	827210	1590800	2257300	1335800	1731000	1283800	1.55844e+06	1450200	1.07464	-	0.816416
P33778;P58876;P62807;Q16778;Q5QNW6;Q93079;Q99877;Q99879;Q99880	H2BC3; H2BC5; H2BC4	sp|P33778|H2B1B_HUMAN Histone H2B type 1-B OS=Homo sapiens OX=9606 GN=H2BC3 PE=1 SV=2;sp|P58876|H2B1D_HUMAN Histone H2B type 1-D OS=Homo sapiens OX=9606 GN=H2BC5 PE=1 SV=2;sp|P62807|H2B1C_HUMAN Histone H2B type 1-C/E/F/G/I OS=Homo sapiens OX=9606 GN=H2BC4	121;121;121;121;121;121;121;121;121	1	115.861	0.00736417	115.86	1	K	AVTK(1)YTSSK	AVTK(120)YTSSK(-120)	4	2	0.24282	680	875;1194;1276;1706;1775;2151;2321;2322;2323	1960300	4185600	4690800	2850900	3771100	3489300	3.61223e+06	3.37043e+06	1.07174	-	0.797502
P16403	H1-2	sp|P16403|H12_HUMAN Histone H1.2 OS=Homo sapiens OX=9606 GN=H1-2 PE=1 SV=2	17	1	66.5093	2.31493e-87	194.55	1	K	SETAPAAPAAAPPAEK(1)APVK	SETAPAAPAAAPPAEK(67)APVK(-67)	16	2	0.10912	504	661	158750	418660	695150	311360	514650	367350	424187	397787	1.06637	-	0.881569
Q99877	H2BC15	sp|Q99877|H2B1N_HUMAN Histone H2B type 1-N OS=Homo sapiens OX=9606 GN=H2BC15 PE=1 SV=3	16	1	81.7988	1.9551e-61	156.14	2;3	K	SAPAPK(1)K(1)GSK(1)K	SAPAPK(82)K(82)GSK(82)K(-82)	10	2	-1.7939	1473	2321	7529900	13374000	15253000	8977100	14045000	10897000	12052300	1.13064e+07	1.06597	-	0.799968
Q99880	H2BC13	sp|Q99880|H2B1L_HUMAN Histone H2B type 1-L OS=Homo sapiens OX=9606 GN=H2BC13 PE=1 SV=3	16	1	81.7988	1.9551e-61	156.14	2;3	K	SAPAPK(1)K(1)GSK(1)K	SAPAPK(82)K(82)GSK(82)K(-82)	10	2	-1.7939	1481	2323	7529900	13374000	15253000	8977100	14045000	10897000	12052300	1.13064e+07	1.06597	-	0.799968
P58876	H2BC5	sp|P58876|H2B1D_HUMAN Histone H2B type 1-D OS=Homo sapiens OX=9606 GN=H2BC5 PE=1 SV=2	16	1	81.7988	1.9551e-61	156.14	2;3	K	SAPAPK(1)K(1)GSK(1)K	SAPAPK(82)K(82)GSK(82)K(-82)	10	2	-1.7939	935	1194	7529900	13374000	15253000	8977100	14045000	10897000	12052300	1.13064e+07	1.06597	-	0.799968
O60814;P57053;P62807;Q16778	H2BC12; H2BC12L; H2B	sp|O60814|H2B1K_HUMAN Histone H2B type 1-K OS=Homo sapiens OX=9606 GN=H2BC12 PE=1 SV=3;sp|P57053|H2BFS_HUMAN Histone H2B type F-S OS=Homo sapiens OX=9606 GN=H2BC12L PE=1 SV=2;sp|P62807|H2B1C_HUMAN Histone H2B type 1-C/E/F/G/I OS=Homo sapiens OX=9606 GN=H2B	16;16;16;16	1	81.7988	1.9551e-61	156.14	2;3	K	SAPAPK(1)K(1)GSK(1)K	SAPAPK(82)K(82)GSK(82)K(-82)	10	2	-1.7939	78	229;1276;1706	7529900	13374000	15253000	8977100	14045000	10897000	12052300	1.13064e+07	1.06597	-	0.799968
Q93079	H2BC9	sp|Q93079|H2B1H_HUMAN Histone H2B type 1-H OS=Homo sapiens OX=9606 GN=H2BC9 PE=1 SV=3	16	1	81.7988	1.9551e-61	156.14	2;3	K	SAPAPK(1)K(1)GSK(1)K	SAPAPK(82)K(82)GSK(82)K(-82)	10	2	-1.7939	1423	2151	7529900	13374000	15253000	8977100	14045000	10897000	12052300	1.13064e+07	1.06597	-	0.799968
P52272	HNRNPM	sp|P52272|HNRPM_HUMAN Heterogeneous nuclear ribonucleoprotein M OS=Homo sapiens OX=9606 GN=HNRNPM PE=1 SV=3	134	1	43.613	1.75651e-07	97.594	1	K	AAEVLNK(1)HSLSGR	AAEVLNK(44)HSLSGR	7	2	-0.89602	898	1117	6755	32936	48015	22029	32885		29235.3	27457	1.06477	-	0.918915
Q5QNW6	H2BC18	sp|Q5QNW6|H2B2F_HUMAN Histone H2B type 2-F OS=Homo sapiens OX=9606 GN=H2BC18 PE=1 SV=3	24	1	117.3	2.5476e-33	170.85	2;3	K	K(1)AVTK(1)VQK(1)K	K(120)AVTK(120)VQK(120)K(-120)	8	2	-1.3952	1305	1775	372480	845770	1159400	638990	883140	725970	792550	749367	1.05763	-	0.865743
Q5QNW6	H2BC18	sp|Q5QNW6|H2B2F_HUMAN Histone H2B type 2-F OS=Homo sapiens OX=9606 GN=H2BC18 PE=1 SV=3	21	1	117.3	2.5476e-33	170.85	2;3	K	K(1)AVTK(1)VQK(1)K	K(120)AVTK(120)VQK(120)K(-120)	5	2	-1.3952	1304	1775	372480	845770	1159400	638990	883140	725970	792550	749367	1.05763	-	0.865743
P52272	HNRNPM	sp|P52272|HNRPM_HUMAN Heterogeneous nuclear ribonucleoprotein M OS=Homo sapiens OX=9606 GN=HNRNPM PE=1 SV=3	698	1	59.6705	3.27133e-14	119.52	1	K	GCGVVK(1)FESPEVAER	GCGVVK(60)FESPEVAER	6	2	-2.4667	900	1117	129200	315650	574860	272020	379230	314550	339903	321933	1.05582	-	0.898994
Q13547	HDAC1	sp|Q13547|HDAC1_HUMAN Histone deacetylase 1 OS=Homo sapiens OX=9606 GN=HDAC1 PE=1 SV=1	220	1	76.6045	0.000704735	111.39	1	K	GK(1)YYAVNYPLR	GK(77)YYAVNYPLR	2	2	1.4202	1193	1526	36245	112880	164010		105370	92594	104378	98982	1.05452	-	0.917871
O75533	SF3B1	sp|O75533|SF3B1_HUMAN Splicing factor 3B subunit 1 OS=Homo sapiens OX=9606 GN=SF3B1 PE=1 SV=3	333	1	97.5941	2.79018e-13	130.71	1	K	GGDSIGETPTPGASK(1)R	GGDSIGETPTPGASK(98)R	15	2	-0.49344	108	283	25674	77008	135720	49772	104550	72190	79467.3	75504	1.05249	-	0.916591
Q9HAV7	GRPEL1	sp|Q9HAV7|GRPE1_HUMAN GrpE protein homolog 1, mitochondrial OS=Homo sapiens OX=9606 GN=GRPEL1 PE=1 SV=2	162	1	74.424	1.75799e-06	74.424	1	K	HGLLK(1)LNPVGAK	HGLLK(74)LNPVGAK(-74)	5	2	1.8441	1527	2512	21422	94852	102520		75510	63472	72931.3	69491	1.04951	-	0.925066
Q9Y2W2	WBP11	sp|Q9Y2W2|WBP11_HUMAN WW domain-binding protein 11 OS=Homo sapiens OX=9606 GN=WBP11 PE=1 SV=1	13	1	90.6891	1.33303e-06	119.94	1	K	SGK(1)FMNPTDQAR	SGK(91)FMNPTDQAR	3	2	1.1789	1634	2801	287010	1122800		565420	728170	725850	704905	673147	1.04718	-	0.927011
Q71UI9	H2AZ2	sp|Q71UI9|H2AV_HUMAN Histone H2A.V OS=Homo sapiens OX=9606 GN=H2AZ2 PE=1 SV=3	14	1	115.037	7.13744e-10	119.55	3	K	AGK(1)DSGK(1)AK(1)AK	AGK(120)DSGK(120)AK(120)AK(-120)	9	2	0.59116	1339	1877	706380	1339900	1708600	978970	1414000		1.25163e+06	1196485	1.04609	-	0.901801
P26599	PTBP1	sp|P26599|PTBP1_HUMAN Polypyrimidine tract-binding protein 1 OS=Homo sapiens OX=9606 GN=PTBP1 PE=1 SV=2	137	1	57.8879	7.26915e-07	122.51	1	K	ELK(1)TDSSPNQAR	ELK(58)TDSSPNQAR	3	2	-0.95892	617	782		26332	36670		30749	29481	31501	30115	1.04602	-	0.815055
Q15149	PLEC	sp|Q15149|PLEC_HUMAN Plectin OS=Homo sapiens OX=9606 GN=PLEC PE=1 SV=3	4173	1	50.8344	0.0122922	65.404	1	K	GLILK(1)DHGIR	GLILK(51)DHGIR	5	2	-0.58684	1247	1633	19868		68823	33465	47122	46745	44345.5	42444	1.0448	-	0.927142
P08670	VIM	sp|P08670|VIME_HUMAN Vimentin OS=Homo sapiens OX=9606 GN=VIM PE=1 SV=4	373	1	51.5689	3.50704e-86	209.7	1	K	LQDEIQNMK(1)EEMAR	LQDEIQNMK(52)EEMAR	9	2	-0.63999	343	531	44334	240270	767010	281560	348880	376910	350538	335783	1.04394	-	0.9492
P10412	H1-4	sp|P10412|H14_HUMAN Histone H1.4 OS=Homo sapiens OX=9606 GN=H1-4 PE=1 SV=2	17	1	182.52	4.42759e-102	194.55	1	K	SETAPAAPAAPAPAEK(1)TPVK	SETAPAAPAAPAPAEK(180)TPVK(-180)	16	2	-0.38624	397	567	839620	1961400	3248800	1592300	2459000	1745500	2.01661e+06	1.93227e+06	1.04365	-	0.915376
Q93074	MED12	sp|Q93074|MED12_HUMAN Mediator of RNA polymerase II transcription subunit 12 OS=Homo sapiens OX=9606 GN=MED12 PE=1 SV=4	1771	1	67.887	1.03799e-07	112.95	1	K	TDK(1)PGAAPPSTEER	TDK(68)PGAAPPSTEER	3	2	-1.7227	1422	2150	176780	328110	499590	272280	381200	311810	334827	321763	1.0406	-	0.900928
Q13423	NNT	sp|Q13423|NNTM_HUMAN NAD(P) transhydrogenase, mitochondrial OS=Homo sapiens OX=9606 GN=NNT PE=1 SV=3	70	1	84.3682	0.00920781	101.41	1	K	EIFQNEK(1)R	EIFQNEK(84)R	7	2	-0.51386	1183	1514	242680	414830	424460	321320	346910	373850	360657	347360	1.03828	-	0.838037
P17275	JUNB	sp|P17275|JUNB_HUMAN Transcription factor JunB OS=Homo sapiens OX=9606 GN=JUNB PE=1 SV=1	240	1	76.5631	2.24567e-09	85.081	1	K	GASTFK(1)EEPQTVPEAR	GASTFK(77)EEPQTVPEAR	6	2	-1.1712	513	672	9014.7		104140	36124	70889	56780	56577.3	54597.7	1.03626	-	0.961494
P10809	HSPD1	sp|P10809|CH60_HUMAN 60 kDa heat shock protein, mitochondrial OS=Homo sapiens OX=9606 GN=HSPD1 PE=1 SV=2	396	1	88.2402	0.00614754	88.24	1	K	LAK(1)LSDGVAVLK	LAK(88)LSDGVAVLK(-88)	3	2	1.1549	404	575	113030	375870	550880	266590	414270	323630	346593	334830	1.03513	-	0.934417
P46087	NOP2	sp|P46087|NOP2_HUMAN Probable 28S rRNA (cytosine(4447)-C(5))-methyltransferase OS=Homo sapiens OX=9606 GN=NOP2 PE=1 SV=2	76	0.999989	49.5407	2.60978e-05	95.138	1	K	SPEAKPLPGK(1)LPK	SPEAK(-50)PLPGK(50)LPK(-80)	10	2	-1.3212	805	988	57588	161270	249170	111570	195080	145820	156009	150823	1.03438	-	0.935745
P02545	LMNA	sp|P02545|LMNA_HUMAN Prelamin-A/C OS=Homo sapiens OX=9606 GN=LMNA PE=1 SV=1	450	1	131.545	3.72896e-86	160.62	1	K	VAVEEVDEEGK(1)FVR	VAVEEVDEEGK(130)FVR	11	2	-0.97518	184	418	62428	146770	434460	155980	251010	218830	214553	208607	1.0285	-	0.961585
P28370	SMARCA1	sp|P28370|SMCA1_HUMAN Probable global transcription activator SNF2L1 OS=Homo sapiens OX=9606 GN=SMARCA1 PE=1 SV=2	77	1	55.6036	0.0118817	65.408	1	K	SEK(1)EMDPEYEEK	SEK(56)EMDPEYEEK(-56)	3	2	2.4384	645	810		22610	41595	28948	33604		32102.5	31276	1.02643	-	0.940312
Q7RTV0	PHF5A	sp|Q7RTV0|PHF5A_HUMAN PHD finger-like domain-containing protein 5A OS=Homo sapiens OX=9606 GN=PHF5A PE=1 SV=1	3	1	69.2757	4.86237e-08	126.29	1	K	AK(1)HHPDLIFCR	AK(69)HHPDLIFCR	2	3	2.1661	1344	1894	291790	1109500	1544800	716110	1197400	969020	982030	960843	1.02205	-	0.959562
Q8TDN6	BRIX1	sp|Q8TDN6|BRX1_HUMAN Ribosome biogenesis protein BRX1 homolog OS=Homo sapiens OX=9606 GN=BRIX1 PE=1 SV=2	31	1	118.908	5.22264e-14	118.91	1	K	NEIDAEPPAK(1)R	NEIDAEPPAK(120)R	10	2	-3.4662	1385	2065		26630	18011	20974		23530	22320.5	22252	1.00308	-	0.989225
P84243	H3-3A	sp|P84243|H33_HUMAN Histone H3.3 OS=Homo sapiens OX=9606 GN=H3-3A PE=1 SV=2	37	1	77.3584	0.00031071	86.243	1;2	K	K(1)SAPSTGGVK(1)K	K(77)SAPSTGGVK(77)K(-77)	10	2	0.011274	1086	1354	43285	86097	212970	61637	206590	73986	114117	114071	1.00041	-	0.999496
P62805	H4C1	sp|P62805|H4_HUMAN Histone H4 OS=Homo sapiens OX=9606 GN=H4C1 PE=1 SV=2	13	1	105.808	2.8642e-23	141.29	2;3	K	GLGK(1)GGAK(1)R	GLGK(110)GGAK(110)R	4	2	0.1626	1013	1275	9051000	24447000	29318000	15450000	29625000	17944000	2.09387e+07	2.10063e+07	0.996779	-	0.993242
O95696	BRD1	sp|O95696|BRD1_HUMAN Bromodomain-containing protein 1 OS=Homo sapiens OX=9606 GN=BRD1 PE=1 SV=1	903	1	102.567	2.32624e-14	115.35	1	K	SELISCIENGNYAK(1)AAR	SELISCIENGNYAK(100)AAR	14	2	-0.32742	145	372		7305.2	73026		44823	35904	40165.6	40363.5	0.995097	-	0.99578
P62805	H4C1	sp|P62805|H4_HUMAN Histone H4 OS=Homo sapiens OX=9606 GN=H4C1 PE=1 SV=2	17	1	105.808	2.8642e-23	141.29	2;3	K	GLGK(1)GGAK(1)R	GLGK(110)GGAK(110)R	8	2	0.1626	1014	1275	9051000	24736000	30630000	16288000	29720000	18865000	2.14723e+07	2.16243e+07	0.992971	-	0.985084
P62805	H4C1	sp|P62805|H4_HUMAN Histone H4 OS=Homo sapiens OX=9606 GN=H4C1 PE=1 SV=2	9	1	75.4745	2.8642e-23	141.29	2;3	K	GK(1)GGK(1)GLGK(1)GGAK	GK(75)GGK(75)GLGK(75)GGAK(-75)	5	2	-2.1065	1012	1275	9051000	24736000	30630000	16288000	29720000	18865000	2.14723e+07	2.16243e+07	0.992971	-	0.985084
Q9Y2X3	NOP58	sp|Q9Y2X3|NOP58_HUMAN Nucleolar protein 58 OS=Homo sapiens OX=9606 GN=NOP58 PE=1 SV=1	441	1	69.3267	9.01863e-75	165.72	1	K	TYDPSGDSTLPTCSK(1)K	TYDPSGDSTLPTCSK(69)K(-69)	15	2	-0.70031	1635	2802	33838	114340	199730	80980	166050	104400	115969	117143	0.989978	-	0.983756
P61604	HSPE1	sp|P61604|CH10_HUMAN 10 kDa heat shock protein, mitochondrial OS=Homo sapiens OX=9606 GN=HSPE1 PE=1 SV=2	66	1	70.806	5.9004e-06	98.167	1	K	GGEIQPVSVK(1)VGDK	GGEIQPVSVK(71)VGDK(-71)	10	2	-0.38136	970	1233	111000	270380	381830	205200	327000	241070	254403	257757	0.98699	-	0.970934
P55198	MLLT6	sp|P55198|AF17_HUMAN Protein AF-17 OS=Homo sapiens OX=9606 GN=MLLT6 PE=1 SV=3	443	1	44.0449	0.000127337	119.52	1	K	SPHVTGSGASAGTHK(1)R	SPHVTGSGASAGTHK(44)R	15	3	0.40302	929	1171	7159.6	26650	39102	25029	30104	18859	24303.9	24664	0.985398	-	0.972579
Q71UI9	H2AZ2	sp|Q71UI9|H2AV_HUMAN Histone H2A.V OS=Homo sapiens OX=9606 GN=H2AZ2 PE=1 SV=3	12	1	115.037	3.17278e-25	149.58	3	K	AGK(1)DSGK(1)AK(1)AK	AGK(120)DSGK(120)AK(120)AK(-120)	7	2	0.59116	1338	1877	9822300	17018000	19698000	13177000	17468000	16619000	1.55128e+07	1.57547e+07	0.984646	-	0.943849
Q71UI9	H2AZ2	sp|Q71UI9|H2AV_HUMAN Histone H2A.V OS=Homo sapiens OX=9606 GN=H2AZ2 PE=1 SV=3	8	1	115.037	3.17278e-25	149.58	3	K	AGK(1)DSGK(1)AK(1)AK	AGK(120)DSGK(120)AK(120)AK(-120)	3	2	0.59116	1337	1877	9822300	17018000	19698000	13177000	17468000	16619000	1.55128e+07	1.57547e+07	0.984646	-	0.943849
P0C0S5	H2AZ1	sp|P0C0S5|H2AZ_HUMAN Histone H2A.Z OS=Homo sapiens OX=9606 GN=H2AZ1 PE=1 SV=2	8	1	165.095	2.20485e-61	165.09	3	K	AGK(1)DSGK(1)AK(1)TK	AGK(170)DSGK(170)AK(170)TK(-170)	3	2	-0.23283	381	557	9822300	17018000	19698000	13177000	17468000	16619000	1.55128e+07	1.57547e+07	0.984646	-	0.943849
P0C0S5	H2AZ1	sp|P0C0S5|H2AZ_HUMAN Histone H2A.Z OS=Homo sapiens OX=9606 GN=H2AZ1 PE=1 SV=2	12	1	165.095	2.20485e-61	165.09	3	K	AGK(1)DSGK(1)AK(1)TK	AGK(170)DSGK(170)AK(170)TK(-170)	7	2	-0.23283	382	557	9822300	17018000	19698000	13177000	17468000	16619000	1.55128e+07	1.57547e+07	0.984646	-	0.943849
P0C0S5;Q71UI9	H2AZ1; H2AZ2	sp|P0C0S5|H2AZ_HUMAN Histone H2A.Z OS=Homo sapiens OX=9606 GN=H2AZ1 PE=1 SV=2;sp|Q71UI9|H2AV_HUMAN Histone H2A.V OS=Homo sapiens OX=9606 GN=H2AZ2 PE=1 SV=3	5;5	1	84.9992	3.17278e-25	149.58	3	K	AGGK(1)AGK(1)DSGK(1)AK	AGGK(85)AGK(85)DSGK(85)AK(-85)	4	2	-1.0359	380	557;1877	9822300	17018000	19698000	13177000	17468000	16619000	1.55128e+07	1.57547e+07	0.984646	-	0.943849
P12270	TPR	sp|P12270|TPR_HUMAN Nucleoprotein TPR OS=Homo sapiens OX=9606 GN=TPR PE=1 SV=3	748	1	72.3651	8.93196e-20	166.66	1	K	NQK(1)LTATTQK	NQK(72)LTATTQK(-72)	3	2	0.14363	438	609	785900	707960	578350	858570	589460	674350	690737	707460	0.976361	-	0.875134
Q15459	SF3A1	sp|Q15459|SF3A1_HUMAN Splicing factor 3A subunit 1 OS=Homo sapiens OX=9606 GN=SF3A1 PE=1 SV=1	486	1	95.138	7.48469e-06	99.589	1	K	TDIFGVEETAIGK(1)K	TDIFGVEETAIGK(95)K(-95)	13	2	-2.1708	1269	1661		56570	227160	106310	185400	146940	141865	146217	0.970238	-	0.95439
P62333	PSMC6	sp|P62333|PRS10_HUMAN 26S proteasome regulatory subunit 10B OS=Homo sapiens OX=9606 GN=PSMC6 PE=1 SV=1	206	1	103.23	1.34288e-13	103.23	1	K	VVSSSIVDK(1)YIGESAR	VVSSSIVDK(100)YIGESAR	9	2	-2.1951	1003	1266		18344	134430	59688	98326	78309	76387	78774.3	0.969694	-	0.961535
P08559;P29803	PDHA1	sp|P08559|ODPA_HUMAN Pyruvate dehydrogenase E1 component subunit alpha, somatic form, mitochondrial OS=Homo sapiens OX=9606 GN=PDHA1 PE=1 SV=3;sp|P29803|ODPAT_HUMAN Pyruvate dehydrogenase E1 component subunit alpha, testis-specific form, mitochondrial OS=H	83;81	1	81.6423	0.0115719	82.716	1	K	ADQLYK(1)QK	ADQLYK(82)QK(-82)	6	2	-0.0052223	330	523	258660	592860	665070		524670	523040	505530	523855	0.965019	-	0.916884
P46013	MKI67	sp|P46013|KI67_HUMAN Proliferation marker protein Ki-67 OS=Homo sapiens OX=9606 GN=MKI67 PE=1 SV=2	3243	1	144.022	1.80552e-12	144.47	1	K	KAEDNVCVK(1)K	K(-140)AEDNVCVK(140)K(-140)	9	2	-1.7638	799	984	80100	176490	260450	142700	215360		172347	179030	0.962669	-	0.932374
P06576	ATP5F1B	sp|P06576|ATPB_HUMAN ATP synthase subunit beta, mitochondrial OS=Homo sapiens OX=9606 GN=ATP5F1B PE=1 SV=3	522	1	85.7159	0.00550558	99.855	1	K	ADK(1)LAEEHSS	ADK(86)LAEEHSS	3	2	-2.361	240	478	174930	166040	222510	255900	149040	180430	187827	195123	0.962605	-	0.850229
Q6NVY1	HIBCH	sp|Q6NVY1|HIBCH_HUMAN 3-hydroxyisobutyryl-CoA hydrolase, mitochondrial OS=Homo sapiens OX=9606 GN=HIBCH PE=1 SV=2	353	1	76.572	0.00376611	77.358	1	K	AVLIDK(1)DQSPK	AVLIDK(77)DQSPK(-77)	6	2	-0.37874	1326	1827	82018	166240	176690	132670	158430	154700	141649	148600	0.953226	-	0.833719
P06748	NPM1	sp|P06748|NPM_HUMAN Nucleophosmin OS=Homo sapiens OX=9606 GN=NPM1 PE=1 SV=2	248	1	70.389	0.00370405	85.622	1	K	GPSSVEDIK(1)AK	GPSSVEDIK(70)AK(-70)	9	2	0.24311	260	484	254710	435770	544580		467720	396930	411687	432325	0.952262	-	0.865889
P01106	MYC	sp|P01106|MYC_HUMAN Myc proto-oncogene protein OS=Homo sapiens OX=9606 GN=MYC PE=1 SV=2	163	1	65.8789	6.55949e-17	159.12	1	K	LVSEK(1)LASYQAAR	LVSEK(66)LASYQAAR	5	2	-3.0307	170	410	124530	269470	447640	246630	343740	294480	280547	294950	0.951167	-	0.889765
P34897	SHMT2	sp|P34897|GLYM_HUMAN Serine hydroxymethyltransferase, mitochondrial OS=Homo sapiens OX=9606 GN=SHMT2 PE=1 SV=3	474	1	61.5774	1.05078e-11	115.41	1	K	SFLLK(1)DSETSQR	SFLLK(62)DSETSQR	5	2	-2.3908	697	881	34739	152240	237190	95342	187650	163100	141390	148697	0.950855	-	0.915722
P84243	H3-3A	sp|P84243|H33_HUMAN Histone H3.3 OS=Homo sapiens OX=9606 GN=H3-3A PE=1 SV=2	28	1	77.3584	0.00031071	86.243	2	K	K(1)SAPSTGGVK(1)K	K(77)SAPSTGGVK(77)K(-77)	1	2	0.011274	1085	1354	43285		97370	61637	86341	73986	70327.5	73988	0.950526	-	0.879299
P0C0S8;Q99878;Q9BTM1;Q96KK5;P20671;Q6FI13;Q16777	H2AC11; H2AC14; H2AJ	sp|P0C0S8|H2A1_HUMAN Histone H2A type 1 OS=Homo sapiens OX=9606 GN=H2AC11 PE=1 SV=2;sp|Q99878|H2A1J_HUMAN Histone H2A type 1-J OS=Homo sapiens OX=9606 GN=H2AC14 PE=1 SV=3;sp|Q9BTM1|H2AJ_HUMAN Histone H2A.J OS=Homo sapiens OX=9606 GN=H2AJ PE=1 SV=1;sp|Q96KK	96;96;96;96;96;96;96	1	90.3062	1.95447e-14	127.93	1	K	NDEELNK(1)LLGK	NDEELNK(90)LLGK(-90)	7	2	-0.46694	385	558;1705	469200	1288900		774840	981110	1022800	879050	926250	0.949042	-	0.892464
Q9HD33	MRPL47	sp|Q9HD33|RM47_HUMAN Large ribosomal subunit protein uL29m OS=Homo sapiens OX=9606 GN=MRPL47 PE=1 SV=2	144	1	95.3455	3.09908e-46	178.52	1	K	VVDSMDALDK(1)VVQER	VVDSMDALDK(95)VVQER	10	2	-0.37401	1530	2528		104250	507270	269330	371230	329670	305760	323410	0.945425	-	0.91652
Q9Y2W1	THRAP3	sp|Q9Y2W1|TR150_HUMAN Thyroid hormone receptor-associated protein 3 OS=Homo sapiens OX=9606 GN=THRAP3 PE=1 SV=2	252	1	42.4461	3.28616e-05	112.95	1	K	SPALK(1)SPLQSVVVR	SPALK(42)SPLQSVVVR	5	2	-0.95917	1631	2800	60987	163530	307130	147970	230730	185940	177216	188213	0.941568	-	0.890923
P09382	LGALS1	sp|P09382|LEG1_HUMAN Galectin-1 OS=Homo sapiens OX=9606 GN=LGALS1 PE=1 SV=2	108	1	79.3106	6.23946e-11	138.23	1	K	LPDGYEFK(1)FPNR	LPDGYEFK(79)FPNR	8	2	0.42958	358	542	262450	361300	987880	458020	678960	581990	537210	572990	0.937556	-	0.886816
O75947	ATP5PD	sp|O75947|ATP5H_HUMAN ATP synthase subunit d, mitochondrial OS=Homo sapiens OX=9606 GN=ATP5PD PE=1 SV=3	78	1	79.8893	0.000325753	117.45	1	K	FNALK(1)VPVPEDK	FNALK(80)VPVPEDK(-80)	5	2	-0.58831	116	306	24144	118640	226740	108370	148840	138050	123175	131753	0.934888	-	0.892806
Q8IY81	FTSJ3	sp|Q8IY81|SPB1_HUMAN pre-rRNA 2'-O-ribose RNA methyltransferase FTSJ3 OS=Homo sapiens OX=9606 GN=FTSJ3 PE=1 SV=2	233	1	100.836	5.99628e-07	111.39	1	K	TVTELVTK(1)K	TVTELVTK(100)K(-100)	8	2	-1.4514	1356	1972	527050	996870		733940	924540	787210	761960	815230	0.934656	-	0.797227
P25705	ATP5F1A	sp|P25705|ATPA_HUMAN ATP synthase subunit alpha, mitochondrial OS=Homo sapiens OX=9606 GN=ATP5F1A PE=1 SV=1	539	1	87.895	5.33661e-08	140.05	1	K	ISEQSDAK(1)LK	ISEQSDAK(88)LK(-88)	8	2	-1.2342	603	767	300550	642400	744570	523070	683570	606090	562507	604243	0.930927	-	0.783485
P14625	HSP90B1	sp|P14625|ENPL_HUMAN Endoplasmin OS=Homo sapiens OX=9606 GN=HSP90B1 PE=1 SV=1	95	1	55.2348	0.00312497	100.84	1	K	LIINSLYK(1)NK	LIINSLYK(55)NK(-55)	8	2	1.8622	485	638	51787	187090	35104	88698		108360	91327	98529	0.926905	-	0.915618
Q13698	CACNA1S	sp|Q13698|CAC1S_HUMAN Voltage-dependent L-type calcium channel subunit alpha-1S OS=Homo sapiens OX=9606 GN=CACNA1S PE=1 SV=4	1245	1	97.0329	0.00709587	100.75	1	K	LIK(1)LLSR	LIK(97)LLSR	3	2	-1.9589	1198	1540	276320	571210	670830	426960	640850	571610	506120	546473	0.926157	-	0.778567
P48047	ATP5PO	sp|P48047|ATPO_HUMAN ATP synthase subunit O, mitochondrial OS=Homo sapiens OX=9606 GN=ATP5PO PE=1 SV=1	70	1	44.8204	0.00159184	103.8	1	K	VAQILK(1)EPK	VAQILK(45)EPK(-45)	6	2	-0.25767	830	1014	61925		210860	133880	152960	155380	136392	147407	0.92528	-	0.857135
P11142	HSPA8	sp|P11142|HSP7C_HUMAN Heat shock cognate 71 kDa protein OS=Homo sapiens OX=9606 GN=HSPA8 PE=1 SV=1	328	1	65.2124	1.44023e-10	108.41	1	K	LDK(1)SQIHDIVLVGGSTR	LDK(65)SQIHDIVLVGGSTR	3	3	0.27521	418	581		40073	137610	72520	103840	111900	88841.5	96086.7	0.924598	-	0.866227
P0C0S5	H2AZ1	sp|P0C0S5|H2AZ_HUMAN Histone H2A.Z OS=Homo sapiens OX=9606 GN=H2AZ1 PE=1 SV=2	14	1	165.095	2.20485e-61	165.09	3	K	AGK(1)DSGK(1)AK(1)TK	AGK(170)DSGK(170)AK(170)TK(-170)	9	2	-0.23283	383	557	3403000	6024000	7366200	4932500	6914100	6353200	5.59773e+06	6066600	0.922713	-	0.737478
P07237	P4HB	sp|P07237|PDIA1_HUMAN Protein disulfide-isomerase OS=Homo sapiens OX=9606 GN=P4HB PE=1 SV=3	444	1	55.6036	4.59803e-06	99.589	1	K	VHSFPTLK(1)FFPASADR	VHSFPTLK(56)FFPASADR	8	3	1.5188	276	494	62073	175730	332040	164580	255070	200360	189948	206670	0.919087	-	0.849376
Q99879	H2BC14	sp|Q99879|H2B1M_HUMAN Histone H2B type 1-M OS=Homo sapiens OX=9606 GN=H2BC14 PE=1 SV=3	13	1	140.05	2.60682e-44	183	3	K	K(1)GSK(1)K(1)AINK	K(140)GSK(140)K(140)AINK(-140)	1	2	-1.0816	1479	2322	356840	757540	959090	573850	913180	787180	691157	758070	0.911732	-	0.758014
P62805	H4C1	sp|P62805|H4_HUMAN Histone H4 OS=Homo sapiens OX=9606 GN=H4C1 PE=1 SV=2	92	1	115.412	3.43375e-98	220.17	1	K	TVTAMDVVYALK(1)R	TVTAMDVVYALK(120)R	12	2	0.12177	1016	1275	28929	274760	2982100	761900	1220400	1656100	1095263	1212800	0.903086	-	0.910378
P21796	VDAC1	sp|P21796|VDAC1_HUMAN Voltage-dependent anion-selective channel protein 1 OS=Homo sapiens OX=9606 GN=VDAC1 PE=1 SV=2	61	1	123.504	4.0228e-27	158.37	1	K	VTGSLETK(1)YR	VTGSLETK(120)YR	8	2	-0.63403	562	723	205700	455910	596040	379740	529130	485530	419217	464800	0.901929	-	0.728641
Q02878	RPL6	sp|Q02878|RL6_HUMAN Large ribosomal subunit protein eL6 OS=Homo sapiens OX=9606 GN=RPL6 PE=1 SV=3	5	1	96.2222	2.61287e-29	177.47	1	K	AGEK(1)VEKPDTK	AGEK(96)VEK(-96)PDTK(-170)	4	2	-0.25792	1121	1391	207170	416270	517660		449240	396040	380367	422640	0.899978	-	0.747256
P11142	HSPA8	sp|P11142|HSP7C_HUMAN Heat shock cognate 71 kDa protein OS=Homo sapiens OX=9606 GN=HSPA8 PE=1 SV=1	71	1	73.502	1.45273e-17	130.71	1	K	NQVAMNPTNTVFDAK(1)R	NQVAMNPTNTVFDAK(74)R	15	2	-0.8437	421	581	4083.5	44520	19165	20689		30198	22589.5	25443.5	0.88783	-	0.866822
P33778	H2BC3	sp|P33778|H2B1B_HUMAN Histone H2B type 1-B OS=Homo sapiens OX=9606 GN=H2BC3 PE=1 SV=2	24	1	111.607	2.24975e-44	195.58	3	K	K(1)AITK(1)AQK(1)K	K(110)AITK(110)AQK(110)K(-110)	8	2	-0.55867	684	875	201080	485330	509500	384550	519830	447370	398637	450583	0.884712	-	0.651123
Q09028	RBBP4	sp|Q09028|RBBP4_HUMAN Histone-binding protein RBBP4 OS=Homo sapiens OX=9606 GN=RBBP4 PE=1 SV=3	4	1	100.071	2.10463e-25	144.51	1	K	ADK(1)EAAFDDAVEER	ADK(100)EAAFDDAVEER	3	2	0.69697	1146	1449	233420	273120	993570	457920	683900	554060	500037	565293	0.884561	-	0.811049
P11387	TOP1	sp|P11387|TOP1_HUMAN DNA topoisomerase 1 OS=Homo sapiens OX=9606 GN=TOP1 PE=1 SV=2	172	1	109.877	5.7396e-20	148.76	1	K	LEEEEDGK(1)LK	LEEEEDGK(110)LK(-110)	8	2	1.593	430	592	125870	284510	406650	255800	386950	283510	272343	308753	0.882074	-	0.708174
P42285	MTREX	sp|P42285|MTREX_HUMAN Exosome RNA helicase MTR4 OS=Homo sapiens OX=9606 GN=MTREX PE=1 SV=3	78	1	117.208	3.01235e-26	154.94	1	K	DVDFEGTDEPIFGK(1)K	DVDFEGTDEPIFGK(120)K(-120)	14	2	0.1666	775	954		35046	158180	83961	141280	104780	96613	110007	0.878244	-	0.808859
Q13428	TCOF1	sp|Q13428|TCOF_HUMAN Treacle protein OS=Homo sapiens OX=9606 GN=TCOF1 PE=1 SV=3	586	1	76.8501	0.000231847	113.46	1	K	PTSSPAK(1)GPPQK	PTSSPAK(77)GPPQK(-77)	7	2	-1.9563	1187	1515		91648	108820		122280	106950	100234	114615	0.874528	-	0.33789
P49790	NUP153	sp|P49790|NU153_HUMAN Nuclear pore complex protein Nup153 OS=Homo sapiens OX=9606 GN=NUP153 PE=1 SV=2	15	1	77.3584	9.16077e-10	101.45	1	K	ASGAGGVGGGGGGK(1)IR	ASGAGGVGGGGGGK(77)IR	14	2	-0.56877	868	1061		14955	25845		25933	20859	20400	23396	0.871944	-	0.667408
Q5QNW6	H2BC18	sp|Q5QNW6|H2B2F_HUMAN Histone H2B type 2-F OS=Homo sapiens OX=9606 GN=H2BC18 PE=1 SV=3	16	1	81.7988	1.76137e-25	166.65	2;3	K	SAPAPK(1)K(1)GSK(1)K	SAPAPK(82)K(82)GSK(82)K(-82)	10	2	-1.7939	1302	1775	5714600	10037000	11247000	7567000	13687000	9713500	8.99953e+06	10322500	0.871837	-	0.618743
Q99623	PHB2	sp|Q99623|PHB2_HUMAN Prohibitin-2 OS=Homo sapiens OX=9606 GN=PHB2 PE=1 SV=2	244	1	138.709	5.47915e-06	138.71	1	K	MLGEALSK(1)NPGYIK	MLGEALSK(140)NPGYIK(-140)	8	2	0.46504	1468	2300		18317	26208	25559		25581	22262.5	25570	0.870649	-	0.490089
Q15233	NONO	sp|Q15233|NONO_HUMAN Non-POU domain-containing octamer-binding protein OS=Homo sapiens OX=9606 GN=NONO PE=1 SV=4	198	1	116.131	0.00044219	116.13	1	K	GIVEFSGK(1)PAAR	GIVEFSGK(120)PAAR	8	2	-1.8874	1261	1638	368800		960270	655200	928940	706240	664535	763460	0.870425	-	0.714179
P16402	H1-3	sp|P16402|H13_HUMAN Histone H1.3 OS=Homo sapiens OX=9606 GN=H1-3 PE=1 SV=2	17	1	127.07	6.23476e-152	178.03	1	K	SETAPLAPTIPAPAEK(1)TPVK	SETAPLAPTIPAPAEK(130)TPVK(-130)	16	2	-0.87152	503	660	424530	463060	1047600	738790	921850	566790	645063	742477	0.868799	-	0.688842
Q99879	H2BC14	sp|Q99879|H2B1M_HUMAN Histone H2B type 1-M OS=Homo sapiens OX=9606 GN=H2BC14 PE=1 SV=3	16	1	140.05	2.60682e-44	183	3	K	K(1)GSK(1)K(1)AINK	K(140)GSK(140)K(140)AINK(-140)	4	2	-1.0816	1475	2322	245960	448030	370490	384840	392470	450270	354827	409193	0.867137	-	0.432616
O75367	MACROH2A1	sp|O75367|H2AY_HUMAN Core histone macro-H2A.1 OS=Homo sapiens OX=9606 GN=MACROH2A1 PE=1 SV=5	123	1	84.3093	6.90357e-07	119.43	1	K	GK(1)LEAIITPPPAK	GK(84)LEAIITPPPAK(-84)	2	2	0.09918	95	260	240210	553450	882120	542920	768910	621080	558593	644303	0.866973	-	0.685674
Q9HDC9	APMAP	sp|Q9HDC9|APMAP_HUMAN Adipocyte plasma membrane-associated protein OS=Homo sapiens OX=9606 GN=APMAP PE=1 SV=2	123	1	49.0965	0.00322983	61.042	1	K	VVK(1)LENGEIETIAR	VVK(49)LENGEIETIAR	3	2	-0.42027	1532	2530		40259	22503	29344		44121	31381	36732.5	0.854312	-	0.688664
Q9H0E9	BRD8	sp|Q9H0E9|BRD8_HUMAN Bromodomain-containing protein 8 OS=Homo sapiens OX=9606 GN=BRD8 PE=1 SV=2	384	1	53.3631	1.90969e-22	122.66	1	K	SGVAEAPVGSK(1)APSIDGK	SGVAEAPVGSK(53)APSIDGK(-53)	11	2	-0.3762	1511	2435	27494	74826	148920		116510	80017	83746.7	98263.5	0.852266	-	0.780327
P06748	NPM1	sp|P06748|NPM_HUMAN Nucleophosmin OS=Homo sapiens OX=9606 GN=NPM1 PE=1 SV=2	141	1	130.001	6.41337e-06	130	1	K	LLSISGK(1)R	LLSISGK(130)R	7	2	0.26598	261	484	1371900	1939100	1706100	1913000	2033400	1946500	1.67237e+06	1964300	0.85138	-	0.15815
P62805	H4C1	sp|P62805|H4_HUMAN Histone H4 OS=Homo sapiens OX=9606 GN=H4C1 PE=1 SV=2	78	1	178.951	1.85776e-123	220.87	1	K	DAVTYTEHAK(1)R	DAVTYTEHAK(180)R	10	2	-0.087331	1011	1275	112500	295600	198460	214020	258320	248880	202187	240407	0.841019	-	0.522342
P04179	SOD2	sp|P04179|SODM_HUMAN Superoxide dismutase [Mn], mitochondrial OS=Homo sapiens OX=9606 GN=SOD2 PE=1 SV=3	130	1	76.6045	0.00335396	114.64	1	K	DFGSFDK(1)FK	DFGSFDK(77)FK(-77)	7	2	0.19218	197	437	273380	613310	933660	618270	850170	726350	606783	731597	0.829396	-	0.570209
Q9Y2X3	NOP58	sp|Q9Y2X3|NOP58_HUMAN Nucleolar protein 58 OS=Homo sapiens OX=9606 GN=NOP58 PE=1 SV=1	485	1	74.8486	5.06156e-14	152.17	1	K	VAEEEETSVK(1)K	VAEEEETSVK(75)K(-75)	10	2	-1.2408	1636	2802	52774	103350		77238	109500	96452	78062	94396.7	0.826957	-	0.518573
P18583	SON	sp|P18583|SON_HUMAN Protein SON OS=Homo sapiens OX=9606 GN=SON PE=1 SV=4	2055	1	123.991	9.05189e-25	151.52	1	K	LTDLDK(1)AQLLEIAK	LTDLDK(120)AQLLEIAK(-120)	6	2	-0.4637	524	689		37222	288150	162850	222780	211460	162686	199030	0.817394	-	0.731462
O60814;P57053;P33778;P58876;P62807;Q16778;Q5QNW6;Q93079;Q99877;Q99879;Q99880	H2BC12; H2BC12L; H2BC3	sp|O60814|H2B1K_HUMAN Histone H2B type 1-K OS=Homo sapiens OX=9606 GN=H2BC12 PE=1 SV=3;sp|P57053|H2BFS_HUMAN Histone H2B type F-S OS=Homo sapiens OX=9606 GN=H2BC12L PE=1 SV=2;sp|P33778|H2B1B_HUMAN Histone H2B type 1-B OS=Homo sapiens OX=9606 GN=H2BC3 PE=1	117;117;117;117;117;117;117;117;117;117;117	1	117.447	3.67934e-17	145.95	1	K	HAVSEGTK(1)AVTK	HAVSEGTK(120)AVTK(-120)	8	2	0.59575	80	229;875;1194;1276;1706;1775;2151;2321;2322;2323	76036	147640	215240	117010	218620	203580	146305	179737	0.813998	-	0.549146
P02545	LMNA	sp|P02545|LMNA_HUMAN Prelamin-A/C OS=Homo sapiens OX=9606 GN=LMNA PE=1 SV=1	201	1	64.2655	0.00245756	101.64	1	K	LQTMK(1)EELDFQK	LQTMK(64)EELDFQK(-64)	5	2	5.4114	180	418	13668		60123		10067	80644	36895.5	45355.5	0.813474	-	0.859799
O75947	ATP5PD	sp|O75947|ATP5H_HUMAN ATP synthase subunit d, mitochondrial OS=Homo sapiens OX=9606 GN=ATP5PD PE=1 SV=3	63	1	99.5889	6.25464e-08	124.06	1	K	ANVAK(1)AGLVDDFEK	ANVAK(100)AGLVDDFEK(-100)	5	2	-0.28076	115	306		97880	141210	141830	130440	173420	119545	148563	0.804674	-	0.298932
O60814;P57053;P62807;Q16778	H2BC12; H2BC12L; H2B	sp|O60814|H2B1K_HUMAN Histone H2B type 1-K OS=Homo sapiens OX=9606 GN=H2BC12 PE=1 SV=3;sp|P57053|H2BFS_HUMAN Histone H2B type F-S OS=Homo sapiens OX=9606 GN=H2BC12L PE=1 SV=2;sp|P62807|H2B1C_HUMAN Histone H2B type 1-C/E/F/G/I OS=Homo sapiens OX=9606 GN=H2B	12;12;12;12	1	81.7988	8.6545e-35	135.5	2;3	K	SAPAPK(1)K(1)GSK(1)K	SAPAPK(82)K(82)GSK(82)K(-82)	6	2	-1.7939	84	229;1276;1706	322660	603590	462160	496170	758390	477840	462803	577467	0.801437	-	0.399119
Q92522	H1-10	sp|Q92522|H1X_HUMAN Histone H1.10 OS=Homo sapiens OX=9606 GN=H1-10 PE=1 SV=1	34	1	66.6642	0.00845426	92.445	1	K	AGGSAALSPSK(1)K	AGGSAALSPSK(67)K(-67)	11	2	-1.1198	1398	2104	58564	108230	140530		142850	116100	102441	129475	0.791206	-	0.464659
P51659	HSD17B4	sp|P51659|DHB4_HUMAN Peroxisomal multifunctional enzyme type 2 OS=Homo sapiens OX=9606 GN=HSD17B4 PE=1 SV=3	57	1	45.1835	4.00186e-34	150.44	1	K	GSLAADK(1)VVEEIR	GSLAADK(45)VVEEIR	7	2	1.3967	891	1104	47617	116470	191000	139330	145980	164250	118362	149853	0.789855	-	0.495719
P25705	ATP5F1A	sp|P25705|ATPA_HUMAN ATP synthase subunit alpha, mitochondrial OS=Homo sapiens OX=9606 GN=ATP5F1A PE=1 SV=1	239	1	119.068	0.013314	119.07	1	K	FNDGSDEK(1)K	FNDGSDEK(120)K(-120)	8	2	0.14569	605	767	83812	169370		147340	170880	166700	126591	161640	0.783166	-	0.368998
O60814;P57053;P58876;P62807;Q16778;Q93079;Q99877;Q99880	H2BC12; H2BC12L; H2BC5	sp|O60814|H2B1K_HUMAN Histone H2B type 1-K OS=Homo sapiens OX=9606 GN=H2BC12 PE=1 SV=3;sp|P57053|H2BFS_HUMAN Histone H2B type F-S OS=Homo sapiens OX=9606 GN=H2BC12L PE=1 SV=2;sp|P58876|H2B1D_HUMAN Histone H2B type 1-D OS=Homo sapiens OX=9606 GN=H2BC5 PE=1	17;17;17;17;17;17;17;17	1	103.686	1.9551e-61	195.58	2;3	K	K(1)GSK(1)K(1)AVTK	K(100)GSK(100)K(100)AVTK(-100)	5	2	1.0654	79	229;1194;1276;1706;2151;2321;2323	13106000	24365000	13018000	18183000	24188000	22704000	1.68297e+07	2.16917e+07	0.775859	-	0.309241
O60814;P57053;P58876;P62807;Q16778;Q93079;Q99877;Q99880	H2BC12; H2BC12L; H2BC5	sp|O60814|H2B1K_HUMAN Histone H2B type 1-K OS=Homo sapiens OX=9606 GN=H2BC12 PE=1 SV=3;sp|P57053|H2BFS_HUMAN Histone H2B type F-S OS=Homo sapiens OX=9606 GN=H2BC12L PE=1 SV=2;sp|P58876|H2B1D_HUMAN Histone H2B type 1-D OS=Homo sapiens OX=9606 GN=H2BC5 PE=1	21;21;21;21;21;21;21;21	1	170.85	1.9551e-61	195.58	2;3	K	K(1)AVTK(1)AQK(1)K	K(170)AVTK(170)AQK(170)K(-170)	5	2	-0.24058	73	229;1194;1276;1706;2151;2321;2323	13106000	24365000	13018000	18183000	24188000	22704000	1.68297e+07	2.16917e+07	0.775859	-	0.309241
Q16666	IFI16	sp|Q16666|IF16_HUMAN Gamma-interferon-inducible protein 16 OS=Homo sapiens OX=9606 GN=IFI16 PE=1 SV=3	128	1	103.873	1.58974e-16	144.47	1	K	TEGAEATPGAQK(1)R	TEGAEATPGAQK(100)R	12	2	-0.26202	1285	1697	27203	32431	37188	44318		39221	32274	41769.5	0.772669	-	0.107718
P33778	H2BC3	sp|P33778|H2B1B_HUMAN Histone H2B type 1-B OS=Homo sapiens OX=9606 GN=H2BC3 PE=1 SV=2	21	1	111.607	2.24975e-44	195.58	2;3	K	K(1)AITK(1)AQK(1)K	K(110)AITK(110)AQK(110)K(-110)	5	2	-0.55867	683	875	637470	1448200	1723800	1103500	2438900	1393700	1.26982e+06	1.64537e+06	0.771757	-	0.510386
P21796	VDAC1	sp|P21796|VDAC1_HUMAN Voltage-dependent anion-selective channel protein 1 OS=Homo sapiens OX=9606 GN=VDAC1 PE=1 SV=2	109	1	82.4373	0.00835231	82.437	1	K	LTFDSSFSPNTGK(1)K	LTFDSSFSPNTGK(82)K(-82)	13	2	0.38988	560	723		31584	89888		82783	76424	60736	79603.5	0.762982	-	0.585892
Q99880	H2BC13	sp|Q99880|H2B1L_HUMAN Histone H2B type 1-L OS=Homo sapiens OX=9606 GN=H2BC13 PE=1 SV=3	13	1	81.7988	1.76137e-25	142.71	3	K	SAPAPK(1)K(1)GSK(1)K	SAPAPK(82)K(82)GSK(82)K(-82)	7	2	-1.7939	1482	2323	4447300	8081200	8963300	7567000	11146000	9713500	7.16393e+06	9475500	0.756048	-	0.252347
P58876	H2BC5	sp|P58876|H2B1D_HUMAN Histone H2B type 1-D OS=Homo sapiens OX=9606 GN=H2BC5 PE=1 SV=2	13	1	81.7988	1.76137e-25	142.71	3	K	SAPAPK(1)K(1)GSK(1)K	SAPAPK(82)K(82)GSK(82)K(-82)	7	2	-1.7939	936	1194	4447300	8081200	8963300	7567000	11146000	9713500	7.16393e+06	9475500	0.756048	-	0.252347
Q5QNW6;Q93079	H2BC18; H2BC9	sp|Q5QNW6|H2B2F_HUMAN Histone H2B type 2-F OS=Homo sapiens OX=9606 GN=H2BC18 PE=1 SV=3;sp|Q93079|H2B1H_HUMAN Histone H2B type 1-H OS=Homo sapiens OX=9606 GN=H2BC9 PE=1 SV=3	13;13	1	81.7988	1.76137e-25	142.71	3	K	SAPAPK(1)K(1)GSK(1)K	SAPAPK(82)K(82)GSK(82)K(-82)	7	2	-1.7939	1306	1775;2151	4447300	8081200	8963300	7567000	11146000	9713500	7.16393e+06	9475500	0.756048	-	0.252347
O60814;P57053;P62807;Q16778	H2BC12; H2BC12L; H2B	sp|O60814|H2B1K_HUMAN Histone H2B type 1-K OS=Homo sapiens OX=9606 GN=H2BC12 PE=1 SV=3;sp|P57053|H2BFS_HUMAN Histone H2B type F-S OS=Homo sapiens OX=9606 GN=H2BC12L PE=1 SV=2;sp|P62807|H2B1C_HUMAN Histone H2B type 1-C/E/F/G/I OS=Homo sapiens OX=9606 GN=H2B	13;13;13;13	1	81.7988	8.6545e-35	142.71	3	K	SAPAPK(1)K(1)GSK(1)K	SAPAPK(82)K(82)GSK(82)K(-82)	7	2	-1.7939	81	229;1276;1706	4447300	8081200	8963300	7567000	11146000	9713500	7.16393e+06	9475500	0.756048	-	0.252347
Q99877	H2BC15	sp|Q99877|H2B1N_HUMAN Histone H2B type 1-N OS=Homo sapiens OX=9606 GN=H2BC15 PE=1 SV=3	13	1	81.7988	1.76137e-25	142.71	3	K	SAPAPK(1)K(1)GSK(1)K	SAPAPK(82)K(82)GSK(82)K(-82)	7	2	-1.7939	1474	2321	4447300	8081200	8963300	7567000	11146000	9713500	7.16393e+06	9475500	0.756048	-	0.252347
Q99879	H2BC14	sp|Q99879|H2B1M_HUMAN Histone H2B type 1-M OS=Homo sapiens OX=9606 GN=H2BC14 PE=1 SV=3	21	1	111.392	1.36579e-38	172.1	2;3	K	K(1)AINK(1)AQK(1)K	K(110)AINK(110)AQK(110)K(-110)	5	2	-0.01642	1477	2322	768250	448030	1557800	1073600	1294300	1332700	924693	1.23353e+06	0.74963	-	0.414458
Q99879	H2BC14	sp|Q99879|H2B1M_HUMAN Histone H2B type 1-M OS=Homo sapiens OX=9606 GN=H2BC14 PE=1 SV=3	17	1	140.05	2.60682e-44	183	2;3	K	K(1)GSK(1)K(1)AINK	K(140)GSK(140)K(140)AINK(-140)	5	2	-1.0816	1476	2322	768250	448030	1557800	1073600	1294300	1332700	924693	1.23353e+06	0.74963	-	0.414458
P58876	H2BC5	sp|P58876|H2B1D_HUMAN Histone H2B type 1-D OS=Homo sapiens OX=9606 GN=H2BC5 PE=1 SV=2	6	1	54.5563	7.62404e-07	127.93	1;3	K	PEPTK(1)SAPAPK(1)K(1)GSK	PEPTK(55)SAPAPK(55)K(55)GSK(-55)	5	2	-0.59306	937	1194	722630	1317600	1890900	1204700	2191700	1884000	1.31038e+06	1.76013e+06	0.744476	-	0.37014
Q96T37	RBM15	sp|Q96T37|RBM15_HUMAN RNA-binding protein 15 OS=Homo sapiens OX=9606 GN=RBM15 PE=1 SV=2	762	1	66.6192	5.32613e-06	76.563	1	K	SDGSAPSTSTASSK(1)LK	SDGSAPSTSTASSK(67)LK(-67)	14	2	-0.052641	1459	2275		33766	19352		30663	40774	26559	35718.5	0.743564	-	0.40739
Q5QNW6;Q93079	H2BC18; H2BC9	sp|Q5QNW6|H2B2F_HUMAN Histone H2B type 2-F OS=Homo sapiens OX=9606 GN=H2BC18 PE=1 SV=3;sp|Q93079|H2B1H_HUMAN Histone H2B type 1-H OS=Homo sapiens OX=9606 GN=H2BC9 PE=1 SV=3	6;6	1	74.7326	1.89508e-13	136.94	1;2;3	K	PDPAK(1)SAPAPK(1)K(1)GSK	PDPAK(75)SAPAPK(75)K(75)GSK(-75)	5	2	-1.099	1307	1775;2151	2101500	3191400	4094800	3195300	4939800	4526600	3.12923e+06	4.22057e+06	0.741425	-	0.234557
P09874	PARP1	sp|P09874|PARP1_HUMAN Poly [ADP-ribose] polymerase 1 OS=Homo sapiens OX=9606 GN=PARP1 PE=1 SV=4	108	1	130.654	9.00015e-25	130.65	1	K	AEK(1)TLGDFAAEYAK	AEK(130)TLGDFAAEYAK(-130)	3	2	-0.58095	371	553	79682	104810	250280	174690	226730	187340	144924	196253	0.738454	-	0.406893
Q92522	H1-10	sp|Q92522|H1X_HUMAN Histone H1.10 OS=Homo sapiens OX=9606 GN=H1-10 PE=1 SV=1	143	1	69.6405	6.87213e-10	117.41	1	K	GAPAAATAPAPTAHK(1)AK	GAPAAATAPAPTAHK(70)AK(-70)	15	2	-0.16229	1399	2104	8156.7	38761	66852	41399	71729	41303	37923.2	51477	0.736702	-	0.530129
Q5VVW2	GARNL3	sp|Q5VVW2|GARL3_HUMAN GTPase-activating Rap/Ran-GAP domain-like protein 3 OS=Homo sapiens OX=9606 GN=GARNL3 PE=2 SV=2	395	1	46.4467	0.0064813	54.436	1	K	ATLETPTFAQK(1)R	ATLETPTFAQK(46)R	11	3	-0.87987	1318	1801	1863900	4359900	8287300	5000400	7923000	6826400	4.83703e+06	6.58327e+06	0.734747	-	0.443275
O60701	UGDH	sp|O60701|UGDH_HUMAN UDP-glucose 6-dehydrogenase OS=Homo sapiens OX=9606 GN=UGDH PE=1 SV=1	264	1	69.0932	0.0152208	69.093	1	K	IGNK(1)FLK	IGNK(69)FLK(-69)	4	2	-0.43361	72	220	710400	1618800		1377300		1795600	1164600	1586450	0.734092	-	0.487693
P08670	VIM	sp|P08670|VIME_HUMAN Vimentin OS=Homo sapiens OX=9606 GN=VIM PE=1 SV=4	445	1	74.424	2.30644e-05	146.88	1	K	TLLIK(1)TVETR	TLLIK(74)TVETR	5	2	1.2522	348	531	1096400	2538800	1077700	1703000	2614900	2222900	1.57097e+06	2.18027e+06	0.720539	-	0.331089
P38646	HSPA9	sp|P38646|GRP75_HUMAN Stress-70 protein, mitochondrial OS=Homo sapiens OX=9606 GN=HSPA9 PE=1 SV=2	288	1	60.5892	0.0158895	101.41	1	K	HIVK(1)EFK	HIVK(61)EFK(-61)	4	2	-0.78079	736	923	186640	388420		328170	479370	402150	287530	403230	0.713067	-	0.305957
P00338	LDHA	sp|P00338|LDHA_HUMAN L-lactate dehydrogenase A chain OS=Homo sapiens OX=9606 GN=LDHA PE=1 SV=2	232	1	62.4937	1.33021e-10	99.668	1	K	EVHK(1)QVVESAYEVIK	EVHK(62)QVVESAYEVIK(-62)	4	2	-0.26878	154	396		41721	64680	59631	93478	71519	53200.5	74876	0.710515	-	0.253888
Q13247	SRSF6	sp|Q13247|SRSF6_HUMAN Serine/arginine-rich splicing factor 6 OS=Homo sapiens OX=9606 GN=SRSF6 PE=1 SV=2	165	1	56.9378	0.00140581	110.58	1	K	ALDK(1)LDGTEINGR	ALDK(57)LDGTEINGR	4	2	1.9425	1176	1502	23494	120870		68481	117900	120090	72182	102157	0.706579	-	0.529748
P33778;Q99877	H2BC3; H2BC15	sp|P33778|H2B1B_HUMAN Histone H2B type 1-B OS=Homo sapiens OX=9606 GN=H2BC3 PE=1 SV=2;sp|Q99877|H2B1N_HUMAN Histone H2B type 1-N OS=Homo sapiens OX=9606 GN=H2BC15 PE=1 SV=3	6;6	1	48.8922	0.00126099	115.41	1;3	K	PEPSK(1)SAPAPK(1)K(1)GSK	PEPSK(49)SAPAPK(49)K(49)GSK(-49)	5	2	1.7505	686	875;2321	503460	1130800	1641500	1086100	1919600	1705100	1091920	1.57027e+06	0.695372	-	0.311432
Q99880	H2BC13	sp|Q99880|H2B1L_HUMAN Histone H2B type 1-L OS=Homo sapiens OX=9606 GN=H2BC13 PE=1 SV=3	6	1	77.3584	1.25539e-14	142.71	1	K	PELAK(1)SAPAPK	PELAK(77)SAPAPK(-77)	5	2	-2.1877	1483	2323	259940	458840		413210	619920	519960	359390	517697	0.69421	-	0.235282
Q99879	H2BC14	sp|Q99879|H2B1M_HUMAN Histone H2B type 1-M OS=Homo sapiens OX=9606 GN=H2BC14 PE=1 SV=3	6	1	99.1742	2.7613e-07	122.51	1	K	PEPVK(1)SAPVPK	PEPVK(99)SAPVPK(-99)	5	2	-0.53661	1480	2322	493340	843580	1248200	839370	1552900	1338200	861707	1243490	0.692974	-	0.277117
Q4L235	AASDH	sp|Q4L235|ACSF4_HUMAN Beta-alanine-activating enzyme OS=Homo sapiens OX=9606 GN=AASDH PE=1 SV=3	544	1	47.3612	0.00420381	72.922	1	K	IYLNYINLK(1)SENK	IYLNYINLK(47)SENK(-47)	9	2	-0.013708	1296	1742	172640	261220	817940	431590	753330	644820	417267	609913	0.684141	-	0.436336
P33778	H2BC3	sp|P33778|H2B1B_HUMAN Histone H2B type 1-B OS=Homo sapiens OX=9606 GN=H2BC3 PE=1 SV=2	16	1	81.7988	4.61717e-28	145.95	2;3	K	SAPAPK(1)K(1)GSK(1)K	SAPAPK(82)K(82)GSK(82)K(-82)	10	2	-1.7939	681	875	1105300	1448200	1723800	2118900	2791600	1393700	1.42577e+06	2101400	0.678484	-	0.200686
P33778	H2BC3	sp|P33778|H2B1B_HUMAN Histone H2B type 1-B OS=Homo sapiens OX=9606 GN=H2BC3 PE=1 SV=2	17	1	117.986	2.24975e-44	195.58	2;3	K	K(1)GSK(1)K(1)AITK	K(120)GSK(120)K(120)AITK(-120)	5	2	-0.15544	682	875	1105300	1448200	1723800	2118900	2791600	1393700	1.42577e+06	2101400	0.678484	-	0.200686
P61604	HSPE1	sp|P61604|CH10_HUMAN 10 kDa heat shock protein, mitochondrial OS=Homo sapiens OX=9606 GN=HSPE1 PE=1 SV=2	70	1	55.6036	0.000190362	108.91	1	K	VGDK(1)VLLPEYGGTK	VGDK(56)VLLPEYGGTK(-56)	4	2	-1.105	971	1233	152580	204680	243930	316110	179210	399540	200397	298287	0.671826	-	0.231547
P0C0S5;Q71UI9	H2AZ1; H2AZ2	sp|P0C0S5|H2AZ_HUMAN Histone H2A.Z OS=Homo sapiens OX=9606 GN=H2AZ1 PE=1 SV=2;sp|Q71UI9|H2AV_HUMAN Histone H2A.V OS=Homo sapiens OX=9606 GN=H2AZ2 PE=1 SV=3	116;116	1	106.578	1.30306e-41	142.32	1	K	ATIAGGGVIPHIHK(1)SLIGK	ATIAGGGVIPHIHK(110)SLIGK(-110)	14	3	0.304	384	557;1877		599300	1352200	1511200	1390900	1545500	975750	1.48253e+06	0.658164	-	0.175652
P34897	SHMT2	sp|P34897|GLYM_HUMAN Serine hydroxymethyltransferase, mitochondrial OS=Homo sapiens OX=9606 GN=SHMT2 PE=1 SV=3	469	1	83.4376	0.000522758	106.35	1	K	LQDFK(1)SFLLK	LQDFK(83)SFLLK(-83)	5	2	-0.76757	696	881		149090	383400		431430	380020	266245	405725	0.65622	-	0.364862
O94776	MTA2	sp|O94776|MTA2_HUMAN Metastasis-associated protein MTA2 OS=Homo sapiens OX=9606 GN=MTA2 PE=1 SV=1	460	1	79.8893	8.21058e-32	176.45	1	K	QTFLLQTTK(1)LTR	QTFLLQTTK(80)LTR	9	2	-1.29	127	317	43384	95510		89813		122730	69447	106272	0.653487	-	0.354687
P16401	H1-5	sp|P16401|H15_HUMAN Histone H1.5 OS=Homo sapiens OX=9606 GN=H1-5 PE=1 SV=3	49	1	170.952	2.7988e-67	178.03	1	K	ATGPPVSELITK(1)AVAASK	ATGPPVSELITK(170)AVAASK(-170)	12	2	0.42369	500	659		173770	1862500	1106200	1940900	1656600	1018135	1567900	0.649362	-	0.492014
Q9UQE7	SMC3	sp|Q9UQE7|SMC3_HUMAN Structural maintenance of chromosomes protein 3 OS=Homo sapiens OX=9606 GN=SMC3 PE=1 SV=2	106	1	187.512	2.20823e-55	187.51	2	K	VIGAK(1)K(1)DQYFLDK	VIGAK(190)K(190)DQYFLDK(-190)	6	2	-1.0774	1618	2778	909310	1685800	4136800	2351400	4404100	3864800	2243970	3540100	0.633872	-	0.322897
Q9UQE7	SMC3	sp|Q9UQE7|SMC3_HUMAN Structural maintenance of chromosomes protein 3 OS=Homo sapiens OX=9606 GN=SMC3 PE=1 SV=2	105	1	187.512	2.20823e-55	187.51	2	K	VIGAK(1)K(1)DQYFLDK	VIGAK(190)K(190)DQYFLDK(-190)	5	2	-1.0774	1617	2778	909310	1685800	4136800	2351400	4404100	3864800	2243970	3540100	0.633872	-	0.322897
P06576	ATP5F1B	sp|P06576|ATPB_HUMAN ATP synthase subunit beta, mitochondrial OS=Homo sapiens OX=9606 GN=ATP5F1B PE=1 SV=3	133	1	117.035	5.242e-41	117.03	1	K	VLDSGAPIK(1)IPVGPETLGR	VLDSGAPIK(120)IPVGPETLGR	9	2	0.090876	242	478		93674	406290	395030	411570	382230	249982	396277	0.630827	-	0.299876
P05141;Q9H0C2;P12235;P12236	SLC25A5; SLC25A31; SLC25A4	sp|P05141|ADT2_HUMAN ADP/ATP translocase 2 OS=Homo sapiens OX=9606 GN=SLC25A5 PE=1 SV=7;sp|Q9H0C2|ADT4_HUMAN ADP/ATP translocase 4 OS=Homo sapiens OX=9606 GN=SLC25A31 PE=1 SV=1;sp|P12235|ADT1_HUMAN ADP/ATP translocase 1 OS=Homo sapiens OX=9606 GN=SLC25A4 P	92;104;92;92	1	178.524	2.66693e-58	188.88	1	K	YFPTQALNFAFK(1)DK	YFPTQALNFAFK(180)DK(-180)	12	2	-0.64504	226	460;606;607		188590	1149400	778950	993900	1451700	668995	1074850	0.622408	-	0.42457
P22626	HNRNPA2B1	sp|P22626|ROA2_HUMAN Heterogeneous nuclear ribonucleoproteins A2/B1 OS=Homo sapiens OX=9606 GN=HNRNPA2B1 PE=1 SV=2	3	1	52.8633	1.32322e-41	156.14	1	K	MEK(1)TLETVPLER	MEK(53)TLETVPLER	3	2	0.86945	571	737	14257	79676	266420	214670	237270	182100	120118	211347	0.568344	-	0.302922
O60814;P57053;P33778;P58876;P62807;Q16778;Q5QNW6;Q93079;Q99877;Q99879;Q99880	H2BC12; H2BC12L; H2BC3	sp|O60814|H2B1K_HUMAN Histone H2B type 1-K OS=Homo sapiens OX=9606 GN=H2BC12 PE=1 SV=3;sp|P57053|H2BFS_HUMAN Histone H2B type F-S OS=Homo sapiens OX=9606 GN=H2BC12L PE=1 SV=2;sp|P33778|H2B1B_HUMAN Histone H2B type 1-B OS=Homo sapiens OX=9606 GN=H2BC3 PE=1	109;109;109;109;109;109;109;109;109;109;109	1	47.27	3.11302e-25	156.73	1	K	LLLPGELAK(1)HAVSEGTK	LLLPGELAK(47)HAVSEGTK(-47)	9	2	-1.3985	82	229;875;1194;1276;1706;1775;2151;2321;2322;2323	241150	716780	2623800	1573100	2523800	2236300	1193910	2.11107e+06	0.565548	-	0.305153
Q99880	H2BC13	sp|Q99880|H2B1L_HUMAN Histone H2B type 1-L OS=Homo sapiens OX=9606 GN=H2BC13 PE=1 SV=3	12	1	81.7988	0.000560608	117.21	3	K	SAPAPK(1)K(1)GSK(1)K	SAPAPK(82)K(82)GSK(82)K(-82)	6	2	-1.7939	1484	2323		3688100	97300	2778600	4327000	3680000	1892700	3595200	0.526452	-	0.327393
P33778;Q99877	H2BC3; H2BC15	sp|P33778|H2B1B_HUMAN Histone H2B type 1-B OS=Homo sapiens OX=9606 GN=H2BC3 PE=1 SV=2;sp|Q99877|H2B1N_HUMAN Histone H2B type 1-N OS=Homo sapiens OX=9606 GN=H2BC15 PE=1 SV=3	12;12	1	81.7988	0.000560608	117.21	3	K	SAPAPK(1)K(1)GSK(1)K	SAPAPK(82)K(82)GSK(82)K(-82)	6	2	-1.7939	687	875;2321		3688100	97300	2778600	4327000	3680000	1892700	3595200	0.526452	-	0.327393
P33778	H2BC3	sp|P33778|H2B1B_HUMAN Histone H2B type 1-B OS=Homo sapiens OX=9606 GN=H2BC3 PE=1 SV=2	13	1	81.7988	1.67947e-07	117.99	3	K	SAPAPK(1)K(1)GSK(1)K	SAPAPK(82)K(82)GSK(82)K(-82)	7	2	-1.7939	685	875		3688100	97300	2778600	4327000	3680000	1892700	3595200	0.526452	-	0.327393
P58876	H2BC5	sp|P58876|H2B1D_HUMAN Histone H2B type 1-D OS=Homo sapiens OX=9606 GN=H2BC5 PE=1 SV=2	12	1	81.7988	8.85578e-05	117.21	3	K	SAPAPK(1)K(1)GSK(1)K	SAPAPK(82)K(82)GSK(82)K(-82)	6	2	-1.7939	938	1194		3688100	97300	2778600	4327000	3680000	1892700	3595200	0.526452	-	0.327393
P84243;Q71DI3;P68431;Q16695	H3-3A; H3C15; H3C1	sp|P84243|H33_HUMAN Histone H3.3 OS=Homo sapiens OX=9606 GN=H3-3A PE=1 SV=2;sp|Q71DI3|H32_HUMAN Histone H3.2 OS=Homo sapiens OX=9606 GN=H3C15 PE=1 SV=3;sp|P68431|H31_HUMAN Histone H3.1 OS=Homo sapiens OX=9606 GN=H3C1 PE=1 SV=2;sp|Q16695|H31T_HUMAN Histone	80;80;80;80	1	224.678	7.02086e-76	224.68	1	K	EIAQDFK(1)TDLR	EIAQDFK(220)TDLR	7	2	-0.1106	1082	1354;1874	1058300	714970	454930	1862200	315310	2367600	742733	1.51504e+06	0.490241	-	0.295063
P10412;P16402;P16403	H1-4; H1-3; H1-2	sp|P10412|H14_HUMAN Histone H1.4 OS=Homo sapiens OX=9606 GN=H1-4 PE=1 SV=2;sp|P16402|H13_HUMAN Histone H1.3 OS=Homo sapiens OX=9606 GN=H1-3 PE=1 SV=2;sp|P16403|H12_HUMAN Histone H1.2 OS=Homo sapiens OX=9606 GN=H1-2 PE=1 SV=2	46;47;46	1	49.9669	7.86476e-146	227.73	1	K	ASGPPVSELITK(1)AVAASK	ASGPPVSELITK(50)AVAASK(-50)	12	2	0.056845	395	567;660;661	92009	640240	3415800	2641400	4440100	3114900	1382683	3398800	0.406815	-	0.157507
P84243;Q6NXT2;Q5TEC6;Q71DI3;P68431	H3-3A; H3-5; H3-7	sp|P84243|H33_HUMAN Histone H3.3 OS=Homo sapiens OX=9606 GN=H3-3A PE=1 SV=2;sp|Q6NXT2|H3C_HUMAN Histone H3.3C OS=Homo sapiens OX=9606 GN=H3-5 PE=1 SV=3;sp|Q5TEC6|H37_HUMAN Histone H3-7 OS=Homo sapiens OX=9606 GN=H3-7 PE=1 SV=1;sp|Q71DI3|H32_HUMAN Histone H	24;24;24;24;24	1	91.7826	8.77834e-46	199.8	1;2	K	QLATK(1)AAR	QLATK(92)AAR	5	1	-2.881	1084	1354;1791;1874	2407100	3058200	8220100	740730	8484000	62022000	4561800	23748910	0.192085	-	0.377623
P84243;Q6NXT2;Q5TEC6;Q71DI3;P68431	H3-3A; H3-5; H3-7	sp|P84243|H33_HUMAN Histone H3.3 OS=Homo sapiens OX=9606 GN=H3-3A PE=1 SV=2;sp|Q6NXT2|H3C_HUMAN Histone H3.3C OS=Homo sapiens OX=9606 GN=H3-5 PE=1 SV=3;sp|Q5TEC6|H37_HUMAN Histone H3-7 OS=Homo sapiens OX=9606 GN=H3-7 PE=1 SV=1;sp|Q71DI3|H32_HUMAN Histone H	19;19;19;19;19	1	139.02	2.67953e-17	162.49	2	K	K(1)QLATK(1)AAR	K(140)QLATK(140)AAR	1	2	2.1362	1083	1354;1791;1874	1632800	2029200	6801100		7648800	61367000	3487700	34507900	0.10107	-	0.221042

## Sheet: 229_3 VS 229_NC有无差异分析
Proteins	Gene Names	Fasta headers	Positions within proteins	Localization prob	Score diff	PEP	Score	Number of Acetyl (K)	Amino acid	Acetyl (K) Probabilities	Acetyl (K) Score diffs	Position in peptide	Charge	Mass error [ppm]	id	Protein group IDs	Intensity 229_3_1	Intensity 229_3_2	Intensity 229_3_3	Intensity 229_NC_1	Intensity 229_NC_2	Intensity 229_NC_3
O14818;Q8TAA3	PSMA7; PSMA8	sp|O14818|PSA7_HUMAN Proteasome subunit alpha type-7 OS=Homo sapiens OX=9606 GN=PSMA7 PE=1 SV=1;sp|Q8TAA3|PSMA8_HUMAN Proteasome subunit alpha-type 8 OS=Homo sapiens OX=9606 GN=PSMA8 PE=2 SV=3	52;54	1	83.3579	0.0105589	108.3	1	K	SVAK(1)LQDER	SVAK(83)LQDER	4	2	1.3347	38	108		476340	296990
O15371	EIF3D	sp|O15371|EIF3D_HUMAN Eukaryotic translation initiation factor 3 subunit D OS=Homo sapiens OX=9606 GN=EIF3D PE=1 SV=1	426	1	64.2655	0.0148147	64.266	1	K	GAVIATELK(1)NNSYK	GAVIATELK(64)NNSYK(-64)	9	2	-9.9015	47	143		23632	36124
O43447	PPIH	sp|O43447|PPIH_HUMAN Peptidyl-prolyl cis-trans isomerase H OS=Homo sapiens OX=9606 GN=PPIH PE=1 SV=1	101	1	56.2022	0.0100934	56.202	1	K	GPFADENFK(1)LR	GPFADENFK(56)LR	9	2	1.7524	50	167		69104	96789
O43707;P12814	ACTN4; ACTN1	sp|O43707|ACTN4_HUMAN Alpha-actinin-4 OS=Homo sapiens OX=9606 GN=ACTN4 PE=1 SV=2;sp|P12814|ACTN1_HUMAN Alpha-actinin-1 OS=Homo sapiens OX=9606 GN=ACTN1 PE=1 SV=2	417;398	1	81.1635	0.0158593	103.8	1	K	LDHLAEK(1)FR	LDHLAEK(81)FR	7	2	-2.1686	55	183;611		227800	284360
O60306	AQR	sp|O60306|AQR_HUMAN RNA helicase aquarius OS=Homo sapiens OX=9606 GN=AQR PE=1 SV=4	1051	1	57.0324	0.0224492	63.397	1	K	HDLVK(1)LGFK	HDLVK(57)LGFK(-57)	5	2	1.8263	68	204		51516	74695
O60610	DIAPH1	sp|O60610|DIAP1_HUMAN Protein diaphanous homolog 1 OS=Homo sapiens OX=9606 GN=DIAPH1 PE=1 SV=2	202	1	50.6414	0.00343609	54.309	1	K	LHDEK(1)EETAGSYDSR	LHDEK(51)EETAGSYDSR	5	3	2.4068	71	217		10095	10627
O60885	BRD4	sp|O60885|BRD4_HUMAN Bromodomain-containing protein 4 OS=Homo sapiens OX=9606 GN=BRD4 PE=1 SV=2	685	0.987348	18.9231	0.0102198	77.431	1	K	K(0.013)PQAEK(0.987)VDVIAGSSK	K(-19)PQAEK(19)VDVIAGSSK(-77)	6	2	1.5041	89	234		13269	25106
O75030	MITF	sp|O75030|MITF_HUMAN Microphthalmia-associated transcription factor OS=Homo sapiens OX=9606 GN=MITF PE=1 SV=2	45	1	43.7673	0.00240008	43.767	1	K	SSSSAEHPGASK(1)PPISSSSMTSR	SSSSAEHPGASK(44)PPISSSSMTSR	12	3	0.46891	90	239					28846	20536
O75347	TBCA	sp|O75347|TBCA_HUMAN Tubulin-specific chaperone A OS=Homo sapiens OX=9606 GN=TBCA PE=1 SV=3	95	1	64.906	0.00466368	64.906	1	K	DLEEAEEYK(1)EAR	DLEEAEEYK(65)EAR	9	2	4.4277	93	256		12168	26820
O75368	SH3BGRL	sp|O75368|SH3L1_HUMAN Adapter SH3BGRL OS=Homo sapiens OX=9606 GN=SH3BGRL PE=1 SV=1	17	1	52.8374	0.00628494	55.754	1	K	VYIASSSGSTAIK(1)K	VYIASSSGSTAIK(53)K(-53)	13	2	1.6995	97	261		28126	33669
O76021	RSL1D1	sp|O76021|RL1D1_HUMAN Ribosomal L1 domain-containing protein 1 OS=Homo sapiens OX=9606 GN=RSL1D1 PE=1 SV=3	380	1	70.195	0.0152382	70.195	1	K	TPANEK(1)VEIQK	TPANEK(70)VEIQK(-70)	6	2	-1.2747	124	310				17599		23163
P04844	RPN2	sp|P04844|RPN2_HUMAN Dolichyl-diphosphooligosaccharide--protein glycosyltransferase subunit 2 OS=Homo sapiens OX=9606 GN=RPN2 PE=1 SV=3	627	1	93.5608	0.00940591	93.561	1	K	MLAQQAVK(1)R	MLAQQAVK(94)R	8	2	-1.2903	213	450		16228	16357
P06733	ENO1	sp|P06733|ENOA_HUMAN Alpha-enolase OS=Homo sapiens OX=9606 GN=ENO1 PE=1 SV=2	420	1	78.816	0.0051612	78.816	1	K	IEEELGSK(1)AK	IEEELGSK(79)AK(-79)	8	2	5.1947	249	481	77981		230470
P06733	ENO1	sp|P06733|ENOA_HUMAN Alpha-enolase OS=Homo sapiens OX=9606 GN=ENO1 PE=1 SV=2	406	1	75.2435	2.52874e-07	129.56	1	K	LAK(1)YNQLLR	LAK(75)YNQLLR	3	2	-2.7723	252	481	335770	1168700	1101000
P06748	NPM1	sp|P06748|NPM_HUMAN Nucleophosmin OS=Homo sapiens OX=9606 GN=NPM1 PE=1 SV=2	32	1	75.0121	1.30405e-05	75.012	1	K	DYHFK(1)VDNDENEHQLSLR	DYHFK(75)VDNDENEHQLSLR	5	4	0.89311	259	484					29626	50132
P06748	NPM1	sp|P06748|NPM_HUMAN Nucleophosmin OS=Homo sapiens OX=9606 GN=NPM1 PE=1 SV=2	154	1	74.5239	0.00802917	83.775	1;2	K	SAPGGGSK(1)VPQK(1)K	SAPGGGSK(75)VPQK(75)K(-75)	12	2	-0.22257	263	484	111780		120160
P07737	PFN1	sp|P07737|PROF1_HUMAN Profilin-1 OS=Homo sapiens OX=9606 GN=PFN1 PE=1 SV=2	108	1	56.2022	0.00615067	74.849	1	K	TDK(1)TLVLLMGK	TDK(56)TLVLLMGK(-56)	3	2	-0.42645	296	504	34368	102950	253460
P07900	HSP90AA1	sp|P07900|HS90A_HUMAN Heat shock protein HSP 90-alpha OS=Homo sapiens OX=9606 GN=HSP90AA1 PE=1 SV=5	489	1	61.1942	0.00305837	68.548	1	K	ENQK(1)HIYYITGETK	ENQK(61)HIYYITGETK(-61)	4	3	2.55	307	509		35618	40887
P07954	FH	sp|P07954|FUMH_HUMAN Fumarate hydratase, mitochondrial OS=Homo sapiens OX=9606 GN=FH PE=1 SV=3	80	1	54.199	0.00229214	91.939	1	K	STMNFK(1)IGGVTER	STMNFK(54)IGGVTER	6	2	-2.9321	321	513	15751	17862	14657
P08238;Q58FF7	HSP90AB1; HSP90AB3P	sp|P08238|HS90B_HUMAN Heat shock protein HSP 90-beta OS=Homo sapiens OX=9606 GN=HSP90AB1 PE=1 SV=4;sp|Q58FF7|H90B3_HUMAN Putative heat shock protein HSP 90-beta-3 OS=Homo sapiens OX=9606 GN=HSP90AB3P PE=5 SV=1	347;289	1	108.303	0.000794211	108.3	1	K	APFDLFENK(1)K	APFDLFENK(110)K(-110)	9	2	0.2927	327	519		97389	146030
P08621	SNRNP70	sp|P08621|RU17_HUMAN U1 small nuclear ribonucleoprotein 70 kDa OS=Homo sapiens OX=9606 GN=SNRNP70 PE=1 SV=2	162	1	51.531	0.0196315	61.577	1	K	DMHSAYK(1)HADGK	DMHSAYK(52)HADGK(-52)	7	3	1.5483	333	528					28084	31402
P08708	RPS17	sp|P08708|RS17_HUMAN Small ribosomal subunit protein eS17 OS=Homo sapiens OX=9606 GN=RPS17 PE=1 SV=2	19	1	105.358	2.37145e-05	122.44	1	K	VIIEK(1)YYTR	VIIEK(110)YYTR	5	2	0.79322	351	532		388860	559300
P08758	ANXA5	sp|P08758|ANXA5_HUMAN Annexin A5 OS=Homo sapiens OX=9606 GN=ANXA5 PE=1 SV=2	76	1	63.3973	0.00764658	74.269	1	K	SELTGK(1)FEK	SELTGK(63)FEK(-63)	6	2	0.39768	352	534		355470	392050
P09874	PARP1	sp|P09874|PARP1_HUMAN Poly [ADP-ribose] polymerase 1 OS=Homo sapiens OX=9606 GN=PARP1 PE=1 SV=4	579	1	47.3342	0.016063	60.547	1	K	LQLLEDDK(1)ENR	LQLLEDDK(47)ENR	8	2	3.0312	377	553		20288	22396
P0CB48	UBTFL6	sp|P0CB48|UBFL6_HUMAN Putative upstream-binding factor 1-like protein 6 OS=Homo sapiens OX=9606 GN=UBTFL6 PE=5 SV=1	7	1	56.0143	0.0179686	56.014	1	K	DIK(1)VALPR	DIK(56)VALPR	3	2	1.662	386	560		5969800	6899600
P0DMV8;P0DMV9;P17066	HSPA1A; HSPA1B	sp|P0DMV8|HS71A_HUMAN Heat shock 70 kDa protein 1A OS=Homo sapiens OX=9606 GN=HSPA1A PE=1 SV=1;sp|P0DMV9|HS71B_HUMAN Heat shock 70 kDa protein 1B OS=Homo sapiens OX=9606 GN=HSPA1B PE=1 SV=1;sp|P17066|HSP76_HUMAN Heat shock 70 kDa protein 6 OS=Homo sapiens	500;500;502	1	83.3579	0.00206111	83.358	1	K	ANK(1)ITITNDK	ANK(83)ITITNDK(-83)	3	2	-0.52253	387	562;669		138900	124790
P10071	GLI3	sp|P10071|GLI3_HUMAN Transcriptional activator GLI3 OS=Homo sapiens OX=9606 GN=GLI3 PE=1 SV=6	773	1	55.7541	0.0209217	55.754	1	K	NPAGTK(1)WMEHVK	NPAGTK(56)WMEHVK(-56)	6	2	-0.41013	393	565		14811	21473
P10412;P16402;P16403	H1-4; H1-3; H1-2	sp|P10412|H14_HUMAN Histone H1.4 OS=Homo sapiens OX=9606 GN=H1-4 PE=1 SV=2;sp|P16402|H13_HUMAN Histone H1.3 OS=Homo sapiens OX=9606 GN=H1-3 PE=1 SV=2;sp|P16403|H12_HUMAN Histone H1.2 OS=Homo sapiens OX=9606 GN=H1-2 PE=1 SV=2	63;64;63	1	81.1635	0.00446798	81.163	1	K	SGVSLAALK(1)K	SGVSLAALK(81)K(-81)	9	2	-0.59544	398	567;660;661		1686900	2010100
P10809	HSPD1	sp|P10809|CH60_HUMAN 60 kDa heat shock protein, mitochondrial OS=Homo sapiens OX=9606 GN=HSPD1 PE=1 SV=2	202	1	49.9604	0.0143642	96.946	1	K	GVITVK(1)DGK	GVITVK(50)DGK(-50)	6	2	-0.597	402	575	187360	199780
P10909	CLU	sp|P10909|CLUS_HUMAN Clusterin OS=Homo sapiens OX=9606 GN=CLU PE=1 SV=1	68	1	117.3	0.00381728	117.3	1	K	K(1)TLLSNLEEAK	K(120)TLLSNLEEAK(-120)	1	2	7.9495	408	576				544900	693390	746610
P11216	PYGB	sp|P11216|PYGB_HUMAN Glycogen phosphorylase, brain form OS=Homo sapiens OX=9606 GN=PYGB PE=1 SV=5	438	1	151.221	4.16705e-20	151.22	1	K	MSVIEEGDCK(1)R	MSVIEEGDCK(150)R	10	2	-0.53242	426	587		110870	132950
P11413	G6PD	sp|P11413|G6PD_HUMAN Glucose-6-phosphate 1-dehydrogenase OS=Homo sapiens OX=9606 GN=G6PD PE=1 SV=4	497	1	76.572	4.51116e-10	132.39	1	K	GPTEADELMK(1)R	GPTEADELMK(77)R	10	2	2.9138	431	594		130620	185100
P12236	SLC25A6	sp|P12236|ADT3_HUMAN ADP/ATP translocase 3 OS=Homo sapiens OX=9606 GN=SLC25A6 PE=1 SV=4	105	1	63.9085	1.23715e-05	63.908	1	K	QIFLGGVDK(1)HTQFWR	QIFLGGVDK(64)HTQFWR	9	3	-0.96148	436	607					34598	54647
P13010	XRCC5	sp|P13010|XRCC5_HUMAN X-ray repair cross-complementing protein 5 OS=Homo sapiens OX=9606 GN=XRCC5 PE=1 SV=3	565	1	59.6246	3.27306e-05	61.867	1	K	DQVTAQEIFQDNHEDGPTAK(1)K	DQVTAQEIFQDNHEDGPTAK(60)K(-60)	20	3	-2.0035	447	615	14663	58913	112930
P13667	PDIA4	sp|P13667|PDIA4_HUMAN Protein disulfide-isomerase A4 OS=Homo sapiens OX=9606 GN=PDIA4 PE=1 SV=2	629	1	87.5728	0.000959752	87.573	1	K	DLEHLSK(1)FIEEHATK	DLEHLSK(88)FIEEHATK(-88)	7	3	0.38476	454	620				39824	57608
P14314	PRKCSH	sp|P14314|GLU2B_HUMAN Glucosidase 2 subunit beta OS=Homo sapiens OX=9606 GN=PRKCSH PE=1 SV=2	196	1	44.8197	0.0046576	64.266	1	K	EQHQK(1)LWEEQLAAAK	EQHQK(45)LWEEQLAAAK(-45)	5	3	-2.2077	464	632		22931	17347
P14618	PKM	sp|P14618|KPYM_HUMAN Pyruvate kinase PKM OS=Homo sapiens OX=9606 GN=PKM PE=1 SV=4	135	1	81.3355	0.00268051	126.29	1	K	GSGTAEVELK(1)K	GSGTAEVELK(81)K(-81)	10	2	-0.43268	470	637		551130	680160
P14618	PKM	sp|P14618|KPYM_HUMAN Pyruvate kinase PKM OS=Homo sapiens OX=9606 GN=PKM PE=1 SV=4	89	1	40.53	4.01491e-07	72.075	1	K	LNFSHGTHEYHAETIK(1)NVR	LNFSHGTHEYHAETIK(41)NVR	16	4	0.55995	472	637	37432	116520	181790
P14618	PKM	sp|P14618|KPYM_HUMAN Pyruvate kinase PKM OS=Homo sapiens OX=9606 GN=PKM PE=1 SV=4	498	1	90.7612	0.000831658	90.761	1	K	VNFAMNVGK(1)AR	VNFAMNVGK(91)AR	9	2	-0.023639	473	637		139980	196090
P14625	HSP90B1	sp|P14625|ENPL_HUMAN Endoplasmin OS=Homo sapiens OX=9606 GN=HSP90B1 PE=1 SV=1	682	1	71.0658	0.00846721	71.066	1	K	DISTNYYASQK(1)K	DISTNYYASQK(71)K(-71)	11	2	0.53972	474	638		147410	181500
P14625	HSP90B1	sp|P14625|ENPL_HUMAN Endoplasmin OS=Homo sapiens OX=9606 GN=HSP90B1 PE=1 SV=1	319	0.746003	4.67911	0.000192484	52.201	1	K	EESDDEAAVEEEEEEK(0.746)K(0.254)PK	EESDDEAAVEEEEEEK(4.7)K(-4.7)PK(-44)	16	3	0.64121	476	638		16487	30595
P15559	NQO1	sp|P15559|NQO1_HUMAN NAD(P)H dehydrogenase [quinone] 1 OS=Homo sapiens OX=9606 GN=NQO1 PE=1 SV=1	90	1	44.5975	8.91068e-05	83.775	1	K	EGHLSPDIVAEQK(1)K	EGHLSPDIVAEQK(45)K(-45)	13	3	-0.50053	494	652		16075	19748
P15880	RPS2	sp|P15880|RS2_HUMAN Small ribosomal subunit protein uS5 OS=Homo sapiens OX=9606 GN=RPS2 PE=1 SV=2	275	1	105.779	7.68735e-06	105.78	1	K	SPYQEFTDHLVK(1)THTR	SPYQEFTDHLVK(110)THTR	12	3	0.11066	496	654		79814	132440
P16949	STMN1	sp|P16949|STMN1_HUMAN Stathmin OS=Homo sapiens OX=9606 GN=STMN1 PE=1 SV=3	100	1	57.0324	0.0224492	57.032	1	K	MAEEK(1)LTHK	MAEEK(57)LTHK(-57)	5	2	-1.4315	507	665	19655		120480
P16949	STMN1	sp|P16949|STMN1_HUMAN Stathmin OS=Homo sapiens OX=9606 GN=STMN1 PE=1 SV=3	70	1	61.0419	0.00177163	72.846	1	K	SHEAEVLK(1)QLAEK	SHEAEVLK(61)QLAEK(-61)	8	2	0.049851	508	665		37010	44388
P16989;P67809	YBX3; YBX1	sp|P16989|YBOX3_HUMAN Y-box-binding protein 3 OS=Homo sapiens OX=9606 GN=YBX3 PE=1 SV=4;sp|P67809|YBOX1_HUMAN Y-box-binding protein 1 OS=Homo sapiens OX=9606 GN=YBX1 PE=1 SV=3	124;92	1	62.2711	0.00193759	62.271	1	K	EDVFVHQTAIK(1)K	EDVFVHQTAIK(62)K(-62)	11	3	2.3036	509	666;1313					7375	7487.5
P17844	DDX5	sp|P17844|DDX5_HUMAN Probable ATP-dependent RNA helicase DDX5 OS=Homo sapiens OX=9606 GN=DDX5 PE=1 SV=1	40	1	83.3579	0.00347316	98.009	1	K	FGNPGEK(1)LVK	FGNPGEK(83)LVK(-83)	7	2	2.7285	516	678					990650	938610
P18077	RPL35A	sp|P18077|RL35A_HUMAN Large ribosomal subunit protein eL33 OS=Homo sapiens OX=9606 GN=RPL35A PE=1 SV=2	45	1	74.2687	0.00390599	74.269	1	K	DETEFYLGK(1)R	DETEFYLGK(74)R	9	2	-0.67543	521	684		132030	154000
P18124	RPL7	sp|P18124|RL7_HUMAN Large ribosomal subunit protein uL30 OS=Homo sapiens OX=9606 GN=RPL7 PE=1 SV=1	7	0.810968	6.32469	0.00538048	58.916	1	K	MEGVEEK(0.811)K(0.189)K	MEGVEEK(6.3)K(-6.3)K(-59)	7	2	4.9958	522	687	14363	86838
P18206	VCL	sp|P18206|VINC_HUMAN Vinculin OS=Homo sapiens OX=9606 GN=VCL PE=1 SV=4	646	1	50.6414	0.000139709	85.081	1	K	LGATAEK(1)AAAVGTANK	LGATAEK(51)AAAVGTANK(-51)	7	2	0.49814	523	688		10263	18620
P18669;P15259	PGAM1; PGAM2	sp|P18669|PGAM1_HUMAN Phosphoglycerate mutase 1 OS=Homo sapiens OX=9606 GN=PGAM1 PE=1 SV=2;sp|P15259|PGAM2_HUMAN Phosphoglycerate mutase 2 OS=Homo sapiens OX=9606 GN=PGAM2 PE=1 SV=3	251;251	1	47.5611	0.017079	61.48	1	K	AMEAVAAQGK(1)AK	AMEAVAAQGK(48)AK(-48)	10	2	0.006502	526	692		11515	24743
P18859	ATP5PF	sp|P18859|ATP5J_HUMAN ATP synthase-coupling factor 6, mitochondrial OS=Homo sapiens OX=9606 GN=ATP5PF PE=1 SV=1	99	1	72.3827	3.64783e-05	91.939	1	K	FEDPK(1)FEVIEKPQA	FEDPK(72)FEVIEK(-72)PQA	5	2	-0.82715	530	695		20116	101370
P19367	HK1	sp|P19367|HXK1_HUMAN Hexokinase-1 OS=Homo sapiens OX=9606 GN=HK1 PE=1 SV=3	344	1	77.1573	0.00764103	77.157	1	K	FNTSDVSAIEK(1)NK	FNTSDVSAIEK(77)NK(-77)	11	2	-0.13112	537	699		14145	29478
P20700	LMNB1	sp|P20700|LMNB1_HUMAN Lamin-B1 OS=Homo sapiens OX=9606 GN=LMNB1 PE=1 SV=2	134	1	69.9148	0.0112523	69.915	1	K	ESDLNGAQIK(1)LR	ESDLNGAQIK(70)LR	10	2	0.027084	541	711	17903	77805
P21333	FLNA	sp|P21333|FLNA_HUMAN Filamin-A OS=Homo sapiens OX=9606 GN=FLNA PE=1 SV=4	1294	1	73.6549	0.0100515	73.655	1	K	ALTQTGGPHVK(1)AR	ALTQTGGPHVK(74)AR	11	2	-0.91541	551	721		10958	13345
P22307	SCP2	sp|P22307|SCP2_HUMAN Sterol carrier protein 2 OS=Homo sapiens OX=9606 GN=SCP2 PE=1 SV=2	546	1	67.8807	0.00215163	107.08	1	K	LQNLQLQPGNAK(1)L	LQNLQLQPGNAK(68)L	12	2	-1.5121	565	732		62735	93293
P22314	UBA1	sp|P22314|UBA1_HUMAN Ubiquitin-like modifier-activating enzyme 1 OS=Homo sapiens OX=9606 GN=UBA1 PE=1 SV=3	68	1	85.8209	0.00116723	85.821	1	K	QLYVLGHEAMK(1)R	QLYVLGHEAMK(86)R	11	2	0.3249	567	733		58991	91103
P23246	SFPQ	sp|P23246|SFPQ_HUMAN Splicing factor, proline- and glutamine-rich OS=Homo sapiens OX=9606 GN=SFPQ PE=1 SV=2	319	1	97.0836	1.2196e-07	97.084	1	K	LFAK(1)YGEPGEVFINK	LFAK(97)YGEPGEVFINK(-97)	4	2	0.60143	575	741				45041	70494	71090
P23588	EIF4B	sp|P23588|IF4B_HUMAN Eukaryotic translation initiation factor 4B OS=Homo sapiens OX=9606 GN=EIF4B PE=1 SV=2	444	1	75.4745	0.00351111	75.474	1	K	ESEK(1)SLENETLNK	ESEK(75)SLENETLNK(-75)	4	2	4.7603	591	750		36851	25111
P24752	ACAT1	sp|P24752|THIL_HUMAN Acetyl-CoA acetyltransferase, mitochondrial OS=Homo sapiens OX=9606 GN=ACAT1 PE=1 SV=1	174	1	57.2787	0.000951253	57.279	1	K	GSTPYGGVK(1)LEDLIVK	GSTPYGGVK(57)LEDLIVK(-57)	9	2	-0.65589	599	757				39242		55309
P25705	ATP5F1A	sp|P25705|ATPA_HUMAN ATP synthase subunit alpha, mitochondrial OS=Homo sapiens OX=9606 GN=ATP5F1A PE=1 SV=1	427	1	64.0645	0.0122819	83.358	1	K	AMK(1)QVAGTMK	AMK(64)QVAGTMK(-64)	3	2	-3.8478	604	767					132410	142850
P26038;P35241	MSN; RDX	sp|P26038|MOES_HUMAN Moesin OS=Homo sapiens OX=9606 GN=MSN PE=1 SV=3;sp|P35241|RADI_HUMAN Radixin OS=Homo sapiens OX=9606 GN=RDX PE=1 SV=1	344;344	1	43.7342	0.0211461	52.591	1	K	EK(1)EELMER	EK(44)EELMER	2	2	1.1521	611	775;889		25292	34952
P26038	MSN	sp|P26038|MOES_HUMAN Moesin OS=Homo sapiens OX=9606 GN=MSN PE=1 SV=3	162	1	88.1807	0.0180378	88.181	1	K	VLEQHK(1)LNK	VLEQHK(88)LNK(-88)	6	2	-2.7708	613	775		31261	37346
P26641	EEF1G	sp|P26641|EF1G_HUMAN Elongation factor 1-gamma OS=Homo sapiens OX=9606 GN=EEF1G PE=1 SV=3	434	1	56.0143	0.0108898	79.809	1	K	AFNQGK(1)IFK	AFNQGK(56)IFK(-56)	6	2	0.10194	622	785	190080	415450
P27348	YWHAQ	sp|P27348|1433T_HUMAN 14-3-3 protein theta OS=Homo sapiens OX=9606 GN=YWHAQ PE=1 SV=1	11	1	93.4674	0.0114178	93.467	1	K	AK(1)LAEQAER	AK(93)LAEQAER	2	2	-3.1142	624	789		520770	619280
P27824	CANX	sp|P27824|CALX_HUMAN Calnexin OS=Homo sapiens OX=9606 GN=CANX PE=1 SV=2	537	1	92.707	9.84095e-07	92.707	1	K	DK(1)GDEEEEGEEK	DK(93)GDEEEEGEEK(-93)	2	2	-0.8531	636	798		22419	28071
P28072	PSMB6	sp|P28072|PSB6_HUMAN Proteasome subunit beta type-6 OS=Homo sapiens OX=9606 GN=PSMB6 PE=1 SV=4	67	1	63.2116	0.00302432	85.821	1	K	VTDK(1)LTPIHDR	VTDK(63)LTPIHDR	4	2	-0.30394	641	804		17005	20460
P28074	PSMB5	sp|P28074|PSB5_HUMAN Proteasome subunit beta type-5 OS=Homo sapiens OX=9606 GN=PSMB5 PE=1 SV=3	91	1	103.76	4.38948e-11	103.76	1	K	ATAGAYIASQTVK(1)K	ATAGAYIASQTVK(100)K(-100)	13	2	5.5035	642	805		15551	25841
P29401	TKT	sp|P29401|TKT_HUMAN Transketolase OS=Homo sapiens OX=9606 GN=TKT PE=1 SV=3	327	1	69.6405	1.32075e-06	85.813	1	K	AYGQALAK(1)LGHASDR	AYGQALAK(70)LGHASDR	8	2	-0.30855	646	816		10235	14069
P31946	YWHAB	sp|P31946|1433B_HUMAN 14-3-3 protein beta/alpha OS=Homo sapiens OX=9606 GN=YWHAB PE=1 SV=3	13	1	93.4674	0.0114178	93.467	1	K	AK(1)LAEQAER	AK(93)LAEQAER	2	2	-3.1142	668	861		520770	619280
P31946	YWHAB	sp|P31946|1433B_HUMAN 14-3-3 protein beta/alpha OS=Homo sapiens OX=9606 GN=YWHAB PE=1 SV=3	70	1	138.233	2.68138e-07	138.23	1	K	VISSIEQK(1)TER	VISSIEQK(140)TER	8	2	-6.727	671	861		186530	146220
P31948	STIP1	sp|P31948|STIP1_HUMAN Stress-induced-phosphoprotein 1 OS=Homo sapiens OX=9606 GN=STIP1 PE=1 SV=1	246	1	92.4445	0.0032459	92.445	1	K	DFDTALK(1)HYDK	DFDTALK(92)HYDK(-92)	7	2	0.85536	673	862				5140.3	25256	16439
P31949	S100A11	sp|P31949|S10AB_HUMAN Protein S100-A11 OS=Homo sapiens OX=9606 GN=S100A11 PE=1 SV=2	55	1	66.6642	1.63177e-05	126.29	1	K	NQK(1)DPGVLDR	NQK(67)DPGVLDR	3	2	-5.157	677	863	142910	293030	352670
P32969	RPL9	sp|P32969|RL9_HUMAN Large ribosomal subunit protein uL6 OS=Homo sapiens OX=9606 GN=RPL9 PE=1 SV=1	121	1	87.2511	0.0161342	87.251	1	K	NFLGEK(1)YIR	NFLGEK(87)YIR	6	2	-0.34311	678	869	68842	56419
P33991	MCM4	sp|P33991|MCM4_HUMAN DNA replication licensing factor MCM4 OS=Homo sapiens OX=9606 GN=MCM4 PE=1 SV=5	858	1	86.7287	6.4367e-05	86.729	1	K	ALADDDFLTVTGK(1)TVR	ALADDDFLTVTGK(87)TVR	13	2	-1.3149	690	877					62207	53809
P35579;P35749	MYH9; MYH11	sp|P35579|MYH9_HUMAN Myosin-9 OS=Homo sapiens OX=9606 GN=MYH9 PE=1 SV=4;sp|P35749|MYH11_HUMAN Myosin-11 OS=Homo sapiens OX=9606 GN=MYH11 PE=1 SV=3	74;78	1	55.2348	0.00700081	66.664	1	K	DDIQK(1)MNPPK	DDIQK(55)MNPPK(-55)	5	2	-1.7406	704	896		30626	37184
P35579	MYH9	sp|P35579|MYH9_HUMAN Myosin-9 OS=Homo sapiens OX=9606 GN=MYH9 PE=1 SV=4	1352	1	61.0665	1.34843e-06	66.619	1	K	EQLEEEEEAK(1)HNLEK	EQLEEEEEAK(61)HNLEK(-61)	10	3	1.0225	706	896		19546	20389
P35579	MYH9	sp|P35579|MYH9_HUMAN Myosin-9 OS=Homo sapiens OX=9606 GN=MYH9 PE=1 SV=4	545	1	66.6192	0.000798275	84.999	1	K	SFVEK(1)VMQEQGTHPK	SFVEK(67)VMQEQGTHPK(-67)	5	2	-0.32544	716	896		17112	29284
P35579	MYH9	sp|P35579|MYH9_HUMAN Myosin-9 OS=Homo sapiens OX=9606 GN=MYH9 PE=1 SV=4	651	1	68.5483	0.0186253	68.548	1	K	TVGQLYK(1)EQLAK	TVGQLYK(69)EQLAK(-69)	7	2	-0.89666	719	896		147640	159250
P35579	MYH9	sp|P35579|MYH9_HUMAN Myosin-9 OS=Homo sapiens OX=9606 GN=MYH9 PE=1 SV=4	1099	1	54.5835	0.0023021	90.306	1	K	VEEEAAQK(1)NMALK	VEEEAAQK(55)NMALK(-55)	8	2	4.6311	720	896		10057	6594.5
P37837	TALDO1	sp|P37837|TALDO_HUMAN Transaldolase OS=Homo sapiens OX=9606 GN=TALDO1 PE=1 SV=2	286	1	80.3793	0.0024046	80.379	1	K	AAQASDLEK(1)IHLDEK	AAQASDLEK(80)IHLDEK(-80)	9	2	0.016605	732	917		21220	37160
P37837	TALDO1	sp|P37837|TALDO_HUMAN Transaldolase OS=Homo sapiens OX=9606 GN=TALDO1 PE=1 SV=2	321	1	57.8879	0.0179765	65.933	1	K	FAADAVK(1)LER	FAADAVK(58)LER	7	2	0.25852	733	917	20094		77981
P38646	HSPA9	sp|P38646|GRP75_HUMAN Stress-70 protein, mitochondrial OS=Homo sapiens OX=9606 GN=HSPA9 PE=1 SV=2	567	1	54.5835	0.00141886	106.35	1	K	NAEK(1)YAEEDR	NAEK(55)YAEEDR	4	2	-0.2778	740	923				104380		118010
P39023	RPL3	sp|P39023|RL3_HUMAN Large ribosomal subunit protein uL3 OS=Homo sapiens OX=9606 GN=RPL3 PE=1 SV=2	294	1	72.922	0.00283136	116.13	1	K	IGQGYLIK(1)DGK	IGQGYLIK(73)DGK(-73)	8	2	-2.2714	749	926		196130	218190
P40429;Q6NVV1	RPL13A; RPL13AP3	sp|P40429|RL13A_HUMAN Large ribosomal subunit protein uL13 OS=Homo sapiens OX=9606 GN=RPL13A PE=1 SV=2;sp|Q6NVV1|R13P3_HUMAN Putative ribosomal protein uL13-like OS=Homo sapiens OX=9606 GN=RPL13AP3 PE=5 SV=1	125;39	1	42.0747	0.0197241	42.075	1	K	MVVPAALK(1)VVR	MVVPAALK(42)VVR	8	2	0.36611	754	935		68888	29874
P40429;Q6NVV1	RPL13A; RPL13AP3	sp|P40429|RL13A_HUMAN Large ribosomal subunit protein uL13 OS=Homo sapiens OX=9606 GN=RPL13A PE=1 SV=2;sp|Q6NVV1|R13P3_HUMAN Putative ribosomal protein uL13-like OS=Homo sapiens OX=9606 GN=RPL13AP3 PE=5 SV=1	159;73	1	57.0031	0.0148947	57.003	1	K	YQAVTATLEEK(1)R	YQAVTATLEEK(57)R	11	2	0.072823	755	935		65330	132250
P40429	RPL13A	sp|P40429|RL13A_HUMAN Large ribosomal subunit protein uL13 OS=Homo sapiens OX=9606 GN=RPL13A PE=1 SV=2	197	1	62.2711	0.00314769	81.799	1	K	YTEVLK(1)THGLLV	YTEVLK(62)THGLLV	6	2	-0.36831	756	935		11219	77897
P42285	MTREX	sp|P42285|MTREX_HUMAN Exosome RNA helicase MTR4 OS=Homo sapiens OX=9606 GN=MTREX PE=1 SV=3	51	1	51.5689	0.00674449	51.569	1	K	FDGK(1)LQSESTNNGK	FDGK(52)LQSESTNNGK(-52)	4	2	-2.4934	776	954		20966	33223
P42765	ACAA2	sp|P42765|THIM_HUMAN 3-ketoacyl-CoA thiolase, mitochondrial OS=Homo sapiens OX=9606 GN=ACAA2 PE=1 SV=2	137	1	99.8552	0.0028348	99.855	1	K	FGTK(1)LGSDIK	FGTK(100)LGSDIK(-100)	4	2	-1.5839	786	962				280700	410660	351620
P46013	MKI67	sp|P46013|KI67_HUMAN Proliferation marker protein Ki-67 OS=Homo sapiens OX=9606 GN=MKI67 PE=1 SV=2	2839	1	69.6405	0.00517004	73.891	1	K	SSPELEDTATSSK(1)R	SSPELEDTATSSK(70)R	13	2	-1.6291	801	984				12763	24180
P46063	RECQL	sp|P46063|RECQ1_HUMAN ATP-dependent DNA helicase Q1 OS=Homo sapiens OX=9606 GN=RECQL PE=1 SV=3	193	1	53.5167	0.0139325	65.933	1	K	LIYVTPEK(1)IAK	LIYVTPEK(54)IAK(-54)	8	2	0.37382	802	987		78029	41850
P46734	MAP2K3	sp|P46734|MP2K3_HUMAN Dual specificity mitogen-activated protein kinase kinase 3 OS=Homo sapiens OX=9606 GN=MAP2K3 PE=1 SV=2	32	1	40.8298	0.000743105	54.556	1	K	ISCMSK(1)PPAPNPTPPR	ISCMSK(41)PPAPNPTPPR	6	2	-1.8716	809	994		19788	61629
P46776	RPL27A	sp|P46776|RL27A_HUMAN Large ribosomal subunit protein uL15 OS=Homo sapiens OX=9606 GN=RPL27A PE=1 SV=2	47	1	43.1683	0.01453	44.598	1	K	INFDK(1)YHPGYFGK	INFDK(43)YHPGYFGK(-43)	5	3	0.67719	810	995		55535	58175
P46821	MAP1B	sp|P46821|MAP1B_HUMAN Microtubule-associated protein 1B OS=Homo sapiens OX=9606 GN=MAP1B PE=1 SV=2	2333	1	52.8374	0.0212749	52.837	1	K	SAK(1)TATAGPGTTK	SAK(53)TATAGPGTTK(-53)	3	2	-1.8449	819	1002		13772	27518
P47895	ALDH1A3	sp|P47895|AL1A3_HUMAN Retinaldehyde dehydrogenase 3 OS=Homo sapiens OX=9606 GN=ALDH1A3 PE=1 SV=2	378	1	63.766	1.01447e-07	91.032	1	K	EGAK(1)LECGGSAMEDK	EGAK(64)LECGGSAMEDK(-64)	4	2	1.0291	823	1010				18641	54490	36518
P47914	RPL29	sp|P47914|RL29_HUMAN Large ribosomal subunit protein eL29 OS=Homo sapiens OX=9606 GN=RPL29 PE=1 SV=2	103	1	62.9689	0.0135814	69.716	1	K	LAYIAHPK(1)LGK	LAYIAHPK(63)LGK(-63)	8	2	-0.1944	826	1012	38157	107240	154410
P49411	TUFM	sp|P49411|EFTU_HUMAN Elongation factor Tu, mitochondrial OS=Homo sapiens OX=9606 GN=TUFM PE=1 SV=3	58	1	78.8877	0.000770544	78.888	1	K	DK(1)PHVNVGTIGHVDHGK	DK(79)PHVNVGTIGHVDHGK(-79)	2	3	-0.97341	853	1041					31162	25728
P51149	RAB7A	sp|P51149|RAB7A_HUMAN Ras-related protein Rab-7a OS=Homo sapiens OX=9606 GN=RAB7A PE=1 SV=1	31	1	76.572	0.0186769	78.932	1	K	TSLMNQYVNK(1)K	TSLMNQYVNK(77)K(-77)	10	2	-3.3846	884	1090		64717	71307
P52565	ARHGDIA	sp|P52565|GDIR1_HUMAN Rho GDP-dissociation inhibitor 1 OS=Homo sapiens OX=9606 GN=ARHGDIA PE=1 SV=3	141	1	47.9151	0.0034457	63.766	1	K	IDK(1)TDYMVGSYGPR	IDK(48)TDYMVGSYGPR	3	2	0.34606	905	1122				20851		32749
P54727;P54725	RAD23B; RAD23A	sp|P54727|RD23B_HUMAN UV excision repair protein RAD23 homolog B OS=Homo sapiens OX=9606 GN=RAD23B PE=1 SV=1;sp|P54725|RD23A_HUMAN UV excision repair protein RAD23 homolog A OS=Homo sapiens OX=9606 GN=RAD23A PE=1 SV=1	45;47	1	62.454	4.78164e-05	71.219	1	K	DAFPVAGQK(1)LIYAGK	DAFPVAGQK(62)LIYAGK(-62)	9	2	0.29745	918	1158		25453	91956
P55072	VCP	sp|P55072|TERA_HUMAN Transitional endoplasmic reticulum ATPase OS=Homo sapiens OX=9606 GN=VCP PE=1 SV=4	505	1	81.0988	0.000880674	81.099	1	K	FLK(1)FGMTPSK	FLK(81)FGMTPSK(-81)	3	2	-1.789	922	1169		166820	251640
P55072	VCP	sp|P55072|TERA_HUMAN Transitional endoplasmic reticulum ATPase OS=Homo sapiens OX=9606 GN=VCP PE=1 SV=4	18	1	46.0328	0.0139238	57.888	1	K	GDDLSTAILK(1)QK	GDDLSTAILK(46)QK(-46)	10	2	0.12806	923	1169		16591	11500
P56134	ATP5MF	sp|P56134|ATPK_HUMAN ATP synthase subunit f, mitochondrial OS=Homo sapiens OX=9606 GN=ATP5MF PE=1 SV=3	54	1	58.2859	0.0134118	72.492	1	K	YYNK(1)YINVK	YYNK(58)YINVK(-58)	4	2	-0.54268	931	1182					29438	22297
P56381	ATP5F1E	sp|P56381|ATP5E_HUMAN ATP synthase subunit epsilon, mitochondrial OS=Homo sapiens OX=9606 GN=ATP5F1E PE=1 SV=2	21	1	65.404	0.00720973	65.404	1	K	YSQICAK(1)AVR	YSQICAK(65)AVR	7	2	-0.22808	932	1185				78104		98970
P60174	TPI1	sp|P60174|TPIS_HUMAN Triosephosphate isomerase OS=Homo sapiens OX=9606 GN=TPI1 PE=1 SV=4	6	1	113.136	0.000118042	117.39	1	K	K(1)FFVGGNWK	K(110)FFVGGNWK(-110)	1	2	-2.4923	941	1197		274940	246170
P60174	TPI1	sp|P60174|TPIS_HUMAN Triosephosphate isomerase OS=Homo sapiens OX=9606 GN=TPI1 PE=1 SV=4	188	1	71.2192	3.41613e-05	71.219	1	K	TATPQQAQEVHEK(1)LR	TATPQQAQEVHEK(71)LR	13	3	1.6841	942	1197		287770	279990
P60903	S100A10	sp|P60903|S10AA_HUMAN Protein S100-A10 OS=Homo sapiens OX=9606 GN=S100A10 PE=1 SV=2	54	1	92.4278	0.00499866	92.428	1	K	DPLAVDK(1)IMK	DPLAVDK(92)IMK(-92)	7	2	-1.5858	953	1206		154920	235750
P60953	CDC42	sp|P60953|CDC42_HUMAN Cell division control protein 42 homolog OS=Homo sapiens OX=9606 GN=CDC42 PE=1 SV=2	144	1	72.7735	0.00866404	73.655	1	K	QKPITPETAEK(1)LAR	QK(-73)PITPETAEK(73)LAR	11	3	-0.093973	957	1207		26366	33123
P61106	RAB14	sp|P61106|RAB14_HUMAN Ras-related protein Rab-14 OS=Homo sapiens OX=9606 GN=RAB14 PE=1 SV=4	34	1	90.3062	0.000439145	90.306	1	K	SCLLHQFTEK(1)K	SCLLHQFTEK(90)K(-90)	10	2	0.55553	958	1218		11347	17994
P61247	RPS3A	sp|P61247|RS3A_HUMAN Small ribosomal subunit protein eS1 OS=Homo sapiens OX=9606 GN=RPS3A PE=1 SV=2	182	1	127.028	4.06493e-07	127.03	1	K	EVQTNDLK(1)EVVNK	EVQTNDLK(130)EVVNK(-130)	8	2	-1.5278	961	1224		35766	70227
P61247	RPS3A	sp|P61247|RS3A_HUMAN Small ribosomal subunit protein eS1 OS=Homo sapiens OX=9606 GN=RPS3A PE=1 SV=2	46	1	63.3973	0.0128684	74.269	1	K	NIGK(1)TLVTR	NIGK(63)TLVTR	4	2	-4.2001	964	1224		130080	106860
P61313	RPL15	sp|P61313|RL15_HUMAN Large ribosomal subunit protein eL15 OS=Homo sapiens OX=9606 GN=RPL15 PE=1 SV=2	93	1	90.7612	0.0131795	90.761	1	K	PVHHGVNQLK(1)FAR	PVHHGVNQLK(91)FAR	10	3	2.7241	966	1227		25616	23589
P62269	RPS18	sp|P62269|RS18_HUMAN Small ribosomal subunit protein uS13 OS=Homo sapiens OX=9606 GN=RPS18 PE=1 SV=3	94	1	70.5978	2.94783e-14	100.69	1	K	DGK(1)YSQVLANGLDNK	DGK(71)YSQVLANGLDNK(-71)	3	2	-0.25902	993	1254		38289	33124
P62269	RPS18	sp|P62269|RS18_HUMAN Small ribosomal subunit protein uS13 OS=Homo sapiens OX=9606 GN=RPS18 PE=1 SV=3	106	1	40.2243	0.00543013	65.173	1	K	YSQVLANGLDNK(1)LR	YSQVLANGLDNK(40)LR	12	2	0.92811	994	1254	3662.7	31389	105280
P62633	CNBP	sp|P62633|CNBP_HUMAN CCHC-type zinc finger nucleic acid binding protein OS=Homo sapiens OX=9606 GN=CNBP PE=1 SV=1	8	1	55.2348	0.00687865	55.235	1	K	SSNECFK(1)CGR	SSNECFK(55)CGR	7	2	1.1665	1006	1270		39104	47482
P62851	RPS25	sp|P62851|RS25_HUMAN Small ribosomal subunit protein eS25 OS=Homo sapiens OX=9606 GN=RPS25 PE=1 SV=1	114	1	95.138	0.00191497	95.138	1	K	NTK(1)GGDAPAAGEDA	NTK(95)GGDAPAAGEDA	3	2	0.31213	1026	1282		9773.2	20239
P62937	PPIA	sp|P62937|PPIA_HUMAN Peptidyl-prolyl cis-trans isomerase A OS=Homo sapiens OX=9606 GN=PPIA PE=1 SV=2	76	1	59.731	0.000527193	100.07	1	K	HNGTGGK(1)SIYGEK	HNGTGGK(60)SIYGEK(-60)	7	2	-0.53951	1036	1295		44772	50650
P63104;P31947	YWHAZ; SFN	sp|P63104|1433Z_HUMAN 14-3-3 protein zeta/delta OS=Homo sapiens OX=9606 GN=YWHAZ PE=1 SV=1;sp|P31947|1433S_HUMAN 14-3-3 protein sigma OS=Homo sapiens OX=9606 GN=SFN PE=1 SV=1	11;11	1	93.4674	0.0114178	93.467	1	K	AK(1)LAEQAER	AK(93)LAEQAER	2	2	-3.1142	1042	1303		520770	619280
P63104	YWHAZ	sp|P63104|1433Z_HUMAN 14-3-3 protein zeta/delta OS=Homo sapiens OX=9606 GN=YWHAZ PE=1 SV=1	68	1	61.0419	0.00428931	61.042	1	K	VVSSIEQK(1)TEGAEK	VVSSIEQK(61)TEGAEK(-61)	8	2	2.8151	1045	1303		35986	43889
P63313	TMSB10	sp|P63313|TYB10_HUMAN Thymosin beta-10 OS=Homo sapiens OX=9606 GN=TMSB10 PE=1 SV=2	15	1	79.9345	2.46489e-15	81.409	1	K	ADKPDMGEIASFDK(1)AK	ADK(-80)PDMGEIASFDK(80)AK(-81)	14	2	-0.38603	1051	1312	65857	68271	231170
P63313	TMSB10	sp|P63313|TYB10_HUMAN Thymosin beta-10 OS=Homo sapiens OX=9606 GN=TMSB10 PE=1 SV=2	39	1	169.973	2.76984e-10	169.97	1	K	ETIEQEK(1)R	ETIEQEK(170)R	7	2	-0.85829	1052	1312		238010	241550
P67936	TPM4	sp|P67936|TPM4_HUMAN Tropomyosin alpha-4 chain OS=Homo sapiens OX=9606 GN=TPM4 PE=1 SV=3	11	1	41.7957	0.00355468	81.163	1	K	AGLNSLEAVK(1)R	AGLNSLEAVK(42)R	10	2	-0.41901	1054	1315	28028	84255	115030
P67936	TPM4	sp|P67936|TPM4_HUMAN Tropomyosin alpha-4 chain OS=Homo sapiens OX=9606 GN=TPM4 PE=1 SV=3	44	1	65.8789	0.0032173	65.879	1	K	EK(1)AEGDVAALNR	EK(66)AEGDVAALNR	2	2	-2.5548	1055	1315		12260	13190
P78371	CCT2	sp|P78371|TCPB_HUMAN T-complex protein 1 subunit beta OS=Homo sapiens OX=9606 GN=CCT2 PE=1 SV=4	284	1	49.1598	0.0151441	59.645	1	K	ILK(1)HGINCFINR	ILK(49)HGINCFINR	3	3	-1.1337	1067	1329		25651	32701
P78371	CCT2	sp|P78371|TCPB_HUMAN T-complex protein 1 subunit beta OS=Homo sapiens OX=9606 GN=CCT2 PE=1 SV=4	272	1	73.6549	0.0104089	73.655	1	K	VAEIEHAEK(1)EK	VAEIEHAEK(74)EK(-74)	9	2	-0.26294	1068	1329	13079	40582	50236
Q00535	CDK5	sp|Q00535|CDK5_HUMAN Cyclin-dependent kinase 5 OS=Homo sapiens OX=9606 GN=CDK5 PE=1 SV=3	56	1	65.404	0.0224492	65.404	1	K	EICLLK(1)ELK	EICLLK(65)ELK(-65)	6	2	0.024958	1090	1363		50509	119980
Q00610	CLTC	sp|Q00610|CLH1_HUMAN Clathrin heavy chain 1 OS=Homo sapiens OX=9606 GN=CLTC PE=1 SV=5	637	1	62.7049	0.00695892	62.705	1	K	ALEHFTDLYDIK(1)R	ALEHFTDLYDIK(63)R	12	2	0.7542	1093	1365				21688	34954
Q06203	PPAT	sp|Q06203|PUR1_HUMAN Amidophosphoribosyltransferase OS=Homo sapiens OX=9606 GN=PPAT PE=1 SV=1	372	1	83.6233	0.0161447	83.623	1	K	K(1)FGVLSDNFK	K(84)FGVLSDNFK(-84)	1	2	0.52522	1133	1422		53389	58042
Q08378	GOLGA3	sp|Q08378|GOGA3_HUMAN Golgin subfamily A member 3 OS=Homo sapiens OX=9606 GN=GOLGA3 PE=1 SV=2	1120	1	54.3086	5.85983e-06	99.589	1	K	GK(1)LTGLGQSNAALR	GK(54)LTGLGQSNAALR	2	2	1.9028	1144	1440		20366	23945
Q14247	CTTN	sp|Q14247|SRC8_HUMAN Src substrate cortactin OS=Homo sapiens OX=9606 GN=CTTN PE=1 SV=2	272	1	83.214	0.00499316	83.214	1	K	TGFGGK(1)FGVQSER	TGFGGK(83)FGVQSER	6	2	0.62279	1211	1575		139470	249830
Q14683	SMC1A	sp|Q14683|SMC1A_HUMAN Structural maintenance of chromosomes protein 1A OS=Homo sapiens OX=9606 GN=SMC1A PE=1 SV=2	713	1	88.2402	0.00260543	88.734	1	K	LK(1)YSQSDLEQTK	LK(88)YSQSDLEQTK(-88)	2	2	5.5702	1217	1593		44695	26081
Q14697	GANAB	sp|Q14697|GANAB_HUMAN Neutral alpha-glucosidase AB OS=Homo sapiens OX=9606 GN=GANAB PE=1 SV=3	48	1	78.816	0.00164355	98.009	1	K	TCEESSFCK(1)R	TCEESSFCK(79)R	9	2	0.2799	1221	1598	9550	57292	52480
Q14978	NOLC1	sp|Q14978|NOLC1_HUMAN Nucleolar and coiled-body phosphoprotein 1 OS=Homo sapiens OX=9606 GN=NOLC1 PE=1 SV=2	251	1	94.1001	4.61323e-09	130.31	1	K	KQVVAK(1)APVK	K(-94)QVVAK(94)APVK(-130)	6	2	-1.0965	1226	1608	36130	87832	117920
Q15149	PLEC	sp|Q15149|PLEC_HUMAN Plectin OS=Homo sapiens OX=9606 GN=PLEC PE=1 SV=3	1552	1	76.8501	0.00702318	76.85	1	K	EEAAVDAQQQK(1)R	EEAAVDAQQQK(77)R	11	2	-2.0859	1242	1633		13085	16055
Q15149	PLEC	sp|Q15149|PLEC_HUMAN Plectin OS=Homo sapiens OX=9606 GN=PLEC PE=1 SV=3	300	1	43.272	0.0140409	67.881	1	K	EK(1)LLLWSQR	EK(43)LLLWSQR	2	2	3.2215	1243	1633		57627	71909
Q15596	NCOA2	sp|Q15596|NCOA2_HUMAN Nuclear receptor coactivator 2 OS=Homo sapiens OX=9606 GN=NCOA2 PE=1 SV=2	785	1	100.558	4.51584e-05	100.56	1;2	K	TDPASNTK(1)LIAMK(1)TEK	TDPASNTK(100)LIAMK(100)TEK(-100)	13	2	-2.0009	1270	1664		498660	955760
Q15942	ZYX	sp|Q15942|ZYX_HUMAN Zyxin OS=Homo sapiens OX=9606 GN=ZYX PE=1 SV=1	279	1	110.485	2.44852e-14	110.48	1	K	FTPVASK(1)FSPGAPGGSGSQPNQK	FTPVASK(110)FSPGAPGGSGSQPNQK(-110)	7	2	-0.8012	1275	1680		69192	121220
Q16740	CLPP	sp|Q16740|CLPP_HUMAN ATP-dependent Clp protease proteolytic subunit, mitochondrial OS=Homo sapiens OX=9606 GN=CLPP PE=1 SV=1	211	1	94.8039	0.00113992	94.804	1	K	QLYNIYAK(1)HTK	QLYNIYAK(95)HTK(-95)	8	2	-1.0716	1286	1701		14297	25940
Q53GQ0	HSD17B12	sp|Q53GQ0|DHB12_HUMAN Very-long-chain 3-oxoacyl-CoA reductase OS=Homo sapiens OX=9606 GN=HSD17B12 PE=1 SV=2	72	1	76.8501	0.00392679	76.85	1	K	SYAEELAK(1)HGMK	SYAEELAK(77)HGMK(-77)	8	2	1.6558	1299	1750		13886	23055
Q71UM5	RPS27L	sp|Q71UM5|RS27L_HUMAN Ribosomal protein eS27-like OS=Homo sapiens OX=9606 GN=RPS27L PE=1 SV=3	16	1	72.922	0.00107767	72.922	1	K	DLLHPSLEEEK(1)K	DLLHPSLEEEK(73)K(-73)	11	3	-1.8972	1340	1878		10661	13648
Q7KZF4	SND1	sp|Q7KZF4|SND1_HUMAN Staphylococcal nuclease domain-containing protein 1 OS=Homo sapiens OX=9606 GN=SND1 PE=1 SV=1	513	1	54.27	0.0238859	54.27	1	K	VADISGDTQK(1)AK	VADISGDTQK(54)AK(-54)	10	2	-2.7843	1342	1881				20503	35404
Q8IYB3	SRRM1	sp|Q8IYB3|SRRM1_HUMAN Serine/arginine repetitive matrix protein 1 OS=Homo sapiens OX=9606 GN=SRRM1 PE=1 SV=2	140	1	79.3106	0.0214063	79.311	1	K	QIEQEK(1)LASMK	QIEQEK(79)LASMK(-79)	6	2	0.47299	1358	1974	14783	79252	106570
Q8NC51	SERBP1	sp|Q8NC51|SERB1_HUMAN SERPINE1 mRNA-binding protein 1 OS=Homo sapiens OX=9606 GN=SERBP1 PE=1 SV=2	140	1	103.804	0.00970008	103.8	1	K	FEK(1)PLEEK	FEK(100)PLEEK(-100)	3	2	-1.2509	1365	2020		18090	24286
Q8NCN5	PDPR	sp|Q8NCN5|PDPR_HUMAN Pyruvate dehydrogenase phosphatase regulatory subunit, mitochondrial OS=Homo sapiens OX=9606 GN=PDPR PE=1 SV=2	854	1	58.4762	0.014195	59.731	1	K	AK(1)LYPVASLFTQK	AK(58)LYPVASLFTQK(-58)	2	2	-0.71367	1366	2023				24353	27952
Q8NEZ4	KMT2C	sp|Q8NEZ4|KMT2C_HUMAN Histone-lysine N-methyltransferase 2C OS=Homo sapiens OX=9606 GN=KMT2C PE=1 SV=3	2814	1	65.1725	0.0007675	84.309	2	K	TLVLSDK(1)HSPQK(1)K	TLVLSDK(65)HSPQK(65)K(-65)	12	2	-0.16599	1369	2035	27397	100890	129670
Q8NFC6	BOD1L1	sp|Q8NFC6|BD1L1_HUMAN Biorientation of chromosomes in cell division protein 1-like 1 OS=Homo sapiens OX=9606 GN=BOD1L1 PE=1 SV=2	2910	1	111.38	1.21608e-35	111.38	1	K	TDTGIVTVEQSPSSSK(1)LK	TDTGIVTVEQSPSSSK(110)LK(-110)	16	2	-0.78571	1372	2038		7084.1	41301
Q8TA86	RP9	sp|Q8TA86|RP9_HUMAN Retinitis pigmentosa 9 protein OS=Homo sapiens OX=9606 GN=RP9 PE=1 SV=2	118	1	63.2116	0.00615067	74.849	1	K	TGDK(1)ECPFFIK	TGDK(63)ECPFFIK(-63)	4	2	0.38393	1378	2051		31939	31222
Q8WW12	PCNP	sp|Q8WW12|PCNP_HUMAN PEST proteolytic signal-containing nuclear protein OS=Homo sapiens OX=9606 GN=PCNP PE=1 SV=2	29	1	58.3378	0.00268442	58.338	1	K	AGAAGGPEEEAEK(1)PVK	AGAAGGPEEEAEK(58)PVK(-58)	13	2	-0.21053	1388	2087		7287.9	27538
Q8WYA6	CTNNBL1	sp|Q8WYA6|CTBL1_HUMAN Beta-catenin-like protein 1 OS=Homo sapiens OX=9606 GN=CTNNBL1 PE=1 SV=1	27	1	90.7612	0.00257102	90.761	1	K	DDEEEEQK(1)MR	DDEEEEQK(91)MR	8	2	-1.282	1394	2096		8249.9	16201
Q8WYA6	CTNNBL1	sp|Q8WYA6|CTBL1_HUMAN Beta-catenin-like protein 1 OS=Homo sapiens OX=9606 GN=CTNNBL1 PE=1 SV=1	457	1	78.9316	0.00304381	78.932	1	K	YLGAMQVADK(1)K	YLGAMQVADK(79)K(-79)	10	2	-0.64992	1395	2096		25084	39938
Q8WYH8;Q9UNL4	ING5; ING4	sp|Q8WYH8|ING5_HUMAN Inhibitor of growth protein 5 OS=Homo sapiens OX=9606 GN=ING5 PE=1 SV=1;sp|Q9UNL4|ING4_HUMAN Inhibitor of growth protein 4 OS=Homo sapiens OX=9606 GN=ING4 PE=1 SV=1	226;236	1	58.6868	0.0149264	88.35	1	K	GK(1)WFCPR	GK(59)WFCPR	2	2	0.11076	1397	2097;2763		460580	73899
Q92522	H1-10	sp|Q92522|H1X_HUMAN Histone H1.10 OS=Homo sapiens OX=9606 GN=H1-10 PE=1 SV=1	19	1	55.7823	1.01502e-06	76.009	1	K	SVELEEALPVTTAEGMAK(1)K	SVELEEALPVTTAEGMAK(56)K(-56)	18	2	0.085358	1400	2104					28607	31826
Q92585	MAML1	sp|Q92585|MAML1_HUMAN Mastermind-like protein 1 OS=Homo sapiens OX=9606 GN=MAML1 PE=1 SV=3	822	1	75.5003	0.000842388	75.5	1	K	GTLNPGLTK(1)PPVPR	GTLNPGLTK(76)PPVPR	9	2	0.38552	1402	2111	29350	35839	18171
Q92945	KHSRP	sp|Q92945|FUBP2_HUMAN Far upstream element-binding protein 2 OS=Homo sapiens OX=9606 GN=KHSRP PE=1 SV=4	203	1	78.864	0.0070786	78.864	1	K	SVSLTGAPESVQK(1)AK	SVSLTGAPESVQK(79)AK(-79)	13	2	0.39636	1417	2141		29338	39960
Q96JC9	EAF1	sp|Q96JC9|EAF1_HUMAN ELL-associated factor 1 OS=Homo sapiens OX=9606 GN=EAF1 PE=1 SV=1	150	1	61.48	0.0126077	65.933	1	K	APTK(1)PPVGPK	APTK(61)PPVGPK(-61)	4	2	-1.1025	1437	2231	139350	391220	658760
Q96N67	DOCK7	sp|Q96N67|DOCK7_HUMAN Dedicator of cytokinesis protein 7 OS=Homo sapiens OX=9606 GN=DOCK7 PE=1 SV=4	1962	1	54.5835	0.00550402	72.922	1	K	AHGELHEQFK(1)R	AHGELHEQFK(55)R	10	2	0.50113	1444	2249		176850	246490
Q96PK6	RBM14	sp|Q96PK6|RBM14_HUMAN RNA-binding protein 14 OS=Homo sapiens OX=9606 GN=RBM14 PE=1 SV=2	149	1	92.4278	0.00235997	92.428	1	K	INVELSTK(1)GQK	INVELSTK(92)GQK(-92)	8	2	-3.2871	1447	2252				100840	168490
Q9BWE0	REPIN1	sp|Q9BWE0|REPI1_HUMAN Replication initiator 1 OS=Homo sapiens OX=9606 GN=REPIN1 PE=1 SV=1	33	1	85.5133	1.49336e-06	85.513	1	K	LLSGPSQESPQTLGK(1)ESR	LLSGPSQESPQTLGK(86)ESR	15	2	1.1213	1494	2380		24151	67745
Q9H0E9	BRD8	sp|Q9H0E9|BRD8_HUMAN Bromodomain-containing protein 8 OS=Homo sapiens OX=9606 GN=BRD8 PE=1 SV=2	481	0.999984	47.8442	0.000349325	48.363	1	K	DKPVPLPAPEMTVK(1)QER	DK(-48)PVPLPAPEMTVK(48)QER	14	3	-1.1821	1508	2435				35865		38759
Q9H7N4	SCAF1	sp|Q9H7N4|SFR19_HUMAN Splicing factor, arginine/serine-rich 19 OS=Homo sapiens OX=9606 GN=SCAF1 PE=1 SV=3	943	1	74.7326	0.00599015	74.733	1	K	SGGGSGGSGGQVSLK(1)K	SGGGSGGSGGQVSLK(75)K(-75)	15	2	-1.8642	1519	2491		9849.1	12731
Q9H910	JPT2	sp|Q9H910|JUPI2_HUMAN Jupiter microtubule associated homolog 2 OS=Homo sapiens OX=9606 GN=JPT2 PE=1 SV=1	142	1	62.454	0.00533941	62.454	1	K	SIPAGAEPGEK(1)GSAR	SIPAGAEPGEK(62)GSAR	11	2	-2.7015	1522	2499		280220	428830
Q9NVP1	DDX18	sp|Q9NVP1|DDX18_HUMAN ATP-dependent RNA helicase DDX18 OS=Homo sapiens OX=9606 GN=DDX18 PE=1 SV=2	7	1	47.3492	0.00798255	72.492	1	K	SHLPMK(1)LLR	SHLPMK(47)LLR	6	2	-0.28209	1558	2593	16070	118960	218630
Q9NXG2	THUMPD1	sp|Q9NXG2|THUM1_HUMAN THUMP domain-containing protein 1 OS=Homo sapiens OX=9606 GN=THUMPD1 PE=1 SV=2	15	1	44.8197	0.00537267	48.822	1	K	AAPAQQTTQPGGGK(1)R	AAPAQQTTQPGGGK(45)R	14	2	-1.0124	1564	2615		11429	14909
Q9NZ45	CISD1	sp|Q9NZ45|CISD1_HUMAN CDGSH iron-sulfur domain-containing protein 1 OS=Homo sapiens OX=9606 GN=CISD1 PE=1 SV=1	104	1	41.3172	0.00490171	41.317	1	K	HNEETGDNVGPLIIK(1)K	HNEETGDNVGPLIIK(41)K(-41)	15	3	-0.22164	1567	2634		15573	35147
Q9P0U4	CXXC1	sp|Q9P0U4|CXXC1_HUMAN CXXC-type zinc finger protein 1 OS=Homo sapiens OX=9606 GN=CXXC1 PE=1 SV=2	250	1	49.4866	0.00216176	49.487	1	K	RPLPTQQQPQPSQK(1)LGR	RPLPTQQQPQPSQK(49)LGR	14	3	1.1115	1571	2655		24506	24286
Q9ULU4	ZMYND8	sp|Q9ULU4|ZMYD8_HUMAN MYND-type zinc finger-containing chromatin reader ZMYND8 OS=Homo sapiens OX=9606 GN=ZMYND8 PE=1 SV=2	413	1	78.864	0.00438115	78.864	1	K	ILMSK(1)PVLSGGTGR	ILMSK(79)PVLSGGTGR	5	2	-1.1614	1598	2744					119010	181600
Q9UMS4	PRPF19	sp|Q9UMS4|PRP19_HUMAN Pre-mRNA-processing factor 19 OS=Homo sapiens OX=9606 GN=PRPF19 PE=1 SV=1	244	1	44.0449	0.000892421	57.042	1	K	ILTGGADK(1)NVVVFDK	ILTGGADK(44)NVVVFDK(-44)	8	2	-0.36533	1601	2754				12024	33525
Q9UNF1	MAGED2	sp|Q9UNF1|MAGD2_HUMAN Melanoma-associated antigen D2 OS=Homo sapiens OX=9606 GN=MAGED2 PE=1 SV=2	261	1	78.8877	9.10645e-10	96.313	1	K	AAK(1)LQSSQEPEAPPPR	AAK(79)LQSSQEPEAPPPR	3	2	1.7878	1604	2760		7793	11874
Q9Y263	PLAA	sp|Q9Y263|PLAP_HUMAN Phospholipase A-2-activating protein OS=Homo sapiens OX=9606 GN=PLAA PE=1 SV=2	315	1	58.3378	4.60936e-12	117.41	1	K	AFEK(1)ELSHATIDSK	AFEK(58)ELSHATIDSK(-58)	4	2	0.83574	1620	2785		9923.3	21253
Q9Y2W1	THRAP3	sp|Q9Y2W1|TR150_HUMAN Thyroid hormone receptor-associated protein 3 OS=Homo sapiens OX=9606 GN=THRAP3 PE=1 SV=2	470	1	45.1835	1.6214e-05	50.314	1	K	SGK(1)WEGLVYAPPGK	SGK(45)WEGLVYAPPGK(-45)	3	2	-0.61799	1630	2800				8718		23471
Q9Y2Z4	YARS2	sp|Q9Y2Z4|SYYM_HUMAN Tyrosine--tRNA ligase, mitochondrial OS=Homo sapiens OX=9606 GN=YARS2 PE=1 SV=2	355	1	85.8209	0.00314345	87.942	1	K	LAAEVTK(1)LVHGR	LAAEVTK(86)LVHGR	7	2	-0.69043	1638	2803					26044	18704
Q9Y570	PPME1	sp|Q9Y570|PPME1_HUMAN Protein phosphatase methylesterase 1 OS=Homo sapiens OX=9606 GN=PPME1 PE=1 SV=3	6	1	78.0425	0.000240186	78.043	1	K	SALEK(1)SMHLGR	SALEK(78)SMHLGR	5	2	3.4677	1647	2840		39552	38349
Q9Y5B0	CTDP1	sp|Q9Y5B0|CTDP1_HUMAN RNA polymerase II subunit A C-terminal domain phosphatase OS=Homo sapiens OX=9606 GN=CTDP1 PE=1 SV=3	780	1	55.2348	0.0130123	69.716	1	K	IYDSNTGK(1)LIR	IYDSNTGK(55)LIR	8	2	-1.0119	1648	2844	19645		92685
Q9Y5B9	SUPT16H	sp|Q9Y5B9|SP16H_HUMAN FACT complex subunit SPT16 OS=Homo sapiens OX=9606 GN=SUPT16H PE=1 SV=1	504	1	84.3682	0.011873	84.368	1	K	GEQQIQK(1)AR	GEQQIQK(84)AR	7	2	0.17955	1650	2846	56248	201290
Q9Y617	PSAT1	sp|Q9Y617|SERC_HUMAN Phosphoserine aminotransferase OS=Homo sapiens OX=9606 GN=PSAT1 PE=1 SV=2	117	1	87.9419	0.0099779	87.942	1	K	K(1)FGTINIVHPK	K(88)FGTINIVHPK(-88)	1	2	-2.3715	1654	2861		19752	22668
Q9Y6M9	NDUFB9	sp|Q9Y6M9|NDUB9_HUMAN NADH dehydrogenase [ubiquinone] 1 beta subcomplex subunit 9 OS=Homo sapiens OX=9606 GN=NDUFB9 PE=1 SV=3	55	0.998632	28.6331	0.00241031	71.896	1	K	FEEHK(0.001)NEK(0.999)DMAK	FEEHK(-29)NEK(29)DMAK(-52)	8	3	1.6254	1658	2883		20077	35027
