# Supplementary material for: Knockdown of SUCLG2 inhibits glioblastoma proliferation and promotes apoptosis through LMNA acetylation and the mediation of H4K16la lactylation
Source: Cell Death Discov. 2025 Nov 17;11:534. doi: 10.1038/s41420-025-02856-4 (PMC12623996; doi:10.1038/s41420-025-02856-4)
Supplement: Supplementary file 10 — IP-MS protein list [file 41420_2025_2856_MOESM10_ESM.xlsx]

## Sheet: Proteins
Protein IDs	Gene Name	Fasta headers	Number of proteins	Peptides	Razor + unique peptides	Unique peptides	Sequence coverage [%]	Mol. weight [kDa]	Intensity	LFQ intensity 229_3_1	LFQ intensity 229_3_2	LFQ intensity 229_3_3	LFQ intensity 229_NC_1	LFQ intensity 229_NC_2	LFQ intensity 229_NC_3	id	Acetyl (K) site IDs	Acetyl (K) site positions
P0DPI2;A0A0B4J2D5	GATD3	sp|P0DPI2|GAL3A_HUMAN Glutamine amidotransferase-like class 1 domain-containing protein 3, mitochondrial OS=Homo sapiens OX=9606 GN=GATD3 PE=1 SV=1;sp|A0A0B4J2D5|GAL3B_HUMAN Putative glutamine amidotransferase-like class 1 domain-containing protein 3B, mit	2	3	3	3	10.1	28.17	45070							0	0	233
P68036;A0A1B0GUS4	UBE2L3; UBE2L5	sp|P68036|UB2L3_HUMAN Ubiquitin-conjugating enzyme E2 L3 OS=Homo sapiens OX=9606 GN=UBE2L3 PE=1 SV=1;sp|A0A1B0GUS4|UB2L5_HUMAN Ubiquitin-conjugating enzyme E2 L5 OS=Homo sapiens OX=9606 GN=UBE2L5 PE=2 SV=1	2	1	1	1	5.8	17.861	141840							1
Q9BTL3;A0A3B3IU46	RAMAC; RAMACL	sp|Q9BTL3|RAMAC_HUMAN RNA guanine-N7 methyltransferase activating subunit OS=Homo sapiens OX=9606 GN=RAMAC PE=1 SV=1;sp|A0A3B3IU46|RMACL_HUMAN RNA guanine-N7 methyltransferase-activating subunit-like protein OS=Homo sapiens OX=9606 GN=RAMACL PE=3 SV=1	2	1	1	1	8.5	14.381	129840							2
A0FGR8	ESYT2	sp|A0FGR8|ESYT2_HUMAN Extended synaptotagmin-2 OS=Homo sapiens OX=9606 GN=ESYT2 PE=1 SV=1	1	3	3	3	4.7	102.36	282270		44621	50086				3	1	647
A0MZ66	SHTN1	sp|A0MZ66|SHOT1_HUMAN Shootin-1 OS=Homo sapiens OX=9606 GN=SHTN1 PE=1 SV=4	1	1	1	1	1.7	71.639	319100							4
A1L0T0	ILVBL	sp|A1L0T0|HACL2_HUMAN 2-hydroxyacyl-CoA lyase 2 OS=Homo sapiens OX=9606 GN=ILVBL PE=1 SV=2	1	2	2	2	3.3	67.867	69996							5
A1X283	SH3PXD2B	sp|A1X283|SPD2B_HUMAN SH3 and PX domain-containing protein 2B OS=Homo sapiens OX=9606 GN=SH3PXD2B PE=1 SV=3	1	4	4	4	4.6	101.58	956060	115200	94130	70667	87545	77032	82932	6
A4D1P6	WDR91	sp|A4D1P6|WDR91_HUMAN WD repeat-containing protein 91 OS=Homo sapiens OX=9606 GN=WDR91 PE=1 SV=2	1	1	1	1	1.6	83.343	28435							7
A6NDG6	PGP	sp|A6NDG6|PGP_HUMAN Glycerol-3-phosphate phosphatase OS=Homo sapiens OX=9606 GN=PGP PE=1 SV=1	1	1	1	1	4.7	34.006	14322							8
Q9NYA3;A6NDN3;A6NDK9;P0CG33	GOLGA6A; GOLGA6B	sp|Q9NYA3|GOG6A_HUMAN Golgin subfamily A member 6A OS=Homo sapiens OX=9606 GN=GOLGA6A PE=1 SV=3;sp|A6NDN3|GOG6B_HUMAN Golgin subfamily A member 6B OS=Homo sapiens OX=9606 GN=GOLGA6B PE=3 SV=3;sp|A6NDK9|GOG6C_HUMAN Golgin subfamily A member 6C OS=Homo sapie	4	1	1	1	1.6	79.945	0							9	2	595
O43251;A6NFN3;Q9NWB1	RBFOX2; RBFOX3	sp|O43251|RFOX2_HUMAN RNA binding protein fox-1 homolog 2 OS=Homo sapiens OX=9606 GN=RBFOX2 PE=1 SV=3;sp|A6NFN3|RFOX3_HUMAN RNA binding protein fox-1 homolog 3 OS=Homo sapiens OX=9606 GN=RBFOX3 PE=2 SV=4;sp|Q9NWB1|RFOX1_HUMAN RNA binding protein fox-1 homo	3	1	1	1	2.3	41.373	192020							10
A6NHL2	TUBAL3	sp|A6NHL2|TBAL3_HUMAN Tubulin alpha chain-like 3 OS=Homo sapiens OX=9606 GN=TUBAL3 PE=1 SV=2	1	5	1	1	8.5	49.908	1192700		95980	181170	109180	151320	132080	11	3;4	401;408
A6NHQ2	FBLL1	sp|A6NHQ2|FBLL1_HUMAN rRNA/tRNA 2-O-methyltransferase fibrillarin-like protein 1 OS=Homo sapiens OX=9606 GN=FBLL1 PE=3 SV=2	1	2	1	1	6.6	34.803	10866000							12
A6NHR9	SMCHD1	sp|A6NHR9|SMHD1_HUMAN Structural maintenance of chromosomes flexible hinge domain-containing protein 1 OS=Homo sapiens OX=9606 GN=SMCHD1 PE=1 SV=2	1	3	3	3	1.6	226.37	137410							13	5	1872
P61224;A6NIZ1;P62834	RAP1B; RAP1BL	sp|P61224|RAP1B_HUMAN Ras-related protein Rap-1b OS=Homo sapiens OX=9606 GN=RAP1B PE=1 SV=1;sp|A6NIZ1|RP1BL_HUMAN Ras-related protein Rap-1b-like protein OS=Homo sapiens OX=9606 GN=RAP1BL PE=2 SV=1;sp|P62834|RAP1A_HUMAN Ras-related protein Rap-1A OS=Homo s	3	3	3	2	16.3	20.825	751850			96011	80648	97881	120850	14
A8MXV4	NUDT19	sp|A8MXV4|NUD19_HUMAN Acyl-coenzyme A diphosphatase NUDT19 OS=Homo sapiens OX=9606 GN=NUDT19 PE=1 SV=1	1	2	2	2	7.2	42.233	764040		102450	98137		109130	94638	15
B9A064;P0DOY3;P0DOY2;P0DOX8;P0CG04	IGLL5; IGLC3	sp|B9A064|IGLL5_HUMAN Immunoglobulin lambda-like polypeptide 5 OS=Homo sapiens OX=9606 GN=IGLL5 PE=1 SV=2;sp|P0DOY3|IGLC3_HUMAN Immunoglobulin lambda constant 3 OS=Homo sapiens OX=9606 GN=IGLC3 PE=1 SV=1;sp|P0DOY2|IGLC2_HUMAN Immunoglobulin lambda constant	5	1	1	1	9.3	23.063	5492.4							16
E9PAV3;Q13765;Q9BZK3	NACA; NACA	sp|E9PAV3|NACAM_HUMAN Nascent polypeptide-associated complex subunit alpha, muscle-specific form OS=Homo sapiens OX=9606 GN=NACA PE=1 SV=1;sp|Q13765|NACA_HUMAN Nascent polypeptide-associated complex subunit alpha OS=Homo sapiens OX=9606 GN=NACA PE=1 SV=1	3	5	5	5	2.8	205.42	1106000	175660	50549	116210	217070	131340	138800	53	17	2005
E9PRG8	C11orf98	sp|E9PRG8|CK098_HUMAN Uncharacterized protein C11orf98 OS=Homo sapiens OX=9606 GN=C11orf98 PE=1 SV=2	1	1	1	1	10.6	14.234	259890							54
M5A8F1	ERVH48-1	sp|M5A8F1|SUPYN_HUMAN Suppressyn OS=Homo sapiens OX=9606 GN=ERVH48-1 PE=1 SV=1	1	1	1	1	5	18.128	0							55	18	136
O00115	DNASE2	sp|O00115|DNS2A_HUMAN Deoxyribonuclease-2-alpha OS=Homo sapiens OX=9606 GN=DNASE2 PE=1 SV=2	1	2	2	2	5.8	39.58	248630		29023	30305		25726	31595	56
O00116	AGPS	sp|O00116|ADAS_HUMAN Alkyldihydroxyacetonephosphate synthase, peroxisomal OS=Homo sapiens OX=9606 GN=AGPS PE=1 SV=1	1	4	4	4	7.3	72.911	2254900	226300	242680	220280	244950	326910	246310	57	19	347
O00148	DDX39A	sp|O00148|DX39A_HUMAN ATP-dependent RNA helicase DDX39A OS=Homo sapiens OX=9606 GN=DDX39A PE=1 SV=2	1	9	2	2	20.8	49.129	275720		42046	40408			41870	58
O00154	ACOT7	sp|O00154|BACH_HUMAN Cytosolic acyl coenzyme A thioester hydrolase OS=Homo sapiens OX=9606 GN=ACOT7 PE=1 SV=3	1	3	3	3	11.1	41.796	1449300		42406	144790	88983	109670	93520	59
O00159	MYO1C	sp|O00159|MYO1C_HUMAN Unconventional myosin-Ic OS=Homo sapiens OX=9606 GN=MYO1C PE=1 SV=4	1	4	4	4	3.3	121.68	4513600	497260	596870	678470	476900	496340	559760	60
O00161	SNAP23	sp|O00161|SNP23_HUMAN Synaptosomal-associated protein 23 OS=Homo sapiens OX=9606 GN=SNAP23 PE=1 SV=1	1	1	1	1	8.1	23.354	421300							61
O00170	AIP	sp|O00170|AIP_HUMAN AH receptor-interacting protein OS=Homo sapiens OX=9606 GN=AIP PE=1 SV=3	1	2	2	2	7.6	37.664	761220	129290	78781	97550	67187	33323	31842	62
O00186	STXBP3	sp|O00186|STXB3_HUMAN Syntaxin-binding protein 3 OS=Homo sapiens OX=9606 GN=STXBP3 PE=1 SV=2	1	4	4	4	7.8	67.764	2080000	189960	240830	259130	207320	246000	228440	63
O00203	AP3B1	sp|O00203|AP3B1_HUMAN AP-3 complex subunit beta-1 OS=Homo sapiens OX=9606 GN=AP3B1 PE=1 SV=3	1	2	2	2	1.6	121.32	409140		142100	107020				64
O00217	NDUFS8	sp|O00217|NDUS8_HUMAN NADH dehydrogenase [ubiquinone] iron-sulfur protein 8, mitochondrial OS=Homo sapiens OX=9606 GN=NDUFS8 PE=1 SV=1	1	1	1	1	4.3	23.705	2258900							65
O00231	PSMD11	sp|O00231|PSD11_HUMAN 26S proteasome non-ATPase regulatory subunit 11 OS=Homo sapiens OX=9606 GN=PSMD11 PE=1 SV=3	1	7	7	7	19.9	47.463	13192000	2080200	1786400	1567900	1249700	1399600	1275500	66	20	32
O00232	PSMD12	sp|O00232|PSD12_HUMAN 26S proteasome non-ATPase regulatory subunit 12 OS=Homo sapiens OX=9606 GN=PSMD12 PE=1 SV=3	1	4	4	4	8.1	52.904	1193600	186310	195290		193730		214980	67	21	212
O00233	PSMD9	sp|O00233|PSMD9_HUMAN 26S proteasome non-ATPase regulatory subunit 9 OS=Homo sapiens OX=9606 GN=PSMD9 PE=1 SV=3	1	1	1	1	4.9	24.682	42537							68
O00257	CBX4	sp|O00257|CBX4_HUMAN E3 SUMO-protein ligase CBX4 OS=Homo sapiens OX=9606 GN=CBX4 PE=1 SV=3	1	2	2	2	4.1	61.367	237720		35717	42610				69
O00264	PGRMC1	sp|O00264|PGRC1_HUMAN Membrane-associated progesterone receptor component 1 OS=Homo sapiens OX=9606 GN=PGRMC1 PE=1 SV=3	1	1	1	1	7.2	21.671	924390							70
O00267	SUPT5H	sp|O00267|SPT5H_HUMAN Transcription elongation factor SPT5 OS=Homo sapiens OX=9606 GN=SUPT5H PE=1 SV=1	1	5	5	5	6.6	121	941270		119370	125840	46278	50924	52485	71
O00287	RFXAP	sp|O00287|RFXAP_HUMAN Regulatory factor X-associated protein OS=Homo sapiens OX=9606 GN=RFXAP PE=1 SV=1	1	1	1	1	5.9	28.232	44613							72
O00299	CLIC1	sp|O00299|CLIC1_HUMAN Chloride intracellular channel protein 1 OS=Homo sapiens OX=9606 GN=CLIC1 PE=1 SV=4	1	7	7	7	29.9	26.922	2497400	219040	192770	178510	132210	138010	127880	73	22	131
O00303	EIF3F	sp|O00303|EIF3F_HUMAN Eukaryotic translation initiation factor 3 subunit F OS=Homo sapiens OX=9606 GN=EIF3F PE=1 SV=1	1	4	4	4	12.9	37.563	4450800	337540	449760	415280	267430	290750	235340	74
O00410	IPO5	sp|O00410|IPO5_HUMAN Importin-5 OS=Homo sapiens OX=9606 GN=IPO5 PE=1 SV=4	1	4	4	4	4.7	123.63	268380							75
O00411	POLRMT	sp|O00411|RPOM_HUMAN DNA-directed RNA polymerase, mitochondrial OS=Homo sapiens OX=9606 GN=POLRMT PE=1 SV=2	1	1	1	1	1.4	138.62	116070			50384		18421		76
O00422	SAP18	sp|O00422|SAP18_HUMAN Histone deacetylase complex subunit SAP18 OS=Homo sapiens OX=9606 GN=SAP18 PE=1 SV=1	1	1	1	1	4.6	17.561	7504800							77
O00425	IGF2BP3	sp|O00425|IF2B3_HUMAN Insulin-like growth factor 2 mRNA-binding protein 3 OS=Homo sapiens OX=9606 GN=IGF2BP3 PE=1 SV=2	1	2	2	2	5.2	63.704	18078							78
O00429	DNM1L	sp|O00429|DNM1L_HUMAN Dynamin-1-like protein OS=Homo sapiens OX=9606 GN=DNM1L PE=1 SV=2	1	4	4	4	5.8	81.876	1556800	127210	235400	201260	161360	158920	135380	79
O00461	GOLIM4	sp|O00461|GOLI4_HUMAN Golgi integral membrane protein 4 OS=Homo sapiens OX=9606 GN=GOLIM4 PE=1 SV=1	1	2	2	2	3.4	81.879	158870							80	23	156
O00469	PLOD2	sp|O00469|PLOD2_HUMAN Procollagen-lysine,2-oxoglutarate 5-dioxygenase 2 OS=Homo sapiens OX=9606 GN=PLOD2 PE=1 SV=2	1	1	1	1	1.6	84.685	59942							81
O00483	NDUFA4	sp|O00483|NDUA4_HUMAN Cytochrome c oxidase subunit NDUFA4 OS=Homo sapiens OX=9606 GN=NDUFA4 PE=1 SV=1	1	3	3	3	29.6	9.3697	1264100			170020	218520	216340	228740	82	24	73
O00487	PSMD14	sp|O00487|PSDE_HUMAN 26S proteasome non-ATPase regulatory subunit 14 OS=Homo sapiens OX=9606 GN=PSMD14 PE=1 SV=1	1	2	2	2	8.4	34.577	614710							83
O00505;O00629	KPNA3; KPNA4	sp|O00505|IMA4_HUMAN Importin subunit alpha-4 OS=Homo sapiens OX=9606 GN=KPNA3 PE=1 SV=2;sp|O00629|IMA3_HUMAN Importin subunit alpha-3 OS=Homo sapiens OX=9606 GN=KPNA4 PE=1 SV=1	2	2	2	1	4.6	57.81	11450							84
O00512	BCL9	sp|O00512|BCL9_HUMAN B-cell CLL/lymphoma 9 protein OS=Homo sapiens OX=9606 GN=BCL9 PE=1 SV=4	1	1	1	1	1.6	149.29	0							85	25	171
O00541	PES1	sp|O00541|PESC_HUMAN Pescadillo homolog OS=Homo sapiens OX=9606 GN=PES1 PE=1 SV=1	1	2	2	2	3.9	68.002	295720							86	26	152
O00560	SDCBP	sp|O00560|SDCB1_HUMAN Syntenin-1 OS=Homo sapiens OX=9606 GN=SDCBP PE=1 SV=1	1	2	2	2	9.4	32.444	575220			114620		120030	89576	87
O00567	NOP56	sp|O00567|NOP56_HUMAN Nucleolar protein 56 OS=Homo sapiens OX=9606 GN=NOP56 PE=1 SV=4	1	9	9	9	15.2	66.049	1673600	117330	82278	109410	152780	173900	151460	88	27	87
O00571;O15523	DDX3X; DDX3Y	sp|O00571|DDX3X_HUMAN ATP-dependent RNA helicase DDX3X OS=Homo sapiens OX=9606 GN=DDX3X PE=1 SV=3;sp|O15523|DDX3Y_HUMAN ATP-dependent RNA helicase DDX3Y OS=Homo sapiens OX=9606 GN=DDX3Y PE=1 SV=2	2	9	8	8	16.9	73.243	2501600	206520	189790	197450	177500	240750	213620	89
O00592	PODXL	sp|O00592|PODXL_HUMAN Podocalyxin OS=Homo sapiens OX=9606 GN=PODXL PE=1 SV=2	1	2	2	2	4.3	58.635	90470							90	28	394
O00625	PIR	sp|O00625|PIR_HUMAN Pirin OS=Homo sapiens OX=9606 GN=PIR PE=1 SV=1	1	3	3	3	11.4	32.113	208740							91
O00712	NFIB	sp|O00712|NFIB_HUMAN Nuclear factor 1 B-type OS=Homo sapiens OX=9606 GN=NFIB PE=1 SV=2	1	1	1	1	4.3	47.441	0							92	29;30	318;321
O00743	PPP6C	sp|O00743|PPP6_HUMAN Serine/threonine-protein phosphatase 6 catalytic subunit OS=Homo sapiens OX=9606 GN=PPP6C PE=1 SV=1	1	1	1	1	4.3	35.144	129770							93
O00754	MAN2B1	sp|O00754|MA2B1_HUMAN Lysosomal alpha-mannosidase OS=Homo sapiens OX=9606 GN=MAN2B1 PE=1 SV=3	1	5	5	5	5.5	113.74	1598200	169870	205400	173250	179030	175000	177880	94
O14497	ARID1A	sp|O14497|ARI1A_HUMAN AT-rich interactive domain-containing protein 1A OS=Homo sapiens OX=9606 GN=ARID1A PE=1 SV=3	1	5	5	5	3.5	242.04	119120		32250	38154				95	31;32;33	250;980;1612
O14561	NDUFAB1	sp|O14561|ACPM_HUMAN Acyl carrier protein, mitochondrial OS=Homo sapiens OX=9606 GN=NDUFAB1 PE=1 SV=3	1	3	3	2	11.5	17.417	766100							96	34	92
O14579	COPE	sp|O14579|COPE_HUMAN Coatomer subunit epsilon OS=Homo sapiens OX=9606 GN=COPE PE=1 SV=3	1	1	1	1	3.6	34.482	11138							97
O14646	CHD1	sp|O14646|CHD1_HUMAN Chromodomain-helicase-DNA-binding protein 1 OS=Homo sapiens OX=9606 GN=CHD1 PE=1 SV=2	1	1	1	1	1	196.69	380500							98
O14656	TOR1A	sp|O14656|TOR1A_HUMAN Torsin-1A OS=Homo sapiens OX=9606 GN=TOR1A PE=1 SV=1	1	2	2	2	8.4	37.808	382640			56311	58750	51903	51440	99
O14657	TOR1B	sp|O14657|TOR1B_HUMAN Torsin-1B OS=Homo sapiens OX=9606 GN=TOR1B PE=1 SV=2	1	1	1	1	4.5	37.978	86318							100
O14672	ADAM10	sp|O14672|ADA10_HUMAN Disintegrin and metalloproteinase domain-containing protein 10 OS=Homo sapiens OX=9606 GN=ADAM10 PE=1 SV=1	1	1	1	1	1.9	84.141	991100							101
O14681	EI24	sp|O14681|EI24_HUMAN Etoposide-induced protein 2.4 homolog OS=Homo sapiens OX=9606 GN=EI24 PE=1 SV=4	1	2	2	2	7.1	38.964	2351600							102
O14686	KMT2D	sp|O14686|KMT2D_HUMAN Histone-lysine N-methyltransferase 2D OS=Homo sapiens OX=9606 GN=KMT2D PE=1 SV=2	1	3	3	3	0.9	593.38	0							103	35;36;37	2985;3079;3119
O14734	ACOT8	sp|O14734|ACOT8_HUMAN Acyl-coenzyme A thioesterase 8 OS=Homo sapiens OX=9606 GN=ACOT8 PE=1 SV=1	1	2	2	2	4.7	35.914	1112700	165450	183880	98721	180890	163110	179910	104
O14735	CDIPT	sp|O14735|CDIPT_HUMAN CDP-diacylglycerol--inositol 3-phosphatidyltransferase OS=Homo sapiens OX=9606 GN=CDIPT PE=1 SV=1	1	2	2	2	10.8	23.539	1128200							105
O14773	TPP1	sp|O14773|TPP1_HUMAN Tripeptidyl-peptidase 1 OS=Homo sapiens OX=9606 GN=TPP1 PE=1 SV=2	1	2	2	2	5	61.247	591300		82177	98442	61658	103040	52971	106
O14776	TCERG1	sp|O14776|TCRG1_HUMAN Transcription elongation regulator 1 OS=Homo sapiens OX=9606 GN=TCERG1 PE=1 SV=2	1	4	4	3	3.8	123.9	2107100		441790	352590		323400	348130	107
O14818;Q8TAA3	PSMA7; PSMA8	sp|O14818|PSA7_HUMAN Proteasome subunit alpha type-7 OS=Homo sapiens OX=9606 GN=PSMA7 PE=1 SV=1;sp|Q8TAA3|PSMA8_HUMAN Proteasome subunit alpha-type 8 OS=Homo sapiens OX=9606 GN=PSMA8 PE=2 SV=3	2	2	2	2	9.3	27.887	709440	90233	129880	70949	67641	76818	77480	108	38	52
O14828	SCAMP3	sp|O14828|SCAM3_HUMAN Secretory carrier-associated membrane protein 3 OS=Homo sapiens OX=9606 GN=SCAMP3 PE=1 SV=3	1	2	2	2	9.2	38.287	4343000	553290	923400	835100	830830	817870	313960	109
O14874	BCKDK	sp|O14874|BCKD_HUMAN Branched-chain alpha-ketoacid dehydrogenase kinase OS=Homo sapiens OX=9606 GN=BCKDK PE=1 SV=2	1	1	1	1	2.9	46.36	0							110	39	89
O14880	MGST3	sp|O14880|MGST3_HUMAN Glutathione S-transferase 3, mitochondrial OS=Homo sapiens OX=9606 GN=MGST3 PE=1 SV=1	1	2	2	2	17.8	16.516	324420							111
O14908	GIPC1	sp|O14908|GIPC1_HUMAN PDZ domain-containing protein GIPC1 OS=Homo sapiens OX=9606 GN=GIPC1 PE=1 SV=2	1	1	1	1	4.8	36.049	118820							112
O14936	CASK	sp|O14936|CSKP_HUMAN Peripheral plasma membrane protein CASK OS=Homo sapiens OX=9606 GN=CASK PE=1 SV=3	1	1	1	1	1.3	105.12	162620							113
O14949	UQCRQ	sp|O14949|QCR8_HUMAN Cytochrome b-c1 complex subunit 8 OS=Homo sapiens OX=9606 GN=UQCRQ PE=1 SV=4	1	1	1	1	15.9	9.9062	84819							114
P19105;O14950;P24844	MYL12A; MYL12B	sp|P19105|ML12A_HUMAN Myosin regulatory light chain 12A OS=Homo sapiens OX=9606 GN=MYL12A PE=1 SV=2;sp|O14950|ML12B_HUMAN Myosin regulatory light chain 12B OS=Homo sapiens OX=9606 GN=MYL12B PE=1 SV=2;sp|P24844|MYL9_HUMAN Myosin regulatory light polypeptide	3	6	6	6	42.1	19.794	2288700	269380	205460	264480	216560	224020	277190	115
O14974	PPP1R12A	sp|O14974|MYPT1_HUMAN Protein phosphatase 1 regulatory subunit 12A OS=Homo sapiens OX=9606 GN=PPP1R12A PE=1 SV=1	1	3	3	3	3.6	115.28	699060	68659	87149	83769	57736	56311	56277	116
O14979	HNRNPDL	sp|O14979|HNRDL_HUMAN Heterogeneous nuclear ribonucleoprotein D-like OS=Homo sapiens OX=9606 GN=HNRNPDL PE=1 SV=3	1	6	5	5	14	46.437	2707200	149590	105900	201800	279500	298210	272820	117
O14980	XPO1	sp|O14980|XPO1_HUMAN Exportin-1 OS=Homo sapiens OX=9606 GN=XPO1 PE=1 SV=1	1	9	9	9	10	123.38	1733100	85642	203090	221030	50334	75709	68524	118	40	757
O15031	PLXNB2	sp|O15031|PLXB2_HUMAN Plexin-B2 OS=Homo sapiens OX=9606 GN=PLXNB2 PE=1 SV=3	1	1	1	1	0.9	205.12	39538							119
O15042	U2SURP	sp|O15042|SR140_HUMAN U2 snRNP-associated SURP motif-containing protein OS=Homo sapiens OX=9606 GN=U2SURP PE=1 SV=2	1	4	4	3	4	118.29	625810		100310	60203	83097		76246	120	41	88
O15061	SYNM	sp|O15061|SYNEM_HUMAN Synemin OS=Homo sapiens OX=9606 GN=SYNM PE=1 SV=3	1	14	14	14	11	172.87	21511000	2599900	2854600	2444700	2361700	2608700	2260400	121
O15066	KIF3B	sp|O15066|KIF3B_HUMAN Kinesin-like protein KIF3B OS=Homo sapiens OX=9606 GN=KIF3B PE=1 SV=1	1	1	1	1	1.1	85.124	305750							122
O15067	PFAS	sp|O15067|PUR4_HUMAN Phosphoribosylformylglycinamidine synthase OS=Homo sapiens OX=9606 GN=PFAS PE=1 SV=4	1	4	4	4	3.4	144.73	1236900	172480	284960	112860	54480	90897	108080	123
O15084	ANKRD28	sp|O15084|ANR28_HUMAN Serine/threonine-protein phosphatase 6 regulatory ankyrin repeat subunit A OS=Homo sapiens OX=9606 GN=ANKRD28 PE=1 SV=5	1	1	1	1	1.5	112.96	38684							124
O15118	NPC1	sp|O15118|NPC1_HUMAN NPC intracellular cholesterol transporter 1 OS=Homo sapiens OX=9606 GN=NPC1 PE=1 SV=2	1	2	2	2	1.5	142.17	939990							125
O15120	AGPAT2	sp|O15120|PLCB_HUMAN 1-acyl-sn-glycerol-3-phosphate acyltransferase beta OS=Homo sapiens OX=9606 GN=AGPAT2 PE=1 SV=1	1	1	1	1	6.1	30.914	73807							126
O15127	SCAMP2	sp|O15127|SCAM2_HUMAN Secretory carrier-associated membrane protein 2 OS=Homo sapiens OX=9606 GN=SCAMP2 PE=1 SV=2	1	1	1	1	6.1	36.648	51415							127
O15143	ARPC1B	sp|O15143|ARC1B_HUMAN Actin-related protein 2/3 complex subunit 1B OS=Homo sapiens OX=9606 GN=ARPC1B PE=1 SV=3	1	6	6	6	23.7	40.949	3148800	228370	426990	368180	205460	219570	257350	128
O15144	ARPC2	sp|O15144|ARPC2_HUMAN Actin-related protein 2/3 complex subunit 2 OS=Homo sapiens OX=9606 GN=ARPC2 PE=1 SV=1	1	6	6	6	18.7	34.333	1902500	204960	148390	146970	132040	139090	123000	129	42;43	117;256
O15145	ARPC3	sp|O15145|ARPC3_HUMAN Actin-related protein 2/3 complex subunit 3 OS=Homo sapiens OX=9606 GN=ARPC3 PE=1 SV=3	1	2	2	2	13.5	20.546	38377							130
O15155	BET1	sp|O15155|BET1_HUMAN BET1 homolog OS=Homo sapiens OX=9606 GN=BET1 PE=1 SV=1	1	1	1	1	9.3	13.289	78740							131
O15173	PGRMC2	sp|O15173|PGRC2_HUMAN Membrane-associated progesterone receptor component 2 OS=Homo sapiens OX=9606 GN=PGRMC2 PE=1 SV=1	1	4	4	4	22	23.818	989270	152060	98029	103400	135990	120100	124810	132
O15213	WDR46	sp|O15213|WDR46_HUMAN WD repeat-containing protein 46 OS=Homo sapiens OX=9606 GN=WDR46 PE=1 SV=3	1	1	1	1	2.3	68.07	222560							133
O15226	NKRF	sp|O15226|NKRF_HUMAN NF-kappa-B-repressing factor OS=Homo sapiens OX=9606 GN=NKRF PE=1 SV=2	1	2	2	2	3	77.672	1955900	202880	258710	203600	230770	212890	226940	134
O15258	RER1	sp|O15258|RER1_HUMAN Protein RER1 OS=Homo sapiens OX=9606 GN=RER1 PE=1 SV=1	1	1	1	1	6.6	22.958	15545							135
O15260	SURF4	sp|O15260|SURF4_HUMAN Surfeit locus protein 4 OS=Homo sapiens OX=9606 GN=SURF4 PE=1 SV=3	1	3	3	3	13	30.394	4829300	350540	696030	871260	747370	592190	672040	136
O15265	ATXN7	sp|O15265|ATX7_HUMAN Ataxin-7 OS=Homo sapiens OX=9606 GN=ATXN7 PE=1 SV=1	1	1	1	1	2	95.45	0							137	44	220
O15269	SPTLC1	sp|O15269|SPTC1_HUMAN Serine palmitoyltransferase 1 OS=Homo sapiens OX=9606 GN=SPTLC1 PE=1 SV=1	1	2	2	2	5.3	52.743	533070		77861	84142		83729	71601	138
O15305	PMM2	sp|O15305|PMM2_HUMAN Phosphomannomutase 2 OS=Homo sapiens OX=9606 GN=PMM2 PE=1 SV=1	1	1	1	1	5.3	28.082	316910							139
O15321	TM9SF1	sp|O15321|TM9S1_HUMAN Transmembrane 9 superfamily member 1 OS=Homo sapiens OX=9606 GN=TM9SF1 PE=2 SV=2	1	2	2	2	3.3	68.86	114320							140
O15347	HMGB3	sp|O15347|HMGB3_HUMAN High mobility group protein B3 OS=Homo sapiens OX=9606 GN=HMGB3 PE=1 SV=4	1	2	2	2	12.5	22.98	225350			31646	17593	28662	33307	141
O15355	PPM1G	sp|O15355|PPM1G_HUMAN Protein phosphatase 1G OS=Homo sapiens OX=9606 GN=PPM1G PE=1 SV=1	1	2	2	2	7.7	59.271	0							142	45;46	247;519
O15371	EIF3D	sp|O15371|EIF3D_HUMAN Eukaryotic translation initiation factor 3 subunit D OS=Homo sapiens OX=9606 GN=EIF3D PE=1 SV=1	1	4	4	4	8.8	63.972	1057800	204650	227780	137940			114520	143	47	426
O15372	EIF3H	sp|O15372|EIF3H_HUMAN Eukaryotic translation initiation factor 3 subunit H OS=Homo sapiens OX=9606 GN=EIF3H PE=1 SV=1	1	2	2	2	6.5	39.93	751490							144
O15397	IPO8	sp|O15397|IPO8_HUMAN Importin-8 OS=Homo sapiens OX=9606 GN=IPO8 PE=1 SV=2	1	2	2	2	2.4	119.94	424170							145
O15427	SLC16A3	sp|O15427|MOT4_HUMAN Monocarboxylate transporter 4 OS=Homo sapiens OX=9606 GN=SLC16A3 PE=1 SV=1	1	2	2	2	4.5	49.469	134360							146
O15439	ABCC4	sp|O15439|MRP4_HUMAN ATP-binding cassette sub-family C member 4 OS=Homo sapiens OX=9606 GN=ABCC4 PE=1 SV=3	1	2	2	2	1.8	149.52	91150		16947	21128				147
O15460	P4HA2	sp|O15460|P4HA2_HUMAN Prolyl 4-hydroxylase subunit alpha-2 OS=Homo sapiens OX=9606 GN=P4HA2 PE=1 SV=1	1	7	7	7	15.5	60.901	6933100	768720	1210900	1187700	1179900	1300600	1101300	148
O15479	MAGEB2	sp|O15479|MAGB2_HUMAN Melanoma-associated antigen B2 OS=Homo sapiens OX=9606 GN=MAGEB2 PE=1 SV=3	1	1	1	1	2.5	35.277	42718							149
O15550	KDM6A	sp|O15550|KDM6A_HUMAN Lysine-specific demethylase 6A OS=Homo sapiens OX=9606 GN=KDM6A PE=1 SV=2	1	1	1	1	1.6	154.17	0							150	48	799
O43143	DHX15	sp|O43143|DHX15_HUMAN ATP-dependent RNA helicase DHX15 OS=Homo sapiens OX=9606 GN=DHX15 PE=1 SV=2	1	8	8	8	11.7	90.932	8925300	399570	700870	730940	521340	600010	504510	151
O43156	TTI1	sp|O43156|TTI1_HUMAN TELO2-interacting protein 1 homolog OS=Homo sapiens OX=9606 GN=TTI1 PE=1 SV=3	1	2	2	2	2	122.07	192170		49833	33930				152
O43169	CYB5B	sp|O43169|CYB5B_HUMAN Cytochrome b5 type B OS=Homo sapiens OX=9606 GN=CYB5B PE=1 SV=3	1	4	4	4	36.7	16.694	1017900	143700	94460	102050	182030	103550	183310	153
O43172	PRPF4	sp|O43172|PRP4_HUMAN U4/U6 small nuclear ribonucleoprotein Prp4 OS=Homo sapiens OX=9606 GN=PRPF4 PE=1 SV=2	1	3	3	3	6.7	58.449	714520		62688	67206	66963	71069	64525	154
O43175	PHGDH	sp|O43175|SERA_HUMAN D-3-phosphoglycerate dehydrogenase OS=Homo sapiens OX=9606 GN=PHGDH PE=1 SV=4	1	3	3	3	6.4	56.65	7874600	1625100	1735200	1385500	932940	1111200	848570	155
O43181	NDUFS4	sp|O43181|NDUS4_HUMAN NADH dehydrogenase [ubiquinone] iron-sulfur protein 4, mitochondrial OS=Homo sapiens OX=9606 GN=NDUFS4 PE=1 SV=1	1	1	1	1	5.7	20.108	1296600							156
O43237	DYNC1LI2	sp|O43237|DC1L2_HUMAN Cytoplasmic dynein 1 light intermediate chain 2 OS=Homo sapiens OX=9606 GN=DYNC1LI2 PE=1 SV=1	1	3	3	3	8.9	54.099	1361100	92693	106450	190750	124280	146230	155620	157
O43242	PSMD3	sp|O43242|PSMD3_HUMAN 26S proteasome non-ATPase regulatory subunit 3 OS=Homo sapiens OX=9606 GN=PSMD3 PE=1 SV=2	1	6	6	6	12	60.977	1203100	72698	104240	98579	61786	73944	73889	158
O43252	PAPSS1	sp|O43252|PAPS1_HUMAN Bifunctional 3-phosphoadenosine 5-phosphosulfate synthase 1 OS=Homo sapiens OX=9606 GN=PAPSS1 PE=1 SV=2	1	6	6	5	11.9	70.832	868670		100960	164640	64368	93759	92234	159
O43257	ZNHIT1	sp|O43257|ZNHI1_HUMAN Zinc finger HIT domain-containing protein 1 OS=Homo sapiens OX=9606 GN=ZNHIT1 PE=1 SV=1	1	1	1	1	8.4	17.536	0							160	49	66
O43286	B4GALT5	sp|O43286|B4GT5_HUMAN Beta-1,4-galactosyltransferase 5 OS=Homo sapiens OX=9606 GN=B4GALT5 PE=1 SV=1	1	1	1	1	2.1	45.118	84727							161
O43290	SART1	sp|O43290|SNUT1_HUMAN U4/U6.U5 tri-snRNP-associated protein 1 OS=Homo sapiens OX=9606 GN=SART1 PE=1 SV=1	1	4	4	4	6.6	90.254	12143000	1453100	2272900	1361500	1667100	1496400	1519500	162
O43292	GPAA1	sp|O43292|GPAA1_HUMAN Glycosylphosphatidylinositol anchor attachment 1 protein OS=Homo sapiens OX=9606 GN=GPAA1 PE=1 SV=3	1	2	2	2	3.9	67.622	748640							163
O43390	HNRNPR	sp|O43390|HNRPR_HUMAN Heterogeneous nuclear ribonucleoprotein R OS=Homo sapiens OX=9606 GN=HNRNPR PE=1 SV=1	1	14	14	9	24.8	70.942	29257000	2080100	2241400	2387900	2556800	2792500	2327900	164
O43396	TXNL1	sp|O43396|TXNL1_HUMAN Thioredoxin-like protein 1 OS=Homo sapiens OX=9606 GN=TXNL1 PE=1 SV=3	1	4	4	4	14.5	32.251	439330	42469	43387	50004	31163	39125	33139	165
O43399	TPD52L2	sp|O43399|TPD54_HUMAN Tumor protein D54 OS=Homo sapiens OX=9606 GN=TPD52L2 PE=1 SV=2	1	4	4	4	26.2	22.237	9563300	1036800	1666700	1290300	1002000	1049200	1022700	166
O43447	PPIH	sp|O43447|PPIH_HUMAN Peptidyl-prolyl cis-trans isomerase H OS=Homo sapiens OX=9606 GN=PPIH PE=1 SV=1	1	1	1	1	6.2	19.208	0							167	50	101
O43451	MGAM	sp|O43451|MGA_HUMAN Maltase-glucoamylase OS=Homo sapiens OX=9606 GN=MGAM PE=1 SV=6	1	1	1	1	0.5	312.02	1069500							168
O43464	HTRA2	sp|O43464|HTRA2_HUMAN Serine protease HTRA2, mitochondrial OS=Homo sapiens OX=9606 GN=HTRA2 PE=1 SV=2	1	1	1	1	2.6	48.84	130880							169
O43491	EPB41L2	sp|O43491|E41L2_HUMAN Band 4.1-like protein 2 OS=Homo sapiens OX=9606 GN=EPB41L2 PE=1 SV=1	1	2	2	2	2.2	112.59	802840	157040	143750	171250		178110		170
O43493	TGOLN2	sp|O43493|TGON2_HUMAN Trans-Golgi network integral membrane protein 2 OS=Homo sapiens OX=9606 GN=TGOLN2 PE=1 SV=4	1	3	3	3	8.5	45.879	292090		41930	43766		37257	39915	171
O43505	B4GAT1	sp|O43505|B4GA1_HUMAN Beta-1,4-glucuronyltransferase 1 OS=Homo sapiens OX=9606 GN=B4GAT1 PE=1 SV=1	1	1	1	1	3.9	47.119	556920							172
O43592	XPOT	sp|O43592|XPOT_HUMAN Exportin-T OS=Homo sapiens OX=9606 GN=XPOT PE=1 SV=2	1	2	2	2	2.6	109.96	84878							173
O43615	TIMM44	sp|O43615|TIM44_HUMAN Mitochondrial import inner membrane translocase subunit TIM44 OS=Homo sapiens OX=9606 GN=TIMM44 PE=1 SV=2	1	1	1	1	2.7	51.355	22994							174
O43633	CHMP2A	sp|O43633|CHM2A_HUMAN Charged multivesicular body protein 2a OS=Homo sapiens OX=9606 GN=CHMP2A PE=1 SV=1	1	2	2	2	9.9	25.104	550960							175	51	94
O43660	PLRG1	sp|O43660|PLRG1_HUMAN Pleiotropic regulator 1 OS=Homo sapiens OX=9606 GN=PLRG1 PE=1 SV=1	1	7	7	7	15.4	57.193	3196400	439730	452920	430770	434770	443740	444580	176
O43663	PRC1	sp|O43663|PRC1_HUMAN Protein regulator of cytokinesis 1 OS=Homo sapiens OX=9606 GN=PRC1 PE=1 SV=2	1	1	1	1	1.8	71.606	35041							177
O43670	ZNF207	sp|O43670|ZN207_HUMAN BUB3-interacting and GLEBS motif-containing protein ZNF207 OS=Homo sapiens OX=9606 GN=ZNF207 PE=1 SV=1	1	1	1	1	4.2	50.75	0							178	52	350
O43674	NDUFB5	sp|O43674|NDUB5_HUMAN NADH dehydrogenase [ubiquinone] 1 beta subcomplex subunit 5, mitochondrial OS=Homo sapiens OX=9606 GN=NDUFB5 PE=1 SV=1	1	2	2	2	12.7	21.75	429390			69090			78281	179
O43676	NDUFB3	sp|O43676|NDUB3_HUMAN NADH dehydrogenase [ubiquinone] 1 beta subcomplex subunit 3 OS=Homo sapiens OX=9606 GN=NDUFB3 PE=1 SV=3	1	2	2	2	22.4	11.402	275430							180	53	34
O43681	GET3	sp|O43681|GET3_HUMAN ATPase GET3 OS=Homo sapiens OX=9606 GN=GET3 PE=1 SV=2	1	1	1	1	3.7	38.792	733750							181
O43684	BUB3	sp|O43684|BUB3_HUMAN Mitotic checkpoint protein BUB3 OS=Homo sapiens OX=9606 GN=BUB3 PE=1 SV=1	1	3	3	3	9.5	37.154	2376000	352840	351940	324180	320450	430710	353770	182
O43707;Q9H254	ACTN4	sp|O43707|ACTN4_HUMAN Alpha-actinin-4 OS=Homo sapiens OX=9606 GN=ACTN4 PE=1 SV=2	2	37	37	22	43.5	104.85	40099000	1457900	1143200	1370900	1849200	1929400	2034000	183	54;55;56;57	50;323;417;859
O43719	HTATSF1	sp|O43719|HTSF1_HUMAN 17S U2 SnRNP complex component HTATSF1 OS=Homo sapiens OX=9606 GN=HTATSF1 PE=1 SV=1	1	2	2	2	4	85.852	234830		21877	44774		38364	39762	184
O43731	KDELR3	sp|O43731|ERD23_HUMAN ER lumen protein-retaining receptor 3 OS=Homo sapiens OX=9606 GN=KDELR3 PE=1 SV=1	1	2	2	2	8.9	25.027	454170			76509		60455	59695	185
O43765	SGTA	sp|O43765|SGTA_HUMAN Small glutamine-rich tetratricopeptide repeat-containing protein alpha OS=Homo sapiens OX=9606 GN=SGTA PE=1 SV=1	1	2	2	2	7	34.063	294710			45115		34530	33844	186
O43768;P56211	ENSA	sp|O43768|ENSA_HUMAN Alpha-endosulfine OS=Homo sapiens OX=9606 GN=ENSA PE=1 SV=1	2	3	3	2	21.5	13.389	46523							187	58	114
O43776	NARS1	sp|O43776|SYNC_HUMAN Asparagine--tRNA ligase, cytoplasmic OS=Homo sapiens OX=9606 GN=NARS1 PE=1 SV=1	1	6	6	6	11.7	62.942	1592900	131270	109870	180700	120410	136200	125800	188
O43809	NUDT21	sp|O43809|CPSF5_HUMAN Cleavage and polyadenylation specificity factor subunit 5 OS=Homo sapiens OX=9606 GN=NUDT21 PE=1 SV=1	1	5	5	5	24.7	26.227	5224400		294930	689650	925670	1006300	911740	189	59	23
O43813	LANCL1	sp|O43813|LANC1_HUMAN Glutathione S-transferase LANCL1 OS=Homo sapiens OX=9606 GN=LANCL1 PE=1 SV=1	1	1	1	1	3.3	45.283	0							190	60	128
O43837	IDH3B	sp|O43837|IDH3B_HUMAN Isocitrate dehydrogenase [NAD] subunit beta, mitochondrial OS=Homo sapiens OX=9606 GN=IDH3B PE=1 SV=2	1	6	6	6	16.4	42.183	2792900	187070	182200	187120	301000	262230	232920	191
O43847	NRDC	sp|O43847|NRDC_HUMAN Nardilysin OS=Homo sapiens OX=9606 GN=NRDC PE=1 SV=3	1	3	3	3	2.9	131.7	213160		25201	41704			16128	192
O43852	CALU	sp|O43852|CALU_HUMAN Calumenin OS=Homo sapiens OX=9606 GN=CALU PE=1 SV=2	1	8	8	8	32.7	37.106	22733000	3857000	2638500	3622500	3989500	3581400	4557900	193
O43854	EDIL3	sp|O43854|EDIL3_HUMAN EGF-like repeat and discoidin I-like domain-containing protein 3 OS=Homo sapiens OX=9606 GN=EDIL3 PE=1 SV=1	1	2	2	2	5.8	53.764	26160							194
O43865;Q96HN2	AHCYL1; AHCYL2	sp|O43865|SAHH2_HUMAN S-adenosylhomocysteine hydrolase-like protein 1 OS=Homo sapiens OX=9606 GN=AHCYL1 PE=1 SV=2;sp|Q96HN2|SAHH3_HUMAN Adenosylhomocysteinase 3 OS=Homo sapiens OX=9606 GN=AHCYL2 PE=1 SV=1	2	2	2	2	4.9	58.951	895270							195	61	270
O60216;Q9H4I0	RAD21	sp|O60216|RAD21_HUMAN Double-strand-break repair protein rad21 homolog OS=Homo sapiens OX=9606 GN=RAD21 PE=1 SV=2	2	5	5	5	9.4	71.689	1582200		103920	145840	71393	141640	121110	197
O60220	TIMM8A	sp|O60220|TIM8A_HUMAN Mitochondrial import inner membrane translocase subunit Tim8 A OS=Homo sapiens OX=9606 GN=TIMM8A PE=1 SV=1	1	1	1	1	11.3	10.998	47766							198
O60237	PPP1R12B	sp|O60237|MYPT2_HUMAN Protein phosphatase 1 regulatory subunit 12B OS=Homo sapiens OX=9606 GN=PPP1R12B PE=1 SV=2	1	1	1	1	1.1	110.4	0							199	62	317
O60264	SMARCA5	sp|O60264|SMCA5_HUMAN SWI/SNF-related matrix-associated actin-dependent regulator of chromatin subfamily A member 5 OS=Homo sapiens OX=9606 GN=SMARCA5 PE=1 SV=1	1	17	17	12	16.8	121.9	4139300	122740	178420	201110	199370	214450	218160	200	63;64;65;66	176;319;440;644
O60271	SPAG9	sp|O60271|JIP4_HUMAN C-Jun-amino-terminal kinase-interacting protein 4 OS=Homo sapiens OX=9606 GN=SPAG9 PE=1 SV=4	1	2	2	2	1.7	146.2	596220		120360	89303		79537		201
O60281	ZNF292	sp|O60281|ZN292_HUMAN Zinc finger protein 292 OS=Homo sapiens OX=9606 GN=ZNF292 PE=1 SV=3	1	2	2	1	1.2	304.81	104700							202
O60287	URB1	sp|O60287|NPA1P_HUMAN Nucleolar pre-ribosomal-associated protein 1 OS=Homo sapiens OX=9606 GN=URB1 PE=1 SV=4	1	3	3	3	2.2	254.39	16584							203	67	23
O60306	AQR	sp|O60306|AQR_HUMAN RNA helicase aquarius OS=Homo sapiens OX=9606 GN=AQR PE=1 SV=4	1	3	3	3	2.6	171.29	121260							204	68	1051
O60313	OPA1	sp|O60313|OPA1_HUMAN Dynamin-like 120 kDa protein, mitochondrial OS=Homo sapiens OX=9606 GN=OPA1 PE=1 SV=3	1	4	4	4	4.4	111.63	1916800		196670	207330	214480	201590	207260	205
O60333;Q12756;O43896	KIF1B; KIF1A	sp|O60333|KIF1B_HUMAN Kinesin-like protein KIF1B OS=Homo sapiens OX=9606 GN=KIF1B PE=1 SV=5;sp|Q12756|KIF1A_HUMAN Kinesin-like protein KIF1A OS=Homo sapiens OX=9606 GN=KIF1A PE=1 SV=2;sp|O43896|KIF1C_HUMAN Kinesin-like protein KIF1C OS=Homo sapiens OX=9606	3	2	2	2	1.2	204.47	95681		35320	24343				206
O60341	KDM1A	sp|O60341|KDM1A_HUMAN Lysine-specific histone demethylase 1A OS=Homo sapiens OX=9606 GN=KDM1A PE=1 SV=2	1	2	2	2	2.3	92.902	838940		177570	30866	85552	174140	157800	207
O60443	GSDME	sp|O60443|GSDME_HUMAN Gasdermin-E OS=Homo sapiens OX=9606 GN=GSDME PE=1 SV=2	1	1	1	1	2.8	54.554	185110							208
O60462	NRP2	sp|O60462|NRP2_HUMAN Neuropilin-2 OS=Homo sapiens OX=9606 GN=NRP2 PE=1 SV=3	1	1	1	1	1.3	104.83	1291600							209
O60476	MAN1A2	sp|O60476|MA1A2_HUMAN Mannosyl-oligosaccharide 1,2-alpha-mannosidase IB OS=Homo sapiens OX=9606 GN=MAN1A2 PE=1 SV=1	1	1	1	1	2.2	73.003	246040							210
O60488	ACSL4	sp|O60488|ACSL4_HUMAN Long-chain-fatty-acid--CoA ligase 4 OS=Homo sapiens OX=9606 GN=ACSL4 PE=1 SV=2	1	4	3	3	7.3	79.187	1004300							211	69	89
O60504	SORBS3	sp|O60504|VINEX_HUMAN Vinexin OS=Homo sapiens OX=9606 GN=SORBS3 PE=1 SV=2	1	1	1	1	1.6	75.34	30342							212
O60506	SYNCRIP	sp|O60506|HNRPQ_HUMAN Heterogeneous nuclear ribonucleoprotein Q OS=Homo sapiens OX=9606 GN=SYNCRIP PE=1 SV=2	1	12	7	7	22.8	69.602	811100	93193	101610	19585	56692	62642	60499	213
O60563	CCNT1	sp|O60563|CCNT1_HUMAN Cyclin-T1 OS=Homo sapiens OX=9606 GN=CCNT1 PE=1 SV=1	1	4	4	4	9.8	80.684	1280500		252720	292220		173790		214	70	492
O60568	PLOD3	sp|O60568|PLOD3_HUMAN Multifunctional procollagen lysine hydroxylase and glycosyltransferase LH3 OS=Homo sapiens OX=9606 GN=PLOD3 PE=1 SV=1	1	8	8	8	12.3	84.784	10856000	505850	546150	669710	790640	789140	742300	215
O60573	EIF4E2	sp|O60573|IF4E2_HUMAN Eukaryotic translation initiation factor 4E type 2 OS=Homo sapiens OX=9606 GN=EIF4E2 PE=1 SV=1	1	1	1	1	6.5	28.362	322900							216
O60610	DIAPH1	sp|O60610|DIAP1_HUMAN Protein diaphanous homolog 1 OS=Homo sapiens OX=9606 GN=DIAPH1 PE=1 SV=2	1	2	2	2	2.2	141.35	83102							217	71	202
O60645	EXOC3	sp|O60645|EXOC3_HUMAN Exocyst complex component 3 OS=Homo sapiens OX=9606 GN=EXOC3 PE=1 SV=3	1	1	1	1	1.9	85.566	71547							218
O60664	PLIN3	sp|O60664|PLIN3_HUMAN Perilipin-3 OS=Homo sapiens OX=9606 GN=PLIN3 PE=1 SV=3	1	3	3	3	9.4	47.074	2917000	395270	465520	162190	412950	442060	396740	219
O60701	UGDH	sp|O60701|UGDH_HUMAN UDP-glucose 6-dehydrogenase OS=Homo sapiens OX=9606 GN=UGDH PE=1 SV=1	1	1	1	1	1.4	55.023	0							220	72	264
O60711	LPXN	sp|O60711|LPXN_HUMAN Leupaxin OS=Homo sapiens OX=9606 GN=LPXN PE=1 SV=1	1	1	1	1	2.3	43.332	20603							221
O60716	CTNND1	sp|O60716|CTND1_HUMAN Catenin delta-1 OS=Homo sapiens OX=9606 GN=CTNND1 PE=1 SV=1	1	8	8	8	9.3	108.17	2240400	76540	112840	106440	81812	95794	89777	222
P41567;O60739	EIF1; EIF1B	sp|P41567|EIF1_HUMAN Eukaryotic translation initiation factor 1 OS=Homo sapiens OX=9606 GN=EIF1 PE=1 SV=1;sp|O60739|EIF1B_HUMAN Eukaryotic translation initiation factor 1b OS=Homo sapiens OX=9606 GN=EIF1B PE=1 SV=2	2	1	1	1	12.4	12.732	1552000							223
O60749	SNX2	sp|O60749|SNX2_HUMAN Sorting nexin-2 OS=Homo sapiens OX=9606 GN=SNX2 PE=1 SV=2	1	2	1	1	5	58.47	25968							224
O60762	DPM1	sp|O60762|DPM1_HUMAN Dolichol-phosphate mannosyltransferase subunit 1 OS=Homo sapiens OX=9606 GN=DPM1 PE=1 SV=1	1	3	3	3	14.6	29.634	1054900	45693	50069	57180	58573	73244	50141	225
O60763	USO1	sp|O60763|USO1_HUMAN General vesicular transport factor p115 OS=Homo sapiens OX=9606 GN=USO1 PE=1 SV=2	1	2	2	2	3.2	107.89	490350		94113	89758				226
O60783	MRPS14	sp|O60783|RT14_HUMAN Small ribosomal subunit protein uS14m OS=Homo sapiens OX=9606 GN=MRPS14 PE=1 SV=1	1	1	1	1	10.2	15.139	81659							227
O60784	TOM1	sp|O60784|TOM1_HUMAN Target of Myb1 membrane trafficking protein OS=Homo sapiens OX=9606 GN=TOM1 PE=1 SV=2	1	1	1	1	2.6	53.818	2417.5							228
O60814;P57053	H2BC12; H2BC12L	sp|O60814|H2B1K_HUMAN Histone H2B type 1-K OS=Homo sapiens OX=9606 GN=H2BC12 PE=1 SV=3;sp|P57053|H2BFS_HUMAN Histone H2B type F-S OS=Homo sapiens OX=9606 GN=H2BC12L PE=1 SV=2	2	22	1	0	76.2	13.89	0							229	73;74;75;76;77;78;79;80;81;82;83;84	6;12;13;16;17;21;24;44;47;109;117;121
O60828	PQBP1	sp|O60828|PQBP1_HUMAN Polyglutamine-binding protein 1 OS=Homo sapiens OX=9606 GN=PQBP1 PE=1 SV=1	1	1	1	1	5.7	30.472	864440							230
O60832	DKC1	sp|O60832|DKC1_HUMAN H/ACA ribonucleoprotein complex subunit DKC1 OS=Homo sapiens OX=9606 GN=DKC1 PE=1 SV=3	1	7	7	7	17.1	57.673	1475100	183090	123830	104560	108460	70123	70817	231	85;86	80;443
O60841	EIF5B	sp|O60841|IF2P_HUMAN Eukaryotic translation initiation factor 5B OS=Homo sapiens OX=9606 GN=EIF5B PE=1 SV=4	1	4	4	4	3.8	138.83	3427300	144960	262060	333590	262170	362340	290420	232
O60884	DNAJA2	sp|O60884|DNJA2_HUMAN DnaJ homolog subfamily A member 2 OS=Homo sapiens OX=9606 GN=DNAJA2 PE=1 SV=1	1	1	1	1	3.2	45.745	0							233	87	39
O60885	BRD4	sp|O60885|BRD4_HUMAN Bromodomain-containing protein 4 OS=Homo sapiens OX=9606 GN=BRD4 PE=1 SV=2	1	4	4	2	5	152.22	0							234	88;89	685;1111
O60888	CUTA	sp|O60888|CUTA_HUMAN Protein CutA OS=Homo sapiens OX=9606 GN=CUTA PE=1 SV=2	1	1	1	1	7.8	19.116	1342900							235
Q9BZK7;O60907;Q9BQ87	TBL1XR1; TBL1X	sp|Q9BZK7|TBL1R_HUMAN F-box-like/WD repeat-containing protein TBL1XR1 OS=Homo sapiens OX=9606 GN=TBL1XR1 PE=1 SV=1;sp|O60907|TBL1X_HUMAN F-box-like/WD repeat-containing protein TBL1X OS=Homo sapiens OX=9606 GN=TBL1X PE=1 SV=3;sp|Q9BQ87|TBL1Y_HUMAN F-box-li	3	2	2	2	5.1	55.594	1005000	88562	125750	101170	82386	83163	85862	236
O60934	NBN	sp|O60934|NBN_HUMAN Nibrin OS=Homo sapiens OX=9606 GN=NBN PE=1 SV=1	1	3	3	3	5.3	84.958	183460		33646	39732				237
O75027	ABCB7	sp|O75027|ABCB7_HUMAN Iron-sulfur clusters transporter ABCB7, mitochondrial OS=Homo sapiens OX=9606 GN=ABCB7 PE=1 SV=2	1	2	2	2	2.1	82.64	2017700	303210	243300	199270	303500	293450	280420	238
O75030	MITF	sp|O75030|MITF_HUMAN Microphthalmia-associated transcription factor OS=Homo sapiens OX=9606 GN=MITF PE=1 SV=2	1	1	1	1	4.4	58.795	0							239	90	45
O75044;P0DJJ0;P0DMP2	SRGAP2; SRGAP2C	sp|O75044|SRGP2_HUMAN SLIT-ROBO Rho GTPase-activating protein 2 OS=Homo sapiens OX=9606 GN=SRGAP2 PE=1 SV=3;sp|P0DJJ0|SRG2C_HUMAN SLIT-ROBO Rho GTPase-activating protein 2C OS=Homo sapiens OX=9606 GN=SRGAP2C PE=1 SV=1;sp|P0DMP2|SRG2B_HUMAN SLIT-ROBO Rho GT	3	2	2	2	3.2	120.87	263030		55946	43228				240
O75063	FAM20B	sp|O75063|XYLK_HUMAN Glycosaminoglycan xylosylkinase OS=Homo sapiens OX=9606 GN=FAM20B PE=1 SV=1	1	1	1	1	2.9	46.432	18743							241
O75083	WDR1	sp|O75083|WDR1_HUMAN WD repeat-containing protein 1 OS=Homo sapiens OX=9606 GN=WDR1 PE=1 SV=4	1	5	5	5	12	66.193	700650	93126	84780	75131	46486	59630		242
O75116	ROCK2	sp|O75116|ROCK2_HUMAN Rho-associated protein kinase 2 OS=Homo sapiens OX=9606 GN=ROCK2 PE=1 SV=4	1	3	3	3	2.7	160.9	389850		98510	93684				243
O75131	CPNE3	sp|O75131|CPNE3_HUMAN Copine-3 OS=Homo sapiens OX=9606 GN=CPNE3 PE=1 SV=1	1	4	4	4	7.1	60.13	1108200	119910	111980	138240	84838	90428	93660	244	91	253
O75150;Q5VTR2	RNF40	sp|O75150|BRE1B_HUMAN E3 ubiquitin-protein ligase BRE1B OS=Homo sapiens OX=9606 GN=RNF40 PE=1 SV=5	2	3	3	3	3.7	113.68	588010							245	92	20
O75151	PHF2	sp|O75151|PHF2_HUMAN Lysine-specific demethylase PHF2 OS=Homo sapiens OX=9606 GN=PHF2 PE=1 SV=4	1	2	2	2	2	120.77	115040		11008	19983				246
O75152;P0DQW0;A0A1B0GTU1	ZC3H11A	sp|O75152|ZC11A_HUMAN Zinc finger CCCH domain-containing protein 11A OS=Homo sapiens OX=9606 GN=ZC3H11A PE=1 SV=3	3	4	4	4	6.2	89.13	1818500	140550	237480	228380	199740	209160	190610	247
O75157;Q15714	TSC22D2; TSC22D1	sp|O75157|T22D2_HUMAN TSC22 domain family protein 2 OS=Homo sapiens OX=9606 GN=TSC22D2 PE=1 SV=3;sp|Q15714|T22D1_HUMAN TSC22 domain family protein 1 OS=Homo sapiens OX=9606 GN=TSC22D1 PE=1 SV=3	2	2	2	2	2.7	79.227	458890							248
O75165	DNAJC13	sp|O75165|DJC13_HUMAN DnaJ homolog subfamily C member 13 OS=Homo sapiens OX=9606 GN=DNAJC13 PE=1 SV=5	1	3	3	3	1.4	254.41	1427300	84267	135480	147030	106940	134830	108860	249
O75177	SS18L1	sp|O75177|CREST_HUMAN Calcium-responsive transactivator OS=Homo sapiens OX=9606 GN=SS18L1 PE=1 SV=2	1	1	1	1	3.3	42.99	20227							250
O75223	GGCT	sp|O75223|GGCT_HUMAN Gamma-glutamylcyclotransferase OS=Homo sapiens OX=9606 GN=GGCT PE=1 SV=1	1	2	2	2	16	21.007	211560							251
O75306	NDUFS2	sp|O75306|NDUS2_HUMAN NADH dehydrogenase [ubiquinone] iron-sulfur protein 2, mitochondrial OS=Homo sapiens OX=9606 GN=NDUFS2 PE=1 SV=2	1	5	5	5	12.7	52.545	3892200	345620	434620	692480	591620	796880	613310	252
O75312	ZPR1	sp|O75312|ZPR1_HUMAN Zinc finger protein ZPR1 OS=Homo sapiens OX=9606 GN=ZPR1 PE=1 SV=1	1	1	1	1	2.6	50.925	168490							253
O75323	NIPSNAP2	sp|O75323|NIPS2_HUMAN Protein NipSnap homolog 2 OS=Homo sapiens OX=9606 GN=NIPSNAP2 PE=1 SV=1	1	3	3	3	12.6	33.742	2332200			356970	401520	428850	489150	254
O75340	PDCD6	sp|O75340|PDCD6_HUMAN Programmed cell death protein 6 OS=Homo sapiens OX=9606 GN=PDCD6 PE=1 SV=1	1	3	3	3	15.2	21.868	884720		91763	140210	97940	116850	121870	255
O75347	TBCA	sp|O75347|TBCA_HUMAN Tubulin-specific chaperone A OS=Homo sapiens OX=9606 GN=TBCA PE=1 SV=3	1	4	4	4	34.3	12.855	236310		23888				33572	256	93;94	23;95
O75348;O95670	ATP6V1G1; ATP6V1G2	sp|O75348|VATG1_HUMAN V-type proton ATPase subunit G 1 OS=Homo sapiens OX=9606 GN=ATP6V1G1 PE=1 SV=3;sp|O95670|VATG2_HUMAN V-type proton ATPase subunit G 2 OS=Homo sapiens OX=9606 GN=ATP6V1G2 PE=1 SV=1	2	2	2	2	22	13.757	78534							257
O75351;Q9UN37;Q6PIW4	VPS4B; VPS4A	sp|O75351|VPS4B_HUMAN Vacuolar protein sorting-associated protein 4B OS=Homo sapiens OX=9606 GN=VPS4B PE=1 SV=2;sp|Q9UN37|VPS4A_HUMAN Vacuolar protein sorting-associated protein 4A OS=Homo sapiens OX=9606 GN=VPS4A PE=1 SV=1;sp|Q6PIW4|FIGL1_HUMAN Fidgetin-l	3	2	2	2	6.3	49.301	110070		23840	15009		15502		258
O75362	ZNF217	sp|O75362|ZN217_HUMAN Zinc finger protein 217 OS=Homo sapiens OX=9606 GN=ZNF217 PE=1 SV=1	1	1	1	1	1.5	115.27	8393.4							259
O75367	MACROH2A1	sp|O75367|H2AY_HUMAN Core histone macro-H2A.1 OS=Homo sapiens OX=9606 GN=MACROH2A1 PE=1 SV=5	1	12	12	10	36.6	39.183	17234000	1752700	2200700	1864000	2341900	2418500	2381200	260	95;96	123;134
O75368	SH3BGRL	sp|O75368|SH3L1_HUMAN Adapter SH3BGRL OS=Homo sapiens OX=9606 GN=SH3BGRL PE=1 SV=1	1	2	2	2	12.3	12.774	223070							261	97	17
O75369	FLNB	sp|O75369|FLNB_HUMAN Filamin-B OS=Homo sapiens OX=9606 GN=FLNB PE=1 SV=2	1	23	19	19	11.3	278.16	8300500	856740	975720	943450	578090	676870	629580	262	98;99	93;1979
O75379	VAMP4	sp|O75379|VAMP4_HUMAN Vesicle-associated membrane protein 4 OS=Homo sapiens OX=9606 GN=VAMP4 PE=1 SV=2	1	1	1	1	9.9	16.397	11674							263
O75380	NDUFS6	sp|O75380|NDUS6_HUMAN NADH dehydrogenase [ubiquinone] iron-sulfur protein 6, mitochondrial OS=Homo sapiens OX=9606 GN=NDUFS6 PE=1 SV=1	1	1	1	1	9.7	13.711	3408900							264
O75390	CS	sp|O75390|CISY_HUMAN Citrate synthase, mitochondrial OS=Homo sapiens OX=9606 GN=CS PE=1 SV=2	1	9	9	9	21.9	51.712	7444000	404970	328180	310710	502100	509360	538610	265	100;101	215;366
O75396	SEC22B	sp|O75396|SC22B_HUMAN Vesicle-trafficking protein SEC22b OS=Homo sapiens OX=9606 GN=SEC22B PE=1 SV=5	1	4	4	4	20.5	24.74	714480	81896	40027	52810	83647	85269	78803	266
O75400	PRPF40A	sp|O75400|PR40A_HUMAN Pre-mRNA-processing factor 40 homolog A OS=Homo sapiens OX=9606 GN=PRPF40A PE=1 SV=2	1	3	3	3	2.9	108.8	6637200	1119800	1334100	573180	1138500	969730	1179100	267
O95359;O75410	TACC2; TACC1	sp|O95359|TACC2_HUMAN Transforming acidic coiled-coil-containing protein 2 OS=Homo sapiens OX=9606 GN=TACC2 PE=1 SV=3;sp|O75410|TACC1_HUMAN Transforming acidic coiled-coil-containing protein 1 OS=Homo sapiens OX=9606 GN=TACC1 PE=1 SV=2	2	1	1	1	0.4	309.42	144450							268
O75431	MTX2	sp|O75431|MTX2_HUMAN Metaxin-2 OS=Homo sapiens OX=9606 GN=MTX2 PE=1 SV=1	1	2	2	2	8.4	29.763	112500			20579		18406		269
O75436	VPS26A	sp|O75436|VP26A_HUMAN Vacuolar protein sorting-associated protein 26A OS=Homo sapiens OX=9606 GN=VPS26A PE=1 SV=2	1	2	2	2	7.3	38.169	120650							270
O75438	NDUFB1	sp|O75438|NDUB1_HUMAN NADH dehydrogenase [ubiquinone] 1 beta subcomplex subunit 1 OS=Homo sapiens OX=9606 GN=NDUFB1 PE=1 SV=1	1	1	1	1	19	6.9611	156120							271
O75439	PMPCB	sp|O75439|MPPB_HUMAN Mitochondrial-processing peptidase subunit beta OS=Homo sapiens OX=9606 GN=PMPCB PE=1 SV=2	1	4	4	4	8.8	54.366	4040600	393500	509500	278000	496410	493290	454980	272
O75446	SAP30	sp|O75446|SAP30_HUMAN Histone deacetylase complex subunit SAP30 OS=Homo sapiens OX=9606 GN=SAP30 PE=1 SV=1	1	1	1	1	4.1	23.306	49204							273
O75475;Q7Z4V5;Q9Y3E1	PSIP1	sp|O75475|PSIP1_HUMAN PC4 and SFRS1-interacting protein OS=Homo sapiens OX=9606 GN=PSIP1 PE=1 SV=1	3	3	2	2	6	60.103	140130							274	102	401
O75477	ERLIN1	sp|O75477|ERLN1_HUMAN Erlin-1 OS=Homo sapiens OX=9606 GN=ERLIN1 PE=1 SV=2	1	4	4	3	11.2	39.171	1260600	183550		159800	215820	217630	228670	275	103;104	269;277
O75489	NDUFS3	sp|O75489|NDUS3_HUMAN NADH dehydrogenase [ubiquinone] iron-sulfur protein 3, mitochondrial OS=Homo sapiens OX=9606 GN=NDUFS3 PE=1 SV=1	1	4	4	4	21.2	30.241	1822500		159510	215520	220240	287570	331740	276
O75494;Q8WXF0	SRSF10	sp|O75494|SRS10_HUMAN Serine/arginine-rich splicing factor 10 OS=Homo sapiens OX=9606 GN=SRSF10 PE=1 SV=1	2	3	3	3	13	31.3	768190	49831	39100	54604	84166	100590	96403	277
O75506	HSBP1	sp|O75506|HSBP1_HUMAN Heat shock factor-binding protein 1 OS=Homo sapiens OX=9606 GN=HSBP1 PE=1 SV=1	1	1	1	1	14.5	8.5435	48976							278
O75521	ECI2	sp|O75521|ECI2_HUMAN Enoyl-CoA delta isomerase 2 OS=Homo sapiens OX=9606 GN=ECI2 PE=1 SV=4	1	1	1	1	4.3	43.585	0							279	105	359
O75525	KHDRBS3	sp|O75525|KHDR3_HUMAN KH domain-containing, RNA-binding, signal transduction-associated protein 3 OS=Homo sapiens OX=9606 GN=KHDRBS3 PE=1 SV=1	1	1	1	1	2.9	38.799	0							280	106	152
O75529	TAF5L	sp|O75529|TAF5L_HUMAN TAF5-like RNA polymerase II p300/CBP-associated factor-associated factor 65 kDa subunit 5L OS=Homo sapiens OX=9606 GN=TAF5L PE=1 SV=1	1	1	1	1	2.2	66.155	240170							281
O75530	EED	sp|O75530|EED_HUMAN Polycomb protein EED OS=Homo sapiens OX=9606 GN=EED PE=1 SV=2	1	1	1	1	3.6	50.197	0							282	107	19
O75533	SF3B1	sp|O75533|SF3B1_HUMAN Splicing factor 3B subunit 1 OS=Homo sapiens OX=9606 GN=SF3B1 PE=1 SV=3	1	16	16	15	14	145.83	10511000	800700	761360	795780	1016900	979800	923540	283	108;109	195;333
O75534	CSDE1	sp|O75534|CSDE1_HUMAN Cold shock domain-containing protein E1 OS=Homo sapiens OX=9606 GN=CSDE1 PE=1 SV=2	1	1	1	1	2.4	88.884	474050							284
O75569	PRKRA	sp|O75569|PRKRA_HUMAN Interferon-inducible double-stranded RNA-dependent protein kinase activator A OS=Homo sapiens OX=9606 GN=PRKRA PE=1 SV=1	1	1	1	1	3.8	34.404	511950		68776	102510		58455	46056	285
O75586	MED6	sp|O75586|MED6_HUMAN Mediator of RNA polymerase II transcription subunit 6 OS=Homo sapiens OX=9606 GN=MED6 PE=1 SV=2	1	2	2	2	6.1	28.424	0							286	110;111	236;241
O75608	LYPLA1	sp|O75608|LYPA1_HUMAN Acyl-protein thioesterase 1 OS=Homo sapiens OX=9606 GN=LYPLA1 PE=1 SV=1	1	2	2	2	12.6	24.669	3868800							287
O75628	REM1	sp|O75628|REM1_HUMAN GTP-binding protein REM 1 OS=Homo sapiens OX=9606 GN=REM1 PE=1 SV=2	1	2	2	2	8.4	32.947	162680		43594	36592				288
O75643	SNRNP200	sp|O75643|U520_HUMAN U5 small nuclear ribonucleoprotein 200 kDa helicase OS=Homo sapiens OX=9606 GN=SNRNP200 PE=1 SV=2	1	27	27	27	13.2	244.5	13136000	583420	558010	629300	731900	821620	702000	289	112	469
O75648	TRMU	sp|O75648|MTU1_HUMAN Mitochondrial tRNA-specific 2-thiouridylase 1 OS=Homo sapiens OX=9606 GN=TRMU PE=1 SV=2	1	3	3	3	7.1	47.744	781500	87786	88915	68520	72971	87939	95533	290
O75663	TIPRL	sp|O75663|TIPRL_HUMAN TIP41-like protein OS=Homo sapiens OX=9606 GN=TIPRL PE=1 SV=2	1	1	1	1	4	31.444	18876							291
O75683	SURF6	sp|O75683|SURF6_HUMAN Surfeit locus protein 6 OS=Homo sapiens OX=9606 GN=SURF6 PE=1 SV=3	1	1	1	1	3.6	41.45	0							292	113	73
O75688;P35813	PPM1B; PPM1A	sp|O75688|PPM1B_HUMAN Protein phosphatase 1B OS=Homo sapiens OX=9606 GN=PPM1B PE=1 SV=1;sp|P35813|PPM1A_HUMAN Protein phosphatase 1A OS=Homo sapiens OX=9606 GN=PPM1A PE=1 SV=1	2	2	2	2	4.8	52.642	37990							293
O75691	UTP20	sp|O75691|UTP20_HUMAN Small subunit processome component 20 homolog OS=Homo sapiens OX=9606 GN=UTP20 PE=1 SV=3	1	3	3	3	1.1	318.38	100120			17121		16915		294
O75694	NUP155	sp|O75694|NU155_HUMAN Nuclear pore complex protein Nup155 OS=Homo sapiens OX=9606 GN=NUP155 PE=1 SV=1	1	5	5	5	4.5	155.2	352560		18708	23208	23524	33818	27325	295
O75717	WDHD1	sp|O75717|WDHD1_HUMAN WD repeat and HMG-box DNA-binding protein 1 OS=Homo sapiens OX=9606 GN=WDHD1 PE=1 SV=1	1	2	2	2	2.7	125.97	3768500							296
O75718	CRTAP	sp|O75718|CRTAP_HUMAN Cartilage-associated protein OS=Homo sapiens OX=9606 GN=CRTAP PE=1 SV=1	1	5	5	5	12	46.561	2363400	219500	254880	229810	272080	255290	227910	297
O75821	EIF3G	sp|O75821|EIF3G_HUMAN Eukaryotic translation initiation factor 3 subunit G OS=Homo sapiens OX=9606 GN=EIF3G PE=1 SV=2	1	2	2	2	7.2	35.611	1964300							298
O75844	ZMPSTE24	sp|O75844|FACE1_HUMAN CAAX prenyl protease 1 homolog OS=Homo sapiens OX=9606 GN=ZMPSTE24 PE=1 SV=2	1	5	5	5	13.7	54.812	2396100	65955	148140	175440	215150	221630	197230	299
O75874	IDH1	sp|O75874|IDHC_HUMAN Isocitrate dehydrogenase [NADP] cytoplasmic OS=Homo sapiens OX=9606 GN=IDH1 PE=1 SV=2	1	5	4	4	12.8	46.659	2677000	336440	385600	269420	210300	198060	197870	300
O75882	ATRN	sp|O75882|ATRN_HUMAN Attractin OS=Homo sapiens OX=9606 GN=ATRN PE=1 SV=2	1	1	1	1	0.9	158.54	61122							301
O75911	DHRS3	sp|O75911|DHRS3_HUMAN Short-chain dehydrogenase/reductase 3 OS=Homo sapiens OX=9606 GN=DHRS3 PE=1 SV=2	1	1	1	1	4.6	33.548	104480							302
O75915	ARL6IP5	sp|O75915|PRAF3_HUMAN PRA1 family protein 3 OS=Homo sapiens OX=9606 GN=ARL6IP5 PE=1 SV=1	1	1	1	1	5.9	21.614	491370							303
O75937	DNAJC8	sp|O75937|DNJC8_HUMAN DnaJ homolog subfamily C member 8 OS=Homo sapiens OX=9606 GN=DNAJC8 PE=1 SV=2	1	2	2	1	8.3	29.841	0							304	114	135
O75940	SMNDC1	sp|O75940|SPF30_HUMAN Survival of motor neuron-related-splicing factor 30 OS=Homo sapiens OX=9606 GN=SMNDC1 PE=1 SV=1	1	1	1	1	5	26.711	469610							305
O75947	ATP5PD	sp|O75947|ATP5H_HUMAN ATP synthase subunit d, mitochondrial OS=Homo sapiens OX=9606 GN=ATP5PD PE=1 SV=3	1	12	12	11	62.7	18.491	4474400	355410	310530	430640	447750	550460	578600	306	115;116;117;118;119	63;78;95;109;117
O75955	FLOT1	sp|O75955|FLOT1_HUMAN Flotillin-1 OS=Homo sapiens OX=9606 GN=FLOT1 PE=1 SV=3	1	3	3	3	9.1	47.355	253880		33757	31218	41149	38864	34494	307
O75964	ATP5MG	sp|O75964|ATP5L_HUMAN ATP synthase subunit g, mitochondrial OS=Homo sapiens OX=9606 GN=ATP5MG PE=1 SV=3	1	6	6	6	51.5	11.428	7801800	551300	531920	527980	828510	813060	740460	308	120;121	24;66
O76003	GLRX3	sp|O76003|GLRX3_HUMAN Glutaredoxin-3 OS=Homo sapiens OX=9606 GN=GLRX3 PE=1 SV=2	1	2	2	2	9	37.432	238550							309
O76021	RSL1D1	sp|O76021|RL1D1_HUMAN Ribosomal L1 domain-containing protein 1 OS=Homo sapiens OX=9606 GN=RSL1D1 PE=1 SV=3	1	6	6	5	16.9	54.972	3449200							310	122;123;124	373;380;426
O76024	WFS1	sp|O76024|WFS1_HUMAN Wolframin OS=Homo sapiens OX=9606 GN=WFS1 PE=1 SV=2	1	2	2	2	2.2	100.29	392050		55147	61824	46806	54485	52181	311
O76031	CLPX	sp|O76031|CLPX_HUMAN ATP-dependent Clp protease ATP-binding subunit clpX-like, mitochondrial OS=Homo sapiens OX=9606 GN=CLPX PE=1 SV=2	1	4	4	4	6.8	69.223	3109500	210010	244120	247050	245650	314500	260600	312
O76054	SEC14L2	sp|O76054|S14L2_HUMAN SEC14-like protein 2 OS=Homo sapiens OX=9606 GN=SEC14L2 PE=1 SV=1	1	2	2	2	6	46.145	21771							313	125	196
O76071	CIAO1	sp|O76071|CIAO1_HUMAN Probable cytosolic iron-sulfur protein assembly protein CIAO1 OS=Homo sapiens OX=9606 GN=CIAO1 PE=1 SV=1	1	1	1	1	4.7	37.84	136960							314
O76094	SRP72	sp|O76094|SRP72_HUMAN Signal recognition particle subunit SRP72 OS=Homo sapiens OX=9606 GN=SRP72 PE=1 SV=3	1	4	4	4	7.3	74.605	614870		110560	95926		118010	143610	315
O76095	JTB	sp|O76095|JTB_HUMAN Protein JTB OS=Homo sapiens OX=9606 GN=JTB PE=1 SV=1	1	1	1	1	8.9	16.358	719680							316
O94776	MTA2	sp|O94776|MTA2_HUMAN Metastasis-associated protein MTA2 OS=Homo sapiens OX=9606 GN=MTA2 PE=1 SV=1	1	7	7	7	12	75.022	5387300	526510	617450	438790	489550	439680	460070	317	126;127;128;129	152;460;508;531
O94804	STK10	sp|O94804|STK10_HUMAN Serine/threonine-protein kinase 10 OS=Homo sapiens OX=9606 GN=STK10 PE=1 SV=1	1	2	2	2	2.4	112.13	31448							318	130	759
O94826	TOMM70	sp|O94826|TOM70_HUMAN Mitochondrial import receptor subunit TOM70 OS=Homo sapiens OX=9606 GN=TOMM70 PE=1 SV=1	1	3	3	3	7.1	67.454	483480							319
O94874	UFL1	sp|O94874|UFL1_HUMAN E3 UFM1-protein ligase 1 OS=Homo sapiens OX=9606 GN=UFL1 PE=1 SV=2	1	6	6	6	8.9	89.594	2517500	87784	174650	158910	117760	137230	130940	320
O94875	SORBS2	sp|O94875|SRBS2_HUMAN Sorbin and SH3 domain-containing protein 2 OS=Homo sapiens OX=9606 GN=SORBS2 PE=1 SV=3	1	3	3	3	2.9	124.11	363330		44147	53269	27814	39002	33470	321
O94880	PHF14	sp|O94880|PHF14_HUMAN PHD finger protein 14 OS=Homo sapiens OX=9606 GN=PHF14 PE=1 SV=3	1	2	2	2	3	106.99	223650			38078		34887	22222	322
O94886	TMEM63A	sp|O94886|CSCL1_HUMAN CSC1-like protein 1 OS=Homo sapiens OX=9606 GN=TMEM63A PE=1 SV=3	1	2	2	2	2.6	92.125	1292300			260230		217030		323
O94901	SUN1	sp|O94901|SUN1_HUMAN SUN domain-containing protein 1 OS=Homo sapiens OX=9606 GN=SUN1 PE=1 SV=4	1	3	3	3	4.5	87.109	2150600	234400	263560	258730	232330	278490	225990	324
O94903	PLPBP	sp|O94903|PLPHP_HUMAN Pyridoxal phosphate homeostasis protein OS=Homo sapiens OX=9606 GN=PLPBP PE=1 SV=1	1	2	2	2	10.5	30.344	238450							325
O94905	ERLIN2	sp|O94905|ERLN2_HUMAN Erlin-2 OS=Homo sapiens OX=9606 GN=ERLIN2 PE=1 SV=1	1	2	1	1	7.1	37.839	148440							326
O94906	PRPF6	sp|O94906|PRP6_HUMAN Pre-mRNA-processing factor 6 OS=Homo sapiens OX=9606 GN=PRPF6 PE=1 SV=1	1	7	7	7	7.8	106.92	645080	99660	68221	55609	108050	108610	83386	327	131;132	299;585
O94915	FRYL	sp|O94915|FRYL_HUMAN Protein furry homolog-like OS=Homo sapiens OX=9606 GN=FRYL PE=1 SV=2	1	1	1	1	0.5	339.59	319790							328
O94925	GLS	sp|O94925|GLSK_HUMAN Glutaminase kidney isoform, mitochondrial OS=Homo sapiens OX=9606 GN=GLS PE=1 SV=1	1	7	7	7	14.2	73.46	696620		12453	53368	71871	96110	83754	329	133	164
O94973	AP2A2	sp|O94973|AP2A2_HUMAN AP-2 complex subunit alpha-2 OS=Homo sapiens OX=9606 GN=AP2A2 PE=1 SV=2	1	3	2	2	3.9	103.96	487700		86417	104380		89151		330
O94979	SEC31A	sp|O94979|SC31A_HUMAN Protein transport protein Sec31A OS=Homo sapiens OX=9606 GN=SEC31A PE=1 SV=3	1	1	1	1	1.2	133.01	38041							331
O94986	CEP152	sp|O94986|CE152_HUMAN Centrosomal protein of 152 kDa OS=Homo sapiens OX=9606 GN=CEP152 PE=1 SV=4	1	1	1	1	0.8	195.62	0							332	134	1341
O95070	YIF1A	sp|O95070|YIF1A_HUMAN Protein YIF1A OS=Homo sapiens OX=9606 GN=YIF1A PE=1 SV=2	1	2	2	2	9.2	32.011	681300	152530		160810	69735	25966	51106	333
O95071	UBR5	sp|O95071|UBR5_HUMAN E3 ubiquitin-protein ligase UBR5 OS=Homo sapiens OX=9606 GN=UBR5 PE=1 SV=2	1	2	2	2	1	309.35	62348							334
O95159	ZFPL1	sp|O95159|ZFPL1_HUMAN Zinc finger protein-like 1 OS=Homo sapiens OX=9606 GN=ZFPL1 PE=1 SV=2	1	2	2	2	5.8	34.114	271790		43503	35361		49409	42460	335
O95163	ELP1	sp|O95163|ELP1_HUMAN Elongator complex protein 1 OS=Homo sapiens OX=9606 GN=ELP1 PE=1 SV=3	1	2	2	2	2.5	150.25	331690		35416	114680		23123		336
O95168	NDUFB4	sp|O95168|NDUB4_HUMAN NADH dehydrogenase [ubiquinone] 1 beta subcomplex subunit 4 OS=Homo sapiens OX=9606 GN=NDUFB4 PE=1 SV=3	1	4	4	4	40.3	15.208	2641500		104190	169220	246660	276260	323450	337
O95169	NDUFB8	sp|O95169|NDUB8_HUMAN NADH dehydrogenase [ubiquinone] 1 beta subcomplex subunit 8, mitochondrial OS=Homo sapiens OX=9606 GN=NDUFB8 PE=1 SV=1	1	2	2	2	12.4	21.766	160470			25003		19634	26001	338
O95197	RTN3	sp|O95197|RTN3_HUMAN Reticulon-3 OS=Homo sapiens OX=9606 GN=RTN3 PE=1 SV=2	1	1	1	1	1.1	112.61	15063000	1317300	1774300	1482800	1603100	1663800	1434500	339
O95202	LETM1	sp|O95202|LETM1_HUMAN Mitochondrial proton/calcium exchanger protein OS=Homo sapiens OX=9606 GN=LETM1 PE=1 SV=1	1	3	3	3	5.1	83.353	844540			120840		178420	189150	340
O95218	ZRANB2	sp|O95218|ZRAB2_HUMAN Zinc finger Ran-binding domain-containing protein 2 OS=Homo sapiens OX=9606 GN=ZRANB2 PE=1 SV=2	1	2	2	2	5.8	37.404	2313800	356250	413120	267170	221760	255750	285240	341
O95232	LUC7L3	sp|O95232|LC7L3_HUMAN Luc7-like protein 3 OS=Homo sapiens OX=9606 GN=LUC7L3 PE=1 SV=2	1	2	2	2	7.4	51.466	462030		50515	61531	58350	81784	74271	342
O95235	KIF20A	sp|O95235|KI20A_HUMAN Kinesin-like protein KIF20A OS=Homo sapiens OX=9606 GN=KIF20A PE=1 SV=1	1	3	3	3	3.9	100.28	306340		42110	38033		32650	31100	343
O95236	APOL3	sp|O95236|APOL3_HUMAN Apolipoprotein L3 OS=Homo sapiens OX=9606 GN=APOL3 PE=1 SV=3	1	1	1	1	3.2	44.278	77684							344
O95239;Q2VIQ3	KIF4A	sp|O95239|KIF4A_HUMAN Chromosome-associated kinesin KIF4A OS=Homo sapiens OX=9606 GN=KIF4A PE=1 SV=3	2	3	3	3	2.8	139.88	1403200	135450	118730	168130	143520	152580	163450	345
O95248;Q86WG5	SBF1; SBF2	sp|O95248|MTMR5_HUMAN Myotubularin-related protein 5 OS=Homo sapiens OX=9606 GN=SBF1 PE=1 SV=4;sp|Q86WG5|MTMRD_HUMAN Myotubularin-related protein 13 OS=Homo sapiens OX=9606 GN=SBF2 PE=1 SV=1	2	2	2	2	1.5	208.44	458510			93040		62486	51725	346
O95251	KAT7	sp|O95251|KAT7_HUMAN Histone acetyltransferase KAT7 OS=Homo sapiens OX=9606 GN=KAT7 PE=1 SV=1	1	2	2	2	2.8	70.642	22343							347	135	277
O95292	VAPB	sp|O95292|VAPB_HUMAN Vesicle-associated membrane protein-associated protein B/C OS=Homo sapiens OX=9606 GN=VAPB PE=1 SV=3	1	3	3	1	18.1	27.228	4886000	619270	862700	678380	868190	921920	911710	348
O95299	NDUFA10	sp|O95299|NDUAA_HUMAN NADH dehydrogenase [ubiquinone] 1 alpha subcomplex subunit 10, mitochondrial OS=Homo sapiens OX=9606 GN=NDUFA10 PE=1 SV=1	1	3	3	3	9	40.75	4930500	535680	659940	618520	906500		940880	349
O95302	FKBP9	sp|O95302|FKBP9_HUMAN Peptidyl-prolyl cis-trans isomerase FKBP9 OS=Homo sapiens OX=9606 GN=FKBP9 PE=1 SV=2	1	3	3	3	6.7	63.083	4768200	674610	827270	759490	580460	656980	582100	350
O95336	PGLS	sp|O95336|6PGL_HUMAN 6-phosphogluconolactonase OS=Homo sapiens OX=9606 GN=PGLS PE=1 SV=2	1	2	2	2	8.5	27.547	353190							351
O95340	PAPSS2	sp|O95340|PAPS2_HUMAN Bifunctional 3-phosphoadenosine 5-phosphosulfate synthase 2 OS=Homo sapiens OX=9606 GN=PAPSS2 PE=1 SV=2	1	4	3	3	8.5	69.5	167710		15364	34740		10233		352
O95347	SMC2	sp|O95347|SMC2_HUMAN Structural maintenance of chromosomes protein 2 OS=Homo sapiens OX=9606 GN=SMC2 PE=1 SV=2	1	4	4	4	4.9	135.65	826810		75414	104420	72806	72405	103140	353	136	1158
O95372	LYPLA2	sp|O95372|LYPA2_HUMAN Acyl-protein thioesterase 2 OS=Homo sapiens OX=9606 GN=LYPLA2 PE=1 SV=1	1	2	2	2	11.3	24.737	643570		163920	110380		81198	33600	354
O95376	ARIH2	sp|O95376|ARI2_HUMAN E3 ubiquitin-protein ligase ARIH2 OS=Homo sapiens OX=9606 GN=ARIH2 PE=1 SV=1	1	1	1	1	2.2	57.818	51871							355
O95425	SVIL	sp|O95425|SVIL_HUMAN Supervillin OS=Homo sapiens OX=9606 GN=SVIL PE=1 SV=2	1	4	4	4	2.5	247.74	821310		141660	112360	94843	93020	104710	356
O95453	PARN	sp|O95453|PARN_HUMAN Poly(A)-specific ribonuclease PARN OS=Homo sapiens OX=9606 GN=PARN PE=1 SV=1	1	3	3	3	6.3	73.45	254000							357	137	499
O95456	PSMG1	sp|O95456|PSMG1_HUMAN Proteasome assembly chaperone 1 OS=Homo sapiens OX=9606 GN=PSMG1 PE=1 SV=1	1	1	1	1	4.9	32.854	454340							358
O95470	SGPL1	sp|O95470|SGPL1_HUMAN Sphingosine-1-phosphate lyase 1 OS=Homo sapiens OX=9606 GN=SGPL1 PE=1 SV=3	1	2	2	2	5.8	63.523	234590			59560		38833		359
O95478	NSA2	sp|O95478|NSA2_HUMAN Ribosome biogenesis protein NSA2 homolog OS=Homo sapiens OX=9606 GN=NSA2 PE=1 SV=1	1	1	1	1	5	30.065	1239700							360
O95479	H6PD	sp|O95479|G6PE_HUMAN GDH/6PGL endoplasmic bifunctional protein OS=Homo sapiens OX=9606 GN=H6PD PE=1 SV=2	1	1	1	1	1.4	88.892	323840							361
O95486	SEC24A	sp|O95486|SC24A_HUMAN Protein transport protein Sec24A OS=Homo sapiens OX=9606 GN=SEC24A PE=1 SV=2	1	3	3	3	4.5	119.75	430700			108450			82154	362
O95487	SEC24B	sp|O95487|SC24B_HUMAN Protein transport protein Sec24B OS=Homo sapiens OX=9606 GN=SEC24B PE=1 SV=2	1	2	2	2	2.1	137.42	108240							363
O95551	TDP2	sp|O95551|TYDP2_HUMAN Tyrosyl-DNA phosphodiesterase 2 OS=Homo sapiens OX=9606 GN=TDP2 PE=1 SV=1	1	1	1	1	4.7	40.929	28348							364
O95571	ETHE1	sp|O95571|ETHE1_HUMAN Persulfide dioxygenase ETHE1, mitochondrial OS=Homo sapiens OX=9606 GN=ETHE1 PE=1 SV=2	1	2	2	2	8.3	27.873	1739200	49013	295800	188060		205260	189800	365
O95573	ACSL3	sp|O95573|ACSL3_HUMAN Fatty acid CoA ligase Acsl3 OS=Homo sapiens OX=9606 GN=ACSL3 PE=1 SV=3	1	14	14	13	22.9	80.419	13511000	1356100	1342900	1092200	1592800	1589200	1591000	366	138;139	220;363
O95602	POLR1A	sp|O95602|RPA1_HUMAN DNA-directed RNA polymerase I subunit RPA1 OS=Homo sapiens OX=9606 GN=POLR1A PE=1 SV=2	1	3	3	3	1.9	194.81	818550							367
O95619	YEATS4	sp|O95619|YETS4_HUMAN YEATS domain-containing protein 4 OS=Homo sapiens OX=9606 GN=YEATS4 PE=1 SV=1	1	2	2	2	9.7	26.499	240590							368	140	131
O95639	CPSF4	sp|O95639|CPSF4_HUMAN Cleavage and polyadenylation specificity factor subunit 4 OS=Homo sapiens OX=9606 GN=CPSF4 PE=1 SV=1	1	1	1	1	6.7	30.255	119870							369
O95644	NFATC1	sp|O95644|NFAC1_HUMAN Nuclear factor of activated T-cells, cytoplasmic 1 OS=Homo sapiens OX=9606 GN=NFATC1 PE=1 SV=3	1	2	2	2	2.3	101.24	129250							370
O95674	CDS2	sp|O95674|CDS2_HUMAN Phosphatidate cytidylyltransferase 2 OS=Homo sapiens OX=9606 GN=CDS2 PE=1 SV=1	1	1	1	1	3.6	51.417	0							371	141	435
O95696	BRD1	sp|O95696|BRD1_HUMAN Bromodomain-containing protein 1 OS=Homo sapiens OX=9606 GN=BRD1 PE=1 SV=1	1	4	4	4	4.1	119.52	0							372	142;143;144;145	23;516;519;903
O95747	OXSR1	sp|O95747|OXSR1_HUMAN Serine/threonine-protein kinase OSR1 OS=Homo sapiens OX=9606 GN=OXSR1 PE=1 SV=1	1	2	2	2	4.4	58.022	297510		64713	44032		29191		373
O95757	HSPA4L	sp|O95757|HS74L_HUMAN Heat shock 70 kDa protein 4L OS=Homo sapiens OX=9606 GN=HSPA4L PE=1 SV=3	1	3	2	2	5.1	94.511	96764		24646	29418				374
O95758	PTBP3	sp|O95758|PTBP3_HUMAN Polypyrimidine tract-binding protein 3 OS=Homo sapiens OX=9606 GN=PTBP3 PE=1 SV=2	1	4	2	2	7.4	59.689	982400	221080	239540	211550			159420	375	146	264
O95777	LSM8	sp|O95777|LSM8_HUMAN U6 snRNA-associated Sm-like protein LSm8 OS=Homo sapiens OX=9606 GN=LSM8 PE=1 SV=3	1	1	1	1	10.4	10.403	2386700							376
O95782	AP2A1	sp|O95782|AP2A1_HUMAN AP-2 complex subunit alpha-1 OS=Homo sapiens OX=9606 GN=AP2A1 PE=1 SV=3	1	4	4	3	5	107.54	1152400	104300	177660	158120	157850	132860	147760	377
O95785	WIZ	sp|O95785|WIZ_HUMAN Protein Wiz OS=Homo sapiens OX=9606 GN=WIZ PE=1 SV=2	1	1	1	1	0.7	178.67	262090							378
O95786	RIGI	sp|O95786|RIGI_HUMAN Antiviral innate immune response receptor RIG-I OS=Homo sapiens OX=9606 GN=RIGI PE=1 SV=2	1	3	3	3	3.4	106.6	989870		113780	139160	46068	67975	62344	379
O95793	STAU1	sp|O95793|STAU1_HUMAN Double-stranded RNA-binding protein Staufen homolog 1 OS=Homo sapiens OX=9606 GN=STAU1 PE=1 SV=2	1	2	2	2	5.7	63.182	405340		48087	88283			25214	380
O95801	TTC4	sp|O95801|TTC4_HUMAN Tetratricopeptide repeat protein 4 OS=Homo sapiens OX=9606 GN=TTC4 PE=1 SV=3	1	1	1	1	2.8	44.678	19636							381
O95817	BAG3	sp|O95817|BAG3_HUMAN BAG family molecular chaperone regulator 3 OS=Homo sapiens OX=9606 GN=BAG3 PE=1 SV=3	1	3	3	3	6.8	61.594	850840	88345	124060	99454		73275	70164	382
O95819	MAP4K4	sp|O95819|M4K4_HUMAN Mitogen-activated protein kinase kinase kinase kinase 4 OS=Homo sapiens OX=9606 GN=MAP4K4 PE=1 SV=2	1	4	4	2	4.4	142.1	307420		29185	35884	29169	29771	28000	383
O95831	AIFM1	sp|O95831|AIFM1_HUMAN Apoptosis-inducing factor 1, mitochondrial OS=Homo sapiens OX=9606 GN=AIFM1 PE=1 SV=1	1	6	6	6	12.7	66.9	668190		50927	99851	86257	90873	100240	384
O95861	BPNT1	sp|O95861|BPNT1_HUMAN 3(2),5-bisphosphate nucleotidase 1 OS=Homo sapiens OX=9606 GN=BPNT1 PE=1 SV=1	1	2	2	2	7.1	33.392	721740	143610	183710	160180				385
O95881	TXNDC12	sp|O95881|TXD12_HUMAN Thioredoxin domain-containing protein 12 OS=Homo sapiens OX=9606 GN=TXNDC12 PE=1 SV=1	1	3	3	3	22.7	19.206	328800			43604	51696	45415	40501	386
O95983;Q9UBB5	MBD3; MBD2	sp|O95983|MBD3_HUMAN Methyl-CpG-binding domain protein 3 OS=Homo sapiens OX=9606 GN=MBD3 PE=1 SV=1;sp|Q9UBB5|MBD2_HUMAN Methyl-CpG-binding domain protein 2 OS=Homo sapiens OX=9606 GN=MBD2 PE=1 SV=1	2	2	2	1	8.6	32.844	0							387	147	109
O95999	BCL10	sp|O95999|BCL10_HUMAN B-cell lymphoma/leukemia 10 OS=Homo sapiens OX=9606 GN=BCL10 PE=1 SV=1	1	1	1	1	5.6	26.251	117540							388
O96000	NDUFB10	sp|O96000|NDUBA_HUMAN NADH dehydrogenase [ubiquinone] 1 beta subcomplex subunit 10 OS=Homo sapiens OX=9606 GN=NDUFB10 PE=1 SV=3	1	3	3	3	20.9	20.776	1113200		86614	101930	140260	140310	172650	389
O96005	CLPTM1	sp|O96005|CLPT1_HUMAN Putative lipid scramblase CLPTM1 OS=Homo sapiens OX=9606 GN=CLPTM1 PE=1 SV=1	1	5	5	5	9.7	76.096	1222600		91846	113720	91393	119040	101550	390
O96008	TOMM40	sp|O96008|TOM40_HUMAN Mitochondrial import receptor subunit TOM40 homolog OS=Homo sapiens OX=9606 GN=TOMM40 PE=1 SV=1	1	4	4	4	19.7	37.893	521940			69761	85926	84162	101940	391
O96011	PEX11B	sp|O96011|PX11B_HUMAN Peroxisomal membrane protein 11B OS=Homo sapiens OX=9606 GN=PEX11B PE=1 SV=1	1	1	1	1	5	28.431	0							392	148	72
O96019;O94805	ACTL6A	sp|O96019|ACL6A_HUMAN Actin-like protein 6A OS=Homo sapiens OX=9606 GN=ACTL6A PE=1 SV=1	2	5	5	5	16.1	47.46	3977900			885410		551150		393	149	60
O96028	NSD2	sp|O96028|NSD2_HUMAN Histone-lysine N-methyltransferase NSD2 OS=Homo sapiens OX=9606 GN=NSD2 PE=1 SV=1	1	3	3	2	3.4	152.26	0							394	150;151	404;1272
P00167	CYB5A	sp|P00167|CYB5_HUMAN Cytochrome b5 OS=Homo sapiens OX=9606 GN=CYB5A PE=1 SV=2	1	5	5	5	27.6	15.33	2272300	126190	83241	371380	245110	476270	168960	395	152	19
P00338	LDHA	sp|P00338|LDHA_HUMAN L-lactate dehydrogenase A chain OS=Homo sapiens OX=9606 GN=LDHA PE=1 SV=2	1	22	22	21	68.4	36.688	100840000	15162000	11239000	9690100	7924000	7004700	6753400	396	153;154;155;156;157;158;159	14;118;126;222;228;232;243
P00367;P49448	GLUD1; GLUD2	sp|P00367|DHE3_HUMAN Glutamate dehydrogenase 1, mitochondrial OS=Homo sapiens OX=9606 GN=GLUD1 PE=1 SV=2;sp|P49448|DHE4_HUMAN Glutamate dehydrogenase 2, mitochondrial OS=Homo sapiens OX=9606 GN=GLUD2 PE=1 SV=2	2	10	10	9	24	61.397	6325100	963630	1001000	1032000	1122500	905770	1035700	397	160	84
P00387	CYB5R3	sp|P00387|NB5R3_HUMAN NADH-cytochrome b5 reductase 3 OS=Homo sapiens OX=9606 GN=CYB5R3 PE=1 SV=3	1	8	8	8	30.2	34.234	10738000	1232400	868900	890830	1178400	1311200	1192500	398	161;162;163	42;120;163
P00390	GSR	sp|P00390|GSHR_HUMAN Glutathione reductase, mitochondrial OS=Homo sapiens OX=9606 GN=GSR PE=1 SV=2	1	5	5	5	13.8	56.256	19973000	1694900	4582000	4414300	2812800	3605400	2597100	399
P00414	MT-CO3	sp|P00414|COX3_HUMAN Cytochrome c oxidase subunit 3 OS=Homo sapiens OX=9606 GN=MT-CO3 PE=1 SV=2	1	1	1	1	5.4	29.95	81478							400
P00441	SOD1	sp|P00441|SODC_HUMAN Superoxide dismutase [Cu-Zn] OS=Homo sapiens OX=9606 GN=SOD1 PE=1 SV=2	1	3	3	3	25.3	15.936	1423900	230100	119210	155720	196220	126120	169840	401	164	123
P00491	PNP	sp|P00491|PNPH_HUMAN Purine nucleoside phosphorylase OS=Homo sapiens OX=9606 GN=PNP PE=1 SV=2	1	1	1	1	5.9	32.118	13355							402
P00492	HPRT1	sp|P00492|HPRT_HUMAN Hypoxanthine-guanine phosphoribosyltransferase OS=Homo sapiens OX=9606 GN=HPRT1 PE=1 SV=2	1	4	4	4	22	24.579	965860		112090	186550	71246	80012	69248	403
P00505	GOT2	sp|P00505|AATM_HUMAN Aspartate aminotransferase, mitochondrial OS=Homo sapiens OX=9606 GN=GOT2 PE=1 SV=3	1	10	10	10	22.8	47.517	14899000	1045500	1196500	1202200	1531200	1605300	1644400	404	165	363
P00558;P07205	PGK1	sp|P00558|PGK1_HUMAN Phosphoglycerate kinase 1 OS=Homo sapiens OX=9606 GN=PGK1 PE=1 SV=3	2	21	21	21	60.4	44.614	7938500	304090	272090	279960	183100	172010	155230	405	166;167;168;169	30;156;220;361
P00568	AK1	sp|P00568|KAD1_HUMAN Adenylate kinase isoenzyme 1 OS=Homo sapiens OX=9606 GN=AK1 PE=1 SV=3	1	1	1	1	6.7	21.635	114180							406
P00750	PLAT	sp|P00750|TPA_HUMAN Tissue-type plasminogen activator OS=Homo sapiens OX=9606 GN=PLAT PE=1 SV=1	1	2	2	2	4.6	62.916	440040		85773	80430				407
P00846	MT-ATP6	sp|P00846|ATP6_HUMAN ATP synthase subunit a OS=Homo sapiens OX=9606 GN=MT-ATP6 PE=1 SV=1	1	1	1	1	4.4	24.817	750600							408
P01024	C3	sp|P01024|CO3_HUMAN Complement C3 OS=Homo sapiens OX=9606 GN=C3 PE=1 SV=2	1	4	4	3	2.9	187.15	1852300	243440	301950	253130	278760	402640		409
P01106	MYC	sp|P01106|MYC_HUMAN Myc proto-oncogene protein OS=Homo sapiens OX=9606 GN=MYC PE=1 SV=2	1	1	1	1	2.9	50.564	0							410	170	163
P01111	NRAS	sp|P01111|RASN_HUMAN GTPase NRas OS=Homo sapiens OX=9606 GN=NRAS PE=1 SV=1	1	4	4	2	24.9	21.229	3073000	460660	360700	292950	497870	338230	450600	411
P01116	KRAS	sp|P01116|RASK_HUMAN GTPase KRas OS=Homo sapiens OX=9606 GN=KRAS PE=1 SV=1	1	4	2	1	24.9	21.656	211700			30092	21420	35134		412
P01834;P0DOX7	IGKC	sp|P01834|IGKC_HUMAN Immunoglobulin kappa constant OS=Homo sapiens OX=9606 GN=IGKC PE=1 SV=2;sp|P0DOX7|IGK_HUMAN Immunoglobulin kappa light chain OS=Homo sapiens OX=9606 PE=1 SV=1	2	1	1	1	15	11.765	743000							413
P01889	HLA-B	sp|P01889|HLAB_HUMAN HLA class I histocompatibility antigen, B alpha chain OS=Homo sapiens OX=9606 GN=HLA-B PE=1 SV=3	1	6	2	1	20.2	40.46	1242800		147470	203000	151410	171420	230030	414
P01903;P01906	HLA-DRA	sp|P01903|DRA_HUMAN HLA class II histocompatibility antigen, DR alpha chain OS=Homo sapiens OX=9606 GN=HLA-DRA PE=1 SV=2	2	8	8	8	33.1	28.621	10265000	453930	553330	654650	709600	685190	809450	415	171;172	100;172
P01911;P13762	HLA-DRB1	sp|P01911|DRB1_HUMAN HLA class II histocompatibility antigen, DRB1 beta chain OS=Homo sapiens OX=9606 GN=HLA-DRB1 PE=1 SV=2	2	7	7	0	35.3	29.966	14983000	1544900	1159600	1145100	1468200	1238700	1734200	416
P02144	MB	sp|P02144|MYG_HUMAN Myoglobin OS=Homo sapiens OX=9606 GN=MB PE=1 SV=2	1	1	1	1	9.1	17.184	167270							417
P02545	LMNA	sp|P02545|LMNA_HUMAN Prelamin-A/C OS=Homo sapiens OX=9606 GN=LMNA PE=1 SV=1	1	48	48	47	68.5	74.139	238250000	8005700	6472100	6199400	10587000	9391600	11351000	418	173;174;175;176;177;178;179;180;181;182;183;184;185	32;97;108;114;155;171;180;201;260;270;311;450;470
P02549	SPTA1	sp|P02549|SPTA1_HUMAN Spectrin alpha chain, erythrocytic 1 OS=Homo sapiens OX=9606 GN=SPTA1 PE=1 SV=5	1	1	1	1	0.4	280.01	7112200							419
P02647	APOA1	sp|P02647|APOA1_HUMAN Apolipoprotein A-I OS=Homo sapiens OX=9606 GN=APOA1 PE=1 SV=1	1	3	3	2	14.6	30.777	70509							420
P02751	FN1	sp|P02751|FINC_HUMAN Fibronectin OS=Homo sapiens OX=9606 GN=FN1 PE=1 SV=5	1	5	5	5	2.4	272.32	2856800	207670	307830	267530	253650	243670	217470	421
P02786	TFRC	sp|P02786|TFR1_HUMAN Transferrin receptor protein 1 OS=Homo sapiens OX=9606 GN=TFRC PE=1 SV=2	1	13	13	13	21.3	84.87	4200500	176710	171740	214210	232900	254220	246360	422
P02787	TF	sp|P02787|TRFE_HUMAN Serotransferrin OS=Homo sapiens OX=9606 GN=TF PE=1 SV=4	1	1	1	1	2.7	77.049	15625							423
P02788	LTF	sp|P02788|TRFL_HUMAN Lactotransferrin OS=Homo sapiens OX=9606 GN=LTF PE=1 SV=6	1	2	1	1	3.1	78.181	4179000							424
P02794	FTH1	sp|P02794|FRIH_HUMAN Ferritin heavy chain OS=Homo sapiens OX=9606 GN=FTH1 PE=1 SV=2	1	2	2	2	12.6	21.225	547730		118050	28635				425
P03897	MT-ND3	sp|P03897|NU3M_HUMAN NADH-ubiquinone oxidoreductase chain 3 OS=Homo sapiens OX=9606 GN=MT-ND3 PE=1 SV=1	1	1	1	1	13	13.186	48117							427
P03915	MT-ND5	sp|P03915|NU5M_HUMAN NADH-ubiquinone oxidoreductase chain 5 OS=Homo sapiens OX=9606 GN=MT-ND5 PE=1 SV=2	1	1	1	1	2.8	67.026	333510							428
P04040	CAT	sp|P04040|CATA_HUMAN Catalase OS=Homo sapiens OX=9606 GN=CAT PE=1 SV=3	1	9	9	9	21.8	59.755	499130		45835	24802	34594	29344	31583	429
P04062	GBA1	sp|P04062|GBA1_HUMAN Lysosomal acid glucosylceramidase OS=Homo sapiens OX=9606 GN=GBA1 PE=1 SV=3	1	7	7	7	14.9	59.716	2189600		129490	162020	193330	186690	196710	430
P04075	ALDOA	sp|P04075|ALDOA_HUMAN Fructose-bisphosphate aldolase A OS=Homo sapiens OX=9606 GN=ALDOA PE=1 SV=2	1	19	19	17	57.7	39.42	11576000	834230	517570	577610	446390	429630	498990	431	186;187;188;189;190	13;42;99;147;312
P04080	CSTB	sp|P04080|CYTB_HUMAN Cystatin-B OS=Homo sapiens OX=9606 GN=CSTB PE=1 SV=2	1	2	2	2	24.5	11.139	2178500	457770	446050	352300	292300	313610	289690	432
P04083	ANXA1	sp|P04083|ANXA1_HUMAN Annexin A1 OS=Homo sapiens OX=9606 GN=ANXA1 PE=1 SV=2	1	13	13	12	44.2	38.714	15663000	2535600	2113700	3004900	2072600	2091800	2308000	433	191;192;193	97;287;312
P04114	APOB	sp|P04114|APOB_HUMAN Apolipoprotein B-100 OS=Homo sapiens OX=9606 GN=APOB PE=1 SV=3	1	3	3	3	0.7	515.54	280650							434	194;195	1778;2265
P04150	NR3C1	sp|P04150|GCR_HUMAN Glucocorticoid receptor OS=Homo sapiens OX=9606 GN=NR3C1 PE=1 SV=1	1	1	1	1	2.3	85.658	0							435	196	154
P04156	PRNP	sp|P04156|PRIO_HUMAN Major prion protein OS=Homo sapiens OX=9606 GN=PRNP PE=1 SV=1	1	1	1	1	4.7	27.661	243600							436
P04179	SOD2	sp|P04179|SODM_HUMAN Superoxide dismutase [Mn], mitochondrial OS=Homo sapiens OX=9606 GN=SOD2 PE=1 SV=3	1	7	7	7	37.8	24.75	4218400	365220	377630	266750	554770	523760	551680	437	197;198	68;130
P04181	OAT	sp|P04181|OAT_HUMAN Ornithine aminotransferase, mitochondrial OS=Homo sapiens OX=9606 GN=OAT PE=1 SV=1	1	6	6	6	17.8	48.534	4171100	261850	318440	311110	349710	405140	343780	438
P04233	CD74	sp|P04233|HG2A_HUMAN HLA class II histocompatibility antigen gamma chain OS=Homo sapiens OX=9606 GN=CD74 PE=1 SV=3	1	2	2	2	9.5	33.515	454120			69179	55101	67242	68471	439
P04271	S100B	sp|P04271|S100B_HUMAN Protein S100-B OS=Homo sapiens OX=9606 GN=S100B PE=1 SV=2	1	1	1	1	16.3	10.713	206370			45133		20298	24682	441
P04406;O14556	GAPDH	sp|P04406|G3P_HUMAN Glyceraldehyde-3-phosphate dehydrogenase OS=Homo sapiens OX=9606 GN=GAPDH PE=1 SV=3	2	25	25	25	88.4	36.053	68268000	6321400	3883500	4417000	3451000	3355900	3546000	442	199;200;201;202;203;204;205;206;207	61;139;194;215;219;227;254;263;334
P04424	ASL	sp|P04424|ARLY_HUMAN Argininosuccinate lyase OS=Homo sapiens OX=9606 GN=ASL PE=1 SV=4	1	1	1	1	2.4	51.657	0							443	208	7
P04439;P01893	HLA-A	sp|P04439|HLAA_HUMAN HLA class I histocompatibility antigen, A alpha chain OS=Homo sapiens OX=9606 GN=HLA-A PE=1 SV=2	2	16	16	11	49.9	40.84	28765000	935740	953470	953060	1009100	1099700	971870	444
P04440	HLA-DPB1	sp|P04440|DPB1_HUMAN HLA class II histocompatibility antigen, DP beta 1 chain OS=Homo sapiens OX=9606 GN=HLA-DPB1 PE=1 SV=1	1	3	2	2	12.8	29.159	3214900	209930	245970	237320	295770	273500	256150	445
P04632;Q96L46	CAPNS1	sp|P04632|CPNS1_HUMAN Calpain small subunit 1 OS=Homo sapiens OX=9606 GN=CAPNS1 PE=1 SV=1	2	4	4	4	16.8	28.315	6871500	508900	758050	600160	356450	345650	333850	446
P04792	HSPB1	sp|P04792|HSPB1_HUMAN Heat shock protein beta-1 OS=Homo sapiens OX=9606 GN=HSPB1 PE=1 SV=2	1	8	8	8	40.5	22.782	6561800	635610	266400	364580	381260	428110	423920	447	209	123
P04818	TYMS	sp|P04818|TYSY_HUMAN Thymidylate synthase OS=Homo sapiens OX=9606 GN=TYMS PE=1 SV=3	1	1	1	1	4.5	35.716	904350	101520	147870	125320	95821			448
P04843	RPN1	sp|P04843|RPN1_HUMAN Dolichyl-diphosphooligosaccharide--protein glycosyltransferase subunit 1 OS=Homo sapiens OX=9606 GN=RPN1 PE=1 SV=1	1	17	17	17	34.8	68.569	28840000	1773100	1581200	1575000	2313400	2112800	2375300	449	210;211	187;587
P04844	RPN2	sp|P04844|RPN2_HUMAN Dolichyl-diphosphooligosaccharide--protein glycosyltransferase subunit 2 OS=Homo sapiens OX=9606 GN=RPN2 PE=1 SV=3	1	10	10	10	19.7	69.283	6534500	894370	603230	594260	874410	993630	998720	450	212;213	311;627
P04899;P63096;P09471;P19087;A8MTJ3;P11488	GNAI2; GNAI1	sp|P04899|GNAI2_HUMAN Guanine nucleotide-binding protein G(i) subunit alpha-2 OS=Homo sapiens OX=9606 GN=GNAI2 PE=1 SV=3;sp|P63096|GNAI1_HUMAN Guanine nucleotide-binding protein G(i) subunit alpha-1 OS=Homo sapiens OX=9606 GN=GNAI1 PE=1 SV=2	6	7	7	3	26.2	40.45	4129900	358470	238640	372250	440160	392680	436300	451
Q93077;Q7L7L0;P04908	H2AC6; H2AC25; H2AC4	sp|Q93077|H2A1C_HUMAN Histone H2A type 1-C OS=Homo sapiens OX=9606 GN=H2AC6 PE=1 SV=3;sp|Q7L7L0|H2A3_HUMAN Histone H2A type 3 OS=Homo sapiens OX=9606 GN=H2AC25 PE=1 SV=3;sp|P04908|H2A1B_HUMAN Histone H2A type 1-B/E OS=Homo sapiens OX=9606 GN=H2AC4 PE=1 SV=	3	6	4	1	58.5	14.105	17658000	2668600	953850	4919400	945120	1916400	4750100	452	214	96
P04920	SLC4A2	sp|P04920|B3A2_HUMAN Anion exchange protein 2 OS=Homo sapiens OX=9606 GN=SLC4A2 PE=1 SV=4	1	1	1	1	1.4	137.01	29149							453
P05023;P13637;P50993;Q13733;P20648	ATP1A1	sp|P05023|AT1A1_HUMAN Sodium/potassium-transporting ATPase subunit alpha-1 OS=Homo sapiens OX=9606 GN=ATP1A1 PE=1 SV=1	5	23	23	20	26.3	112.89	35681000	4123400	3306200	3206200	4757100	4917700	5017900	454	215;216;217	45;444;698
P05026	ATP1B1	sp|P05026|AT1B1_HUMAN Sodium/potassium-transporting ATPase subunit beta-1 OS=Homo sapiens OX=9606 GN=ATP1B1 PE=1 SV=1	1	4	4	4	16.2	35.061	3802100	325620	449960	442770	408890	461250	416560	455
P05067	APP	sp|P05067|A4_HUMAN Amyloid-beta precursor protein OS=Homo sapiens OX=9606 GN=APP PE=1 SV=3	1	3	3	3	3.2	86.942	3241100	397990	561530	492670	435570	395870	298620	456
P05091;P00352	ALDH2; ALDH1A1	sp|P05091|ALDH2_HUMAN Aldehyde dehydrogenase, mitochondrial OS=Homo sapiens OX=9606 GN=ALDH2 PE=1 SV=2;sp|P00352|AL1A1_HUMAN Aldehyde dehydrogenase 1A1 OS=Homo sapiens OX=9606 GN=ALDH1A1 PE=1 SV=2	2	2	2	2	3.9	56.381	517650							457
P05106	ITGB3	sp|P05106|ITB3_HUMAN Integrin beta-3 OS=Homo sapiens OX=9606 GN=ITGB3 PE=1 SV=2	1	7	7	7	10.9	87.057	5873300	279440	559880	507040	515470	547160	568570	458
P05114	HMGN1	sp|P05114|HMGN1_HUMAN Non-histone chromosomal protein HMG-14 OS=Homo sapiens OX=9606 GN=HMGN1 PE=1 SV=3	1	3	3	3	27	10.659	1317500				235620	214340	329090	459	218	95
P05141;Q9H0C2	SLC25A5	sp|P05141|ADT2_HUMAN ADP/ATP translocase 2 OS=Homo sapiens OX=9606 GN=SLC25A5 PE=1 SV=7	2	19	19	8	50	32.852	66346000	6356200	4282300	3845300	7237000	6783400	7188900	460	219;220;221;222;223;224;225;226	23;33;43;92;105;147;163;272
P05154	SERPINA5	sp|P05154|IPSP_HUMAN Plasma serine protease inhibitor OS=Homo sapiens OX=9606 GN=SERPINA5 PE=1 SV=3	1	1	1	1	3.2	45.674	19430							461
P05161	ISG15	sp|P05161|ISG15_HUMAN Ubiquitin-like protein ISG15 OS=Homo sapiens OX=9606 GN=ISG15 PE=1 SV=5	1	3	3	3	18.8	17.887	344690		37979	47611	33629	50226	25177	462
P05198	EIF2S1	sp|P05198|IF2A_HUMAN Eukaryotic translation initiation factor 2 subunit 1 OS=Homo sapiens OX=9606 GN=EIF2S1 PE=1 SV=3	1	8	8	8	25.4	36.112	6899600	426310	1158900	647550	838930	694670	959220	463
P05204	HMGN2	sp|P05204|HMGN2_HUMAN Non-histone chromosomal protein HMG-17 OS=Homo sapiens OX=9606 GN=HMGN2 PE=1 SV=3	1	2	2	1	30	9.3926	0							464	227;228	31;82
P05362	ICAM1	sp|P05362|ICAM1_HUMAN Intercellular adhesion molecule 1 OS=Homo sapiens OX=9606 GN=ICAM1 PE=1 SV=2	1	8	8	8	18.2	57.825	2185400	110730	116820	203150	243110	287830	291980	465
P05386	RPLP1	sp|P05386|RLA1_HUMAN Large ribosomal subunit protein P1 OS=Homo sapiens OX=9606 GN=RPLP1 PE=1 SV=1	1	1	1	1	14	11.514	1815400							466
P05387	RPLP2	sp|P05387|RLA2_HUMAN Large ribosomal subunit protein P2 OS=Homo sapiens OX=9606 GN=RPLP2 PE=1 SV=1	1	5	5	5	69.6	11.665	2955100	218590	74800	326020	261660	245130	382350	467	229	21
P05388;Q8NHW5	RPLP0; RPLP0P6	sp|P05388|RLA0_HUMAN Large ribosomal subunit protein uL10 OS=Homo sapiens OX=9606 GN=RPLP0 PE=1 SV=1;sp|Q8NHW5|RLA0L_HUMAN Putative ribosomal protein uL10-like OS=Homo sapiens OX=9606 GN=RPLP0P6 PE=5 SV=1	2	7	7	6	28.1	34.273	10813000	1403700	895320	893240	902140	963120	887000	468
P05455	SSB	sp|P05455|LA_HUMAN Lupus La protein OS=Homo sapiens OX=9606 GN=SSB PE=1 SV=2	1	3	3	3	8.3	46.836	613460	56968	81393	78892	50693	45739	50233	469
P05556	ITGB1	sp|P05556|ITB1_HUMAN Integrin beta-1 OS=Homo sapiens OX=9606 GN=ITGB1 PE=1 SV=2	1	15	15	15	22.3	88.414	9589100	540720	602430	647550	645230	685240	696100	470	230;231;232;233;234	238;575;619;774;794
P05783;CON__P05784	KRT18	sp|P05783|K1C18_HUMAN Keratin, type I cytoskeletal 18 OS=Homo sapiens OX=9606 GN=KRT18 PE=1 SV=2	2	9	9	8	32.3	48.057	4935000	525190	299770	196630	427600	401540	346840	471
P06213	INSR	sp|P06213|INSR_HUMAN Insulin receptor OS=Homo sapiens OX=9606 GN=INSR PE=1 SV=4	1	1	1	1	1.1	156.33	36237							472
P06280	GLA	sp|P06280|AGAL_HUMAN Alpha-galactosidase A OS=Homo sapiens OX=9606 GN=GLA PE=1 SV=1	1	3	3	3	7.9	48.766	299870		26825	21783			24159	473
P06400	RB1	sp|P06400|RB_HUMAN Retinoblastoma-associated protein OS=Homo sapiens OX=9606 GN=RB1 PE=1 SV=2	1	1	1	1	1.5	106.16	228700							475
P06454	PTMA	sp|P06454|PTMA_HUMAN Prothymosin alpha OS=Homo sapiens OX=9606 GN=PTMA PE=1 SV=2	1	6	6	6	39.6	12.203	527370	123150				26406	160280	476	236;237;238	15;18;103
P06493;Q9NYV4;Q00536;Q00534;Q00537;O94921;Q07002;Q96Q40	CDK1	sp|P06493|CDK1_HUMAN Cyclin-dependent kinase 1 OS=Homo sapiens OX=9606 GN=CDK1 PE=1 SV=3	8	6	6	2	14.1	34.095	760430							477	239	33
P06576	ATP5F1B	sp|P06576|ATPB_HUMAN ATP synthase subunit beta, mitochondrial OS=Homo sapiens OX=9606 GN=ATP5F1B PE=1 SV=3	1	23	23	23	65	56.559	54415000	4091900	2760300	2936600	5448200	5399200	5338300	478	240;241;242	124;133;522
P06703	S100A6	sp|P06703|S10A6_HUMAN Protein S100-A6 OS=Homo sapiens OX=9606 GN=S100A6 PE=1 SV=1	1	4	4	4	41.1	10.18	823720							479	243;244	40;47
P06730	EIF4E	sp|P06730|IF4E_HUMAN Eukaryotic translation initiation factor 4E OS=Homo sapiens OX=9606 GN=EIF4E PE=1 SV=2	1	4	4	4	21.7	25.097	1944300	197600	437350	299360	127110	194560	125180	480
P06733	ENO1	sp|P06733|ENOA_HUMAN Alpha-enolase OS=Homo sapiens OX=9606 GN=ENO1 PE=1 SV=2	1	29	29	26	82.9	47.168	76920000	14938000	9840400	9080900	6324700	5857000	6466900	481	245;246;247;248;249;250;251;252;253;254	5;71;89;126;193;228;281;335;406;420
P06737	PYGL	sp|P06737|PYGL_HUMAN Glycogen phosphorylase, liver form OS=Homo sapiens OX=9606 GN=PYGL PE=1 SV=4	1	4	2	2	5.4	97.147	208940							482
P06744;CON__Q3ZBD7	GPI	sp|P06744|G6PI_HUMAN Glucose-6-phosphate isomerase OS=Homo sapiens OX=9606 GN=GPI PE=1 SV=4	2	12	12	12	25.6	63.146	16479000	2304700	2101000	1865600	1059300	1027500	988490	483	255;256	89;252
P06748	NPM1	sp|P06748|NPM_HUMAN Nucleophosmin OS=Homo sapiens OX=9606 GN=NPM1 PE=1 SV=2	1	13	13	13	46.3	32.575	5350300	1112900	449710	489050	896850	712920	905690	484	257;258;259;260;261;262;263;264	32;141;150;154;248;250;257;267
P06753	TPM3	sp|P06753|TPM3_HUMAN Tropomyosin alpha-3 chain OS=Homo sapiens OX=9606 GN=TPM3 PE=1 SV=2	1	5	2	2	18.2	32.95	1324400	123440	92128	96025	154180	137060	152470	485	15;16	113;119
P06756	ITGAV	sp|P06756|ITAV_HUMAN Integrin alpha-V OS=Homo sapiens OX=9606 GN=ITGAV PE=1 SV=2	1	14	14	14	14.1	116.04	14148000	800890	753310	674000	818290	867020	882310	486
P06865	HEXA	sp|P06865|HEXA_HUMAN Beta-hexosaminidase subunit alpha OS=Homo sapiens OX=9606 GN=HEXA PE=1 SV=2	1	5	5	5	9.6	60.702	1447300	111570	150630	148570	138650	122420	139290	487
P07093	SERPINE2	sp|P07093|GDN_HUMAN Glia-derived nexin OS=Homo sapiens OX=9606 GN=SERPINE2 PE=1 SV=1	1	8	8	8	23.6	44.002	6605700	748370	654000	546710	877920	872480	824350	488
P07099	EPHX1	sp|P07099|HYEP_HUMAN Epoxide hydrolase 1 OS=Homo sapiens OX=9606 GN=EPHX1 PE=1 SV=1	1	3	3	3	9.2	52.948	1332700		179840	160440	248860	208150	266410	489
P07108	DBI	sp|P07108|ACBP_HUMAN Acyl-CoA-binding protein OS=Homo sapiens OX=9606 GN=DBI PE=1 SV=2	1	3	3	3	44.8	10.044	6419900	850010	665730	1239800	728660	893760	631280	490	265;266	8;55
P07195;P07864;Q6ZMR3	LDHB	sp|P07195|LDHB_HUMAN L-lactate dehydrogenase B chain OS=Homo sapiens OX=9606 GN=LDHB PE=1 SV=2	3	15	14	14	53.3	36.638	7641400	632610	416570	354130	295730	305610	265400	491	267;268;269;270	7;82;119;318
P07199	CENPB	sp|P07199|CENPB_HUMAN Major centromere autoantigen B OS=Homo sapiens OX=9606 GN=CENPB PE=1 SV=2	1	2	2	2	5.8	65.171	270720							492
P07203	GPX1	sp|P07203|GPX1_HUMAN Glutathione peroxidase 1 OS=Homo sapiens OX=9606 GN=GPX1 PE=1 SV=4	1	5	5	5	29.6	22.088	1484600		209410	231140		227530	233440	493	271	97
P07237	P4HB	sp|P07237|PDIA1_HUMAN Protein disulfide-isomerase OS=Homo sapiens OX=9606 GN=P4HB PE=1 SV=3	1	33	33	31	63	57.116	163100000	12396000	9241700	9195600	12764000	12250000	13805000	494	272;273;274;275;276;277;278;279	130;200;271;276;385;424;436;444
P07305	H1-0	sp|P07305|H10_HUMAN Histone H1.0 OS=Homo sapiens OX=9606 GN=H1-0 PE=1 SV=3	1	4	4	4	24.7	20.863	75077							495	280;281;282	12;52;59
P07339	CTSD	sp|P07339|CATD_HUMAN Cathepsin D OS=Homo sapiens OX=9606 GN=CTSD PE=1 SV=1	1	11	11	11	32	44.552	5223100	185750	227900	382070	449250	463300	388890	496	283;284;285	127;348;357
P07355;A6NMY6	ANXA2; ANXA2P2	sp|P07355|ANXA2_HUMAN Annexin A2 OS=Homo sapiens OX=9606 GN=ANXA2 PE=1 SV=2;sp|A6NMY6|AXA2L_HUMAN Putative annexin A2-like protein OS=Homo sapiens OX=9606 GN=ANXA2P2 PE=5 SV=2	2	23	23	23	72.9	38.604	127580000	12554000	8806000	8997100	10482000	9419900	10567000	497	286;287;288;289;290;291;292	47;115;152;157;212;227;302
P07384	CAPN1	sp|P07384|CAN1_HUMAN Calpain-1 catalytic subunit OS=Homo sapiens OX=9606 GN=CAPN1 PE=1 SV=1	1	3	3	3	4.3	81.889	409880		113950	35964		33741	34561	498
P07437;A6NNZ2;Q9H4B7;CON__ENSEMBL:ENSBTAP00000025008	TUBB	sp|P07437|TBB5_HUMAN Tubulin beta chain OS=Homo sapiens OX=9606 GN=TUBB PE=1 SV=2	4	18	18	4	55.2	49.67	77120000	5005600	2721100	3700100	3117500	3291400	3232600	499	293	58
P07585	DCN	sp|P07585|PGS2_HUMAN Decorin OS=Homo sapiens OX=9606 GN=DCN PE=1 SV=1	1	1	1	1	6.7	39.746	34567							500
P07602	PSAP	sp|P07602|SAP_HUMAN Prosaposin OS=Homo sapiens OX=9606 GN=PSAP PE=1 SV=2	1	3	3	3	7.6	58.112	98552							501
P07686	HEXB	sp|P07686|HEXB_HUMAN Beta-hexosaminidase subunit beta OS=Homo sapiens OX=9606 GN=HEXB PE=1 SV=4	1	8	8	8	18.3	63.137	5791200	594840	442350	456540	632740	428040	561110	502
P07711	CTSL	sp|P07711|CATL1_HUMAN Procathepsin L OS=Homo sapiens OX=9606 GN=CTSL PE=1 SV=2	1	1	1	1	4.2	37.564	467420							503
P07737;CON__P02584	PFN1	sp|P07737|PROF1_HUMAN Profilin-1 OS=Homo sapiens OX=9606 GN=PFN1 PE=1 SV=2	2	12	12	12	90	15.054	62579000	5735900	5545300	4999000	3467500	3636000	3322900	504	294;295;296	105;108;126
P07738	BPGM	sp|P07738|PMGE_HUMAN Bisphosphoglycerate mutase OS=Homo sapiens OX=9606 GN=BPGM PE=1 SV=2	1	1	1	1	4.6	30.005	86503							505
P07741	APRT	sp|P07741|APT_HUMAN Adenine phosphoribosyltransferase OS=Homo sapiens OX=9606 GN=APRT PE=1 SV=2	1	2	2	2	13.3	19.608	553180							506
P07814	EPRS1	sp|P07814|SYEP_HUMAN Bifunctional glutamate/proline--tRNA ligase OS=Homo sapiens OX=9606 GN=EPRS1 PE=1 SV=5	1	11	11	11	8.9	170.59	2479800	96990	96944	91450	52869	62578	52688	507	297;298;299	300;907;1389
P07858	CTSB	sp|P07858|CATB_HUMAN Cathepsin B OS=Homo sapiens OX=9606 GN=CTSB PE=1 SV=3	1	6	6	6	25.1	37.821	1475400	59879	97368	121750	91080	94808	91368	508
P07900;Q14568;Q58FG0	HSP90AA1	sp|P07900|HS90A_HUMAN Heat shock protein HSP 90-alpha OS=Homo sapiens OX=9606 GN=HSP90AA1 PE=1 SV=5	3	36	36	19	55.7	84.659	24658000	1718600	997380	1324600	1113300	1065800	1161900	509	300;301;302;303;304;305;306;307;308;309	58;69;112;283;292;407;446;489;558;631
P07910;O60812;B7ZW38;B2RXH8;P0DMR1	HNRNPC	sp|P07910|HNRPC_HUMAN Heterogeneous nuclear ribonucleoproteins C1/C2 OS=Homo sapiens OX=9606 GN=HNRNPC PE=1 SV=4	5	17	17	16	41.8	33.67	16171000	1297300	651860	706570	1429900	1206600	1415900	510	310;311;312;313;314;315;316	29;39;216;229;232;243;284
P07919;A0A096LP55	UQCRH; UQCRHL	sp|P07919|QCR6_HUMAN Cytochrome b-c1 complex subunit 6, mitochondrial OS=Homo sapiens OX=9606 GN=UQCRH PE=1 SV=2;sp|A0A096LP55|QCR6L_HUMAN Cytochrome b-c1 complex subunit 6-like, mitochondrial OS=Homo sapiens OX=9606 GN=UQCRHL PE=3 SV=1	2	2	2	2	34.1	10.739	128670							511	317	85
P07942	LAMB1	sp|P07942|LAMB1_HUMAN Laminin subunit beta-1 OS=Homo sapiens OX=9606 GN=LAMB1 PE=1 SV=2	1	7	7	7	4.7	198.04	1149400		112960	93562	286050	63111	159540	512
P07954	FH	sp|P07954|FUMH_HUMAN Fumarate hydratase, mitochondrial OS=Homo sapiens OX=9606 GN=FH PE=1 SV=3	1	10	10	10	28.2	54.636	1389800		116760	133600	134700	151070	156520	513	318;319;320;321	61;66;80;221
P08133	ANXA6	sp|P08133|ANXA6_HUMAN Annexin A6 OS=Homo sapiens OX=9606 GN=ANXA6 PE=1 SV=3	1	2	2	2	4.2	75.872	360630		62913	78774				514
P08134	RHOC	sp|P08134|RHOC_HUMAN Rho-related GTP-binding protein RhoC OS=Homo sapiens OX=9606 GN=RHOC PE=1 SV=1	1	6	2	2	25.4	22.006	100570							515	322	162
P08195	SLC3A2	sp|P08195|4F2_HUMAN Amino acid transporter heavy chain SLC3A2 OS=Homo sapiens OX=9606 GN=SLC3A2 PE=1 SV=3	1	23	23	23	43.5	67.993	11665000	319700	233340	246520	475250	391970	493610	516	323;324;325;326	160;255;266;615
P08236	GUSB	sp|P08236|BGLR_HUMAN Beta-glucuronidase OS=Homo sapiens OX=9606 GN=GUSB PE=1 SV=2	1	2	2	2	4	74.731	82990							517
P08237	PFKM	sp|P08237|PFKAM_HUMAN ATP-dependent 6-phosphofructokinase, muscle type OS=Homo sapiens OX=9606 GN=PFKM PE=1 SV=2	1	3	2	2	3.8	85.182	360210							518
P08238;Q58FF7;Q58FG1	HSP90AB1	sp|P08238|HS90B_HUMAN Heat shock protein HSP 90-beta OS=Homo sapiens OX=9606 GN=HSP90AB1 PE=1 SV=4	3	32	13	12	50.6	83.263	51880000	4488000	2919200	3546600	3113300	3208700	3006300	519	300;302;303;304;306;309;327;328;329	53;64;107;275;284;347;399;438;550
P08240	SRPRA	sp|P08240|SRPRA_HUMAN Signal recognition particle receptor subunit alpha OS=Homo sapiens OX=9606 GN=SRPRA PE=1 SV=2	1	2	2	2	3.3	69.81	1528100			346750	130130		342050	520
P08243	ASNS	sp|P08243|ASNS_HUMAN Asparagine synthetase [glutamine-hydrolyzing] OS=Homo sapiens OX=9606 GN=ASNS PE=1 SV=4	1	2	2	2	3.7	64.369	822490							521
P08397	HMBS	sp|P08397|HEM3_HUMAN Porphobilinogen deaminase OS=Homo sapiens OX=9606 GN=HMBS PE=1 SV=2	1	1	1	1	2.2	39.33	90537							522
P08559;P29803	PDHA1	sp|P08559|ODPA_HUMAN Pyruvate dehydrogenase E1 component subunit alpha, somatic form, mitochondrial OS=Homo sapiens OX=9606 GN=PDHA1 PE=1 SV=3	2	3	3	3	7.9	43.295	20178							523	330;331	83;321
P08574	CYC1	sp|P08574|CY1_HUMAN Cytochrome c1, heme protein, mitochondrial OS=Homo sapiens OX=9606 GN=CYC1 PE=1 SV=3	1	2	2	2	7.7	35.422	409030		42519	39670	40257	53152	42177	524
P08579	SNRPB2	sp|P08579|RU2B_HUMAN U2 small nuclear ribonucleoprotein B OS=Homo sapiens OX=9606 GN=SNRPB2 PE=1 SV=1	1	2	2	2	8.9	25.486	1835300							525	332	122
P08581	MET	sp|P08581|MET_HUMAN Hepatocyte growth factor receptor OS=Homo sapiens OX=9606 GN=MET PE=1 SV=4	1	2	2	2	1.7	155.54	161020			22136		17796		526
P08582	MELTF	sp|P08582|TRFM_HUMAN Melanotransferrin OS=Homo sapiens OX=9606 GN=MELTF PE=1 SV=2	1	1	1	1	2.2	80.214	627040							527
P08621	SNRNP70	sp|P08621|RU17_HUMAN U1 small nuclear ribonucleoprotein 70 kDa OS=Homo sapiens OX=9606 GN=SNRNP70 PE=1 SV=2	1	11	11	11	29.7	51.556	1266900	62614	58003	66407	66833	88691	73931	528	333;334;335;336	27;118;130;162
P08648	ITGA5	sp|P08648|ITA5_HUMAN Integrin alpha-5 OS=Homo sapiens OX=9606 GN=ITGA5 PE=1 SV=2	1	3	3	3	3	114.54	1915600	154580	191480	174480	167070	184600	177510	529
P08651	NFIC	sp|P08651|NFIC_HUMAN Nuclear factor 1 C-type OS=Homo sapiens OX=9606 GN=NFIC PE=1 SV=2	1	1	1	1	2.6	55.674	53626							530
P08670;P41219;P17661;Q9NSB2;CON__Q9DCV7;CON__Q6ISB0;CON__Q9NSB2;CON__P78385;CON__Q6NT21;CON__Q14533;CON__P13647;CON__Q5XKE5;CON__O43790;CON__Q922U2;CON__Q7RTT2;CON__Q61726;CON__P07744;CON__Q8VED5;CON__O95678;CON__P78386;CON__Q8N1N4-2;CON__Q5XQN5;P12036;CON__Q8BGZ7;P78385;Q8N1N4;Q16352;P78386;P07196;Q14533;O43790;P14136;Q5XKE5;O95678;P07197;P13647;CON__Q01546	VIM	sp|P08670|VIME_HUMAN Vimentin OS=Homo sapiens OX=9606 GN=VIM PE=1 SV=4	37	46	46	44	76.8	53.651	1085600000	41919000	30672000	29429000	57435000	52160000	58026000	531	337;338;339;340;341;342;343;344;345;346;347;348;349	104;120;129;139;168;188;235;292;294;334;373;439;445
P08708	RPS17	sp|P08708|RS17_HUMAN Small ribosomal subunit protein eS17 OS=Homo sapiens OX=9606 GN=RPS17 PE=1 SV=2	1	5	5	4	22.2	15.55	1404500	216560	194670	190330	170670	178710	166130	532	350;351	19;59
P08754	GNAI3	sp|P08754|GNAI3_HUMAN Guanine nucleotide-binding protein G(i) subunit alpha-3 OS=Homo sapiens OX=9606 GN=GNAI3 PE=1 SV=3	1	5	1	1	18.6	40.532	55802							533
P08758	ANXA5	sp|P08758|ANXA5_HUMAN Annexin A5 OS=Homo sapiens OX=9606 GN=ANXA5 PE=1 SV=2	1	9	9	9	30.6	35.936	11160000	1678100	1813100	1648400	1003900	1137700	922700	534	352	76
P08865;A0A8I5KQE6	RPSA; RPSA2	sp|P08865|RSSA_HUMAN Small ribosomal subunit protein uS2 OS=Homo sapiens OX=9606 GN=RPSA PE=1 SV=4;sp|A0A8I5KQE6|RPSA2_HUMAN Small ribosomal subunit protein uS2B OS=Homo sapiens OX=9606 GN=RPSA2 PE=3 SV=1	2	11	11	10	43.4	32.854	6582300	649830	566330	492430	541300	564700	577820	535	353;354	89;220
P08962	CD63	sp|P08962|CD63_HUMAN CD63 antigen OS=Homo sapiens OX=9606 GN=CD63 PE=1 SV=2	1	3	3	3	8.4	25.636	2785700	188490	245930	274370	350650	319970	408300	536	355	110
P09001	MRPL3	sp|P09001|RM03_HUMAN Large ribosomal subunit protein uL3m OS=Homo sapiens OX=9606 GN=MRPL3 PE=1 SV=1	1	2	2	2	6.6	38.632	334640							537
P09012	SNRPA	sp|P09012|SNRPA_HUMAN U1 small nuclear ribonucleoprotein A OS=Homo sapiens OX=9606 GN=SNRPA PE=1 SV=3	1	3	3	3	9.2	31.279	1135100	81559	135600	103270	133410	125080	123140	538
P09104	ENO2	sp|P09104|ENOG_HUMAN Gamma-enolase OS=Homo sapiens OX=9606 GN=ENO2 PE=1 SV=3	1	6	3	3	19.8	47.268	280870		54177	34368		27556	22577	539
P09132	SRP19	sp|P09132|SRP19_HUMAN Signal recognition particle 19 kDa protein OS=Homo sapiens OX=9606 GN=SRP19 PE=1 SV=3	1	2	2	2	18.8	16.156	577840		64700	88630	66275	76324	71354	540
P09211	GSTP1	sp|P09211|GSTP1_HUMAN Glutathione S-transferase P OS=Homo sapiens OX=9606 GN=GSTP1 PE=1 SV=2	1	7	7	7	41.4	23.356	5452500	622860	375230	458140	371830	361200	311890	541
P09382	LGALS1	sp|P09382|LEG1_HUMAN Galectin-1 OS=Homo sapiens OX=9606 GN=LGALS1 PE=1 SV=2	1	10	10	10	73.3	14.716	203780000	23204000	22314000	17535000	21981000	21806000	20865000	542	356;357;358	13;29;108
P09429;B2RPK0	HMGB1; HMGB1P1	sp|P09429|HMGB1_HUMAN High mobility group protein B1 OS=Homo sapiens OX=9606 GN=HMGB1 PE=1 SV=3;sp|B2RPK0|HGB1A_HUMAN Putative high mobility group protein B1-like 1 OS=Homo sapiens OX=9606 GN=HMGB1P1 PE=5 SV=1	2	10	10	7	38.1	24.893	7400100	328900	295250	358950	372720	437890	384950	543	359;360	12;127
P09486	SPARC	sp|P09486|SPRC_HUMAN SPARC OS=Homo sapiens OX=9606 GN=SPARC PE=1 SV=1	1	1	1	1	4	34.632	3216300	339930		367160	343250	359280	316920	544
P09493	TPM1	sp|P09493|TPM1_HUMAN Tropomyosin alpha-1 chain OS=Homo sapiens OX=9606 GN=TPM1 PE=1 SV=2	1	5	2	1	18.7	32.708	196310				42120		62780	545	15;16	112;118
P09496	CLTA	sp|P09496|CLCA_HUMAN Clathrin light chain A OS=Homo sapiens OX=9606 GN=CLTA PE=1 SV=1	1	2	2	2	8.5	27.076	702170							546	361	242
P09497	CLTB	sp|P09497|CLCB_HUMAN Clathrin light chain B OS=Homo sapiens OX=9606 GN=CLTB PE=1 SV=1	1	2	2	2	10	25.19	68429							547
P09525	ANXA4	sp|P09525|ANXA4_HUMAN Annexin A4 OS=Homo sapiens OX=9606 GN=ANXA4 PE=1 SV=4	1	2	2	2	6	35.882	172920	61986	63046					548
P09543	CNP	sp|P09543|CN37_HUMAN 2,3-cyclic-nucleotide 3-phosphodiesterase OS=Homo sapiens OX=9606 GN=CNP PE=1 SV=2	1	4	4	4	10.5	47.578	415820		21660	34678	25057	37373	31038	549
P09622	DLD	sp|P09622|DLDH_HUMAN Dihydrolipoyl dehydrogenase, mitochondrial OS=Homo sapiens OX=9606 GN=DLD PE=1 SV=2	1	13	13	13	28.1	54.177	4026100	218760	269470	256470	336600	348470	309110	550	362;363;364;365;366;367	66;122;143;277;410;420
P09651;A0A2R8Y4L2;Q32P51	HNRNPA1; HNRNPA1L3	sp|P09651|ROA1_HUMAN Heterogeneous nuclear ribonucleoprotein A1 OS=Homo sapiens OX=9606 GN=HNRNPA1 PE=1 SV=5;sp|A0A2R8Y4L2|RA1L3_HUMAN Heterogeneous nuclear ribonucleoprotein A1-like 3 OS=Homo sapiens OX=9606 GN=HNRNPA1L3 PE=4 SV=2;sp|Q32P51|RA1L2_HUMAN He	3	13	13	13	40.3	38.746	50560000	6965700	4839500	5591700	7894800	7599700	7933000	551	368;369;370	105;166;350
P09661	SNRPA1	sp|P09661|RU2A_HUMAN U2 small nuclear ribonucleoprotein A OS=Homo sapiens OX=9606 GN=SNRPA1 PE=1 SV=2	1	5	5	5	21.2	28.415	16784000	1670900	1681700	1431100	1635200	1636800	1561200	552
P09874	PARP1	sp|P09874|PARP1_HUMAN Poly [ADP-ribose] polymerase 1 OS=Homo sapiens OX=9606 GN=PARP1 PE=1 SV=4	1	25	25	24	26.5	113.08	18551000	1441800	1367800	1627400	1686100	1769200	1713600	553	371;372;373;374;375;376;377;378	7;108;221;418;579;600;616;621
P09936	UCHL1	sp|P09936|UCHL1_HUMAN Ubiquitin carboxyl-terminal hydrolase isozyme L1 OS=Homo sapiens OX=9606 GN=UCHL1 PE=1 SV=2	1	3	3	3	19.3	24.824	254780		166450	21948				554
P09960	LTA4H	sp|P09960|LKHA4_HUMAN Leukotriene A-4 hydrolase OS=Homo sapiens OX=9606 GN=LTA4H PE=1 SV=2	1	2	2	2	4.6	69.284	915570							555
P09972	ALDOC	sp|P09972|ALDOC_HUMAN Fructose-bisphosphate aldolase C OS=Homo sapiens OX=9606 GN=ALDOC PE=1 SV=2	1	4	2	2	13.7	39.455	100910							556	188;379	42;147
P0C0S5	H2AZ1	sp|P0C0S5|H2AZ_HUMAN Histone H2A.Z OS=Homo sapiens OX=9606 GN=H2AZ1 PE=1 SV=2	1	8	8	1	69.5	13.553	279270000	32224000	28376000	22948000	35156000	36024000	24744000	557	380;381;382;383;384	5;8;12;14;116
P0C0S8;Q99878;Q9BTM1;Q96KK5;P20671	H2AC11; H2AC14; H2AJ	sp|P0C0S8|H2A1_HUMAN Histone H2A type 1 OS=Homo sapiens OX=9606 GN=H2AC11 PE=1 SV=2;sp|Q99878|H2A1J_HUMAN Histone H2A type 1-J OS=Homo sapiens OX=9606 GN=H2AC14 PE=1 SV=3;sp|Q9BTM1|H2AJ_HUMAN Histone H2A.J OS=Homo sapiens OX=9606 GN=H2AJ PE=1 SV=1;sp|Q96KK	5	6	1	0	58.5	14.091	0							558	385	96
P47985;P0C7P4	UQCRFS1; UQCRFS1P1	sp|P47985|UCRI_HUMAN Cytochrome b-c1 complex subunit Rieske, mitochondrial OS=Homo sapiens OX=9606 GN=UQCRFS1 PE=1 SV=2;sp|P0C7P4|UCRIL_HUMAN Putative cytochrome b-c1 complex subunit Rieske-like protein 1 OS=Homo sapiens OX=9606 GN=UQCRFS1P1 PE=5 SV=1	2	1	1	1	4.7	29.668	1415600							559
P0CB48	UBTFL6	sp|P0CB48|UBFL6_HUMAN Putative upstream-binding factor 1-like protein 6 OS=Homo sapiens OX=9606 GN=UBTFL6 PE=5 SV=1	1	1	1	1	2	46.55	0							560	386	7
Q01105;P0DME0	SET; SETSIP	sp|Q01105|SET_HUMAN Protein SET OS=Homo sapiens OX=9606 GN=SET PE=1 SV=3;sp|P0DME0|SETLP_HUMAN Protein SETSIP OS=Homo sapiens OX=9606 GN=SETSIP PE=1 SV=1	2	3	3	3	15.5	33.488	291350	92958	29210	28864	18236	17206	22205	561
P0DMV8;P0DMV9	HSPA1A; HSPA1B	sp|P0DMV8|HS71A_HUMAN Heat shock 70 kDa protein 1A OS=Homo sapiens OX=9606 GN=HSPA1A PE=1 SV=1;sp|P0DMV9|HS71B_HUMAN Heat shock 70 kDa protein 1B OS=Homo sapiens OX=9606 GN=HSPA1B PE=1 SV=1	2	18	15	11	25.3	70.051	2448000	134970	102340	117540	93075	98133	83891	562	387;388;389;390	246;328;500;507
P0DP25;P0DP24;P0DP23	CALM3; CALM2; CALM1	sp|P0DP25|CALM3_HUMAN Calmodulin-3 OS=Homo sapiens OX=9606 GN=CALM3 PE=1 SV=1;sp|P0DP24|CALM2_HUMAN Calmodulin-2 OS=Homo sapiens OX=9606 GN=CALM2 PE=1 SV=1;sp|P0DP23|CALM1_HUMAN Calmodulin-1 OS=Homo sapiens OX=9606 GN=CALM1 PE=1 SV=1	3	5	5	5	36.9	16.837	1415400		95073	158920	287380	218530	336350	563	391;392	22;95
P0DPB6	POLR1D	sp|P0DPB6|RPAC2_HUMAN DNA-directed RNA polymerases I and III subunit RPAC2 OS=Homo sapiens OX=9606 GN=POLR1D PE=1 SV=1	1	1	1	1	9.8	15.237	570610							564
P10071	GLI3	sp|P10071|GLI3_HUMAN Transcriptional activator GLI3 OS=Homo sapiens OX=9606 GN=GLI3 PE=1 SV=6	1	3	3	3	2.3	169.86	172510							565	393	773
P10301	RRAS	sp|P10301|RRAS_HUMAN Ras-related protein R-Ras OS=Homo sapiens OX=9606 GN=RRAS PE=1 SV=1	1	1	1	1	9.2	23.48	16483							566
P10412;Q02539;P22492	H1-4	sp|P10412|H14_HUMAN Histone H1.4 OS=Homo sapiens OX=9606 GN=H1-4 PE=1 SV=2	3	13	13	4	41.1	21.865	57433000	6741100	4904200	3978700	8615900	6579300	8055700	567	394;395;396;397;398	17;46;63;75;106
P10586	PTPRF	sp|P10586|PTPRF_HUMAN Receptor-type tyrosine-protein phosphatase F OS=Homo sapiens OX=9606 GN=PTPRF PE=1 SV=2	1	2	2	2	1.4	212.88	33275							568
P10599	TXN	sp|P10599|THIO_HUMAN Thioredoxin OS=Homo sapiens OX=9606 GN=TXN PE=1 SV=3	1	3	3	3	32.4	11.737	18183000	3156600	3801200	3652200	2357900	3127600	2464800	569
P10606	COX5B	sp|P10606|COX5B_HUMAN Cytochrome c oxidase subunit 5B, mitochondrial OS=Homo sapiens OX=9606 GN=COX5B PE=1 SV=2	1	3	3	3	24	13.696	2886800	291130			369480		375880	570
P10619	CTSA	sp|P10619|PPGB_HUMAN Lysosomal protective protein OS=Homo sapiens OX=9606 GN=CTSA PE=1 SV=2	1	4	4	4	10.2	54.465	2053500	172450	151410	235310	280500	291790	263510	571
P10620	MGST1	sp|P10620|MGST1_HUMAN Microsomal glutathione S-transferase 1 OS=Homo sapiens OX=9606 GN=MGST1 PE=1 SV=1	1	1	1	1	8.4	17.598	24507							572
P10644	PRKAR1A	sp|P10644|KAP0_HUMAN cAMP-dependent protein kinase type I-alpha regulatory subunit OS=Homo sapiens OX=9606 GN=PRKAR1A PE=1 SV=1	1	2	2	2	8.4	42.981	209580							573
P10768	ESD	sp|P10768|ESTD_HUMAN S-formylglutathione hydrolase OS=Homo sapiens OX=9606 GN=ESD PE=1 SV=2	1	3	3	3	14.9	31.462	141080							574	399	4
P10809	HSPD1	sp|P10809|CH60_HUMAN 60 kDa heat shock protein, mitochondrial OS=Homo sapiens OX=9606 GN=HSPD1 PE=1 SV=2	1	31	31	31	66.7	61.054	52394000	5472200	2846800	3743700	6840300	6051600	7177000	575	400;401;402;403;404;405;406;407	191;202;301;364;396;417;469;473
P10909	CLU	sp|P10909|CLUS_HUMAN Clusterin OS=Homo sapiens OX=9606 GN=CLU PE=1 SV=1	1	1	1	1	2.4	52.494	0							576	408	68
P11021	HSPA5	sp|P11021|BIP_HUMAN Endoplasmic reticulum chaperone BiP OS=Homo sapiens OX=9606 GN=HSPA5 PE=1 SV=2	1	28	27	24	46.3	72.332	112870000	4844000	4679400	5811200	6496900	6442800	7376800	577	409;410;411;412	96;268;326;547
P11047;Q9Y6N6	LAMC1	sp|P11047|LAMC1_HUMAN Laminin subunit gamma-1 OS=Homo sapiens OX=9606 GN=LAMC1 PE=1 SV=3	2	11	11	11	9.1	177.6	3026300	152390	311070	258650	278120	247900	275450	578
P11117	ACP2	sp|P11117|PPAL_HUMAN Lysosomal acid phosphatase OS=Homo sapiens OX=9606 GN=ACP2 PE=1 SV=3	1	2	2	2	4.3	48.344	119280							579
P11137	MAP2	sp|P11137|MTAP2_HUMAN Microtubule-associated protein 2 OS=Homo sapiens OX=9606 GN=MAP2 PE=1 SV=4	1	2	2	2	1.1	199.52	300850							580
P11142;P54652	HSPA8	sp|P11142|HSP7C_HUMAN Heat shock cognate 71 kDa protein OS=Homo sapiens OX=9606 GN=HSPA8 PE=1 SV=1	2	30	30	25	47.5	70.897	123780000	11380000	10409000	11438000	10431000	11290000	10512000	581	413;414;415;416;417;418;419;420;421;422	71;126;187;246;328;348;507;589;597;601
P11166	SLC2A1	sp|P11166|GTR1_HUMAN Solute carrier family 2, facilitated glucose transporter member 1 OS=Homo sapiens OX=9606 GN=SLC2A1 PE=1 SV=2	1	3	3	3	6.7	54.083	10641000	1406500	1318500	1963700	1530000	1728900	1657400	582
P11169;Q8TDB8	SLC2A3; SLC2A14	sp|P11169|GTR3_HUMAN Solute carrier family 2, facilitated glucose transporter member 3 OS=Homo sapiens OX=9606 GN=SLC2A3 PE=1 SV=1;sp|Q8TDB8|GTR14_HUMAN Solute carrier family 2, facilitated glucose transporter member 14 OS=Homo sapiens OX=9606 GN=SLC2A14 P	2	1	1	1	1.4	53.924	758660							583
P11171	EPB41	sp|P11171|EPB41_HUMAN Protein 4.1 OS=Homo sapiens OX=9606 GN=EPB41 PE=1 SV=4	1	1	1	1	1.6	97.016	134600							584
P11177	PDHB	sp|P11177|ODPB_HUMAN Pyruvate dehydrogenase E1 component subunit beta, mitochondrial OS=Homo sapiens OX=9606 GN=PDHB PE=1 SV=3	1	3	3	3	12.5	39.233	4377600	220710	264710	514740	731170	744570	766800	585
P11182	DBT	sp|P11182|ODB2_HUMAN Lipoamide acyltransferase component of branched-chain alpha-keto acid dehydrogenase complex, mitochondrial OS=Homo sapiens OX=9606 GN=DBT PE=1 SV=3	1	2	2	2	6.6	53.486	26576							586	423	440
P11216;P11217	PYGB	sp|P11216|PYGB_HUMAN Glycogen phosphorylase, brain form OS=Homo sapiens OX=9606 GN=PYGB PE=1 SV=5	2	26	26	22	36.5	96.695	31534000	3937300	3361400	3850500	2543800	2508500	2396900	587	424;425;426;427	316;438;465;618
P11233	RALA	sp|P11233|RALA_HUMAN Ras-related protein Ral-A OS=Homo sapiens OX=9606 GN=RALA PE=1 SV=1	1	1	1	1	6.8	23.567	215460							588
P11234	RALB	sp|P11234|RALB_HUMAN Ras-related protein Ral-B OS=Homo sapiens OX=9606 GN=RALB PE=1 SV=1	1	1	1	1	6.8	23.408	25345							589
P11279	LAMP1	sp|P11279|LAMP1_HUMAN Lysosome-associated membrane glycoprotein 1 OS=Homo sapiens OX=9606 GN=LAMP1 PE=1 SV=3	1	7	7	6	16.1	44.882	20548000	3454600	3071500	2108400	3095300	2748400	2813300	590
P11310	ACADM	sp|P11310|ACADM_HUMAN Medium-chain specific acyl-CoA dehydrogenase, mitochondrial OS=Homo sapiens OX=9606 GN=ACADM PE=1 SV=1	1	6	6	5	15.2	46.588	8308100	536500	591070	535900	855770	843140	929670	591
P11387;Q969P6	TOP1	sp|P11387|TOP1_HUMAN DNA topoisomerase 1 OS=Homo sapiens OX=9606 GN=TOP1 PE=1 SV=2	2	10	10	10	12.2	90.725	2048800	187140	178640	338920	206500	298470	292490	592	428;429;430	106;148;172
P11388	TOP2A	sp|P11388|TOP2A_HUMAN DNA topoisomerase 2-alpha OS=Homo sapiens OX=9606 GN=TOP2A PE=1 SV=3	1	10	10	9	7.5	174.38	12035000	821280	947240	778700	1024300	969890	986970	593
P11413	G6PD	sp|P11413|G6PD_HUMAN Glucose-6-phosphate 1-dehydrogenase OS=Homo sapiens OX=9606 GN=G6PD PE=1 SV=4	1	9	9	9	21.4	59.256	6975400	847560	945830	919870	515450	616080	597860	594	431	497
P11498	PC	sp|P11498|PYC_HUMAN Pyruvate carboxylase, mitochondrial OS=Homo sapiens OX=9606 GN=PC PE=1 SV=2	1	12	12	12	11.5	129.63	8338700	584510	650240	551030	817290	834130	750370	595
P11586	MTHFD1	sp|P11586|C1TC_HUMAN C-1-tetrahydrofolate synthase, cytoplasmic OS=Homo sapiens OX=9606 GN=MTHFD1 PE=1 SV=4	1	11	11	10	13.6	101.53	5947300	426300	573210	495340	251810	264570	261860	596	432	553
P11717	IGF2R	sp|P11717|MPRI_HUMAN Cation-independent mannose-6-phosphate receptor OS=Homo sapiens OX=9606 GN=IGF2R PE=1 SV=3	1	10	10	10	4.9	274.37	5249700	285730	347690	285620	224550	272810	281930	597
P11802	CDK4	sp|P11802|CDK4_HUMAN Cyclin-dependent kinase 4 OS=Homo sapiens OX=9606 GN=CDK4 PE=1 SV=2	1	2	1	1	7.3	33.729	0							598	433	35
P11908;P60891;P21108	PRPS2; PRPS1	sp|P11908|PRPS2_HUMAN Ribose-phosphate pyrophosphokinase 2 OS=Homo sapiens OX=9606 GN=PRPS2 PE=1 SV=2;sp|P60891|PRPS1_HUMAN Ribose-phosphate pyrophosphokinase 1 OS=Homo sapiens OX=9606 GN=PRPS1 PE=1 SV=2;sp|P21108|PRPS3_HUMAN Ribose-phosphate pyrophosphoki	3	4	4	4	20.4	34.769	621350							599
P11940;Q9H361;Q4VXU2;Q96DU9;Q5JQF8	PABPC1; PABPC3	sp|P11940|PABP1_HUMAN Polyadenylate-binding protein 1 OS=Homo sapiens OX=9606 GN=PABPC1 PE=1 SV=2;sp|Q9H361|PABP3_HUMAN Polyadenylate-binding protein 3 OS=Homo sapiens OX=9606 GN=PABPC3 PE=1 SV=2	5	16	16	12	29.1	70.67	10046000	504170	571880	687530	518890	517600	471280	600
P12004	PCNA	sp|P12004|PCNA_HUMAN Proliferating cell nuclear antigen OS=Homo sapiens OX=9606 GN=PCNA PE=1 SV=1	1	6	6	6	21.8	28.768	3802600	353320	315550	261160	265840	278090	279250	601	434	80
P12081	HARS1	sp|P12081|HARS1_HUMAN Histidine--tRNA ligase, cytoplasmic OS=Homo sapiens OX=9606 GN=HARS1 PE=1 SV=2	1	4	4	3	6.1	57.41	2396300	723130	295920	326460	289320		329820	602	435	418
P12109	COL6A1	sp|P12109|CO6A1_HUMAN Collagen alpha-1(VI) chain OS=Homo sapiens OX=9606 GN=COL6A1 PE=1 SV=3	1	6	6	6	10.4	108.53	437550	52136	24850	41411	28692	31756	21574	603
P12110	COL6A2	sp|P12110|CO6A2_HUMAN Collagen alpha-2(VI) chain OS=Homo sapiens OX=9606 GN=COL6A2 PE=1 SV=4	1	1	1	1	1.3	108.58	22465							604
P12111	COL6A3	sp|P12111|CO6A3_HUMAN Collagen alpha-3(VI) chain OS=Homo sapiens OX=9606 GN=COL6A3 PE=1 SV=5	1	6	6	6	3.9	343.67	307170	86031	31814		20427			605
P12235	SLC25A4	sp|P12235|ADT1_HUMAN ADP/ATP translocase 1 OS=Homo sapiens OX=9606 GN=SLC25A4 PE=1 SV=4	1	14	3	3	44.6	33.064	3990800	400820	393030	404960	497130	506400	536820	606	219;225;226	33;92;272
P12236	SLC25A6	sp|P12236|ADT3_HUMAN ADP/ATP translocase 3 OS=Homo sapiens OX=9606 GN=SLC25A6 PE=1 SV=4	1	16	6	1	51	32.866	1051900		37908	85570	110730	134420	124880	607	219;225;226;436	33;92;105;272
P12268	IMPDH2	sp|P12268|IMDH2_HUMAN Inosine-5-monophosphate dehydrogenase 2 OS=Homo sapiens OX=9606 GN=IMPDH2 PE=1 SV=2	1	3	3	2	9.3	55.804	1167800	90049	156710	143510	58186	66647	56892	608
P12270	TPR	sp|P12270|TPR_HUMAN Nucleoprotein TPR OS=Homo sapiens OX=9606 GN=TPR PE=1 SV=3	1	12	12	12	6.5	267.29	3940900	170570	248950	255290	168620	190360	185830	609	437;438;439;440	713;748;1361;1648
P12277	CKB	sp|P12277|KCRB_HUMAN Creatine kinase B-type OS=Homo sapiens OX=9606 GN=CKB PE=1 SV=1	1	2	2	2	7.3	42.644	79550							610
P12814;P35609;Q08043	ACTN1	sp|P12814|ACTN1_HUMAN Alpha-actinin-1 OS=Homo sapiens OX=9606 GN=ACTN1 PE=1 SV=2	3	33	18	18	41.3	103.06	7711800	661220	681700	712000	881450	794250	946640	611	54;55;441	31;398;676
P12931	SRC	sp|P12931|SRC_HUMAN Proto-oncogene tyrosine-protein kinase Src OS=Homo sapiens OX=9606 GN=SRC PE=1 SV=3	1	1	1	1	2.8	59.834	73186							612
P12955	PEPD	sp|P12955|PEPD_HUMAN Xaa-Pro dipeptidase OS=Homo sapiens OX=9606 GN=PEPD PE=1 SV=3	1	3	3	2	7.1	54.548	248560							613
P12956	XRCC6	sp|P12956|XRCC6_HUMAN X-ray repair cross-complementing protein 6 OS=Homo sapiens OX=9606 GN=XRCC6 PE=1 SV=2	1	18	18	18	32.8	69.842	23920000	3284800	3254400	4660800	3618300	3733900	3111300	614	442;443;444;445;446	317;338;461;565;570
P13010	XRCC5	sp|P13010|XRCC5_HUMAN X-ray repair cross-complementing protein 5 OS=Homo sapiens OX=9606 GN=XRCC5 PE=1 SV=3	1	16	16	16	26.2	82.704	36150000	3685100	3686600	3556100	3219300	3405700	3010300	615	447;448;449;450;451	265;439;565;648;702
P13073	COX4I1	sp|P13073|COX41_HUMAN Cytochrome c oxidase subunit 4 isoform 1, mitochondrial OS=Homo sapiens OX=9606 GN=COX4I1 PE=1 SV=1	1	6	6	6	38.5	19.576	4647800	143190	168980	195560	275960	244550	265150	616
P13473	LAMP2	sp|P13473|LAMP2_HUMAN Lysosome-associated membrane glycoprotein 2 OS=Homo sapiens OX=9606 GN=LAMP2 PE=1 SV=2	1	2	2	2	4.1	44.96	1976200	267860	188100	162110			292640	617
P13612	ITGA4	sp|P13612|ITA4_HUMAN Integrin alpha-4 OS=Homo sapiens OX=9606 GN=ITGA4 PE=1 SV=3	1	1	1	1	1.2	114.9	2788300							618
P13639	EEF2	sp|P13639|EF2_HUMAN Elongation factor 2 OS=Homo sapiens OX=9606 GN=EEF2 PE=1 SV=4	1	32	32	30	45.5	95.337	22548000	1832300	1254200	1290600	1117100	1024400	1146700	619	452;453	308;498
P13667	PDIA4	sp|P13667|PDIA4_HUMAN Protein disulfide-isomerase A4 OS=Homo sapiens OX=9606 GN=PDIA4 PE=1 SV=2	1	28	28	27	37.7	72.932	52509000	3277200	2665600	2249700	3078400	3046400	3206800	620	454;455;456;457;458;459	256;335;362;543;629;637
P13674	P4HA1	sp|P13674|P4HA1_HUMAN Prolyl 4-hydroxylase subunit alpha-1 OS=Homo sapiens OX=9606 GN=P4HA1 PE=1 SV=2	1	5	5	5	11.4	61.049	1115900		140930	172790	127930	124110	125440	621
P13693;Q56UQ5	TPT1	sp|P13693|TCTP_HUMAN Translationally-controlled tumor protein OS=Homo sapiens OX=9606 GN=TPT1 PE=1 SV=1;sp|Q56UQ5|TPT1L_HUMAN TPT1-like protein OS=Homo sapiens OX=9606 PE=2 SV=2	2	1	1	1	4.1	19.595	1432800							622
P13797;P13796;Q14651	PLS3	sp|P13797|PLST_HUMAN Plastin-3 OS=Homo sapiens OX=9606 GN=PLS3 PE=1 SV=4	3	4	4	4	7.5	70.81	851290		82478	174280	76467	121910	61070	623
P13798	APEH	sp|P13798|ACPH_HUMAN Acylamino-acid-releasing enzyme OS=Homo sapiens OX=9606 GN=APEH PE=1 SV=4	1	4	4	4	5.7	81.224	1523600	102220	123680	125980	76655	90333	81843	624
P13804	ETFA	sp|P13804|ETFA_HUMAN Electron transfer flavoprotein subunit alpha, mitochondrial OS=Homo sapiens OX=9606 GN=ETFA PE=1 SV=1	1	6	6	6	25.5	35.079	11991000	1537500	1764400	1696100	2186000	2192100	2408000	625	460	59
P13807	GYS1	sp|P13807|GYS1_HUMAN Glycogen [starch] synthase, muscle OS=Homo sapiens OX=9606 GN=GYS1 PE=1 SV=2	1	1	1	1	1.9	83.785	233990							626
P13929	ENO3	sp|P13929|ENOB_HUMAN Beta-enolase OS=Homo sapiens OX=9606 GN=ENO3 PE=1 SV=5	1	4	1	1	15.9	46.986	20512							627
P13984	GTF2F2	sp|P13984|T2FB_HUMAN General transcription factor IIF subunit 2 OS=Homo sapiens OX=9606 GN=GTF2F2 PE=1 SV=2	1	1	1	1	4.4	28.38	0							628	461	137
P13987	CD59	sp|P13987|CD59_HUMAN CD59 glycoprotein OS=Homo sapiens OX=9606 GN=CD59 PE=1 SV=1	1	5	5	5	36.7	14.177	948010	114540	58401	54250	104430	73171	85402	629	462	90
P14174	MIF	sp|P14174|MIF_HUMAN Macrophage migration inhibitory factor OS=Homo sapiens OX=9606 GN=MIF PE=1 SV=4	1	3	3	3	20.9	12.476	8656100	1544000	1353300	1048500	863590	818400	682500	630	463	78
P14207	FOLR2	sp|P14207|FOLR2_HUMAN Folate receptor beta OS=Homo sapiens OX=9606 GN=FOLR2 PE=1 SV=4	1	1	1	1	3.1	29.279	235830							631
P14314	PRKCSH	sp|P14314|GLU2B_HUMAN Glucosidase 2 subunit beta OS=Homo sapiens OX=9606 GN=PRKCSH PE=1 SV=2	1	10	10	10	20.8	59.425	5289100	175730	187580	213880	290480	303800	345330	632	464;465	196;464
P14324	FDPS	sp|P14324|FPPS_HUMAN Farnesyl pyrophosphate synthase OS=Homo sapiens OX=9606 GN=FDPS PE=1 SV=4	1	1	1	1	3.3	48.275	0							633	466	123
P14406	COX7A2	sp|P14406|CX7A2_HUMAN Cytochrome c oxidase subunit 7A2, mitochondrial OS=Homo sapiens OX=9606 GN=COX7A2 PE=1 SV=1	1	1	1	1	15.7	9.3959	148110							634
P14543	NID1	sp|P14543|NID1_HUMAN Nidogen-1 OS=Homo sapiens OX=9606 GN=NID1 PE=1 SV=3	1	1	1	1	1	136.38	124700							635
P14550	AKR1A1	sp|P14550|AK1A1_HUMAN Aldo-keto reductase family 1 member A1 OS=Homo sapiens OX=9606 GN=AKR1A1 PE=1 SV=3	1	1	1	1	3.1	36.573	779260							636
P14618;P30613	PKM	sp|P14618|KPYM_HUMAN Pyruvate kinase PKM OS=Homo sapiens OX=9606 GN=PKM PE=1 SV=4	2	33	33	33	68.4	57.936	76674000	7302900	5143900	4643100	3717400	3339100	3597100	637	467;468;469;470;471;472;473	66;89;135;270;305;336;498
P14625;Q58FF3	HSP90B1	sp|P14625|ENPL_HUMAN Endoplasmin OS=Homo sapiens OX=9606 GN=HSP90B1 PE=1 SV=1	2	38	38	36	43.7	92.468	122130000	8681700	8337300	8182200	9712200	9979100	9332000	638	328;474;475;476;477;478;479;480;481;482;483;484;485;486	95;114;142;161;168;300;303;319;320;356;455;479;663;682
P14678;P63162	SNRPB; SNRPN	sp|P14678|RSMB_HUMAN Small nuclear ribonucleoprotein-associated proteins B and B OS=Homo sapiens OX=9606 GN=SNRPB PE=1 SV=2;sp|P63162|RSMN_HUMAN Small nuclear ribonucleoprotein-associated protein N OS=Homo sapiens OX=9606 GN=SNRPN PE=1 SV=1	2	5	5	5	11.2	24.61	3420400	460830	476060	353550	509140	485660	486610	639	487	8
P14735	IDE	sp|P14735|IDE_HUMAN Insulin-degrading enzyme OS=Homo sapiens OX=9606 GN=IDE PE=1 SV=4	1	3	3	3	2.6	117.97	410050		89915	64980				640
P14854	COX6B1	sp|P14854|CX6B1_HUMAN Cytochrome c oxidase subunit 6B1 OS=Homo sapiens OX=9606 GN=COX6B1 PE=1 SV=2	1	3	3	3	36	10.192	1820700	117110	109200	118450	159190	144430	156780	641
P14859;Q9UKI9	POU2F1; POU2F3	sp|P14859|PO2F1_HUMAN POU domain, class 2, transcription factor 1 OS=Homo sapiens OX=9606 GN=POU2F1 PE=1 SV=2;sp|Q9UKI9|PO2F3_HUMAN POU domain, class 2, transcription factor 3 OS=Homo sapiens OX=9606 GN=POU2F3 PE=1 SV=3	2	2	2	2	3.5	76.471	311120		72164	47161			33714	642
P14866	HNRNPL	sp|P14866|HNRPL_HUMAN Heterogeneous nuclear ribonucleoprotein L OS=Homo sapiens OX=9606 GN=HNRNPL PE=1 SV=2	1	15	15	15	37	64.132	15041000	905660	1015500	935710	1114200	1179300	1107000	643	488;489	34;475
P14868	DARS1	sp|P14868|SYDC_HUMAN Aspartate--tRNA ligase, cytoplasmic OS=Homo sapiens OX=9606 GN=DARS1 PE=1 SV=2	1	3	3	3	7.2	57.136	487400		43604	126000	31463	27770	37408	644
P14927	UQCRB	sp|P14927|QCR7_HUMAN Cytochrome b-c1 complex subunit 7 OS=Homo sapiens OX=9606 GN=UQCRB PE=1 SV=2	1	3	3	3	28.8	13.53	673330		57395	71336	99393	96875	76756	645	490	72
P15121;C9JRZ8	AKR1B1	sp|P15121|ALDR_HUMAN Aldo-keto reductase family 1 member B1 OS=Homo sapiens OX=9606 GN=AKR1B1 PE=1 SV=3	2	5	5	5	17.7	35.853	3353600	779590	546320	214250	580230	454090	317780	646
P15153;P60763	RAC2; RAC3	sp|P15153|RAC2_HUMAN Ras-related C3 botulinum toxin substrate 2 OS=Homo sapiens OX=9606 GN=RAC2 PE=1 SV=1;sp|P60763|RAC3_HUMAN Ras-related C3 botulinum toxin substrate 3 OS=Homo sapiens OX=9606 GN=RAC3 PE=1 SV=1	2	3	1	1	16.7	21.429	158680							647
Q8IYD1;P15170	GSPT2; GSPT1	sp|Q8IYD1|ERF3B_HUMAN Eukaryotic peptide chain release factor GTP-binding subunit ERF3B OS=Homo sapiens OX=9606 GN=GSPT2 PE=1 SV=2;sp|P15170|ERF3A_HUMAN Eukaryotic peptide chain release factor GTP-binding subunit ERF3A OS=Homo sapiens OX=9606 GN=GSPT1 PE=1	2	4	4	4	7	68.882	1288100	110490	175300	184710	123150	122900	102210	648	491	325
P15291	B4GALT1	sp|P15291|B4GT1_HUMAN Beta-1,4-galactosyltransferase 1 OS=Homo sapiens OX=9606 GN=B4GALT1 PE=1 SV=5	1	1	1	1	3	43.92	7671.1							649
P15311	EZR	sp|P15311|EZRI_HUMAN Ezrin OS=Homo sapiens OX=9606 GN=EZR PE=1 SV=4	1	6	2	2	10.9	69.412	644720							650	492	254
P15531	NME1	sp|P15531|NDKA_HUMAN Nucleoside diphosphate kinase A OS=Homo sapiens OX=9606 GN=NME1 PE=1 SV=1	1	8	3	3	67.1	17.149	1291900	224840	136270	137650	119790	107830	108710	651	493	31
P15559	NQO1	sp|P15559|NQO1_HUMAN NAD(P)H dehydrogenase [quinone] 1 OS=Homo sapiens OX=9606 GN=NQO1 PE=1 SV=1	1	9	9	9	32.8	30.867	22170000	3589800	3606300	3179300	2559400	2294400	2400000	652	494;495	90;251
P15586	GNS	sp|P15586|GNS_HUMAN N-acetylglucosamine-6-sulfatase OS=Homo sapiens OX=9606 GN=GNS PE=1 SV=3	1	7	7	7	14.5	62.081	5430200	320870	467640	452180	393360	556670	394050	653
P15880	RPS2	sp|P15880|RS2_HUMAN Small ribosomal subunit protein uS5 OS=Homo sapiens OX=9606 GN=RPS2 PE=1 SV=2	1	8	8	8	29.7	31.324	24865000	3443500	3670100	3742900	2468000	2958800	3050300	654	496	275
P16070	CD44	sp|P16070|CD44_HUMAN CD44 antigen OS=Homo sapiens OX=9606 GN=CD44 PE=1 SV=3	1	8	8	8	10.6	81.537	3969300	280700	144450	127530	259200	167730	209750	655
P16104;Q96QV6	H2AX; H2AC1	sp|P16104|H2AX_HUMAN Histone H2AX OS=Homo sapiens OX=9606 GN=H2AX PE=1 SV=2;sp|Q96QV6|H2A1A_HUMAN Histone H2A type 1-A OS=Homo sapiens OX=9606 GN=H2AC1 PE=1 SV=3	2	5	2	1	58	15.144	153920							656	497;498	128;134
P16152	CBR1	sp|P16152|CBR1_HUMAN Carbonyl reductase [NADPH] 1 OS=Homo sapiens OX=9606 GN=CBR1 PE=1 SV=3	1	4	4	2	16.2	30.375	1845000		646880	381960				657
P16278;Q6UWU2	GLB1	sp|P16278|BGAL_HUMAN Beta-galactosidase OS=Homo sapiens OX=9606 GN=GLB1 PE=1 SV=2	2	6	6	6	12.4	76.074	1293300		71297	84077	87597	93254	76571	658
P16401	H1-5	sp|P16401|H15_HUMAN Histone H1.5 OS=Homo sapiens OX=9606 GN=H1-5 PE=1 SV=3	1	11	8	8	38.9	22.58	12399000	725460	460140	410520	1286700	694180	1461900	659	396;499;500;501;502	17;49;66;78;109
P16402	H1-3	sp|P16402|H13_HUMAN Histone H1.3 OS=Homo sapiens OX=9606 GN=H1-3 PE=1 SV=2	1	12	3	3	40.3	22.35	87378							660	394;395;396;398;503	17;47;64;76;107
P16403	H1-2	sp|P16403|H12_HUMAN Histone H1.2 OS=Homo sapiens OX=9606 GN=H1-2 PE=1 SV=2	1	13	4	4	42.3	21.364	1140700				143110		337850	661	394;395;396;398;504	17;46;63;75;106
P16435	POR	sp|P16435|NCPR_HUMAN NADPH--cytochrome P450 reductase OS=Homo sapiens OX=9606 GN=POR PE=1 SV=2	1	7	7	6	9.2	76.689	5509400	483370	657250	560960	730850	715640	640690	662
P16591	FER	sp|P16591|FER_HUMAN Tyrosine-protein kinase Fer OS=Homo sapiens OX=9606 GN=FER PE=1 SV=2	1	2	2	2	2.7	94.637	5131200							663
P16615;O14983;Q93084	ATP2A2	sp|P16615|AT2A2_HUMAN Sarcoplasmic/endoplasmic reticulum calcium ATPase 2 OS=Homo sapiens OX=9606 GN=ATP2A2 PE=1 SV=1	3	11	11	11	12.9	114.76	4993100	240170	184080	209260	282160	266840	272980	664
P16949	STMN1	sp|P16949|STMN1_HUMAN Stathmin OS=Homo sapiens OX=9606 GN=STMN1 PE=1 SV=3	1	5	5	5	36.2	17.302	161180							665	505;506;507;508	70;80;100;119
P16989;Q9Y2T7	YBX3	sp|P16989|YBOX3_HUMAN Y-box-binding protein 3 OS=Homo sapiens OX=9606 GN=YBX3 PE=1 SV=4	2	5	2	2	15.9	40.089	162600							666	509;510	96;124
P17026	ZNF22	sp|P17026|ZNF22_HUMAN Zinc finger protein 22 OS=Homo sapiens OX=9606 GN=ZNF22 PE=1 SV=3	1	2	2	2	11.2	25.915	75038		18764	12887				667
P17028	ZNF24	sp|P17028|ZNF24_HUMAN Zinc finger protein 24 OS=Homo sapiens OX=9606 GN=ZNF24 PE=1 SV=4	1	2	2	2	5.2	42.155	317840							668
P17066;P48741	HSPA6	sp|P17066|HSP76_HUMAN Heat shock 70 kDa protein 6 OS=Homo sapiens OX=9606 GN=HSPA6 PE=1 SV=2	2	8	2	1	12.4	71.027	3959600							669	387;388	502;509
P17096	HMGA1	sp|P17096|HMGA1_HUMAN High mobility group protein HMG-I/HMG-Y OS=Homo sapiens OX=9606 GN=HMGA1 PE=1 SV=3	1	2	2	2	15.9	11.676	0							670	511;512	7;15
P17174	GOT1	sp|P17174|AATC_HUMAN Aspartate aminotransferase, cytoplasmic OS=Homo sapiens OX=9606 GN=GOT1 PE=1 SV=3	1	3	3	3	8.2	46.247	1145700	103920	199580	180620		99755	93787	671
P17275	JUNB	sp|P17275|JUNB_HUMAN Transcription factor JunB OS=Homo sapiens OX=9606 GN=JUNB PE=1 SV=1	1	1	1	1	4.6	35.879	0							672	513	240
P17301	ITGA2	sp|P17301|ITA2_HUMAN Integrin alpha-2 OS=Homo sapiens OX=9606 GN=ITGA2 PE=1 SV=2	1	3	3	3	2.6	129.29	2545700	250690	265240	197570	228530	229250	187420	673
P17480	UBTF	sp|P17480|UBF1_HUMAN Nucleolar transcription factor 1 OS=Homo sapiens OX=9606 GN=UBTF PE=1 SV=1	1	1	1	1	1.4	89.405	554720		132800	76013	42818	53130	73177	674
P17655	CAPN2	sp|P17655|CAN2_HUMAN Calpain-2 catalytic subunit OS=Homo sapiens OX=9606 GN=CAPN2 PE=1 SV=6	1	8	8	8	12.3	79.994	2017000	145660	219980	225630	122590	110810	145370	675
P17812;Q9NRF8	CTPS1; CTPS2	sp|P17812|PYRG1_HUMAN CTP synthase 1 OS=Homo sapiens OX=9606 GN=CTPS1 PE=1 SV=2;sp|Q9NRF8|PYRG2_HUMAN CTP synthase 2 OS=Homo sapiens OX=9606 GN=CTPS2 PE=1 SV=1	2	2	2	2	3.4	66.69	223170		30287	31657		27780		676
P17813	ENG	sp|P17813|EGLN_HUMAN Endoglin OS=Homo sapiens OX=9606 GN=ENG PE=1 SV=2	1	2	2	2	3.5	70.577	377450			37504	76597			677
P17844	DDX5	sp|P17844|DDX5_HUMAN Probable ATP-dependent RNA helicase DDX5 OS=Homo sapiens OX=9606 GN=DDX5 PE=1 SV=1	1	18	18	13	30.8	69.147	28523000	1488200	1393100	1379400	1478200	1522200	1508700	678	514;515;516;517	32;33;40;437
P17858	PFKL	sp|P17858|PFKAL_HUMAN ATP-dependent 6-phosphofructokinase, liver type OS=Homo sapiens OX=9606 GN=PFKL PE=1 SV=6	1	3	1	1	5.9	85.018	248940							679
P17900	GM2A	sp|P17900|SAP3_HUMAN Ganglioside GM2 activator OS=Homo sapiens OX=9606 GN=GM2A PE=1 SV=4	1	1	1	1	5.7	20.838	1862200	196640	350260	293460	219230		194190	680
P17931	LGALS3	sp|P17931|LEG3_HUMAN Galectin-3 OS=Homo sapiens OX=9606 GN=LGALS3 PE=1 SV=5	1	6	6	6	26	26.152	1587700	141430	86433	85995	75721	86796	72398	681	518	176
P17987	TCP1	sp|P17987|TCPA_HUMAN T-complex protein 1 subunit alpha OS=Homo sapiens OX=9606 GN=TCP1 PE=1 SV=1	1	13	13	13	26.4	60.343	4376400	514670	478620	392870	317770	337280	310630	682	519;520	199;400
P18031	PTPN1	sp|P18031|PTN1_HUMAN Tyrosine-protein phosphatase non-receptor type 1 OS=Homo sapiens OX=9606 GN=PTPN1 PE=1 SV=1	1	3	3	3	7.4	49.966	1405800	159610	135930	156660	212940	183940	186790	683
P18077	RPL35A	sp|P18077|RL35A_HUMAN Large ribosomal subunit protein eL33 OS=Homo sapiens OX=9606 GN=RPL35A PE=1 SV=2	1	2	2	2	16.4	12.538	0							684	521	45
P18084	ITGB5	sp|P18084|ITB5_HUMAN Integrin beta-5 OS=Homo sapiens OX=9606 GN=ITGB5 PE=1 SV=1	1	2	2	2	2.8	88.053	793150			139300		144450	110020	685
P18085	ARF4	sp|P18085|ARF4_HUMAN ADP-ribosylation factor 4 OS=Homo sapiens OX=9606 GN=ARF4 PE=1 SV=3	1	4	3	3	25.6	20.511	675040			59991	92018	117960	109640	686
P18124	RPL7	sp|P18124|RL7_HUMAN Large ribosomal subunit protein uL30 OS=Homo sapiens OX=9606 GN=RPL7 PE=1 SV=1	1	10	10	10	45.2	29.225	12953000	803610	746040	692710	645320	651370	664580	687	522	7
P18206	VCL	sp|P18206|VINC_HUMAN Vinculin OS=Homo sapiens OX=9606 GN=VCL PE=1 SV=4	1	3	3	3	2.9	123.8	936420	120210			63895			688	523	646
P18583	SON	sp|P18583|SON_HUMAN Protein SON OS=Homo sapiens OX=9606 GN=SON PE=1 SV=4	1	5	5	5	3.7	263.83	770650		53218	58885	69061	61442	75962	689	524	2055
P18615	NELFE	sp|P18615|NELFE_HUMAN Negative elongation factor E OS=Homo sapiens OX=9606 GN=NELFE PE=1 SV=3	1	1	1	1	2.9	43.239	482630							690
P18621	RPL17	sp|P18621|RL17_HUMAN Large ribosomal subunit protein uL22 OS=Homo sapiens OX=9606 GN=RPL17 PE=1 SV=3	1	3	3	3	17.9	21.397	1288400		218140	219390	162330	173010	174480	691
P18669;P15259;Q8N0Y7	PGAM1	sp|P18669|PGAM1_HUMAN Phosphoglycerate mutase 1 OS=Homo sapiens OX=9606 GN=PGAM1 PE=1 SV=2	3	13	13	13	68.1	28.804	8233000	1203100	911530	1145700	543680	553700	581070	692	525;526;527	5;100;251
P18754	RCC1	sp|P18754|RCC1_HUMAN Regulator of chromosome condensation OS=Homo sapiens OX=9606 GN=RCC1 PE=1 SV=1	1	5	5	5	15.7	44.969	3669700	406710	440320	436170	261510	274440	311110	693
P18848	ATF4	sp|P18848|ATF4_HUMAN Cyclic AMP-dependent transcription factor ATF-4 OS=Homo sapiens OX=9606 GN=ATF4 PE=1 SV=3	1	1	1	1	4.3	38.589	0							694	528	267
P18859	ATP5PF	sp|P18859|ATP5J_HUMAN ATP synthase-coupling factor 6, mitochondrial OS=Homo sapiens OX=9606 GN=ATP5PF PE=1 SV=1	1	4	4	4	55.6	12.587	247230			38606			53286	695	529;530	41;99
P18887	XRCC1	sp|P18887|XRCC1_HUMAN DNA repair protein XRCC1 OS=Homo sapiens OX=9606 GN=XRCC1 PE=1 SV=3	1	4	4	4	7	69.497	1646800		172490	214970	273550	369590	314210	696	531	431
P19022	CDH2	sp|P19022|CADH2_HUMAN Cadherin-2 OS=Homo sapiens OX=9606 GN=CDH2 PE=1 SV=4	1	1	1	1	2	99.808	87761							697
P19338	NCL	sp|P19338|NUCL_HUMAN Nucleolin OS=Homo sapiens OX=9606 GN=NCL PE=1 SV=3	1	17	17	16	24.6	76.613	23716000	3350800	2033400	2053400	3224000	2819200	3290400	698	532;533;534;535;536	116;124;398;449;467
P19367;Q2TB90	HK1	sp|P19367|HXK1_HUMAN Hexokinase-1 OS=Homo sapiens OX=9606 GN=HK1 PE=1 SV=3	2	10	10	9	10.4	102.48	5716600	778020	708360	734470	819850	769620	719740	699	537;538	333;344
P19623	SRM	sp|P19623|SPEE_HUMAN Spermidine synthase OS=Homo sapiens OX=9606 GN=SRM PE=1 SV=1	1	2	2	2	8.3	33.824	84644							700
P20020;Q01814;Q16720	ATP2B1	sp|P20020|AT2B1_HUMAN Plasma membrane calcium-transporting ATPase 1 OS=Homo sapiens OX=9606 GN=ATP2B1 PE=1 SV=4	3	5	2	2	4.5	134.68	804750	53838	127880	150950	90605	112220	107720	701
P20036	HLA-DPA1	sp|P20036|DPA1_HUMAN HLA class II histocompatibility antigen, DP alpha 1 chain OS=Homo sapiens OX=9606 GN=HLA-DPA1 PE=1 SV=1	1	5	5	5	26.2	29.38	21928000	4110800	3520600	3542500	3811200	3300200	4291800	702
P20042	EIF2S2	sp|P20042|IF2B_HUMAN Eukaryotic translation initiation factor 2 subunit 2 OS=Homo sapiens OX=9606 GN=EIF2S2 PE=1 SV=2	1	6	6	6	18.3	38.388	7274300	739610	772670	597080	650920	680500	653890	703
P20073	ANXA7	sp|P20073|ANXA7_HUMAN Annexin A7 OS=Homo sapiens OX=9606 GN=ANXA7 PE=1 SV=3	1	2	2	2	4.9	52.739	4307600	494880	769270	621180	324800	550390	447690	704
P20336	RAB3A	sp|P20336|RAB3A_HUMAN Ras-related protein Rab-3A OS=Homo sapiens OX=9606 GN=RAB3A PE=1 SV=1	1	2	1	1	10.5	24.984	466410							705
P20339	RAB5A	sp|P20339|RAB5A_HUMAN Ras-related protein Rab-5A OS=Homo sapiens OX=9606 GN=RAB5A PE=1 SV=2	1	4	1	1	21.4	23.658	120310							706
P20340;Q9NRW1;Q14964	RAB6A; RAB6B	sp|P20340|RAB6A_HUMAN Ras-related protein Rab-6A OS=Homo sapiens OX=9606 GN=RAB6A PE=1 SV=3;sp|Q9NRW1|RAB6B_HUMAN Ras-related protein Rab-6B OS=Homo sapiens OX=9606 GN=RAB6B PE=1 SV=1	3	3	3	3	14.4	23.593	5597700	469070	556780	544880	586920	567960	625490	707
P20618	PSMB1	sp|P20618|PSB1_HUMAN Proteasome subunit beta type-1 OS=Homo sapiens OX=9606 GN=PSMB1 PE=1 SV=2	1	4	4	4	24.5	26.489	1696900	221690	184770	207370	331710	184090	180380	708
P20645	M6PR	sp|P20645|MPRD_HUMAN Cation-dependent mannose-6-phosphate receptor OS=Homo sapiens OX=9606 GN=M6PR PE=1 SV=1	1	3	3	3	13	30.993	3468600	475530	555030	505070	461910	582720	527020	709
P20674	COX5A	sp|P20674|COX5A_HUMAN Cytochrome c oxidase subunit 5A, mitochondrial OS=Homo sapiens OX=9606 GN=COX5A PE=1 SV=2	1	1	1	1	10	16.762	128240							710
P20700	LMNB1	sp|P20700|LMNB1_HUMAN Lamin-B1 OS=Homo sapiens OX=9606 GN=LMNB1 PE=1 SV=2	1	22	21	19	38.9	66.408	5108100	153730	149220	176190	245720	222100	239380	711	539;540;541;542;543;544	123;134;261;271;389;483
P20774	OGN	sp|P20774|MIME_HUMAN Mimecan OS=Homo sapiens OX=9606 GN=OGN PE=1 SV=1	1	2	2	2	11.4	33.922	520990	199240	56912	26479	60474	32310	16708	712
P20810	CAST	sp|P20810|ICAL_HUMAN Calpastatin OS=Homo sapiens OX=9606 GN=CAST PE=1 SV=4	1	2	2	2	6.2	76.572	914930		275900	238350		52281		713
P20933	AGA	sp|P20933|ASPG_HUMAN N(4)-(beta-N-acetylglucosaminyl)-L-asparaginase OS=Homo sapiens OX=9606 GN=AGA PE=1 SV=2	1	1	1	1	4	37.208	337060	48428	53005	52568			40188	714
P20962	PTMS	sp|P20962|PTMS_HUMAN Parathymosin OS=Homo sapiens OX=9606 GN=PTMS PE=1 SV=2	1	4	4	4	28.4	11.53	481800							715	545;546;547	4;15;92
P21127;Q9UQ88	CDK11B; CDK11A	sp|P21127|CD11B_HUMAN Cyclin-dependent kinase 11B OS=Homo sapiens OX=9606 GN=CDK11B PE=1 SV=4;sp|Q9UQ88|CD11A_HUMAN Cyclin-dependent kinase 11A OS=Homo sapiens OX=9606 GN=CDK11A PE=1 SV=4	2	3	3	3	3.9	92.619	585780		79482	92338		71907	68416	716
P21246	PTN	sp|P21246|PTN_HUMAN Pleiotrophin OS=Homo sapiens OX=9606 GN=PTN PE=1 SV=1	1	1	1	1	6	18.942	157050							717
P21266	GSTM3	sp|P21266|GSTM3_HUMAN Glutathione S-transferase Mu 3 OS=Homo sapiens OX=9606 GN=GSTM3 PE=1 SV=3	1	2	2	2	12.4	26.559	94915							718
P21281;P15313	ATP6V1B2	sp|P21281|VATB2_HUMAN V-type proton ATPase subunit B, brain isoform OS=Homo sapiens OX=9606 GN=ATP6V1B2 PE=1 SV=3	2	5	5	5	11.5	56.5	5258000	348780	425840	406940	406030	409900	414860	719
P21291	CSRP1	sp|P21291|CSRP1_HUMAN Cysteine and glycine-rich protein 1 OS=Homo sapiens OX=9606 GN=CSRP1 PE=1 SV=3	1	9	9	8	55.4	20.567	2334500	205170	200110	272790	126010	139230	117940	720	548;549;550	84;112;161
P21333;Q14315	FLNA	sp|P21333|FLNA_HUMAN Filamin-A OS=Homo sapiens OX=9606 GN=FLNA PE=1 SV=4	2	65	65	60	31.6	280.74	40381000	1290900	1175600	1161800	742550	860870	756480	721	98;551;552;553;554;555;556;557;558	120;578;626;700;1294;1450;2024;2473;2607
P21589	NT5E	sp|P21589|5NTD_HUMAN 5-nucleotidase OS=Homo sapiens OX=9606 GN=NT5E PE=1 SV=1	1	3	3	3	6.8	63.367	3912800		519340	683020		751800	832620	722
P21796	VDAC1	sp|P21796|VDAC1_HUMAN Voltage-dependent anion-selective channel protein 1 OS=Homo sapiens OX=9606 GN=VDAC1 PE=1 SV=2	1	15	15	14	56.2	30.772	10075000	706420	556830	555700	935010	981880	922170	723	559;560;561;562	61;109;224;252
P21810	BGN	sp|P21810|PGS1_HUMAN Biglycan OS=Homo sapiens OX=9606 GN=BGN PE=1 SV=2	1	2	2	2	9.5	41.654	79595							724
P21912	SDHB	sp|P21912|SDHB_HUMAN Succinate dehydrogenase [ubiquinone] iron-sulfur subunit, mitochondrial OS=Homo sapiens OX=9606 GN=SDHB PE=1 SV=3	1	2	2	2	7.9	31.629	345880			48710	51877		67190	725
P21980	TGM2	sp|P21980|TGM2_HUMAN Protein-glutamine gamma-glutamyltransferase 2 OS=Homo sapiens OX=9606 GN=TGM2 PE=1 SV=2	1	2	2	2	4.1	77.328	567980	71076	111710	139970				726
P22059	OSBP	sp|P22059|OSBP1_HUMAN Oxysterol-binding protein 1 OS=Homo sapiens OX=9606 GN=OSBP PE=1 SV=1	1	1	1	1	1	89.42	420180							727
P22061	PCMT1	sp|P22061|PIMT_HUMAN Protein-L-isoaspartate(D-aspartate) O-methyltransferase OS=Homo sapiens OX=9606 GN=PCMT1 PE=1 SV=4	1	1	1	1	6.2	24.636	435710							728
P22087	FBL	sp|P22087|FBRL_HUMAN rRNA 2-O-methyltransferase fibrillarin OS=Homo sapiens OX=9606 GN=FBL PE=1 SV=2	1	6	6	4	19.9	33.784	2917700	374130	213430	227600	289750	321430	237710	729
P22102	GART	sp|P22102|PUR2_HUMAN Trifunctional purine biosynthetic protein adenosine-3 OS=Homo sapiens OX=9606 GN=GART PE=1 SV=1	1	4	4	4	4.8	107.77	648010		48380	104420				730
P22234	PAICS	sp|P22234|PUR6_HUMAN Bifunctional phosphoribosylaminoimidazole carboxylase/phosphoribosylaminoimidazole succinocarboxamide synthetase OS=Homo sapiens OX=9606 GN=PAICS PE=1 SV=3	1	4	4	4	12	47.079	246160							731	563	11
P22307	SCP2	sp|P22307|SCP2_HUMAN Sterol carrier protein 2 OS=Homo sapiens OX=9606 GN=SCP2 PE=1 SV=2	1	8	8	8	11	58.993	993110	133740	98385	79160	122990	129660	157430	732	564;565;566	453;522;546
P22314	UBA1	sp|P22314|UBA1_HUMAN Ubiquitin-like modifier-activating enzyme 1 OS=Homo sapiens OX=9606 GN=UBA1 PE=1 SV=3	1	17	17	17	21.1	117.85	1792400	124490	107330	151930	72040	90095	98326	733	567	68
P22392;O60361	NME2; NME2P1	sp|P22392|NDKB_HUMAN Nucleoside diphosphate kinase B OS=Homo sapiens OX=9606 GN=NME2 PE=1 SV=1;sp|O60361|NDK8_HUMAN Putative nucleoside diphosphate kinase OS=Homo sapiens OX=9606 GN=NME2P1 PE=5 SV=1	2	10	10	4	72.4	17.298	57720000	7065100	6884000	5260900	4042900	3608100	3575700	734	493;568	31;49
P22413	ENPP1	sp|P22413|ENPP1_HUMAN Ectonucleotide pyrophosphatase/phosphodiesterase family member 1 OS=Homo sapiens OX=9606 GN=ENPP1 PE=1 SV=2	1	1	1	1	1.1	104.92	235130							735
P22570	FDXR	sp|P22570|ADRO_HUMAN NADPH:adrenodoxin oxidoreductase, mitochondrial OS=Homo sapiens OX=9606 GN=FDXR PE=1 SV=3	1	4	4	4	11.8	53.836	176650			34912	18428			736
P22626	HNRNPA2B1	sp|P22626|ROA2_HUMAN Heterogeneous nuclear ribonucleoproteins A2/B1 OS=Homo sapiens OX=9606 GN=HNRNPA2B1 PE=1 SV=2	1	17	17	16	55.5	37.429	59706000	4422900	2997700	3260900	4575700	4486100	4654600	737	569;570;571	3;112;173
P22695	UQCRC2	sp|P22695|QCR2_HUMAN Cytochrome b-c1 complex subunit 2, mitochondrial OS=Homo sapiens OX=9606 GN=UQCRC2 PE=1 SV=3	1	9	9	9	31.6	48.442	7689700	585170	582710	1073700	1132900	1295900	1189900	738
P23193;Q15560	TCEA1; TCEA2	sp|P23193|TCEA1_HUMAN Transcription elongation factor A protein 1 OS=Homo sapiens OX=9606 GN=TCEA1 PE=1 SV=2;sp|Q15560|TCEA2_HUMAN Transcription elongation factor A protein 2 OS=Homo sapiens OX=9606 GN=TCEA2 PE=1 SV=1	2	2	2	2	9	33.969	1308500							739	572	84
P23229	ITGA6	sp|P23229|ITA6_HUMAN Integrin alpha-6 OS=Homo sapiens OX=9606 GN=ITGA6 PE=1 SV=5	1	4	4	4	3.9	126.6	3483400	252370	351500	285870	349080	313200	315900	740
P23246	SFPQ	sp|P23246|SFPQ_HUMAN Splicing factor, proline- and glutamine-rich OS=Homo sapiens OX=9606 GN=SFPQ PE=1 SV=2	1	20	20	19	35.4	76.149	10144000	569110	538130	630030	752760	780980	690100	741	573;574;575;576	271;319;421;703
P23284	PPIB	sp|P23284|PPIB_HUMAN Peptidyl-prolyl cis-trans isomerase B OS=Homo sapiens OX=9606 GN=PPIB PE=1 SV=2	1	8	8	8	36.6	23.742	57577000	5089100	6284600	5627500	7134700	6091600	7384500	742	577;578	84;209
P23368	ME2	sp|P23368|MAOM_HUMAN NAD-dependent malic enzyme, mitochondrial OS=Homo sapiens OX=9606 GN=ME2 PE=1 SV=1	1	9	9	8	18.3	65.443	1046900		70240	75463	77647	101380	130980	743	579;580;581	24;94;156
P23381	WARS1	sp|P23381|SYWC_HUMAN Tryptophan--tRNA ligase, cytoplasmic OS=Homo sapiens OX=9606 GN=WARS1 PE=1 SV=2	1	6	6	6	18.5	53.165	1505800	167890	131560	187780	143950	140050	134250	744	582	431
P23396	RPS3	sp|P23396|RS3_HUMAN Small ribosomal subunit protein uS3 OS=Homo sapiens OX=9606 GN=RPS3 PE=1 SV=2	1	13	13	13	53.9	26.688	12859000	1154000	919200	1122500	1213300	1121500	1129700	745	583	62
P23469	PTPRE	sp|P23469|PTPRE_HUMAN Receptor-type tyrosine-protein phosphatase epsilon OS=Homo sapiens OX=9606 GN=PTPRE PE=1 SV=1	1	2	2	1	2.9	80.641	14832000		3023700	2917200	2888000	2217300	2270800	746
P23497	SP100	sp|P23497|SP100_HUMAN Nuclear autoantigen Sp-100 OS=Homo sapiens OX=9606 GN=SP100 PE=1 SV=3	1	2	2	1	2.2	100.42	1788400							747	584	430
P23526	AHCY	sp|P23526|SAHH_HUMAN Adenosylhomocysteinase OS=Homo sapiens OX=9606 GN=AHCY PE=1 SV=4	1	9	9	9	19	47.716	1983900	158540	158340	166010	73800	118050	93860	748	585;586	186;408
P23528	CFL1	sp|P23528|COF1_HUMAN Cofilin-1 OS=Homo sapiens OX=9606 GN=CFL1 PE=1 SV=3	1	9	9	6	52.4	18.502	8084600	953200	820430	805550	530320	566030	640370	749	587;588;589;590	19;78;92;144
P23588	EIF4B	sp|P23588|IF4B_HUMAN Eukaryotic translation initiation factor 4B OS=Homo sapiens OX=9606 GN=EIF4B PE=1 SV=2	1	5	5	5	10	69.15	718920	219500	145550		183470	139240	175730	750	591;592;593	177;444;586
P23634	ATP2B4	sp|P23634|AT2B4_HUMAN Plasma membrane calcium-transporting ATPase 4 OS=Homo sapiens OX=9606 GN=ATP2B4 PE=1 SV=2	1	6	6	3	5.4	137.92	2856800	82872	271380	195990	189460	219890	172830	751
P23786	CPT2	sp|P23786|CPT2_HUMAN Carnitine O-palmitoyltransferase 2, mitochondrial OS=Homo sapiens OX=9606 GN=CPT2 PE=1 SV=2	1	5	5	5	7.9	73.776	1628300	151490	82053	83497	183300	44868	262250	752	594	305
P23921	RRM1	sp|P23921|RIR1_HUMAN Ribonucleoside-diphosphate reductase large subunit OS=Homo sapiens OX=9606 GN=RRM1 PE=1 SV=1	1	5	5	5	8.5	90.069	1462200		225290	226160		152590		753
P24534	EEF1B2	sp|P24534|EF1B_HUMAN Elongation factor 1-beta OS=Homo sapiens OX=9606 GN=EEF1B2 PE=1 SV=3	1	7	6	6	47.1	24.763	3437800		263630	495830	463620	420840	584600	754	595	78
P24539	ATP5PB	sp|P24539|AT5F1_HUMAN ATP synthase F(0) complex subunit B1, mitochondrial OS=Homo sapiens OX=9606 GN=ATP5PB PE=1 SV=2	1	8	8	8	27.3	28.908	6646700	772160	800030	692810	926040	870390	1090400	755	596;597;598	131;162;233
P24666	ACP1	sp|P24666|PPAC_HUMAN Low molecular weight phosphotyrosine protein phosphatase OS=Homo sapiens OX=9606 GN=ACP1 PE=1 SV=3	1	2	2	2	13.9	18.042	95397		19805	29101				756
P24752	ACAT1	sp|P24752|THIL_HUMAN Acetyl-CoA acetyltransferase, mitochondrial OS=Homo sapiens OX=9606 GN=ACAT1 PE=1 SV=1	1	2	2	2	7.7	45.199	264300							757	599	174
P24821	TNC	sp|P24821|TENA_HUMAN Tenascin OS=Homo sapiens OX=9606 GN=TNC PE=1 SV=3	1	1	1	1	0.5	240.85	337790							758
P24928	POLR2A	sp|P24928|RPB1_HUMAN DNA-directed RNA polymerase II subunit RPB1 OS=Homo sapiens OX=9606 GN=POLR2A PE=1 SV=2	1	4	4	4	2.9	217.17	1192800			163470		227980		759
P24941;Q00526	CDK2; CDK3	sp|P24941|CDK2_HUMAN Cyclin-dependent kinase 2 OS=Homo sapiens OX=9606 GN=CDK2 PE=1 SV=2;sp|Q00526|CDK3_HUMAN Cyclin-dependent kinase 3 OS=Homo sapiens OX=9606 GN=CDK3 PE=1 SV=1	2	3	2	2	12.1	33.929	23664							760	600	9
P25098;P35626	GRK2; GRK3	sp|P25098|ARBK1_HUMAN Beta-adrenergic receptor kinase 1 OS=Homo sapiens OX=9606 GN=GRK2 PE=1 SV=2;sp|P35626|ARBK2_HUMAN G protein-coupled receptor kinase 3 OS=Homo sapiens OX=9606 GN=GRK3 PE=1 SV=2	2	1	1	1	1.2	79.573	50800							761
P25205	MCM3	sp|P25205|MCM3_HUMAN DNA replication licensing factor MCM3 OS=Homo sapiens OX=9606 GN=MCM3 PE=1 SV=3	1	7	7	6	7.9	90.98	4911100	462130	482490	387120	441870	424760	383320	762
P25398	RPS12	sp|P25398|RS12_HUMAN Small ribosomal subunit protein eS12 OS=Homo sapiens OX=9606 GN=RPS12 PE=1 SV=3	1	4	4	4	35.6	14.515	14541000	2521500	2356700	2088900	2106700	2099300	2002200	763
P25440	BRD2	sp|P25440|BRD2_HUMAN Bromodomain-containing protein 2 OS=Homo sapiens OX=9606 GN=BRD2 PE=1 SV=2	1	2	2	2	4.4	88.06	37345							764	601	31
P25490	YY1	sp|P25490|TYY1_HUMAN Transcriptional repressor protein YY1 OS=Homo sapiens OX=9606 GN=YY1 PE=1 SV=2	1	1	1	1	4.8	44.712	92496							765
P25685	DNAJB1	sp|P25685|DNJB1_HUMAN DnaJ homolog subfamily B member 1 OS=Homo sapiens OX=9606 GN=DNAJB1 PE=1 SV=4	1	2	2	2	5.9	38.044	309730		29012	33776	33077		32062	766
P25705	ATP5F1A	sp|P25705|ATPA_HUMAN ATP synthase subunit alpha, mitochondrial OS=Homo sapiens OX=9606 GN=ATP5F1A PE=1 SV=1	1	21	21	21	42.7	59.75	55358000	3083600	2652300	3000300	4332600	4643300	4270000	767	602;603;604;605;606;607	239;261;427;498;531;539
P25774	CTSS	sp|P25774|CATS_HUMAN Cathepsin S OS=Homo sapiens OX=9606 GN=CTSS PE=1 SV=3	1	1	1	1	2.4	37.495	1939000							768
P25786	PSMA1	sp|P25786|PSA1_HUMAN Proteasome subunit alpha type-1 OS=Homo sapiens OX=9606 GN=PSMA1 PE=1 SV=1	1	5	5	5	20.9	29.555	9914400	1334000	1269600	1109600	958330	1033800	944670	769
P25787	PSMA2	sp|P25787|PSA2_HUMAN Proteasome subunit alpha type-2 OS=Homo sapiens OX=9606 GN=PSMA2 PE=1 SV=2	1	1	1	1	6	25.898	278780		24455	59788				770
P25788	PSMA3	sp|P25788|PSA3_HUMAN Proteasome subunit alpha type-3 OS=Homo sapiens OX=9606 GN=PSMA3 PE=1 SV=2	1	4	4	4	13.7	28.433	4105800	859120		702910		608570	446980	771	608;609	57;206
P25789	PSMA4	sp|P25789|PSA4_HUMAN Proteasome subunit alpha type-4 OS=Homo sapiens OX=9606 GN=PSMA4 PE=1 SV=1	1	3	3	3	13.4	29.483	9446900		2200100	1827500	1324600	1392200	1364300	772
P26006	ITGA3	sp|P26006|ITA3_HUMAN Integrin alpha-3 OS=Homo sapiens OX=9606 GN=ITGA3 PE=1 SV=5	1	12	12	12	12.5	116.61	22394000	1170200	1270200	1107200	1187600	1280300	1077900	773	610	638
P26012	ITGB8	sp|P26012|ITB8_HUMAN Integrin beta-8 OS=Homo sapiens OX=9606 GN=ITGB8 PE=1 SV=1	1	1	1	1	1.6	85.631	831930	58986	117350	109800	103810	128560	97056	774
P26038	MSN	sp|P26038|MOES_HUMAN Moesin OS=Homo sapiens OX=9606 GN=MSN PE=1 SV=3	1	15	15	10	30.5	67.819	9132600	943710	685210	720090	460370	472880	480910	775	492;611;612;613	151;162;254;344
P26196	DDX6	sp|P26196|DDX6_HUMAN Probable ATP-dependent RNA helicase DDX6 OS=Homo sapiens OX=9606 GN=DDX6 PE=1 SV=2	1	2	2	2	5.2	54.416	454980		47124	88798		31743	25684	776
P26358	DNMT1	sp|P26358|DNMT1_HUMAN DNA (cytosine-5)-methyltransferase 1 OS=Homo sapiens OX=9606 GN=DNMT1 PE=1 SV=2	1	2	2	2	1.2	183.16	430060		67870	49527			50150	777
P26368	U2AF2	sp|P26368|U2AF2_HUMAN Splicing factor U2AF 65 kDa subunit OS=Homo sapiens OX=9606 GN=U2AF2 PE=1 SV=4	1	6	6	5	13.9	53.5	1103500	86565	65375	95605	94255	124580	107870	778
P26373	RPL13	sp|P26373|RL13_HUMAN Large ribosomal subunit protein eL13 OS=Homo sapiens OX=9606 GN=RPL13 PE=1 SV=4	1	7	7	7	33.6	24.261	21734000	3084700	3420600	2494800	2076700	2217200	2420800	779	614;615;616	123;174;209
P26447	S100A4	sp|P26447|S10A4_HUMAN Protein S100-A4 OS=Homo sapiens OX=9606 GN=S100A4 PE=1 SV=1	1	3	3	3	27.7	11.728	3095600	488940	366080	682460	330460	346250	324560	780
P26583	HMGB2	sp|P26583|HMGB2_HUMAN High mobility group protein B2 OS=Homo sapiens OX=9606 GN=HMGB2 PE=1 SV=2	1	8	5	5	36.8	24.033	2617500	154620	146930	195360	216430	224220	181030	781	360	12
P26599	PTBP1	sp|P26599|PTBP1_HUMAN Polypyrimidine tract-binding protein 1 OS=Homo sapiens OX=9606 GN=PTBP1 PE=1 SV=2	1	12	12	10	29.3	59.632	7095100	590270	575330	422720	486040	465980	449160	782	146;617;618;619	13;137;266;436
P26639;A2RTX5	TARS1	sp|P26639|SYTC_HUMAN Threonine--tRNA ligase 1, cytoplasmic OS=Homo sapiens OX=9606 GN=TARS1 PE=1 SV=3	2	5	5	5	7.2	83.434	1469800	372900		274540				783	620;621	243;712
P26640	VARS1	sp|P26640|SYVC_HUMAN Valine--tRNA ligase OS=Homo sapiens OX=9606 GN=VARS1 PE=1 SV=4	1	8	8	7	7.4	140.47	3009600	503700	391100	319940	183570	201350	259700	784
P26641	EEF1G	sp|P26641|EF1G_HUMAN Elongation factor 1-gamma OS=Homo sapiens OX=9606 GN=EEF1G PE=1 SV=3	1	15	15	15	39.1	50.118	23911000	3273000	2623200	3305200	2904300	2892800	2926300	785	622;623	212;434
P26885	FKBP2	sp|P26885|FKBP2_HUMAN Peptidyl-prolyl cis-trans isomerase FKBP2 OS=Homo sapiens OX=9606 GN=FKBP2 PE=1 SV=2	1	1	1	1	9.9	15.649	36979							786
P27105	STOM	sp|P27105|STOM_HUMAN Stomatin OS=Homo sapiens OX=9606 GN=STOM PE=1 SV=3	1	2	2	2	11.1	31.73	71423							787
P27144	AK4	sp|P27144|KAD4_HUMAN Adenylate kinase 4, mitochondrial OS=Homo sapiens OX=9606 GN=AK4 PE=1 SV=1	1	2	2	2	9.4	25.268	2275800	132100	1057900		471640	447780	162850	788
P27348	YWHAQ	sp|P27348|1433T_HUMAN 14-3-3 protein theta OS=Homo sapiens OX=9606 GN=YWHAQ PE=1 SV=1	1	12	8	8	56.7	27.764	1011500	124750	94556	85116	55825	66475	76279	789	624;625;626;627	3;11;49;68
P27449	ATP6V0C	sp|P27449|VATL_HUMAN V-type proton ATPase 16 kDa proteolipid subunit c OS=Homo sapiens OX=9606 GN=ATP6V0C PE=1 SV=1	1	1	1	1	11.6	15.736	26299							790
P27635;Q96L21	RPL10; RPL10L	sp|P27635|RL10_HUMAN Large ribosomal subunit protein uL16 OS=Homo sapiens OX=9606 GN=RPL10 PE=1 SV=5;sp|Q96L21|RL10L_HUMAN Ribosomal protein uL16-like OS=Homo sapiens OX=9606 GN=RPL10L PE=1 SV=3	2	7	7	7	24.8	24.577	2395200	116950	165070	187160	202780	161080	153120	791	628;629	101;188
P27694	RPA1	sp|P27694|RFA1_HUMAN Replication protein A 70 kDa DNA-binding subunit OS=Homo sapiens OX=9606 GN=RPA1 PE=1 SV=2	1	2	2	2	3.1	68.137	81422							792	630	88
P27695	APEX1	sp|P27695|APEX1_HUMAN DNA repair nuclease/redox regulator APEX1 OS=Homo sapiens OX=9606 GN=APEX1 PE=1 SV=2	1	3	3	3	12.6	35.554	115850			16131			37826	793
P27707	DCK	sp|P27707|DCK_HUMAN Deoxycytidine kinase OS=Homo sapiens OX=9606 GN=DCK PE=1 SV=1	1	2	2	2	8.1	30.518	273650		80678	73844				794
P27708	CAD	sp|P27708|PYR1_HUMAN Multifunctional protein CAD OS=Homo sapiens OX=9606 GN=CAD PE=1 SV=3	1	6	6	6	3	242.98	1506200	167060	240200	304500		145020	137050	795
P27797	CALR	sp|P27797|CALR_HUMAN Calreticulin OS=Homo sapiens OX=9606 GN=CALR PE=1 SV=1	1	16	16	16	56.1	48.141	27283000	3394200	3022900	2943400	3258900	3211800	3069000	796	631;632;633	48;64;159
P27816	MAP4	sp|P27816|MAP4_HUMAN Microtubule-associated protein 4 OS=Homo sapiens OX=9606 GN=MAP4 PE=1 SV=3	1	11	11	9	12.2	121	8263100	728410	815150	748700	512370	585270	513100	797	634;635	933;986
P27824	CANX	sp|P27824|CALX_HUMAN Calnexin OS=Homo sapiens OX=9606 GN=CANX PE=1 SV=2	1	20	20	20	33.3	67.567	83984000	3044700	3363800	3049400	4112400	3992800	4191300	798	636;637;638;639;640	87;170;217;531;537
P28062	PSMB8	sp|P28062|PSB8_HUMAN Proteasome subunit beta type-8 OS=Homo sapiens OX=9606 GN=PSMB8 PE=1 SV=3	1	1	1	1	4.3	30.354	49255							799
P28066	PSMA5	sp|P28066|PSA5_HUMAN Proteasome subunit alpha type-5 OS=Homo sapiens OX=9606 GN=PSMA5 PE=1 SV=3	1	3	3	3	19.9	26.411	520580	88229	73793	49252	76105			800
P28067	HLA-DMA	sp|P28067|DMA_HUMAN HLA class II histocompatibility antigen, DM alpha chain OS=Homo sapiens OX=9606 GN=HLA-DMA PE=1 SV=1	1	1	1	1	3.8	29.194	298330							801
P28068	HLA-DMB	sp|P28068|DMB_HUMAN HLA class II histocompatibility antigen, DM beta chain OS=Homo sapiens OX=9606 GN=HLA-DMB PE=1 SV=2	1	2	2	2	6.5	28.931	5554300	714950	661040	462310	601810	573400	526740	802
P28070	PSMB4	sp|P28070|PSB4_HUMAN Proteasome subunit beta type-4 OS=Homo sapiens OX=9606 GN=PSMB4 PE=1 SV=4	1	3	3	3	12.5	29.204	3203100	533080	367800	298020	308730	188610	266760	803
P28072	PSMB6	sp|P28072|PSB6_HUMAN Proteasome subunit beta type-6 OS=Homo sapiens OX=9606 GN=PSMB6 PE=1 SV=4	1	2	2	2	8.8	25.357	1594600							804	641	67
P28074	PSMB5	sp|P28074|PSB5_HUMAN Proteasome subunit beta type-5 OS=Homo sapiens OX=9606 GN=PSMB5 PE=1 SV=3	1	8	8	8	30.8	28.48	1606100	151070	140380	120390	131990	140430	107580	805	642	91
P28288	ABCD3	sp|P28288|ABCD3_HUMAN ATP-binding cassette sub-family D member 3 OS=Homo sapiens OX=9606 GN=ABCD3 PE=1 SV=1	1	8	8	8	14.7	75.475	880480	43005	73644	67897	70718	79007	66482	806	643	260
P28328	PEX2	sp|P28328|PEX2_HUMAN Peroxisome biogenesis factor 2 OS=Homo sapiens OX=9606 GN=PEX2 PE=1 SV=2	1	1	1	1	4.6	34.842	0							807	644	84
P28331	NDUFS1	sp|P28331|NDUS1_HUMAN NADH-ubiquinone oxidoreductase 75 kDa subunit, mitochondrial OS=Homo sapiens OX=9606 GN=NDUFS1 PE=1 SV=3	1	6	6	6	9.4	79.467	1907800	141650	200850	142230	171630	172290	204830	808
P28340	POLD1	sp|P28340|DPOD1_HUMAN DNA polymerase delta catalytic subunit OS=Homo sapiens OX=9606 GN=POLD1 PE=1 SV=2	1	1	1	1	1.4	123.63	4660.5							809
P28370	SMARCA1	sp|P28370|SMCA1_HUMAN Probable global transcription activator SNF2L1 OS=Homo sapiens OX=9606 GN=SMARCA1 PE=1 SV=2	1	13	8	7	12	122.6	267120		27984	45793		24127	40192	810	66;645	77;322
P28482;Q16659;P27361;P31152	MAPK1; MAPK6	sp|P28482|MK01_HUMAN Mitogen-activated protein kinase 1 OS=Homo sapiens OX=9606 GN=MAPK1 PE=1 SV=3;sp|Q16659|MK06_HUMAN Mitogen-activated protein kinase 6 OS=Homo sapiens OX=9606 GN=MAPK6 PE=1 SV=1;sp|P27361|MK03_HUMAN Mitogen-activated protein kinase 3 OS	4	2	2	2	5.3	41.389	733630	96035	74168	66482	52203	46875	37335	811
P28799	GRN	sp|P28799|GRN_HUMAN Progranulin OS=Homo sapiens OX=9606 GN=GRN PE=1 SV=2	1	2	2	2	2.9	63.544	819310		192130	131490		124190	149200	812
P28838	LAP3	sp|P28838|AMPL_HUMAN Cytosol aminopeptidase OS=Homo sapiens OX=9606 GN=LAP3 PE=1 SV=3	1	6	6	6	14.1	56.166	3096200	280360	316490	293780	227230	240310	217250	813
P29084	GTF2E2	sp|P29084|T2EB_HUMAN Transcription initiation factor IIE subunit beta OS=Homo sapiens OX=9606 GN=GTF2E2 PE=1 SV=1	1	1	1	1	3.8	33.043	153130		22971	32979				814
P29317	EPHA2	sp|P29317|EPHA2_HUMAN Ephrin type-A receptor 2 OS=Homo sapiens OX=9606 GN=EPHA2 PE=1 SV=2	1	4	4	3	5.2	108.27	421730		38049	45008	37491	45630	39728	815
P29401	TKT	sp|P29401|TKT_HUMAN Transketolase OS=Homo sapiens OX=9606 GN=TKT PE=1 SV=3	1	18	18	17	46.1	67.877	10541000	1001400	879500	844480	418290	453000	405860	816	646;647	241;327
P29558	RBMS1	sp|P29558|RBMS1_HUMAN RNA-binding motif, single-stranded-interacting protein 1 OS=Homo sapiens OX=9606 GN=RBMS1 PE=1 SV=3	1	1	1	1	3.7	44.505	578560							817
P29590	PML	sp|P29590|PML_HUMAN Protein PML OS=Homo sapiens OX=9606 GN=PML PE=1 SV=3	1	6	6	6	7.4	97.55	11400000	869750	1260000	885670	1003600	943020	1017100	818	648	476
P29692	EEF1D	sp|P29692|EF1D_HUMAN Elongation factor 1-delta OS=Homo sapiens OX=9606 GN=EEF1D PE=1 SV=5	1	11	11	10	50.5	31.121	3239800	122390	115200	133140	112100	123840	121130	819	649	117
P29728	OAS2	sp|P29728|OAS2_HUMAN 2-5-oligoadenylate synthase 2 OS=Homo sapiens OX=9606 GN=OAS2 PE=1 SV=3	1	2	2	2	4.9	82.43	276880							820
P29966	MARCKS	sp|P29966|MARCS_HUMAN Myristoylated alanine-rich C-kinase substrate OS=Homo sapiens OX=9606 GN=MARCKS PE=1 SV=4	1	2	2	2	11.1	31.554	43399							821
P29992	GNA11	sp|P29992|GNA11_HUMAN Guanine nucleotide-binding protein subunit alpha-11 OS=Homo sapiens OX=9606 GN=GNA11 PE=1 SV=2	1	1	1	1	3.9	42.123	84762							822
P30038	ALDH4A1	sp|P30038|AL4A1_HUMAN Delta-1-pyrroline-5-carboxylate dehydrogenase, mitochondrial OS=Homo sapiens OX=9606 GN=ALDH4A1 PE=1 SV=3	1	1	1	1	2.7	61.719	83201							823
P30040	ERP29	sp|P30040|ERP29_HUMAN Endoplasmic reticulum resident protein 29 OS=Homo sapiens OX=9606 GN=ERP29 PE=1 SV=4	1	4	4	4	18	28.993	2442400	233460	191480	232790	228970	291430	241020	824
P30041	PRDX6	sp|P30041|PRDX6_HUMAN Peroxiredoxin-6 OS=Homo sapiens OX=9606 GN=PRDX6 PE=1 SV=3	1	8	8	8	37.9	25.035	1290800	213080	156600	112650	80558	74562	64387	825	650	144
P30043	BLVRB	sp|P30043|BLVRB_HUMAN Flavin reductase (NADPH) OS=Homo sapiens OX=9606 GN=BLVRB PE=1 SV=3	1	2	2	2	14.1	22.119	113730							826
P30044	PRDX5	sp|P30044|PRDX5_HUMAN Peroxiredoxin-5, mitochondrial OS=Homo sapiens OX=9606 GN=PRDX5 PE=1 SV=4	1	8	8	8	45.3	22.086	7149700	533040	394020	364550	770920	500840	768530	827	651	83
P30046;A6NHG4	DDT; DDTL	sp|P30046|DOPD_HUMAN D-dopachrome decarboxylase OS=Homo sapiens OX=9606 GN=DDT PE=1 SV=3;sp|A6NHG4|DDTL_HUMAN D-dopachrome decarboxylase-like protein OS=Homo sapiens OX=9606 GN=DDTL PE=2 SV=1	2	4	4	4	39.8	12.712	5126800	555120	596680	810260	500140	590970	384020	828
P30048	PRDX3	sp|P30048|PRDX3_HUMAN Thioredoxin-dependent peroxide reductase, mitochondrial OS=Homo sapiens OX=9606 GN=PRDX3 PE=1 SV=3	1	4	4	4	23.8	27.692	4770700	467650	462790	403300	573530	566410	612780	829
P30049	ATP5F1D	sp|P30049|ATPD_HUMAN ATP synthase subunit delta, mitochondrial OS=Homo sapiens OX=9606 GN=ATP5F1D PE=1 SV=2	1	2	2	2	11.3	17.49	452340							830	652	136
P30050	RPL12	sp|P30050|RL12_HUMAN Large ribosomal subunit protein uL11 OS=Homo sapiens OX=9606 GN=RPL12 PE=1 SV=1	1	8	8	8	68.5	17.818	1967100	149710	92442	159800	147840	161990	162340	831	653;654	4;48
P30084	ECHS1	sp|P30084|ECHM_HUMAN Enoyl-CoA hydratase, mitochondrial OS=Homo sapiens OX=9606 GN=ECHS1 PE=1 SV=4	1	4	4	4	16.2	31.387	532670	57151	56495	50510	55737	56976	54679	832
P30085	CMPK1	sp|P30085|KCY_HUMAN UMP-CMP kinase OS=Homo sapiens OX=9606 GN=CMPK1 PE=1 SV=3	1	4	4	4	28.6	22.222	807250	99319	88661	169630	76055	85796	65783	833
P30086	PEBP1	sp|P30086|PEBP1_HUMAN Phosphatidylethanolamine-binding protein 1 OS=Homo sapiens OX=9606 GN=PEBP1 PE=1 SV=3	1	3	3	3	20.3	21.057	463430	28504		58938	29985	31712	24396	834
P30101	PDIA3	sp|P30101|PDIA3_HUMAN Protein disulfide-isomerase A3 OS=Homo sapiens OX=9606 GN=PDIA3 PE=1 SV=4	1	23	23	23	48.5	56.782	35311000	2567600	1917800	1946700	2864100	2691700	2945900	835	655;656;657;658;659;660;661;662	104;214;218;226;296;335;460;494
P30153;P30154	PPP2R1A	sp|P30153|2AAA_HUMAN Serine/threonine-protein phosphatase 2A 65 kDa regulatory subunit A alpha isoform OS=Homo sapiens OX=9606 GN=PPP2R1A PE=1 SV=4	2	5	5	5	9.5	65.308	3059200	235620	232170	292930	227570	194070	215520	836
P30405	PPIF	sp|P30405|PPIF_HUMAN Peptidyl-prolyl cis-trans isomerase F, mitochondrial OS=Homo sapiens OX=9606 GN=PPIF PE=1 SV=1	1	3	3	3	29	22.04	83865							837	663	86
P30414	NKTR	sp|P30414|NKTR_HUMAN NK-tumor recognition protein OS=Homo sapiens OX=9606 GN=NKTR PE=1 SV=2	1	1	1	1	1.2	165.67	11000							838
P30419;O60551	NMT1	sp|P30419|NMT1_HUMAN Glycylpeptide N-tetradecanoyltransferase 1 OS=Homo sapiens OX=9606 GN=NMT1 PE=1 SV=2	2	3	3	3	7.7	56.806	738270			154640		92061		839	664	67
P30520	ADSS2	sp|P30520|PURA2_HUMAN Adenylosuccinate synthetase isozyme 2 OS=Homo sapiens OX=9606 GN=ADSS2 PE=1 SV=3	1	1	1	1	2.9	50.097	1250000							840
P30530	AXL	sp|P30530|UFO_HUMAN Tyrosine-protein kinase receptor UFO OS=Homo sapiens OX=9606 GN=AXL PE=1 SV=4	1	2	2	2	3.1	98.336	682530							841
P30533	LRPAP1	sp|P30533|AMRP_HUMAN Alpha-2-macroglobulin receptor-associated protein OS=Homo sapiens OX=9606 GN=LRPAP1 PE=1 SV=1	1	5	5	5	12.6	41.465	162160			15137		22387		842	665;666	107;287
P30536	TSPO	sp|P30536|TSPO_HUMAN Translocator protein OS=Homo sapiens OX=9606 GN=TSPO PE=1 SV=3	1	2	2	2	18.3	18.828	777460							843
P30566	ADSL	sp|P30566|PUR8_HUMAN Adenylosuccinate lyase OS=Homo sapiens OX=9606 GN=ADSL PE=1 SV=2	1	2	2	2	4.5	54.889	392840	78998	60915	56605		63091		844
P30622	CLIP1	sp|P30622|CLIP1_HUMAN CAP-Gly domain-containing linker protein 1 OS=Homo sapiens OX=9606 GN=CLIP1 PE=1 SV=2	1	3	3	3	2.7	162.24	365070							845
P30626	SRI	sp|P30626|SORCN_HUMAN Sorcin OS=Homo sapiens OX=9606 GN=SRI PE=1 SV=1	1	1	1	1	5.1	21.676	60421							846
P30740	SERPINB1	sp|P30740|ILEU_HUMAN Leukocyte elastase inhibitor OS=Homo sapiens OX=9606 GN=SERPINB1 PE=1 SV=1	1	1	1	1	3.4	42.741	215970							847
P30837	ALDH1B1	sp|P30837|AL1B1_HUMAN Aldehyde dehydrogenase X, mitochondrial OS=Homo sapiens OX=9606 GN=ALDH1B1 PE=1 SV=4	1	5	4	4	12.8	57.249	662680		41095	61535	68106	64082	46122	848
P30876	POLR2B	sp|P30876|RPB2_HUMAN DNA-directed RNA polymerase II subunit RPB2 OS=Homo sapiens OX=9606 GN=POLR2B PE=1 SV=1	1	6	6	6	6.1	133.9	1364100		135650	128830	113320	113230	93514	849
P31040	SDHA	sp|P31040|SDHA_HUMAN Succinate dehydrogenase [ubiquinone] flavoprotein subunit, mitochondrial OS=Homo sapiens OX=9606 GN=SDHA PE=1 SV=2	1	6	6	6	11.7	72.691	6852100	292270	357270	373290	444900	424380	354560	850
P31150	GDI1	sp|P31150|GDIA_HUMAN Rab GDP dissociation inhibitor alpha OS=Homo sapiens OX=9606 GN=GDI1 PE=1 SV=2	1	4	2	2	14.8	50.582	3669700	438580	632520	529820	225150	369840	335910	851
P31153	MAT2A	sp|P31153|METK2_HUMAN S-adenosylmethionine synthase isoform type-2 OS=Homo sapiens OX=9606 GN=MAT2A PE=1 SV=1	1	4	4	4	12.2	43.66	4899400	788760	927890	662120	485470	483190	216870	852
P31323	PRKAR2B	sp|P31323|KAP3_HUMAN cAMP-dependent protein kinase type II-beta regulatory subunit OS=Homo sapiens OX=9606 GN=PRKAR2B PE=1 SV=3	1	1	1	1	3.8	46.302	670950							853
P31483	TIA1	sp|P31483|TIA1_HUMAN Cytotoxic granule associated RNA binding protein TIA1 OS=Homo sapiens OX=9606 GN=TIA1 PE=1 SV=3	1	3	3	1	7.8	42.963	6677900	1226800	1122700	953090	1106700	1123600	1208700	854
P31689	DNAJA1	sp|P31689|DNJA1_HUMAN DnaJ homolog subfamily A member 1 OS=Homo sapiens OX=9606 GN=DNAJA1 PE=1 SV=2	1	3	3	2	9.1	44.868	3898800	454460	645730	542770	448020	488980	408850	855
P31930	UQCRC1	sp|P31930|QCR1_HUMAN Cytochrome b-c1 complex subunit 1, mitochondrial OS=Homo sapiens OX=9606 GN=UQCRC1 PE=1 SV=3	1	7	7	7	16.5	52.645	3379300	378920	361600	389550	492440	525970	494250	856	667	134
P31937	HIBADH	sp|P31937|3HIDH_HUMAN 3-hydroxyisobutyrate dehydrogenase, mitochondrial OS=Homo sapiens OX=9606 GN=HIBADH PE=1 SV=2	1	6	6	6	26.5	35.329	4719600	204270	213850	437720	428270	489920	435300	857
P31939	ATIC	sp|P31939|PUR9_HUMAN Bifunctional purine biosynthesis protein ATIC OS=Homo sapiens OX=9606 GN=ATIC PE=1 SV=3	1	9	9	9	21.5	64.615	18436000	1412700	1626500	1407200	916880	909490	829950	858
P31942	HNRNPH3	sp|P31942|HNRH3_HUMAN Heterogeneous nuclear ribonucleoprotein H3 OS=Homo sapiens OX=9606 GN=HNRNPH3 PE=1 SV=2	1	5	5	5	21.1	36.926	3454000	561650	434280	444770	481110	528500	525890	859
P31943	HNRNPH1	sp|P31943|HNRH1_HUMAN Heterogeneous nuclear ribonucleoprotein H OS=Homo sapiens OX=9606 GN=HNRNPH1 PE=1 SV=4	1	8	8	2	23.6	49.229	9512600	315100	352230	440490	431900	468120	499740	860
P31946	YWHAB	sp|P31946|1433B_HUMAN 14-3-3 protein beta/alpha OS=Homo sapiens OX=9606 GN=YWHAB PE=1 SV=3	1	14	9	7	59.8	28.082	2558100	201830	156680	147630	150420	150550	159410	861	668;669;670;671	5;13;51;70
P31948	STIP1	sp|P31948|STIP1_HUMAN Stress-induced-phosphoprotein 1 OS=Homo sapiens OX=9606 GN=STIP1 PE=1 SV=1	1	14	14	14	26	62.639	16083000	3086000	2811700	2184400	1847800	1776100	1952700	862	672;673;674;675	246;325;364;530
P31949	S100A11	sp|P31949|S10AB_HUMAN Protein S100-A11 OS=Homo sapiens OX=9606 GN=S100A11 PE=1 SV=2	1	4	4	4	64.8	11.74	521490							863	676;677	3;55
P32119	PRDX2	sp|P32119|PRDX2_HUMAN Peroxiredoxin-2 OS=Homo sapiens OX=9606 GN=PRDX2 PE=1 SV=5	1	3	2	2	18.2	21.892	2353600	810820		167530				864
P32189;Q14410;Q14409	GK; GK2; GK3	sp|P32189|GLPK_HUMAN Glycerol kinase OS=Homo sapiens OX=9606 GN=GK PE=1 SV=3;sp|Q14410|GLPK2_HUMAN Glycerol kinase 2 OS=Homo sapiens OX=9606 GN=GK2 PE=1 SV=2;sp|Q14409|GLPK3_HUMAN Glycerol kinase 3 OS=Homo sapiens OX=9606 GN=GK3 PE=2 SV=2	3	1	1	1	2.3	61.244	231180							865
P32322	PYCR1	sp|P32322|P5CR1_HUMAN Pyrroline-5-carboxylate reductase 1, mitochondrial OS=Homo sapiens OX=9606 GN=PYCR1 PE=1 SV=2	1	4	4	3	15.4	33.36	683590	77993		80289	83329	94359	79424	866
P32455	GBP1	sp|P32455|GBP1_HUMAN Guanylate-binding protein 1 OS=Homo sapiens OX=9606 GN=GBP1 PE=1 SV=2	1	1	1	1	2	67.93	395690							867
P32519	ELF1	sp|P32519|ELF1_HUMAN ETS-related transcription factor Elf-1 OS=Homo sapiens OX=9606 GN=ELF1 PE=1 SV=2	1	1	1	1	2.4	67.497	54523							868
P32969	RPL9	sp|P32969|RL9_HUMAN Large ribosomal subunit protein uL6 OS=Homo sapiens OX=9606 GN=RPL9 PE=1 SV=1	1	5	5	5	37	21.863	4844400	241200	429240	413160	285830	252670	239360	869	678	121
P32970	CD70	sp|P32970|CD70_HUMAN CD70 antigen OS=Homo sapiens OX=9606 GN=CD70 PE=1 SV=2	1	5	5	5	28	21.118	3056900	228050	236750	207600	290030	272960	248490	870	679	93
P33121	ACSL1	sp|P33121|ACSL1_HUMAN Long-chain-fatty-acid--CoA ligase 1 OS=Homo sapiens OX=9606 GN=ACSL1 PE=1 SV=1	1	3	3	3	5	77.942	442700		56453			57105	58629	871
P33176;Q12840	KIF5B	sp|P33176|KINH_HUMAN Kinesin-1 heavy chain OS=Homo sapiens OX=9606 GN=KIF5B PE=1 SV=1	2	7	7	6	9.3	109.68	2918900	219500	264740	241370	179280	199800	174890	872
P33240;Q9H0L4	CSTF2; CSTF2T	sp|P33240|CSTF2_HUMAN Cleavage stimulation factor subunit 2 OS=Homo sapiens OX=9606 GN=CSTF2 PE=1 SV=1;sp|Q9H0L4|CSTFT_HUMAN Cleavage stimulation factor subunit 2 tau variant OS=Homo sapiens OX=9606 GN=CSTF2T PE=1 SV=1	2	1	1	1	2.9	60.959	142220							873
P33316	DUT	sp|P33316|DUT_HUMAN Deoxyuridine 5-triphosphate nucleotidohydrolase, mitochondrial OS=Homo sapiens OX=9606 GN=DUT PE=1 SV=4	1	4	4	4	21	26.563	2442400	247770	193600	289050	209240	212340	202760	874
P33778	H2BC3	sp|P33778|H2B1B_HUMAN Histone H2B type 1-B OS=Homo sapiens OX=9606 GN=H2BC3 PE=1 SV=2	1	18	5	5	76.2	13.95	0							875	80;82;680;681;682;683;684;685;686;687;688	6;12;13;16;17;21;24;47;109;117;121
P33981	TTK	sp|P33981|TTK_HUMAN Dual specificity protein kinase TTK OS=Homo sapiens OX=9606 GN=TTK PE=1 SV=2	1	1	1	1	0.8	97.071	0							876	689	163
P33991	MCM4	sp|P33991|MCM4_HUMAN DNA replication licensing factor MCM4 OS=Homo sapiens OX=9606 GN=MCM4 PE=1 SV=5	1	7	7	7	9.7	96.557	2021000		186850	215490	161420	195290	201200	877	690;691	762;858
P33992	MCM5	sp|P33992|MCM5_HUMAN DNA replication licensing factor MCM5 OS=Homo sapiens OX=9606 GN=MCM5 PE=1 SV=5	1	7	7	7	11.3	82.285	2704800	118210	196220	233570	185430	218150	177590	878	692	396
P33993	MCM7	sp|P33993|MCM7_HUMAN DNA replication licensing factor MCM7 OS=Homo sapiens OX=9606 GN=MCM7 PE=1 SV=4	1	11	11	11	17.5	81.307	4925800	152510	290040	327260	209050	250640	203870	879
P34059	GALNS	sp|P34059|GALNS_HUMAN N-acetylgalactosamine-6-sulfatase OS=Homo sapiens OX=9606 GN=GALNS PE=1 SV=1	1	1	1	1	1.7	58.025	239920							880
P34897;P34896	SHMT2	sp|P34897|GLYM_HUMAN Serine hydroxymethyltransferase, mitochondrial OS=Homo sapiens OX=9606 GN=SHMT2 PE=1 SV=3	2	16	16	16	34.1	55.992	16980000	1471500	1133700	1238300	1910300	1938200	1908200	881	693;694;695;696;697;698;699	103;200;269;280;356;469;474
P34932	HSPA4	sp|P34932|HSP74_HUMAN Heat shock 70 kDa protein 4 OS=Homo sapiens OX=9606 GN=HSPA4 PE=1 SV=4	1	7	7	5	12.1	94.33	565800		52284	78537		25994	34747	882	700	53
P34949	MPI	sp|P34949|MPI_HUMAN Mannose-6-phosphate isomerase OS=Homo sapiens OX=9606 GN=MPI PE=1 SV=2	1	1	1	1	3.8	46.655	47295							883
P35080	PFN2	sp|P35080|PROF2_HUMAN Profilin-2 OS=Homo sapiens OX=9606 GN=PFN2 PE=1 SV=3	1	2	2	2	19.3	15.046	1330600			211980		209300	214830	884
P35221;P26232;Q9UI47	CTNNA1	sp|P35221|CTNA1_HUMAN Catenin alpha-1 OS=Homo sapiens OX=9606 GN=CTNNA1 PE=1 SV=1	3	12	12	12	16	100.07	3898300	221210	310590	275570	223910	214900	228360	885	701	842
P35222	CTNNB1	sp|P35222|CTNB1_HUMAN Catenin beta-1 OS=Homo sapiens OX=9606 GN=CTNNB1 PE=1 SV=1	1	7	7	7	10.1	85.496	2320500	153210	185140	158810	119550	129780	112410	886
P35232	PHB1	sp|P35232|PHB1_HUMAN Prohibitin 1 OS=Homo sapiens OX=9606 GN=PHB1 PE=1 SV=1	1	10	10	10	36.8	29.804	6526500	226880	151430	198360	329030	322920	351890	887	702	202
P35237	SERPINB6	sp|P35237|SPB6_HUMAN Serpin B6 OS=Homo sapiens OX=9606 GN=SERPINB6 PE=1 SV=3	1	4	4	3	12.2	42.621	5841200	675470	770760	678040	578450	585500	594960	888
P35241	RDX	sp|P35241|RADI_HUMAN Radixin OS=Homo sapiens OX=9606 GN=RDX PE=1 SV=1	1	6	1	1	9.4	68.563	585050	63115	112380	88184	45359		41999	889	492;611	254;344
P35249	RFC4	sp|P35249|RFC4_HUMAN Replication factor C subunit 4 OS=Homo sapiens OX=9606 GN=RFC4 PE=1 SV=2	1	1	1	1	2.8	39.681	589630							890
P35250	RFC2	sp|P35250|RFC2_HUMAN Replication factor C subunit 2 OS=Homo sapiens OX=9606 GN=RFC2 PE=1 SV=3	1	2	2	2	5.1	39.157	2101800	281670	340920				352490	891
P35251	RFC1	sp|P35251|RFC1_HUMAN Replication factor C subunit 1 OS=Homo sapiens OX=9606 GN=RFC1 PE=1 SV=4	1	5	5	5	4.4	128.25	1753800		192380	149910	158890	159800	165790	892
P35268	RPL22	sp|P35268|RL22_HUMAN Large ribosomal subunit protein eL22 OS=Homo sapiens OX=9606 GN=RPL22 PE=1 SV=2	1	3	3	3	30.5	14.787	730760			73318		90167	101610	893
P35269	GTF2F1	sp|P35269|T2FA_HUMAN General transcription factor IIF subunit 1 OS=Homo sapiens OX=9606 GN=GTF2F1 PE=1 SV=2	1	3	3	2	8.3	58.24	521210		101360	111380			57356	894
P35573	AGL	sp|P35573|GDE_HUMAN Glycogen debranching enzyme OS=Homo sapiens OX=9606 GN=AGL PE=1 SV=3	1	2	2	2	1.8	174.76	22062							895
P35579;P35749	MYH9	sp|P35579|MYH9_HUMAN Myosin-9 OS=Homo sapiens OX=9606 GN=MYH9 PE=1 SV=4	2	66	66	52	36.7	226.53	28910000	1485800	1379900	1603700	1271500	1264600	1336000	896	703;704;705;706;707;708;709;710;711;712;713;714;715;716;717;718;719;720;721	8;74;299;545;651;860;966;1014;1099;1352;1387;1404;1441;1445;1454;1525;1793;1802;1862
P35580	MYH10	sp|P35580|MYH10_HUMAN Myosin-10 OS=Homo sapiens OX=9606 GN=MYH10 PE=1 SV=3	1	14	4	4	7.3	229	588500			62146			85232	897	710;722	78;1452
P35606	COPB2	sp|P35606|COPB2_HUMAN Coatomer subunit beta OS=Homo sapiens OX=9606 GN=COPB2 PE=1 SV=2	1	7	7	7	8.2	102.49	9908100	1319300	1497200	1251100	1049600	895260	912740	898
P35611	ADD1	sp|P35611|ADDA_HUMAN Alpha-adducin OS=Homo sapiens OX=9606 GN=ADD1 PE=1 SV=2	1	3	3	3	7.1	80.954	697590		71223	128350		69363	46013	899
P35613	BSG	sp|P35613|BASI_HUMAN Basigin OS=Homo sapiens OX=9606 GN=BSG PE=1 SV=2	1	5	5	5	17.4	42.2	3227600	238290	274750	319320	312650	299120	365850	900
P35625	TIMP3	sp|P35625|TIMP3_HUMAN Metalloproteinase inhibitor 3 OS=Homo sapiens OX=9606 GN=TIMP3 PE=1 SV=2	1	2	2	2	9.5	24.145	1427200	116600	184450	206330		277170	259590	901
P35637	FUS	sp|P35637|FUS_HUMAN RNA-binding protein FUS OS=Homo sapiens OX=9606 GN=FUS PE=1 SV=1	1	5	3	3	13.9	53.425	13989000	1567500	2189200	1984400	1326800	1639200	1956000	902
P35658	NUP214	sp|P35658|NU214_HUMAN Nuclear pore complex protein Nup214 OS=Homo sapiens OX=9606 GN=NUP214 PE=1 SV=2	1	6	6	6	4.8	213.62	717390			131360	72226	121200	125310	903
P35659	DEK	sp|P35659|DEK_HUMAN Protein DEK OS=Homo sapiens OX=9606 GN=DEK PE=1 SV=1	1	7	7	7	22.7	42.674	4517200	488510	450220	356650	527790	543710	507100	904	723	124
P35914	HMGCL	sp|P35914|HMGCL_HUMAN Hydroxymethylglutaryl-CoA lyase, mitochondrial OS=Homo sapiens OX=9606 GN=HMGCL PE=1 SV=2	1	1	1	1	4.6	34.36	0							905	724	48
P35998	PSMC2	sp|P35998|PRS7_HUMAN 26S proteasome regulatory subunit 7 OS=Homo sapiens OX=9606 GN=PSMC2 PE=1 SV=3	1	5	5	5	11.8	48.633	6832000	725690	798780	601750	562490	556090	568180	906	725	116
P36507;Q02750	MAP2K2; MAP2K1	sp|P36507|MP2K2_HUMAN Dual specificity mitogen-activated protein kinase kinase 2 OS=Homo sapiens OX=9606 GN=MAP2K2 PE=1 SV=1;sp|Q02750|MP2K1_HUMAN Dual specificity mitogen-activated protein kinase kinase 1 OS=Homo sapiens OX=9606 GN=MAP2K1 PE=1 SV=2	2	1	1	1	2.8	44.424	115980							907
P36542	ATP5F1C	sp|P36542|ATPG_HUMAN ATP synthase subunit gamma, mitochondrial OS=Homo sapiens OX=9606 GN=ATP5F1C PE=1 SV=1	1	8	8	8	31.9	32.996	19408000	1825400	1724900	1520000	2199700	2275500	1893800	908
P36578	RPL4	sp|P36578|RL4_HUMAN Large ribosomal subunit protein uL4 OS=Homo sapiens OX=9606 GN=RPL4 PE=1 SV=5	1	15	15	15	38.2	47.697	13185000	653160	517900	537080	619490	579290	639620	909	726;727;728;729;730	14;239;274;368;423
P36776	LONP1	sp|P36776|LONM_HUMAN Lon protease homolog, mitochondrial OS=Homo sapiens OX=9606 GN=LONP1 PE=1 SV=2	1	6	6	6	6.7	106.49	1339500		77502	122790	161520	177170	135580	910
P36871	PGM1	sp|P36871|PGM1_HUMAN Phosphoglucomutase-1 OS=Homo sapiens OX=9606 GN=PGM1 PE=1 SV=3	1	6	6	6	14.1	61.448	3545200	312990	473050	443820	160690	181050	153630	911
P36915	GNL1	sp|P36915|GNL1_HUMAN Guanine nucleotide-binding protein-like 1 OS=Homo sapiens OX=9606 GN=GNL1 PE=1 SV=2	1	2	2	2	3.6	68.66	461200							912
P36957	DLST	sp|P36957|ODO2_HUMAN Dihydrolipoyllysine-residue succinyltransferase component of 2-oxoglutarate dehydrogenase complex, mitochondrial OS=Homo sapiens OX=9606 GN=DLST PE=1 SV=4	1	2	2	2	4.9	48.755	4564200	859070	785310	689630		784100	715870	913
P37108	SRP14	sp|P37108|SRP14_HUMAN Signal recognition particle 14 kDa protein OS=Homo sapiens OX=9606 GN=SRP14 PE=1 SV=2	1	3	3	3	26.5	14.57	195620			19963			52829	914
P37235;P84074	HPCAL1; HPCA	sp|P37235|HPCL1_HUMAN Hippocalcin-like protein 1 OS=Homo sapiens OX=9606 GN=HPCAL1 PE=1 SV=3;sp|P84074|HPCA_HUMAN Neuron-specific calcium-binding protein hippocalcin OS=Homo sapiens OX=9606 GN=HPCA PE=1 SV=2	2	6	6	5	37.3	22.313	5195200	532840	407000	603780	692720	828770	737850	915
P37802;Q9UI15	TAGLN2	sp|P37802|TAGL2_HUMAN Transgelin-2 OS=Homo sapiens OX=9606 GN=TAGLN2 PE=1 SV=3	2	10	10	10	66.8	22.391	26171000	4325100	3613700	3183700	2084300	1974100	1980500	916	731	17
P37837	TALDO1	sp|P37837|TALDO_HUMAN Transaldolase OS=Homo sapiens OX=9606 GN=TALDO1 PE=1 SV=2	1	6	6	5	20.5	37.54	4539000	1324300	593970	562080	502150	172670	271130	917	732;733	286;321
P38117	ETFB	sp|P38117|ETFB_HUMAN Electron transfer flavoprotein subunit beta OS=Homo sapiens OX=9606 GN=ETFB PE=1 SV=3	1	6	6	6	27.1	27.843	5783300	575920	456560	378230	893930	670210	711600	918	734	248
P38159;Q96E39;O75526;Q8N7X1	RBMX; RBMXL1	sp|P38159|RBMX_HUMAN RNA-binding motif protein, X chromosome OS=Homo sapiens OX=9606 GN=RBMX PE=1 SV=3;sp|Q96E39|RMXL1_HUMAN RNA binding motif protein, X-linked-like-1 OS=Homo sapiens OX=9606 GN=RBMXL1 PE=1 SV=1	4	6	6	6	18.7	42.331	3515200	215810	225770	217550	287270	340860	310700	919	735	30
P63092;Q5JWF2;P38405	GNAS; GNAS	sp|P63092|GNAS2_HUMAN Guanine nucleotide-binding protein G(s) subunit alpha isoforms short OS=Homo sapiens OX=9606 GN=GNAS PE=1 SV=1;sp|Q5JWF2|GNAS1_HUMAN Guanine nucleotide-binding protein G(s) subunit alpha isoforms XLas OS=Homo sapiens OX=9606 GN=GNAS P	3	2	1	1	5.8	45.664	91705							920
P38435	GGCX	sp|P38435|VKGC_HUMAN Vitamin K-dependent gamma-carboxylase OS=Homo sapiens OX=9606 GN=GGCX PE=1 SV=2	1	2	2	2	3.2	87.56	570970		59918	82363		75284	84157	921
P38606	ATP6V1A	sp|P38606|VATA_HUMAN V-type proton ATPase catalytic subunit A OS=Homo sapiens OX=9606 GN=ATP6V1A PE=1 SV=2	1	7	7	7	12.2	68.303	6262900	621720	627990	561980	479320	536040	493100	922
P38646	HSPA9	sp|P38646|GRP75_HUMAN Stress-70 protein, mitochondrial OS=Homo sapiens OX=9606 GN=HSPA9 PE=1 SV=2	1	27	27	27	48.6	73.68	30474000	2003700	1357200	1862900	3184400	3109800	3021200	923	736;737;738;739;740;741;742	121;135;288;345;567;600;617
P38919	EIF4A3	sp|P38919|IF4A3_HUMAN Eukaryotic initiation factor 4A-III OS=Homo sapiens OX=9606 GN=EIF4A3 PE=1 SV=4	1	7	4	4	18	46.871	537460			24200	67044	41657	84864	924	743	60
P39019	RPS19	sp|P39019|RS19_HUMAN Small ribosomal subunit protein eS19 OS=Homo sapiens OX=9606 GN=RPS19 PE=1 SV=2	1	7	7	7	37.9	16.06	2928300	300420	149630	183470	221970	200900	223920	925	744;745;746	38;115;143
P39023;Q92901	RPL3	sp|P39023|RL3_HUMAN Large ribosomal subunit protein uL3 OS=Homo sapiens OX=9606 GN=RPL3 PE=1 SV=2	2	13	13	13	28.5	46.108	18275000	1656700	1467800	1258500	1247900	1212800	1212000	926	747;748;749;750;751	115;286;294;366;373
P39060	COL18A1	sp|P39060|COIA1_HUMAN Collagen alpha-1(XVIII) chain OS=Homo sapiens OX=9606 GN=COL18A1 PE=1 SV=5	1	1	1	1	1	178.19	211520							927
P39656	DDOST	sp|P39656|OST48_HUMAN Dolichyl-diphosphooligosaccharide--protein glycosyltransferase 48 kDa subunit OS=Homo sapiens OX=9606 GN=DDOST PE=1 SV=4	1	6	6	6	14.7	50.8	14167000	1154100	1389400	1110400	1360100	1329300	1502000	928
P39687;Q92688	ANP32A; ANP32B	sp|P39687|AN32A_HUMAN Acidic leucine-rich nuclear phosphoprotein 32 family member A OS=Homo sapiens OX=9606 GN=ANP32A PE=1 SV=1;sp|Q92688|AN32B_HUMAN Acidic leucine-rich nuclear phosphoprotein 32 family member B OS=Homo sapiens OX=9606 GN=ANP32B PE=1 SV=1	2	1	1	1	6.4	28.585	37927							929
P39748	FEN1	sp|P39748|FEN1_HUMAN Flap endonuclease 1 OS=Homo sapiens OX=9606 GN=FEN1 PE=1 SV=1	1	6	6	5	14.2	42.592	477020	45887	49817	65959		51996		930
P40121	CAPG	sp|P40121|CAPG_HUMAN Macrophage-capping protein OS=Homo sapiens OX=9606 GN=CAPG PE=1 SV=2	1	4	4	4	13.5	38.498	2846000	796100	690760	264500	420470	592790	254060	931
P40123	CAP2	sp|P40123|CAP2_HUMAN Adenylyl cyclase-associated protein 2 OS=Homo sapiens OX=9606 GN=CAP2 PE=1 SV=1	1	1	1	1	3.1	52.823	8096.4							932
P40227;Q92526	CCT6A	sp|P40227|TCPZ_HUMAN T-complex protein 1 subunit zeta OS=Homo sapiens OX=9606 GN=CCT6A PE=1 SV=3	2	6	6	6	12.8	58.024	4304500	978620	714320	664270	571460	538700	544590	933	752;753	5;365
P40306	PSMB10	sp|P40306|PSB10_HUMAN Proteasome subunit beta type-10 OS=Homo sapiens OX=9606 GN=PSMB10 PE=1 SV=1	1	1	1	1	4	28.936	84735							934
P40429;Q6NVV1	RPL13A	sp|P40429|RL13A_HUMAN Large ribosomal subunit protein uL13 OS=Homo sapiens OX=9606 GN=RPL13A PE=1 SV=2	2	7	7	7	30.5	23.577	982790			151840	135320	161320	166810	935	754;755;756	125;159;197
P40763	STAT3	sp|P40763|STAT3_HUMAN Signal transducer and activator of transcription 3 OS=Homo sapiens OX=9606 GN=STAT3 PE=1 SV=2	1	2	2	2	2.5	88.067	1075800	163730	211000	132860	105960	116270	120660	936
P40925	MDH1	sp|P40925|MDHC_HUMAN Malate dehydrogenase, cytoplasmic OS=Homo sapiens OX=9606 GN=MDH1 PE=1 SV=4	1	5	5	5	20.1	36.426	1920400	162820	155530	153160	84589	99045	86537	937
P40926	MDH2	sp|P40926|MDHM_HUMAN Malate dehydrogenase, mitochondrial OS=Homo sapiens OX=9606 GN=MDH2 PE=1 SV=3	1	19	19	19	63.9	35.503	28604000	2529300	2471800	2346100	3391000	3288900	3568400	938	757;758;759;760;761;762	185;239;296;307;314;324
P40937	RFC5	sp|P40937|RFC5_HUMAN Replication factor C subunit 5 OS=Homo sapiens OX=9606 GN=RFC5 PE=1 SV=1	1	1	1	1	2.9	38.496	447710							939
P40938	RFC3	sp|P40938|RFC3_HUMAN Replication factor C subunit 3 OS=Homo sapiens OX=9606 GN=RFC3 PE=1 SV=2	1	1	1	1	3.9	40.556	405810							940
P40939	HADHA	sp|P40939|ECHA_HUMAN Trifunctional enzyme subunit alpha, mitochondrial OS=Homo sapiens OX=9606 GN=HADHA PE=1 SV=2	1	19	19	18	28.6	82.999	29713000	1495900	1978200	2284000	2518400	2564900	2445000	941	763;764;765;766;767	60;326;350;406;531
P41091;Q2VIR3	EIF2S3; EIF2S3B	sp|P41091|IF2G_HUMAN Eukaryotic translation initiation factor 2 subunit 3 OS=Homo sapiens OX=9606 GN=EIF2S3 PE=1 SV=3;sp|Q2VIR3|IF2GL_HUMAN Eukaryotic translation initiation factor 2 subunit 3B OS=Homo sapiens OX=9606 GN=EIF2S3B PE=2 SV=2	2	7	7	7	22.2	51.109	2123800	109780	148070	152860	121750	134420	114660	942
P41134	ID1	sp|P41134|ID1_HUMAN DNA-binding protein inhibitor ID-1 OS=Homo sapiens OX=9606 GN=ID1 PE=1 SV=3	1	1	1	1	13.5	16.132	0							943	768	20
P41212	ETV6	sp|P41212|ETV6_HUMAN Transcription factor ETV6 OS=Homo sapiens OX=9606 GN=ETV6 PE=1 SV=1	1	1	1	1	2.9	52.999	0							944	769	11
P41221	WNT5A	sp|P41221|WNT5A_HUMAN Protein Wnt-5a OS=Homo sapiens OX=9606 GN=WNT5A PE=1 SV=2	1	1	1	1	2.6	42.339	57881							945
P41223	BUD31	sp|P41223|BUD31_HUMAN Protein BUD31 homolog OS=Homo sapiens OX=9606 GN=BUD31 PE=1 SV=2	1	1	1	1	4.9	17	0							946	770	125
P41227;Q9BSU3	NAA10	sp|P41227|NAA10_HUMAN N-alpha-acetyltransferase 10 OS=Homo sapiens OX=9606 GN=NAA10 PE=1 SV=1	2	3	3	3	13.6	26.458	393900	73524	65527	45038	43471	49193	37409	947	771	198
P41236;Q6NXS1	PPP1R2; PPP1R2B	sp|P41236|IPP2_HUMAN Protein phosphatase inhibitor 2 OS=Homo sapiens OX=9606 GN=PPP1R2 PE=1 SV=2;sp|Q6NXS1|IPP2B_HUMAN Protein phosphatase inhibitor 2 family member B OS=Homo sapiens OX=9606 GN=PPP1R2B PE=1 SV=2	2	1	1	1	7.3	23.015	356950							948
P41250	GARS1	sp|P41250|GARS_HUMAN Glycine--tRNA ligase OS=Homo sapiens OX=9606 GN=GARS1 PE=1 SV=3	1	10	10	10	16.8	83.165	10699000	1073200	889280	1369200	842250	815140	871970	949	772	219
P41252	IARS1	sp|P41252|SYIC_HUMAN Isoleucine--tRNA ligase, cytoplasmic OS=Homo sapiens OX=9606 GN=IARS1 PE=1 SV=2	1	4	4	4	4.3	144.5	472050	29456	51087	49807	19842	27675	17756	950
P42126	ECI1	sp|P42126|ECI1_HUMAN Enoyl-CoA delta isomerase 1, mitochondrial OS=Homo sapiens OX=9606 GN=ECI1 PE=1 SV=1	1	2	2	2	6	32.816	1546900	116330	151670	143360	164310	179910	167030	951
P42166	TMPO	sp|P42166|LAP2A_HUMAN Lamina-associated polypeptide 2, isoform alpha OS=Homo sapiens OX=9606 GN=TMPO PE=1 SV=2	1	8	8	4	16.6	75.491	4625400	244010	316860	291020	284010	306970	272820	952
P42167	TMPO	sp|P42167|LAP2B_HUMAN Lamina-associated polypeptide 2, isoforms beta/gamma OS=Homo sapiens OX=9606 GN=TMPO PE=1 SV=2	1	7	3	3	21.1	50.67	317520							953	773;774	389;393
P42285	MTREX	sp|P42285|MTREX_HUMAN Exosome RNA helicase MTR4 OS=Homo sapiens OX=9606 GN=MTREX PE=1 SV=3	1	6	6	6	6.6	117.8	4189000	250670	396270	313750	309770	302260	254400	954	775;776	51;78
P42330;P17516	AKR1C3	sp|P42330|AK1C3_HUMAN Aldo-keto reductase family 1 member C3 OS=Homo sapiens OX=9606 GN=AKR1C3 PE=1 SV=4	2	3	1	1	11.8	36.853	67518							955	777	270
P42356	PI4KA	sp|P42356|PI4KA_HUMAN Phosphatidylinositol 4-kinase alpha OS=Homo sapiens OX=9606 GN=PI4KA PE=1 SV=4	1	3	3	3	1.8	236.83	246960		33895	27663		32257	32945	956
P42568	MLLT3	sp|P42568|AF9_HUMAN Protein AF-9 OS=Homo sapiens OX=9606 GN=MLLT3 PE=1 SV=2	1	1	1	1	1.8	63.351	102360							957
P42574	CASP3	sp|P42574|CASP3_HUMAN Caspase-3 OS=Homo sapiens OX=9606 GN=CASP3 PE=1 SV=2	1	3	3	3	11.9	31.608	202970		51781	35852		28412		958	778	11
P42677	RPS27	sp|P42677|RS27_HUMAN Small ribosomal subunit protein eS27 OS=Homo sapiens OX=9606 GN=RPS27 PE=1 SV=3	1	2	1	1	29.8	9.461	0							959	779	16
P42696	RBM34	sp|P42696|RBM34_HUMAN RNA-binding protein 34 OS=Homo sapiens OX=9606 GN=RBM34 PE=1 SV=2	1	1	1	1	3	48.564	238880							960
P42704	LRPPRC	sp|P42704|LPPRC_HUMAN Leucine-rich PPR motif-containing protein, mitochondrial OS=Homo sapiens OX=9606 GN=LRPPRC PE=1 SV=3	1	22	22	22	18.1	157.9	9412000	349890	500180	460110	548820	655880	568100	961	780;781;782;783;784;785	295;726;868;1326;1332;1347
P42765	ACAA2	sp|P42765|THIM_HUMAN 3-ketoacyl-CoA thiolase, mitochondrial OS=Homo sapiens OX=9606 GN=ACAA2 PE=1 SV=2	1	4	4	4	12.3	41.924	6825600	570330	817820	754260	893830	1018100	873410	962	786	137
P42766	RPL35	sp|P42766|RL35_HUMAN Large ribosomal subunit protein uL29 OS=Homo sapiens OX=9606 GN=RPL35 PE=1 SV=2	1	3	3	3	22.8	14.551	1658200		231190	209250	294810	337360	281710	963	787	43
P42785	PRCP	sp|P42785|PCP_HUMAN Lysosomal Pro-X carboxypeptidase OS=Homo sapiens OX=9606 GN=PRCP PE=1 SV=1	1	2	2	2	3.6	55.799	375230	43717	66045		75331	50995	64383	964
P42892	ECE1	sp|P42892|ECE1_HUMAN Endothelin-converting enzyme 1 OS=Homo sapiens OX=9606 GN=ECE1 PE=1 SV=2	1	1	1	1	1	87.163	3043700							965
P43007	SLC1A4	sp|P43007|SATT_HUMAN Neutral amino acid transporter A OS=Homo sapiens OX=9606 GN=SLC1A4 PE=1 SV=1	1	4	4	4	11.8	55.722	5885600			1033500		782800	1022000	966
P43034	PAFAH1B1	sp|P43034|LIS1_HUMAN Platelet-activating factor acetylhydrolase IB subunit beta OS=Homo sapiens OX=9606 GN=PAFAH1B1 PE=1 SV=2	1	6	6	6	21.2	46.637	2474700	386320	504210	501440	239370	272500	223650	967
P43121	MCAM	sp|P43121|MUC18_HUMAN Cell surface glycoprotein MUC18 OS=Homo sapiens OX=9606 GN=MCAM PE=1 SV=2	1	1	1	1	1.7	71.607	0							968	788	398
P43155	CRAT	sp|P43155|CACP_HUMAN Carnitine O-acetyltransferase OS=Homo sapiens OX=9606 GN=CRAT PE=1 SV=5	1	3	3	3	4.6	70.857	1900600		347970	320800				969
P43243	MATR3	sp|P43243|MATR3_HUMAN Matrin-3 OS=Homo sapiens OX=9606 GN=MATR3 PE=1 SV=2	1	19	19	19	28.9	94.622	23147000	1529100	1545000	1403800	1826700	1770700	1689300	970	789;790;791;792	473;711;712;829
P43251	BTD	sp|P43251|BTD_HUMAN Biotinidase OS=Homo sapiens OX=9606 GN=BTD PE=1 SV=2	1	1	1	1	1.8	61.132	52049							971
P43304	GPD2	sp|P43304|GPDM_HUMAN Glycerol-3-phosphate dehydrogenase, mitochondrial OS=Homo sapiens OX=9606 GN=GPD2 PE=1 SV=3	1	8	8	8	12	80.852	9226700	734350	1067800	1432300	1620500	1605700	1559900	972
P43307	SSR1	sp|P43307|SSRA_HUMAN Translocon-associated protein subunit alpha OS=Homo sapiens OX=9606 GN=SSR1 PE=1 SV=3	1	2	2	2	6.6	32.235	2759200	516840	357680	369330	536390	496020	523660	973
P43363;O60732;P43355;P43358;O15480;P43361;A2A368;Q96M61;A8MXT2	MAGEA10; MAGEC1	sp|P43363|MAGAA_HUMAN Melanoma-associated antigen 10 OS=Homo sapiens OX=9606 GN=MAGEA10 PE=1 SV=2;sp|O60732|MAGC1_HUMAN Melanoma-associated antigen C1 OS=Homo sapiens OX=9606 GN=MAGEC1 PE=1 SV=3;sp|P43355|MAGA1_HUMAN Melanoma-associated antigen 1 OS=Homo s	9	2	2	2	5.1	40.78	490330		37114	76555	42808	65613	54335	974
P43378	PTPN9	sp|P43378|PTN9_HUMAN Tyrosine-protein phosphatase non-receptor type 9 OS=Homo sapiens OX=9606 GN=PTPN9 PE=1 SV=1	1	2	2	2	3.5	68.019	231660		35813	37200	31998	35430		975
P43487	RANBP1	sp|P43487|RANG_HUMAN Ran-specific GTPase-activating protein OS=Homo sapiens OX=9606 GN=RANBP1 PE=1 SV=1	1	4	4	4	16.4	23.31	1037100	188100	122170	150690	191250	131170	49345	976	793;794	150;183
P43490	NAMPT	sp|P43490|NAMPT_HUMAN Nicotinamide phosphoribosyltransferase OS=Homo sapiens OX=9606 GN=NAMPT PE=1 SV=1	1	6	6	6	14.5	55.52	6955800	831420	945560	767280	789070	818620	824330	977
P43686	PSMC4	sp|P43686|PRS6B_HUMAN 26S proteasome regulatory subunit 6B OS=Homo sapiens OX=9606 GN=PSMC4 PE=1 SV=2	1	3	3	3	9.3	47.366	223860			33225		25764	25634	978
P43897	TSFM	sp|P43897|EFTS_HUMAN Elongation factor Ts, mitochondrial OS=Homo sapiens OX=9606 GN=TSFM PE=1 SV=2	1	4	4	4	14.5	35.39	4092000	465500	416440	316120	465860	445050	474640	979
P45877	PPIC	sp|P45877|PPIC_HUMAN Peptidyl-prolyl cis-trans isomerase C OS=Homo sapiens OX=9606 GN=PPIC PE=1 SV=1	1	1	1	1	6.1	22.763	1249600							980
P45880	VDAC2	sp|P45880|VDAC2_HUMAN Voltage-dependent anion-selective channel protein 2 OS=Homo sapiens OX=9606 GN=VDAC2 PE=1 SV=2	1	10	10	9	39.5	31.566	6473500	372700	347120	309700	440350	501360	429140	981	795	74
P45973	CBX5	sp|P45973|CBX5_HUMAN Chromobox protein homolog 5 OS=Homo sapiens OX=9606 GN=CBX5 PE=1 SV=1	1	2	2	2	13.6	22.225	176560			37325		26217		982	796	102
P45974	USP5	sp|P45974|UBP5_HUMAN Ubiquitin carboxyl-terminal hydrolase 5 OS=Homo sapiens OX=9606 GN=USP5 PE=1 SV=2	1	3	3	3	4.2	95.785	225610							983
P46013	MKI67	sp|P46013|KI67_HUMAN Proliferation marker protein Ki-67 OS=Homo sapiens OX=9606 GN=MKI67 PE=1 SV=2	1	15	15	13	5.9	358.69	165990000	7898700	22368000	17433000	19781000	16123000	14652000	984	797;798;799;800;801	548;1482;2209;2839;3243
P46020	PHKA1	sp|P46020|KPB1_HUMAN Phosphorylase b kinase regulatory subunit alpha, skeletal muscle isoform OS=Homo sapiens OX=9606 GN=PHKA1 PE=1 SV=2	1	1	1	1	1.4	137.31	22101							985
P46060	RANGAP1	sp|P46060|RAGP1_HUMAN Ran GTPase-activating protein 1 OS=Homo sapiens OX=9606 GN=RANGAP1 PE=1 SV=1	1	3	3	3	6.1	63.541	2968600	401750	574300	475410	319320	330080	327350	986
P46063	RECQL	sp|P46063|RECQ1_HUMAN ATP-dependent DNA helicase Q1 OS=Homo sapiens OX=9606 GN=RECQL PE=1 SV=3	1	5	5	5	8.8	73.457	565020	39807	51695	52632	46214	54833	46827	987	802	193
P46087	NOP2	sp|P46087|NOP2_HUMAN Probable 28S rRNA (cytosine(4447)-C(5))-methyltransferase OS=Homo sapiens OX=9606 GN=NOP2 PE=1 SV=2	1	8	8	8	12.2	89.301	2798400	293070	378260	288630	266250	248080	282600	988	803;804;805	76;91;757
P46100	ATRX	sp|P46100|ATRX_HUMAN Transcriptional regulator ATRX OS=Homo sapiens OX=9606 GN=ATRX PE=1 SV=6	1	2	2	2	1.2	282.58	0							989	806;807	375;967
P46109	CRKL	sp|P46109|CRKL_HUMAN Crk-like protein OS=Homo sapiens OX=9606 GN=CRKL PE=1 SV=1	1	3	3	3	12.5	33.777	598030							990
P46199	MTIF2	sp|P46199|IF2M_HUMAN Translation initiation factor IF-2, mitochondrial OS=Homo sapiens OX=9606 GN=MTIF2 PE=1 SV=2	1	1	1	1	1.9	81.316	65773							991
P46379	BAG6	sp|P46379|BAG6_HUMAN Large proline-rich protein BAG6 OS=Homo sapiens OX=9606 GN=BAG6 PE=1 SV=2	1	3	3	3	4.2	119.41	339800		68572	36473				992	808	1049
P46459	NSF	sp|P46459|NSF_HUMAN Vesicle-fusing ATPase OS=Homo sapiens OX=9606 GN=NSF PE=1 SV=3	1	8	8	8	12.8	82.593	3039400	161970	193150	161380	215170	247910	200150	993
P46734	MAP2K3	sp|P46734|MP2K3_HUMAN Dual specificity mitogen-activated protein kinase kinase 3 OS=Homo sapiens OX=9606 GN=MAP2K3 PE=1 SV=2	1	2	2	2	6.9	39.318	1010000							994	809	32
P46776	RPL27A	sp|P46776|RL27A_HUMAN Large ribosomal subunit protein uL15 OS=Homo sapiens OX=9606 GN=RPL27A PE=1 SV=2	1	5	5	5	31.1	16.561	30348000	4950400	4675900	4189000	4096600	4210000	4171900	995	810	47
P46777	RPL5	sp|P46777|RL5_HUMAN Large ribosomal subunit protein uL18 OS=Homo sapiens OX=9606 GN=RPL5 PE=1 SV=3	1	8	8	8	23.9	34.362	3152500	222910	191060	165740	155820	148070	175310	996	811;812	178;220
P46778	RPL21	sp|P46778|RL21_HUMAN Large ribosomal subunit protein eL21 OS=Homo sapiens OX=9606 GN=RPL21 PE=1 SV=2	1	2	2	2	16.2	18.565	4972700	733700	767600	842020	724850	773430	582420	997
P46779	RPL28	sp|P46779|RL28_HUMAN Large ribosomal subunit protein eL28 OS=Homo sapiens OX=9606 GN=RPL28 PE=1 SV=3	1	5	5	5	29.9	15.747	10804000	1449100	1273000	1373300	1427500	1388400	1437300	998	813	33
P46781	RPS9	sp|P46781|RS9_HUMAN Small ribosomal subunit protein uS4 OS=Homo sapiens OX=9606 GN=RPS9 PE=1 SV=3	1	9	9	9	40.2	22.591	3769000	437940	359650	321330	366040	354230	345370	999	814;815;816;817	52;66;116;121
P46782	RPS5	sp|P46782|RS5_HUMAN Small ribosomal subunit protein uS7 OS=Homo sapiens OX=9606 GN=RPS5 PE=1 SV=4	1	5	5	5	30.9	22.876	2183200	296780	160630	205670	159570	182000	231890	1000
P46783;Q9NQ39	RPS10; RPS10P5	sp|P46783|RS10_HUMAN Small ribosomal subunit protein eS10 OS=Homo sapiens OX=9606 GN=RPS10 PE=1 SV=1;sp|Q9NQ39|RS10L_HUMAN Putative ribosomal protein eS10-like OS=Homo sapiens OX=9606 GN=RPS10P5 PE=5 SV=1	2	2	2	2	13.9	18.898	1064700			132040	152550	164680	170580	1001
P46821	MAP1B	sp|P46821|MAP1B_HUMAN Microtubule-associated protein 1B OS=Homo sapiens OX=9606 GN=MAP1B PE=1 SV=2	1	19	19	19	12	270.63	5365400	295110	420690	447970	225470	276000	276590	1002	818;819;820;821	605;623;2196;2333
P46926	GNPDA1	sp|P46926|GNPI1_HUMAN Glucosamine-6-phosphate isomerase 1 OS=Homo sapiens OX=9606 GN=GNPDA1 PE=1 SV=1	1	3	3	1	14.2	32.668	2131600	138420	173870	371940	144260	196730	169910	1003
P46934	NEDD4	sp|P46934|NEDD4_HUMAN E3 ubiquitin-protein ligase NEDD4 OS=Homo sapiens OX=9606 GN=NEDD4 PE=1 SV=4	1	1	1	1	0.7	149.11	249100							1004
P46939	UTRN	sp|P46939|UTRN_HUMAN Utrophin OS=Homo sapiens OX=9606 GN=UTRN PE=1 SV=2	1	3	3	3	0.8	394.46	13957000		3323700	2313100		1557800		1005
P46940	IQGAP1	sp|P46940|IQGA1_HUMAN Ras GTPase-activating-like protein IQGAP1 OS=Homo sapiens OX=9606 GN=IQGAP1 PE=1 SV=1	1	19	19	18	14.2	189.25	8309100	454520	452090	378600	266110	271050	265610	1006	822	1144
P46977	STT3A	sp|P46977|STT3A_HUMAN Dolichyl-diphosphooligosaccharide--protein glycosyltransferase subunit STT3A OS=Homo sapiens OX=9606 GN=STT3A PE=1 SV=2	1	4	3	3	5.4	80.529	790770	70662	71653	71199	73095	83313	78328	1007
P47755	CAPZA2	sp|P47755|CAZA2_HUMAN F-actin-capping protein subunit alpha-2 OS=Homo sapiens OX=9606 GN=CAPZA2 PE=1 SV=3	1	3	3	2	10.1	32.949	1004500							1008
P47756	CAPZB	sp|P47756|CAPZB_HUMAN F-actin-capping protein subunit beta OS=Homo sapiens OX=9606 GN=CAPZB PE=1 SV=5	1	3	3	3	12.1	30.628	3577300	356020	426830	402670	301590	319040	285380	1009
P47895	ALDH1A3	sp|P47895|AL1A3_HUMAN Retinaldehyde dehydrogenase 3 OS=Homo sapiens OX=9606 GN=ALDH1A3 PE=1 SV=2	1	9	9	8	22.3	56.108	7767800	808230	1080300	945650	591860	630660	562240	1010	823;824	263;378
P47897	QARS1	sp|P47897|SYQ_HUMAN Glutamine--tRNA ligase OS=Homo sapiens OX=9606 GN=QARS1 PE=1 SV=1	1	6	6	6	8.6	87.798	1208200	92203	116000	146740	86271	106860	69974	1011
P47914	RPL29	sp|P47914|RL29_HUMAN Large ribosomal subunit protein eL29 OS=Homo sapiens OX=9606 GN=RPL29 PE=1 SV=2	1	3	3	3	23.3	17.752	860390							1012	825;826	73;103
P47974;Q07352	ZFP36L2; ZFP36L1	sp|P47974|TISD_HUMAN mRNA decay activator protein ZFP36L2 OS=Homo sapiens OX=9606 GN=ZFP36L2 PE=1 SV=3;sp|Q07352|TISB_HUMAN mRNA decay activator protein ZFP36L1 OS=Homo sapiens OX=9606 GN=ZFP36L1 PE=1 SV=1	2	1	1	1	2.6	51.062	452000							1013
P48047	ATP5PO	sp|P48047|ATPO_HUMAN ATP synthase subunit O, mitochondrial OS=Homo sapiens OX=9606 GN=ATP5PO PE=1 SV=1	1	12	12	12	67.1	23.277	20420000	1334100	1385200	1130500	1536500	1687500	1554700	1014	827;828;829;830	60;70;162;172
P48147	PREP	sp|P48147|PPCE_HUMAN Prolyl endopeptidase OS=Homo sapiens OX=9606 GN=PREP PE=1 SV=2	1	4	4	4	6.9	80.699	245430		37616	39530		21200	24530	1015
P48163;Q16798	ME1; ME3	sp|P48163|MAOX_HUMAN NADP-dependent malic enzyme OS=Homo sapiens OX=9606 GN=ME1 PE=1 SV=1;sp|Q16798|MAON_HUMAN NADP-dependent malic enzyme, mitochondrial OS=Homo sapiens OX=9606 GN=ME3 PE=1 SV=2	2	2	1	1	3.1	64.149	629590							1016	580	84
P48307	TFPI2	sp|P48307|TFPI2_HUMAN Tissue factor pathway inhibitor 2 OS=Homo sapiens OX=9606 GN=TFPI2 PE=1 SV=1	1	1	1	1	8.5	26.934	72399							1017
P48444	ARCN1	sp|P48444|COPD_HUMAN Coatomer subunit delta OS=Homo sapiens OX=9606 GN=ARCN1 PE=1 SV=1	1	5	5	5	9.6	57.21	1776700	243830	323700	144450	144640	99157	184360	1018	831;832	335;351
P48449	LSS	sp|P48449|LSS_HUMAN Lanosterol synthase OS=Homo sapiens OX=9606 GN=LSS PE=1 SV=1	1	1	1	1	1.9	83.308	66671							1019
P48507	GCLM	sp|P48507|GSH0_HUMAN Glutamate--cysteine ligase regulatory subunit OS=Homo sapiens OX=9606 GN=GCLM PE=1 SV=1	1	1	1	1	5.1	30.727	106630							1020
P48509	CD151	sp|P48509|CD151_HUMAN CD151 antigen OS=Homo sapiens OX=9606 GN=CD151 PE=1 SV=3	1	1	1	1	3.6	28.295	4557600							1021
P48556	PSMD8	sp|P48556|PSMD8_HUMAN 26S proteasome non-ATPase regulatory subunit 8 OS=Homo sapiens OX=9606 GN=PSMD8 PE=1 SV=2	1	3	3	3	10.3	39.611	290720							1022	833	281
P48634	PRRC2A	sp|P48634|PRC2A_HUMAN Protein PRRC2A OS=Homo sapiens OX=9606 GN=PRRC2A PE=1 SV=3	1	1	1	1	0.8	228.86	25814							1023
P48637	GSS	sp|P48637|GSHB_HUMAN Glutathione synthetase OS=Homo sapiens OX=9606 GN=GSS PE=1 SV=1	1	5	5	5	9.3	52.384	1120700	273060	196700	203460		106790	107690	1024
P48643	CCT5	sp|P48643|TCPE_HUMAN T-complex protein 1 subunit epsilon OS=Homo sapiens OX=9606 GN=CCT5 PE=1 SV=1	1	6	6	6	12.6	59.67	4793500	850310	793920	610930	571790	602700	584970	1025	834;835	170;265
P48651	PTDSS1	sp|P48651|PTSS1_HUMAN Phosphatidylserine synthase 1 OS=Homo sapiens OX=9606 GN=PTDSS1 PE=1 SV=1	1	2	2	2	4.7	55.527	1077700			145960		122160	128340	1026
P48681	NES	sp|P48681|NEST_HUMAN Nestin OS=Homo sapiens OX=9606 GN=NES PE=1 SV=2	1	38	38	38	27.6	177.44	43043000	1999800	1928900	1898700	2640800	2563100	2699800	1027	836;837;838	120;543;911
P48729;Q8N752	CSNK1A1; CSNK1A1L	sp|P48729|KC1A_HUMAN Casein kinase I isoform alpha OS=Homo sapiens OX=9606 GN=CSNK1A1 PE=1 SV=2;sp|Q8N752|KC1AL_HUMAN Casein kinase I isoform alpha-like OS=Homo sapiens OX=9606 GN=CSNK1A1L PE=2 SV=2	2	2	2	2	6.2	38.914	939030							1028
P48735	IDH2	sp|P48735|IDHP_HUMAN Isocitrate dehydrogenase [NADP], mitochondrial OS=Homo sapiens OX=9606 GN=IDH2 PE=1 SV=2	1	6	6	5	16.4	50.909	3227800	207540	276640	223040	286770	303820	281300	1029	839	180
P48739;Q00169	PITPNB; PITPNA	sp|P48739|PIPNB_HUMAN Phosphatidylinositol transfer protein beta isoform OS=Homo sapiens OX=9606 GN=PITPNB PE=1 SV=2;sp|Q00169|PIPNA_HUMAN Phosphatidylinositol transfer protein alpha isoform OS=Homo sapiens OX=9606 GN=PITPNA PE=1 SV=2	2	3	3	3	9.6	31.54	2187900	367810	400750	334140	283040	251270	284150	1030
P48960	ADGRE5	sp|P48960|AGRE5_HUMAN Adhesion G protein-coupled receptor E5 OS=Homo sapiens OX=9606 GN=ADGRE5 PE=1 SV=4	1	2	2	2	3.4	91.868	400470		52007	82744			74308	1031
P49006	MARCKSL1	sp|P49006|MRP_HUMAN MARCKS-related protein OS=Homo sapiens OX=9606 GN=MARCKSL1 PE=1 SV=2	1	2	2	2	14.4	19.529	510360	44649	22493	32322	82565	76722	105210	1032
P49023	PXN	sp|P49023|PAXI_HUMAN Paxillin OS=Homo sapiens OX=9606 GN=PXN PE=1 SV=3	1	2	2	2	5.4	64.505	328530							1033	840	355
P49116	NR2C2	sp|P49116|NR2C2_HUMAN Nuclear receptor subfamily 2 group C member 2 OS=Homo sapiens OX=9606 GN=NR2C2 PE=1 SV=1	1	2	2	2	4.2	65.414	52195							1034	841	231
P49189	ALDH9A1	sp|P49189|AL9A1_HUMAN 4-trimethylaminobutyraldehyde dehydrogenase OS=Homo sapiens OX=9606 GN=ALDH9A1 PE=1 SV=3	1	2	2	2	7.1	53.801	38138							1035	842	30
P49207	RPL34	sp|P49207|RL34_HUMAN Large ribosomal subunit protein eL34 OS=Homo sapiens OX=9606 GN=RPL34 PE=1 SV=3	1	6	6	6	41	13.293	2102400	306050	192290	132060	277100		264600	1036	843;844;845	19;85;108
P49257	LMAN1	sp|P49257|LMAN1_HUMAN Protein ERGIC-53 OS=Homo sapiens OX=9606 GN=LMAN1 PE=1 SV=2	1	4	4	3	9.8	57.548	1361600			177160			246000	1037
P49321	NASP	sp|P49321|NASP_HUMAN Nuclear autoantigenic sperm protein OS=Homo sapiens OX=9606 GN=NASP PE=1 SV=2	1	9	9	9	15.6	85.237	642710		98803	68336	45568	47372		1038	846;847;848	154;417;450
P49327	FASN	sp|P49327|FAS_HUMAN Fatty acid synthase OS=Homo sapiens OX=9606 GN=FASN PE=1 SV=3	1	26	26	26	13.1	273.42	7824200	610880	480800	469890	268900	264800	268020	1039	849;850;851;852	673;1072;1582;1704
P49368	CCT3	sp|P49368|TCPG_HUMAN T-complex protein 1 subunit gamma OS=Homo sapiens OX=9606 GN=CCT3 PE=1 SV=4	1	7	7	7	14.7	60.533	4340400	621270	695750	800080	439940	539140	543730	1040
P49411	TUFM	sp|P49411|EFTU_HUMAN Elongation factor Tu, mitochondrial OS=Homo sapiens OX=9606 GN=TUFM PE=1 SV=3	1	16	16	16	42.4	49.874	36180000	2195600	1930700	2026400	3335500	3530000	3018800	1041	853;854;855;856	58;91;94;259
P49419	ALDH7A1	sp|P49419|AL7A1_HUMAN Alpha-aminoadipic semialdehyde dehydrogenase OS=Homo sapiens OX=9606 GN=ALDH7A1 PE=1 SV=5	1	5	5	5	11.7	58.486	2148800	210050	191950	158900	177390	177080	206390	1042
P49450	CENPA	sp|P49450|CENPA_HUMAN Histone H3-like centromeric protein A OS=Homo sapiens OX=9606 GN=CENPA PE=1 SV=1	1	1	1	1	5	15.99	312500							1043
P49454	CENPF	sp|P49454|CENPF_HUMAN Centromere protein F OS=Homo sapiens OX=9606 GN=CENPF PE=1 SV=3	1	2	2	2	0.7	357.52	129450							1044
P49458	SRP9	sp|P49458|SRP09_HUMAN Signal recognition particle 9 kDa protein OS=Homo sapiens OX=9606 GN=SRP9 PE=1 SV=2	1	2	2	2	20.9	10.112	420710		82695	64237				1045
P49585;Q9Y5K3	PCYT1A; PCYT1B	sp|P49585|PCY1A_HUMAN Choline-phosphate cytidylyltransferase A OS=Homo sapiens OX=9606 GN=PCYT1A PE=1 SV=2;sp|Q9Y5K3|PCY1B_HUMAN Choline-phosphate cytidylyltransferase B OS=Homo sapiens OX=9606 GN=PCYT1B PE=1 SV=1	2	2	2	2	6.5	41.731	1288600							1046	857	8
P49588	AARS1	sp|P49588|SYAC_HUMAN Alanine--tRNA ligase, cytoplasmic OS=Homo sapiens OX=9606 GN=AARS1 PE=1 SV=2	1	5	5	5	8.4	106.81	628160							1047
P49589	CARS1	sp|P49589|SYCC_HUMAN Cysteine--tRNA ligase, cytoplasmic OS=Homo sapiens OX=9606 GN=CARS1 PE=1 SV=3	1	2	2	2	2.4	85.472	150090		41821	22509				1048
P49590	HARS2	sp|P49590|SYHM_HUMAN Histidine--tRNA ligase, mitochondrial OS=Homo sapiens OX=9606 GN=HARS2 PE=1 SV=1	1	2	1	1	4.3	56.888	1758100							1049
P49591	SARS1	sp|P49591|SYSC_HUMAN Serine--tRNA ligase, cytoplasmic OS=Homo sapiens OX=9606 GN=SARS1 PE=1 SV=3	1	2	2	2	5.4	58.777	57371							1050
P49593	PPM1F	sp|P49593|PPM1F_HUMAN Protein phosphatase 1F OS=Homo sapiens OX=9606 GN=PPM1F PE=1 SV=3	1	2	2	2	3.7	49.83	481770							1051
P49711	CTCF	sp|P49711|CTCF_HUMAN Transcriptional repressor CTCF OS=Homo sapiens OX=9606 GN=CTCF PE=1 SV=1	1	2	2	2	2.9	82.785	722490	33788	93331	99078	57756	91802	78513	1052
P49720	PSMB3	sp|P49720|PSB3_HUMAN Proteasome subunit beta type-3 OS=Homo sapiens OX=9606 GN=PSMB3 PE=1 SV=2	1	3	3	3	19.5	22.949	35647							1053	858	77
P49721	PSMB2	sp|P49721|PSB2_HUMAN Proteasome subunit beta type-2 OS=Homo sapiens OX=9606 GN=PSMB2 PE=1 SV=1	1	5	5	4	24.4	22.836	1855000	52892	145950	320900	128190	111840	159670	1054
P49736	MCM2	sp|P49736|MCM2_HUMAN DNA replication licensing factor MCM2 OS=Homo sapiens OX=9606 GN=MCM2 PE=1 SV=4	1	7	7	6	8.4	101.89	1584700	58668	55131	113170	84507	89909	80643	1055
P49748	ACADVL	sp|P49748|ACADV_HUMAN Very long-chain specific acyl-CoA dehydrogenase, mitochondrial OS=Homo sapiens OX=9606 GN=ACADVL PE=1 SV=1	1	17	17	16	26.6	70.389	10891000	656450	657530	581120	820270	880960	847800	1056	859;860;861;862;863	239;276;298;358;382
P49750	YLPM1	sp|P49750|YLPM1_HUMAN YLP motif-containing protein 1 OS=Homo sapiens OX=9606 GN=YLPM1 PE=1 SV=4	1	4	4	4	2.6	241.64	603210		117520	98769		87193	66484	1057	864	2138
P49755	TMED10	sp|P49755|TMEDA_HUMAN Transmembrane emp24 domain-containing protein 10 OS=Homo sapiens OX=9606 GN=TMED10 PE=1 SV=2	1	2	2	2	10.5	24.976	545440	65644	48391	38896	68239	72160	65529	1058
P49756	RBM25	sp|P49756|RBM25_HUMAN RNA-binding protein 25 OS=Homo sapiens OX=9606 GN=RBM25 PE=1 SV=3	1	3	3	3	4.7	100.18	7363							1059	865	125
P49773	HINT1	sp|P49773|HINT1_HUMAN Adenosine 5-monophosphoramidase HINT1 OS=Homo sapiens OX=9606 GN=HINT1 PE=1 SV=2	1	3	3	3	37.3	13.802	24408							1060	866;867	7;21
P49790	NUP153	sp|P49790|NU153_HUMAN Nuclear pore complex protein Nup153 OS=Homo sapiens OX=9606 GN=NUP153 PE=1 SV=2	1	6	6	6	5.4	153.94	6723000	445190	666340	534540	571230	701100	663680	1061	868	15
P49792;A6NKT7;Q7Z3J3;Q99666;O14715;P0DJD0;P0DJD1	RANBP2; RGPD3	sp|P49792|RBP2_HUMAN E3 SUMO-protein ligase RanBP2 OS=Homo sapiens OX=9606 GN=RANBP2 PE=1 SV=2;sp|A6NKT7|RGPD3_HUMAN RanBP2-like and GRIP domain-containing protein 3 OS=Homo sapiens OX=9606 GN=RGPD3 PE=3 SV=2	7	6	6	6	2.3	358.2	4257400	343840	528250	401580	434190	512770	435260	1062	869	1977
P49821	NDUFV1	sp|P49821|NDUV1_HUMAN NADH dehydrogenase [ubiquinone] flavoprotein 1, mitochondrial OS=Homo sapiens OX=9606 GN=NDUFV1 PE=1 SV=4	1	4	4	4	9.1	50.817	1855300	145620	152170	142320	192200	194270	199010	1063
P49840	GSK3A	sp|P49840|GSK3A_HUMAN Glycogen synthase kinase-3 alpha OS=Homo sapiens OX=9606 GN=GSK3A PE=1 SV=2	1	1	1	1	2.7	50.98	53591							1064
P49841	GSK3B	sp|P49841|GSK3B_HUMAN Glycogen synthase kinase-3 beta OS=Homo sapiens OX=9606 GN=GSK3B PE=1 SV=2	1	1	1	1	3.1	46.744	38875							1065
P49914	MTHFS	sp|P49914|MTHFS_HUMAN 5-formyltetrahydrofolate cyclo-ligase OS=Homo sapiens OX=9606 GN=MTHFS PE=1 SV=2	1	1	1	1	6.9	23.255	54955							1066
P49915	GMPS	sp|P49915|GUAA_HUMAN GMP synthase [glutamine-hydrolyzing] OS=Homo sapiens OX=9606 GN=GMPS PE=1 SV=1	1	4	4	4	6.3	76.715	2075000	226340	230190	182000		159080	160960	1067
P49916	LIG3	sp|P49916|DNLI3_HUMAN DNA ligase 3 OS=Homo sapiens OX=9606 GN=LIG3 PE=1 SV=2	1	2	2	2	2.3	112.91	473400							1068	870	581
P50213	IDH3A	sp|P50213|IDH3A_HUMAN Isocitrate dehydrogenase [NAD] subunit alpha, mitochondrial OS=Homo sapiens OX=9606 GN=IDH3A PE=1 SV=1	1	4	4	4	11.5	39.591	10539000	755670	885020	939090	1279700	1186900	1178200	1069	871	100
P50336	PPOX	sp|P50336|PPOX_HUMAN Protoporphyrinogen oxidase OS=Homo sapiens OX=9606 GN=PPOX PE=1 SV=1	1	1	1	1	2.1	50.765	507730							1070
P50395	GDI2	sp|P50395|GDIB_HUMAN Rab GDP dissociation inhibitor beta OS=Homo sapiens OX=9606 GN=GDI2 PE=1 SV=2	1	5	5	3	18	50.663	2066600	130940	227890	339280	76741	133170	109150	1071
P50402	EMD	sp|P50402|EMD_HUMAN Emerin OS=Homo sapiens OX=9606 GN=EMD PE=1 SV=1	1	6	6	6	23.6	28.994	11023000	1613600	1396500	1544000	1988300	2156800	1805700	1072
P50416	CPT1A	sp|P50416|CPT1A_HUMAN Carnitine O-palmitoyltransferase 1, liver isoform OS=Homo sapiens OX=9606 GN=CPT1A PE=1 SV=2	1	13	13	12	19.5	88.367	5457200	271600	305650	284430	368400	414920	336400	1073
P50443	SLC26A2	sp|P50443|S26A2_HUMAN Sulfate transporter OS=Homo sapiens OX=9606 GN=SLC26A2 PE=1 SV=2	1	3	3	3	4.7	81.661	1293100		129970	209920	179440	210480	176940	1074
P50452	SERPINB8	sp|P50452|SPB8_HUMAN Serpin B8 OS=Homo sapiens OX=9606 GN=SERPINB8 PE=1 SV=2	1	3	2	2	7	42.766	2064600	197050	289020	245730	128570	147270	141530	1075
P50454	SERPINH1	sp|P50454|SERPH_HUMAN Serpin H1 OS=Homo sapiens OX=9606 GN=SERPINH1 PE=1 SV=2	1	18	18	17	48.1	46.44	23326000	1631200	1963200	1928400	2310300	2356200	2082400	1076	872;873;874	213;217;252
P50479	PDLIM4	sp|P50479|PDLI4_HUMAN PDZ and LIM domain protein 4 OS=Homo sapiens OX=9606 GN=PDLIM4 PE=1 SV=2	1	4	4	4	13.3	35.398	1803400	167730	225190	178800	144280	116280	182710	1077
P50502;Q8IZP2;Q8NFI4	ST13; ST13P4; S	sp|P50502|F10A1_HUMAN Hsc70-interacting protein OS=Homo sapiens OX=9606 GN=ST13 PE=1 SV=2;sp|Q8IZP2|ST134_HUMAN Putative protein FAM10A4 OS=Homo sapiens OX=9606 GN=ST13P4 PE=5 SV=1;sp|Q8NFI4|F10A5_HUMAN Putative protein FAM10A5 OS=Homo sapiens OX=9606 GN=S	3	4	4	4	12.5	41.331	253330							1078	875;876	153;360
P50552	VASP	sp|P50552|VASP_HUMAN Vasodilator-stimulated phosphoprotein OS=Homo sapiens OX=9606 GN=VASP PE=1 SV=3	1	2	2	2	6.6	39.829	112030		22337	20700				1079
P50570;Q9UQ16	DNM2	sp|P50570|DYN2_HUMAN Dynamin-2 OS=Homo sapiens OX=9606 GN=DNM2 PE=1 SV=2	2	3	3	2	3.6	98.063	1188000	63685	138540	105930	49383	38862	38973	1080
P50579	METAP2	sp|P50579|MAP2_HUMAN Methionine aminopeptidase 2 OS=Homo sapiens OX=9606 GN=METAP2 PE=1 SV=1	1	2	2	2	3.8	52.891	521650							1081
P50749;Q9H2L5	RASSF2; RASSF4	sp|P50749|RASF2_HUMAN Ras association domain-containing protein 2 OS=Homo sapiens OX=9606 GN=RASSF2 PE=1 SV=1;sp|Q9H2L5|RASF4_HUMAN Ras association domain-containing protein 4 OS=Homo sapiens OX=9606 GN=RASSF4 PE=1 SV=2	2	1	1	1	4.6	37.79	94303							1082
P50897	PPT1	sp|P50897|PPT1_HUMAN Palmitoyl-protein thioesterase 1 OS=Homo sapiens OX=9606 GN=PPT1 PE=1 SV=1	1	4	4	4	17.6	34.193	3721200		695030	568090	481450	702030	675310	1083
P50914	RPL14	sp|P50914|RL14_HUMAN Large ribosomal subunit protein eL14 OS=Homo sapiens OX=9606 GN=RPL14 PE=1 SV=4	1	9	9	9	40.9	23.432	3875900	381540	361930	271970	271260	382520	254820	1084	877;878;879;880	71;85;177;204
P50990	CCT8	sp|P50990|TCPQ_HUMAN T-complex protein 1 subunit theta OS=Homo sapiens OX=9606 GN=CCT8 PE=1 SV=4	1	11	11	10	23	59.62	8488300	857320	766330	851910	659840	563850	645770	1085	881	400
P50991	CCT4	sp|P50991|TCPD_HUMAN T-complex protein 1 subunit delta OS=Homo sapiens OX=9606 GN=CCT4 PE=1 SV=4	1	10	10	10	21.2	57.924	7256500	850890	993300	755820	546700	595810	573150	1086	882;883	288;395
P50995	ANXA11	sp|P50995|ANX11_HUMAN Annexin A11 OS=Homo sapiens OX=9606 GN=ANXA11 PE=1 SV=1	1	4	4	4	9.5	54.389	1629700	141320	256790	292940	147010	206010	135300	1087
P51116	FXR2	sp|P51116|FXR2_HUMAN RNA-binding protein FXR2 OS=Homo sapiens OX=9606 GN=FXR2 PE=1 SV=2	1	3	3	3	5.5	74.222	269440			80626		28818		1088
P51148	RAB5C	sp|P51148|RAB5C_HUMAN Ras-related protein Rab-5C OS=Homo sapiens OX=9606 GN=RAB5C PE=1 SV=2	1	7	7	4	38.9	23.482	6378600	293050	265100	299510	367800	360350	357020	1089
P51149	RAB7A	sp|P51149|RAB7A_HUMAN Ras-related protein Rab-7a OS=Homo sapiens OX=9606 GN=RAB7A PE=1 SV=1	1	8	8	8	40.1	23.489	22467000	2208900	1697100	2010400	2742000	2764900	2868400	1090	884	31
P51151	RAB9A	sp|P51151|RAB9A_HUMAN Ras-related protein Rab-9A OS=Homo sapiens OX=9606 GN=RAB9A PE=1 SV=1	1	1	1	1	7	22.837	16629							1091
P51153	RAB13	sp|P51153|RAB13_HUMAN Ras-related protein Rab-13 OS=Homo sapiens OX=9606 GN=RAB13 PE=1 SV=1	1	5	4	3	26.6	22.774	17788000	2155500	3412700	3083200	3134000	3087100	3042000	1092
P51159;O00194	RAB27A	sp|P51159|RB27A_HUMAN Ras-related protein Rab-27A OS=Homo sapiens OX=9606 GN=RAB27A PE=1 SV=3	2	3	3	3	12.7	24.868	2217600	343550	367700		258980	63003	256600	1093
P51398	DAP3	sp|P51398|RT29_HUMAN Small ribosomal subunit protein mS29 OS=Homo sapiens OX=9606 GN=DAP3 PE=1 SV=1	1	2	2	2	6.8	45.566	180360			26611		35297	33963	1094
P51532;P51531	SMARCA4; SMARCA2	sp|P51532|SMCA4_HUMAN Transcription activator BRG1 OS=Homo sapiens OX=9606 GN=SMARCA4 PE=1 SV=2;sp|P51531|SMCA2_HUMAN Probable global transcription activator SNF2L2 OS=Homo sapiens OX=9606 GN=SMARCA2 PE=1 SV=2	2	1	1	1	0.8	184.64	87170							1095
P51553	IDH3G	sp|P51553|IDH3G_HUMAN Isocitrate dehydrogenase [NAD] subunit gamma, mitochondrial OS=Homo sapiens OX=9606 GN=IDH3G PE=1 SV=1	1	2	2	2	5.6	42.794	99461							1096
P51570	GALK1	sp|P51570|GALK1_HUMAN Galactokinase OS=Homo sapiens OX=9606 GN=GALK1 PE=1 SV=1	1	4	4	4	11.2	42.272	566890	86180	57406	57821		46959	40384	1097
P51571	SSR4	sp|P51571|SSRD_HUMAN Translocon-associated protein subunit delta OS=Homo sapiens OX=9606 GN=SSR4 PE=1 SV=1	1	3	3	3	19.7	18.998	831630		52522	75136	81666	105750	105590	1098
P51572	BCAP31	sp|P51572|BAP31_HUMAN B-cell receptor-associated protein 31 OS=Homo sapiens OX=9606 GN=BCAP31 PE=1 SV=3	1	7	7	7	26.8	27.991	1652800	82454	73093	80198	178650	144500	192900	1099	885;886;887	158;167;204
P51580	TPMT	sp|P51580|TPMT_HUMAN Thiopurine S-methyltransferase OS=Homo sapiens OX=9606 GN=TPMT PE=1 SV=1	1	2	2	2	9.4	28.18	423250							1100
P51608	MECP2	sp|P51608|MECP2_HUMAN Methyl-CpG-binding protein 2 OS=Homo sapiens OX=9606 GN=MECP2 PE=1 SV=1	1	2	2	2	3.3	52.44	924230							1101	888	449
P51610	HCFC1	sp|P51610|HCFC1_HUMAN Host cell factor 1 OS=Homo sapiens OX=9606 GN=HCFC1 PE=1 SV=2	1	5	5	5	3.3	208.73	1654000	129000	200190	239420	152690	206550	197450	1102
P51648;P30838;P43353;P48448	ALDH3A2	sp|P51648|AL3A2_HUMAN Aldehyde dehydrogenase family 3 member A2 OS=Homo sapiens OX=9606 GN=ALDH3A2 PE=1 SV=1	4	3	3	3	7.4	54.847	335690	37151	32002	41462		48525	28849	1103
P51659	HSD17B4	sp|P51659|DHB4_HUMAN Peroxisomal multifunctional enzyme type 2 OS=Homo sapiens OX=9606 GN=HSD17B4 PE=1 SV=3	1	15	15	15	26.8	79.685	8486200	887490	835450	970170	1109600	1332200	1150900	1104	889;890;891	46;57;81
P51665	PSMD7	sp|P51665|PSMD7_HUMAN 26S proteasome non-ATPase regulatory subunit 7 OS=Homo sapiens OX=9606 GN=PSMD7 PE=1 SV=2	1	4	4	4	13	37.025	2693000	162400	236270	199570	145100	163810	141540	1105
P51688	SGSH	sp|P51688|SPHM_HUMAN N-sulphoglucosamine sulphohydrolase OS=Homo sapiens OX=9606 GN=SGSH PE=1 SV=1	1	1	1	1	4.2	56.695	84150							1106
P51690	ARSL	sp|P51690|ARSL_HUMAN Arylsulfatase L OS=Homo sapiens OX=9606 GN=ARSL PE=1 SV=2	1	2	2	2	3.6	65.668	280430		54916	49613				1107
P51809	VAMP7	sp|P51809|VAMP7_HUMAN Vesicle-associated membrane protein 7 OS=Homo sapiens OX=9606 GN=VAMP7 PE=1 SV=3	1	1	1	1	5.5	24.935	949490							1108
P51812	RPS6KA3	sp|P51812|KS6A3_HUMAN Ribosomal protein S6 kinase alpha-3 OS=Homo sapiens OX=9606 GN=RPS6KA3 PE=1 SV=1	1	1	1	1	1.8	83.735	225250							1109
P51857	AKR1D1	sp|P51857|AK1D1_HUMAN Aldo-keto reductase family 1 member D1 OS=Homo sapiens OX=9606 GN=AKR1D1 PE=1 SV=1	1	1	1	1	2.8	37.376	0							1110	892	71
P51858	HDGF	sp|P51858|HDGF_HUMAN Hepatoma-derived growth factor OS=Homo sapiens OX=9606 GN=HDGF PE=1 SV=1	1	4	4	3	24.2	26.788	2944700		566510	505590	357750	382970	478800	1111	893	39
P51946	CCNH	sp|P51946|CCNH_HUMAN Cyclin-H OS=Homo sapiens OX=9606 GN=CCNH PE=1 SV=1	1	1	1	1	3.1	37.643	0							1113	894	274
P51970	NDUFA8	sp|P51970|NDUA8_HUMAN NADH dehydrogenase [ubiquinone] 1 alpha subcomplex subunit 8 OS=Homo sapiens OX=9606 GN=NDUFA8 PE=1 SV=3	1	1	1	1	7.6	20.105	1306200							1114
P51991	HNRNPA3	sp|P51991|ROA3_HUMAN Heterogeneous nuclear ribonucleoprotein A3 OS=Homo sapiens OX=9606 GN=HNRNPA3 PE=1 SV=2	1	9	9	9	23.3	39.594	8505000	876860	852480	932520	1002600	1058400	979680	1115	895;896;897	126;187;199
P52209	PGD	sp|P52209|6PGD_HUMAN 6-phosphogluconate dehydrogenase, decarboxylating OS=Homo sapiens OX=9606 GN=PGD PE=1 SV=3	1	6	6	6	18.4	53.139	3768000	688400	864360	548830	450770	430440	466290	1116
P52272	HNRNPM	sp|P52272|HNRPM_HUMAN Heterogeneous nuclear ribonucleoprotein M OS=Homo sapiens OX=9606 GN=HNRNPM PE=1 SV=3	1	19	19	18	30	77.515	24315000	3972700	2743900	3092900	5528600	3963000	5179300	1117	898;899;900;901	134;239;381;698
P52292	KPNA2	sp|P52292|IMA1_HUMAN Importin subunit alpha-1 OS=Homo sapiens OX=9606 GN=KPNA2 PE=1 SV=1	1	6	6	6	13.2	57.861	5432800	726970	812110	803070	716140	918350	817280	1118	902	108
P52294;O60684;O15131	KPNA1	sp|P52294|IMA5_HUMAN Importin subunit alpha-5 OS=Homo sapiens OX=9606 GN=KPNA1 PE=1 SV=3	3	3	3	3	8	60.221	101140							1119	903	105
P52298	NCBP2	sp|P52298|NCBP2_HUMAN Nuclear cap-binding protein subunit 2 OS=Homo sapiens OX=9606 GN=NCBP2 PE=1 SV=1	1	2	2	2	14.1	18.001	139540							1120	904	7
P52306	RAP1GDS1	sp|P52306|GDS1_HUMAN Rap1 GTPase-GDP dissociation stimulator 1 OS=Homo sapiens OX=9606 GN=RAP1GDS1 PE=1 SV=3	1	1	1	1	2	66.316	91845							1121
P52565	ARHGDIA	sp|P52565|GDIR1_HUMAN Rho GDP-dissociation inhibitor 1 OS=Homo sapiens OX=9606 GN=ARHGDIA PE=1 SV=3	1	6	6	5	32.4	23.207	22514000	2981000	3537600	2743000	1695300	1709500	1690300	1122	905	141
P52597	HNRNPF	sp|P52597|HNRPF_HUMAN Heterogeneous nuclear ribonucleoprotein F OS=Homo sapiens OX=9606 GN=HNRNPF PE=1 SV=3	1	8	6	6	26	45.671	2382100	299220	349780	331880	329960	315140	405070	1123	906;907	87;200
P52630	STAT2	sp|P52630|STAT2_HUMAN Signal transducer and activator of transcription 2 OS=Homo sapiens OX=9606 GN=STAT2 PE=1 SV=1	1	3	3	3	3.3	97.915	3155000	477480	729690					1124
P52701	MSH6	sp|P52701|MSH6_HUMAN DNA mismatch repair protein Msh6 OS=Homo sapiens OX=9606 GN=MSH6 PE=1 SV=2	1	2	2	2	1.2	152.78	620130	77816	84890	43830	70584	55124	79171	1125
P52732	KIF11	sp|P52732|KIF11_HUMAN Kinesin-like protein KIF11 OS=Homo sapiens OX=9606 GN=KIF11 PE=1 SV=2	1	2	2	2	2	119.16	371500		60085	66142		27289	39691	1126
P52788	SMS	sp|P52788|SPSY_HUMAN Spermine synthase OS=Homo sapiens OX=9606 GN=SMS PE=1 SV=2	1	1	1	1	2.7	41.268	668390							1127
P52789	HK2	sp|P52789|HXK2_HUMAN Hexokinase-2 OS=Homo sapiens OX=9606 GN=HK2 PE=1 SV=2	1	6	5	5	7.9	102.38	401950		36112	92023			32491	1128
P52815	MRPL12	sp|P52815|RM12_HUMAN Large ribosomal subunit protein bL12m OS=Homo sapiens OX=9606 GN=MRPL12 PE=1 SV=2	1	3	3	3	12.1	21.348	696680							1129	908;909	142;162
P52895;Q04828	AKR1C2; AKR1C1	sp|P52895|AK1C2_HUMAN Aldo-keto reductase family 1 member C2 OS=Homo sapiens OX=9606 GN=AKR1C2 PE=1 SV=3;sp|Q04828|AK1C1_HUMAN Aldo-keto reductase family 1 member C1 OS=Homo sapiens OX=9606 GN=AKR1C1 PE=1 SV=1	2	5	5	3	25.4	36.735	5039500		1069700	1003400				1130	777	270
P52907	CAPZA1	sp|P52907|CAZA1_HUMAN F-actin-capping protein subunit alpha-1 OS=Homo sapiens OX=9606 GN=CAPZA1 PE=1 SV=3	1	3	3	2	17.8	32.922	25916							1131
P52926	HMGA2	sp|P52926|HMGA2_HUMAN High mobility group protein HMGI-C OS=Homo sapiens OX=9606 GN=HMGA2 PE=1 SV=1	1	1	1	1	21.1	11.832	0							1132	910	26
P52943	CRIP2	sp|P52943|CRIP2_HUMAN Cysteine-rich protein 2 OS=Homo sapiens OX=9606 GN=CRIP2 PE=1 SV=1	1	1	1	1	5.8	22.492	0							1133	911	138
P52948	NUP98	sp|P52948|NUP98_HUMAN Nuclear pore complex protein Nup98-Nup96 OS=Homo sapiens OX=9606 GN=NUP98 PE=1 SV=4	1	2	2	2	1	197.58	761090	74302	105400	73915	105180	93501	92024	1134
P53004	BLVRA	sp|P53004|BIEA_HUMAN Biliverdin reductase A OS=Homo sapiens OX=9606 GN=BLVRA PE=1 SV=2	1	3	3	3	12.8	33.428	454560	85382	99219	29572		58546	51141	1135	912	269
P53007	SLC25A1	sp|P53007|TXTP_HUMAN Tricarboxylate transport protein, mitochondrial OS=Homo sapiens OX=9606 GN=SLC25A1 PE=1 SV=2	1	8	8	8	26.7	34.012	7644000	644040	602850	560060	635320	664050	599140	1136
P53350	PLK1	sp|P53350|PLK1_HUMAN Serine/threonine-protein kinase PLK1 OS=Homo sapiens OX=9606 GN=PLK1 PE=1 SV=1	1	1	1	1	1.8	68.254	0							1137	913	9
P53367	ARFIP1	sp|P53367|ARFP1_HUMAN Arfaptin-1 OS=Homo sapiens OX=9606 GN=ARFIP1 PE=1 SV=2	1	3	3	3	9.1	41.738	781000	82050	110870	117310		91514	89601	1138
P53396	ACLY	sp|P53396|ACLY_HUMAN ATP-citrate synthase OS=Homo sapiens OX=9606 GN=ACLY PE=1 SV=3	1	8	8	8	10.3	120.84	1669800	207060	263450	279530	169060	167390	153140	1139
P53582	METAP1	sp|P53582|MAP11_HUMAN Methionine aminopeptidase 1 OS=Homo sapiens OX=9606 GN=METAP1 PE=1 SV=2	1	3	3	3	10.6	43.215	454560		80153	80614		73294		1140
P53597	SUCLG1	sp|P53597|SUCA_HUMAN Succinate--CoA ligase [ADP/GDP-forming] subunit alpha, mitochondrial OS=Homo sapiens OX=9606 GN=SUCLG1 PE=1 SV=4	1	4	4	4	16.8	36.249	416650		48873	43608	53467	52597	57497	1141
P53618	COPB1	sp|P53618|COPB_HUMAN Coatomer subunit beta OS=Homo sapiens OX=9606 GN=COPB1 PE=1 SV=3	1	1	1	1	1.5	107.14	19219							1142
P53621	COPA	sp|P53621|COPA_HUMAN Coatomer subunit alpha OS=Homo sapiens OX=9606 GN=COPA PE=1 SV=2	1	11	11	11	11.2	138.34	6250300	524710	567670	634190	392960	453970	430390	1143	914	271
P53634	CTSC	sp|P53634|CATC_HUMAN Dipeptidyl peptidase 1 OS=Homo sapiens OX=9606 GN=CTSC PE=1 SV=2	1	1	1	1	3	51.853	10586							1144
P53680	AP2S1	sp|P53680|AP2S1_HUMAN AP-2 complex subunit sigma OS=Homo sapiens OX=9606 GN=AP2S1 PE=1 SV=2	1	2	2	2	10.6	17.018	842540	113110					76756	1145
P53701	HCCS	sp|P53701|CCHL_HUMAN Holocytochrome c-type synthase OS=Homo sapiens OX=9606 GN=HCCS PE=1 SV=1	1	4	4	4	15.3	30.601	1853700	298260	305510	246360	268420	318510	392170	1146
P53985	SLC16A1	sp|P53985|MOT1_HUMAN Monocarboxylate transporter 1 OS=Homo sapiens OX=9606 GN=SLC16A1 PE=1 SV=3	1	1	1	1	2.4	53.944	77062							1147
P53990	IST1	sp|P53990|IST1_HUMAN IST1 homolog OS=Homo sapiens OX=9606 GN=IST1 PE=1 SV=1	1	1	1	1	2.7	39.75	486640							1148
P53992	SEC24C	sp|P53992|SC24C_HUMAN Protein transport protein Sec24C OS=Homo sapiens OX=9606 GN=SEC24C PE=1 SV=3	1	3	3	3	4.3	118.32	635970							1149
P53999	SUB1	sp|P53999|TCP4_HUMAN Activated RNA polymerase II transcriptional coactivator p15 OS=Homo sapiens OX=9606 GN=SUB1 PE=1 SV=3	1	5	5	5	38.6	14.395	1191800	33290	56133	102460	79207	100070	126520	1150	915	68
P54136	RARS1	sp|P54136|SYRC_HUMAN Arginine--tRNA ligase, cytoplasmic OS=Homo sapiens OX=9606 GN=RARS1 PE=1 SV=2	1	2	2	2	3.9	75.378	1145100		168160	229970	121290	140730	143530	1151
P54278	PMS2	sp|P54278|PMS2_HUMAN Mismatch repair endonuclease PMS2 OS=Homo sapiens OX=9606 GN=PMS2 PE=1 SV=2	1	1	1	1	1.4	95.796	0							1152	916	210
P54577	YARS1	sp|P54577|SYYC_HUMAN Tyrosine--tRNA ligase, cytoplasmic OS=Homo sapiens OX=9606 GN=YARS1 PE=1 SV=4	1	9	9	9	15.7	59.143	4950300	499060	404520	485560	386010	436930	394470	1153	917	146
P54578	USP14	sp|P54578|UBP14_HUMAN Ubiquitin carboxyl-terminal hydrolase 14 OS=Homo sapiens OX=9606 GN=USP14 PE=1 SV=3	1	3	3	3	6.1	56.068	956740	87054	103430	91721	80613	72822	89777	1154
P54619	PRKAG1	sp|P54619|AAKG1_HUMAN 5-AMP-activated protein kinase subunit gamma-1 OS=Homo sapiens OX=9606 GN=PRKAG1 PE=1 SV=1	1	3	3	3	9.4	37.579	2399500	297580	274570	264940	289230	299960	284720	1155
P54707	ATP12A	sp|P54707|AT12A_HUMAN Potassium-transporting ATPase alpha chain 2 OS=Homo sapiens OX=9606 GN=ATP12A PE=1 SV=3	1	4	1	1	3.5	115.51	146710							1156	217	713
P54709	ATP1B3	sp|P54709|AT1B3_HUMAN Sodium/potassium-transporting ATPase subunit beta-3 OS=Homo sapiens OX=9606 GN=ATP1B3 PE=1 SV=1	1	5	5	5	16.5	31.512	4536500	326770	330040	353150	472570	481490	551940	1157
P54727;P54725	RAD23B; RAD23A	sp|P54727|RD23B_HUMAN UV excision repair protein RAD23 homolog B OS=Homo sapiens OX=9606 GN=RAD23B PE=1 SV=1;sp|P54725|RD23A_HUMAN UV excision repair protein RAD23 homolog A OS=Homo sapiens OX=9606 GN=RAD23A PE=1 SV=1	2	4	4	4	11.2	43.171	3746700	629430	706700	531700	506610	391060	394930	1158	918;919	45;60
P54753;P54760;P29323;Q15375;P54762;Q9UF33	EPHB3	sp|P54753|EPHB3_HUMAN Ephrin type-B receptor 3 OS=Homo sapiens OX=9606 GN=EPHB3 PE=1 SV=2	6	3	2	2	3.6	110.33	719770		160840	127280		81565		1159
P54764	EPHA4	sp|P54764|EPHA4_HUMAN Ephrin type-A receptor 4 OS=Homo sapiens OX=9606 GN=EPHA4 PE=1 SV=1	1	2	1	1	2.7	109.86	3901.4							1160
P54802	NAGLU	sp|P54802|ANAG_HUMAN Alpha-N-acetylglucosaminidase OS=Homo sapiens OX=9606 GN=NAGLU PE=1 SV=2	1	1	1	1	1.7	82.265	10363							1161
P54819	AK2	sp|P54819|KAD2_HUMAN Adenylate kinase 2, mitochondrial OS=Homo sapiens OX=9606 GN=AK2 PE=1 SV=2	1	4	4	4	18.4	26.477	1963000		183420	173110	223350	222780	231260	1162
P54852	EMP3	sp|P54852|EMP3_HUMAN Epithelial membrane protein 3 OS=Homo sapiens OX=9606 GN=EMP3 PE=1 SV=1	1	2	2	2	13.5	18.429	236240							1163
P54886	ALDH18A1	sp|P54886|P5CS_HUMAN Delta-1-pyrroline-5-carboxylate synthase OS=Homo sapiens OX=9606 GN=ALDH18A1 PE=1 SV=2	1	10	10	10	13.6	87.301	1684800	91321	88633	77472	110460	120140	101110	1164	920	649
P54920;Q9H115	NAPA	sp|P54920|SNAA_HUMAN Alpha-soluble NSF attachment protein OS=Homo sapiens OX=9606 GN=NAPA PE=1 SV=3	2	3	3	3	12.9	33.232	1008100	138130		119970	165100	175990	168610	1165
P55010	EIF5	sp|P55010|IF5_HUMAN Eukaryotic translation initiation factor 5 OS=Homo sapiens OX=9606 GN=EIF5 PE=1 SV=2	1	1	1	1	2.6	49.222	482700							1166
P55036	PSMD4	sp|P55036|PSMD4_HUMAN 26S proteasome non-ATPase regulatory subunit 4 OS=Homo sapiens OX=9606 GN=PSMD4 PE=1 SV=1	1	3	3	2	9.5	40.736	384710		48279	46865	44757	47214	46102	1167	921	365
P55060	CSE1L	sp|P55060|XPO2_HUMAN Exportin-2 OS=Homo sapiens OX=9606 GN=CSE1L PE=1 SV=3	1	6	6	6	6.8	110.42	6399400	1199000	1359500	1024400	804300	794530	808210	1168
P55072	VCP	sp|P55072|TERA_HUMAN Transitional endoplasmic reticulum ATPase OS=Homo sapiens OX=9606 GN=VCP PE=1 SV=4	1	17	17	17	24.9	89.321	3333900	299570	235180	212490	303920	273630	297850	1169	922;923;924;925	18;109;231;505
P55084	HADHB	sp|P55084|ECHB_HUMAN Trifunctional enzyme subunit beta, mitochondrial OS=Homo sapiens OX=9606 GN=HADHB PE=1 SV=3	1	11	11	11	27.2	51.294	17705000	3135500	2367500	1975700	2932300	2946500	3045400	1170	926;927;928	72;188;291
P55198	MLLT6	sp|P55198|AF17_HUMAN Protein AF-17 OS=Homo sapiens OX=9606 GN=MLLT6 PE=1 SV=3	1	2	2	2	2.4	112.05	55462							1171	929	443
P55209	NAP1L1	sp|P55209|NP1L1_HUMAN Nucleosome assembly protein 1-like 1 OS=Homo sapiens OX=9606 GN=NAP1L1 PE=1 SV=1	1	3	3	2	8.2	45.374	983950	125400	67758	90085	91148	94168	83563	1172
P55263	ADK	sp|P55263|ADK_HUMAN Adenosine kinase OS=Homo sapiens OX=9606 GN=ADK PE=1 SV=2	1	3	3	3	9.9	40.545	1166000	74761	166260	124890	58478	51785	51812	1173
P55265	ADAR	sp|P55265|DSRAD_HUMAN Double-stranded RNA-specific adenosine deaminase OS=Homo sapiens OX=9606 GN=ADAR PE=1 SV=4	1	13	13	13	13.5	136.06	8647900	492310	426940	411960	440950	395080	397330	1174
P55327	TPD52	sp|P55327|TPD52_HUMAN Tumor protein D52 OS=Homo sapiens OX=9606 GN=TPD52 PE=1 SV=2	1	1	1	1	4.9	24.327	958480							1175
P55769	SNU13	sp|P55769|NH2L1_HUMAN NHP2-like protein 1 OS=Homo sapiens OX=9606 GN=SNU13 PE=1 SV=3	1	4	4	4	34.4	14.173	1321600	69145	86646	101700	130390	131550	134630	1176
P55786	NPEPPS	sp|P55786|PSA_HUMAN Puromycin-sensitive aminopeptidase OS=Homo sapiens OX=9606 GN=NPEPPS PE=1 SV=2	1	3	3	3	3.8	103.28	258650							1177
P55795	HNRNPH2	sp|P55795|HNRH2_HUMAN Heterogeneous nuclear ribonucleoprotein H2 OS=Homo sapiens OX=9606 GN=HNRNPH2 PE=1 SV=1	1	7	2	2	19.8	49.263	129810							1178
P55809;Q9BYC2	OXCT1	sp|P55809|SCOT1_HUMAN Succinyl-CoA:3-ketoacid coenzyme A transferase 1, mitochondrial OS=Homo sapiens OX=9606 GN=OXCT1 PE=1 SV=1	2	4	4	4	13.8	56.157	285770			38854		44081		1179
P55854	SUMO3	sp|P55854|SUMO3_HUMAN Small ubiquitin-related modifier 3 OS=Homo sapiens OX=9606 GN=SUMO3 PE=1 SV=2	1	3	1	1	29.1	11.637	353310							1180	930	41
P55884	EIF3B	sp|P55884|EIF3B_HUMAN Eukaryotic translation initiation factor 3 subunit B OS=Homo sapiens OX=9606 GN=EIF3B PE=1 SV=3	1	10	10	10	14.3	92.48	4888500	572480	549740	540710	359990	318340	338000	1181
P56134	ATP5MF	sp|P56134|ATPK_HUMAN ATP synthase subunit f, mitochondrial OS=Homo sapiens OX=9606 GN=ATP5MF PE=1 SV=3	1	3	3	3	35.1	10.918	900550			81513	157080	159860	175940	1182	931	54
P56192	MARS1	sp|P56192|SYMC_HUMAN Methionine--tRNA ligase, cytoplasmic OS=Homo sapiens OX=9606 GN=MARS1 PE=1 SV=2	1	4	4	4	5.6	101.11	652370	88712	84380	105030	41980	57414	60858	1183
P56270	MAZ	sp|P56270|MAZ_HUMAN Myc-associated zinc finger protein OS=Homo sapiens OX=9606 GN=MAZ PE=1 SV=1	1	1	1	1	2.7	48.607	34876							1184
P56381;Q5VTU8	ATP5F1E; ATP5F1EP2	sp|P56381|ATP5E_HUMAN ATP synthase subunit epsilon, mitochondrial OS=Homo sapiens OX=9606 GN=ATP5F1E PE=1 SV=2;sp|Q5VTU8|AT5EL_HUMAN ATP synthase subunit epsilon-like protein, mitochondrial OS=Homo sapiens OX=9606 GN=ATP5F1EP2 PE=1 SV=1	2	2	2	2	35.3	5.7797	507640							1185	932	21
P56385	ATP5ME	sp|P56385|ATP5I_HUMAN ATP synthase subunit e, mitochondrial OS=Homo sapiens OX=9606 GN=ATP5ME PE=1 SV=2	1	3	3	3	44.9	7.9331	242890							1186	933	34
P56537	EIF6	sp|P56537|IF6_HUMAN Eukaryotic translation initiation factor 6 OS=Homo sapiens OX=9606 GN=EIF6 PE=1 SV=1	1	4	4	4	22.9	26.599	592790		45389	64684	33446	48279	43981	1187
P56589	PEX3	sp|P56589|PEX3_HUMAN Peroxisomal biogenesis factor 3 OS=Homo sapiens OX=9606 GN=PEX3 PE=1 SV=1	1	1	1	1	3.8	42.139	17754							1188
P56693;P48436;P57073	SOX10; SOX9	sp|P56693|SOX10_HUMAN Transcription factor SOX-10 OS=Homo sapiens OX=9606 GN=SOX10 PE=1 SV=1;sp|P48436|SOX9_HUMAN Transcription factor SOX-9 OS=Homo sapiens OX=9606 GN=SOX9 PE=1 SV=1;sp|P57073|SOX8_HUMAN Transcription factor SOX-8 OS=Homo sapiens OX=9606 G	3	2	2	2	5.4	49.911	11339							1189	934	253
P57088	TMEM33	sp|P57088|TMM33_HUMAN Transmembrane protein 33 OS=Homo sapiens OX=9606 GN=TMEM33 PE=1 SV=2	1	4	4	4	15.4	27.978	5575900	713800	720500	787730	833670	1077800	1155500	1190
P57740	NUP107	sp|P57740|NU107_HUMAN Nuclear pore complex protein Nup107 OS=Homo sapiens OX=9606 GN=NUP107 PE=1 SV=1	1	5	5	5	5.2	106.37	2129100	133330	209040	183300	209390	186990	204710	1191
P57764	GSDMD	sp|P57764|GSDMD_HUMAN Gasdermin-D OS=Homo sapiens OX=9606 GN=GSDMD PE=1 SV=1	1	1	1	1	2.7	52.8	328890							1192
P58107	EPPK1	sp|P58107|EPIPL_HUMAN Epiplakin OS=Homo sapiens OX=9606 GN=EPPK1 PE=1 SV=3	1	5	3	3	8.6	555.65	63726							1193
P58876	H2BC5	sp|P58876|H2B1D_HUMAN Histone H2B type 1-D OS=Homo sapiens OX=9606 GN=H2BC5 PE=1 SV=2	1	21	2	2	76.2	13.936	0							1194	73;74;76;77;79;80;82;680;935;936;937;938	6;12;13;16;17;21;24;44;47;109;117;121
P59998	ARPC4	sp|P59998|ARPC4_HUMAN Actin-related protein 2/3 complex subunit 4 OS=Homo sapiens OX=9606 GN=ARPC4 PE=1 SV=3	1	2	2	2	11.3	19.667	161890							1195
P60033	CD81	sp|P60033|CD81_HUMAN CD81 antigen OS=Homo sapiens OX=9606 GN=CD81 PE=1 SV=1	1	1	1	1	9.7	25.809	9465.5							1196
P60174	TPI1	sp|P60174|TPIS_HUMAN Triosephosphate isomerase OS=Homo sapiens OX=9606 GN=TPI1 PE=1 SV=4	1	14	14	14	61.8	26.669	38811000	2271500	2056700	2061400	1240000	1303400	1243800	1197	939;940;941;942	6;14;188;194
P60201	PLP1	sp|P60201|MYPR_HUMAN Myelin proteolipid protein OS=Homo sapiens OX=9606 GN=PLP1 PE=1 SV=2	1	2	2	2	9.4	30.077	916240			142740			165080	1198
P60468	SEC61B	sp|P60468|SC61B_HUMAN Protein transport protein Sec61 subunit beta OS=Homo sapiens OX=9606 GN=SEC61B PE=1 SV=2	1	3	3	3	37.5	9.9743	8491700	836890	768480	499060	867240	689470	903730	1199
P60602	ROMO1	sp|P60602|ROMO1_HUMAN Reactive oxygen species modulator 1 OS=Homo sapiens OX=9606 GN=ROMO1 PE=1 SV=1	1	1	1	1	21.5	8.1828	427700							1200
P60660;P14649	MYL6	sp|P60660|MYL6_HUMAN Myosin light polypeptide 6 OS=Homo sapiens OX=9606 GN=MYL6 PE=1 SV=2	2	9	9	9	61.6	16.93	4748500	604520	420080	413880	518270	429500	532290	1201	943;944	26;50
P60709;Q6S8J3;A5A3E0;P0CG38;P0CG39;Q9BYX7	ACTB	sp|P60709|ACTB_HUMAN Actin, cytoplasmic 1 OS=Homo sapiens OX=9606 GN=ACTB PE=1 SV=1	6	22	22	1	73.3	41.736	213270000	9365300	6413500	5336000	7514300	6736000	7492700	1202	945;946;947	50;61;326
P60842;Q14240	EIF4A1; EIF4A2	sp|P60842|IF4A1_HUMAN Eukaryotic initiation factor 4A-I OS=Homo sapiens OX=9606 GN=EIF4A1 PE=1 SV=1;sp|Q14240|IF4A2_HUMAN Eukaryotic initiation factor 4A-II OS=Homo sapiens OX=9606 GN=EIF4A2 PE=1 SV=2	2	17	17	14	44.3	46.153	4546600	243780	184150	216510	173830	176680	154800	1203	743;948;949;950	54;146;174;291
P60866	RPS20	sp|P60866|RS20_HUMAN Small ribosomal subunit protein uS10 OS=Homo sapiens OX=9606 GN=RPS20 PE=1 SV=1	1	3	3	3	22.7	13.373	11622000	1159900	1296500	1190300	938450	1059100	912120	1204	951	8
P60900	PSMA6	sp|P60900|PSA6_HUMAN Proteasome subunit alpha type-6 OS=Homo sapiens OX=9606 GN=PSMA6 PE=1 SV=1	1	6	6	6	22.8	27.399	1298800	322920	127720	186110	106020	90808	59948	1205	952	104
P60903	S100A10	sp|P60903|S10AA_HUMAN Protein S100-A10 OS=Homo sapiens OX=9606 GN=S100A10 PE=1 SV=2	1	7	7	6	53.6	11.203	1625300				604180	179100	329230	1206	953;954;955	23;37;54
P60953	CDC42	sp|P60953|CDC42_HUMAN Cell division control protein 42 homolog OS=Homo sapiens OX=9606 GN=CDC42 PE=1 SV=2	1	5	5	5	25.7	21.258	1255900	247690	84654	227080	141270	166160		1207	956;957	144;153
P60981	DSTN	sp|P60981|DEST_HUMAN Destrin OS=Homo sapiens OX=9606 GN=DSTN PE=1 SV=3	1	4	4	4	25.5	18.506	2528400	438560	386070	347260	237540	275720	289820	1208
P61006	RAB8A	sp|P61006|RAB8A_HUMAN Ras-related protein Rab-8A OS=Homo sapiens OX=9606 GN=RAB8A PE=1 SV=1	1	4	2	1	19.3	23.668	6189100							1209
P61009	SPCS3	sp|P61009|SPCS3_HUMAN Signal peptidase complex subunit 3 OS=Homo sapiens OX=9606 GN=SPCS3 PE=1 SV=1	1	2	2	2	12.8	20.313	543390		48036	67269	64584	74625	74304	1210
P61019	RAB2A	sp|P61019|RAB2A_HUMAN Ras-related protein Rab-2A OS=Homo sapiens OX=9606 GN=RAB2A PE=1 SV=1	1	7	7	3	42.9	23.545	5216000	361730	610080	899600	749860	1000800	905120	1211
P61020	RAB5B	sp|P61020|RAB5B_HUMAN Ras-related protein Rab-5B OS=Homo sapiens OX=9606 GN=RAB5B PE=1 SV=1	1	4	1	1	21.4	23.707	284050							1212
P61024	CKS1B	sp|P61024|CKS1_HUMAN Cyclin-dependent kinases regulatory subunit 1 OS=Homo sapiens OX=9606 GN=CKS1B PE=1 SV=1	1	1	1	1	12.7	9.6601	716390							1213
P61026;P59190	RAB10	sp|P61026|RAB10_HUMAN Ras-related protein Rab-10 OS=Homo sapiens OX=9606 GN=RAB10 PE=1 SV=1	2	5	4	4	27	22.541	8145000	1312100	1386900	221680	1549000	1225600	1335700	1214
P61077;P62837	UBE2D3; UBE2D2	sp|P61077|UB2D3_HUMAN Ubiquitin-conjugating enzyme E2 D3 OS=Homo sapiens OX=9606 GN=UBE2D3 PE=1 SV=1;sp|P62837|UB2D2_HUMAN Ubiquitin-conjugating enzyme E2 D2 OS=Homo sapiens OX=9606 GN=UBE2D2 PE=1 SV=1	2	1	1	1	7.5	16.687	1122400							1215
P61081	UBE2M	sp|P61081|UBC12_HUMAN NEDD8-conjugating enzyme Ubc12 OS=Homo sapiens OX=9606 GN=UBE2M PE=1 SV=1	1	2	2	2	14.8	20.9	325450			48508			33050	1216
P61088;Q5JXB2	UBE2N; UBE2NL	sp|P61088|UBE2N_HUMAN Ubiquitin-conjugating enzyme E2 N OS=Homo sapiens OX=9606 GN=UBE2N PE=1 SV=1;sp|Q5JXB2|UE2NL_HUMAN Putative ubiquitin-conjugating enzyme E2 N-like OS=Homo sapiens OX=9606 GN=UBE2NL PE=1 SV=1	2	3	3	3	27	17.138	3611800	772730	758070	621120	511040	536400	656180	1217
P61106	RAB14	sp|P61106|RAB14_HUMAN Ras-related protein Rab-14 OS=Homo sapiens OX=9606 GN=RAB14 PE=1 SV=4	1	7	7	7	36.3	23.897	5574900	215150	322950	368190	313410	329350	340010	1218	958	34
P61158;Q9P1U1	ACTR3	sp|P61158|ARP3_HUMAN Actin-related protein 3 OS=Homo sapiens OX=9606 GN=ACTR3 PE=1 SV=3	2	8	8	8	21.3	47.371	983320	90851	82997	87036	83055	85409	82516	1219	959	244
P61160	ACTR2	sp|P61160|ARP2_HUMAN Actin-related protein 2 OS=Homo sapiens OX=9606 GN=ACTR2 PE=1 SV=1	1	5	5	5	16.5	44.76	855790		69785	52288	131590	57981	85069	1220
P61201	COPS2	sp|P61201|CSN2_HUMAN COP9 signalosome complex subunit 2 OS=Homo sapiens OX=9606 GN=COPS2 PE=1 SV=1	1	3	3	3	8.8	51.596	739310		127060	132510				1221
P61204;P84077	ARF3; ARF1	sp|P61204|ARF3_HUMAN ADP-ribosylation factor 3 OS=Homo sapiens OX=9606 GN=ARF3 PE=1 SV=2;sp|P84077|ARF1_HUMAN ADP-ribosylation factor 1 OS=Homo sapiens OX=9606 GN=ARF1 PE=1 SV=2	2	5	5	3	31.5	20.601	3835500	392930	269890	328800	417800	402930	429610	1222
P61221	ABCE1	sp|P61221|ABCE1_HUMAN ATP-binding cassette sub-family E member 1 OS=Homo sapiens OX=9606 GN=ABCE1 PE=1 SV=1	1	2	2	2	4.5	67.314	38223							1223	960	343
P61247	RPS3A	sp|P61247|RS3A_HUMAN Small ribosomal subunit protein eS1 OS=Homo sapiens OX=9606 GN=RPS3A PE=1 SV=2	1	10	10	10	43.2	29.945	19217000	2946800	3494700	3455800	2761800	3229900	2672500	1224	961;962;963;964	46;85;182;187
P61254;Q9UNX3	RPL26; RPL26L1	sp|P61254|RL26_HUMAN Large ribosomal subunit protein uL24 OS=Homo sapiens OX=9606 GN=RPL26 PE=1 SV=1;sp|Q9UNX3|RL26L_HUMAN Ribosomal protein uL24-like OS=Homo sapiens OX=9606 GN=RPL26L1 PE=1 SV=1	2	6	6	6	35.9	17.258	4672600	411630	372280	309590	297550	295190	253420	1225	965	142
P61289	PSME3	sp|P61289|PSME3_HUMAN Proteasome activator complex subunit 3 OS=Homo sapiens OX=9606 GN=PSME3 PE=1 SV=1	1	2	2	2	7.9	29.506	474510							1226
P61313	RPL15	sp|P61313|RL15_HUMAN Large ribosomal subunit protein eL15 OS=Homo sapiens OX=9606 GN=RPL15 PE=1 SV=2	1	7	7	7	33.8	24.146	8404100	692280	670220	600030	502390	500460	527160	1227	966	93
P61326;Q96A72	MAGOH; MAGOHB	sp|P61326|MGN_HUMAN Protein mago nashi homolog OS=Homo sapiens OX=9606 GN=MAGOH PE=1 SV=1;sp|Q96A72|MGN2_HUMAN Protein mago nashi homolog 2 OS=Homo sapiens OX=9606 GN=MAGOHB PE=1 SV=1	2	3	3	3	24	17.163	272940					106090	95622	1228	967	41
P61353	RPL27	sp|P61353|RL27_HUMAN Large ribosomal subunit protein eL27 OS=Homo sapiens OX=9606 GN=RPL27 PE=1 SV=2	1	6	6	5	45.6	15.798	7624800	566280	517140	452880	429950	496060	408360	1229	968	93
P61513	RPL37A	sp|P61513|RL37A_HUMAN Large ribosomal subunit protein eL43 OS=Homo sapiens OX=9606 GN=RPL37A PE=1 SV=2	1	3	3	3	43.5	10.275	3710700	268550	584730	1061900	401720	441580	497150	1230	969	13
P61586;P62745	RHOA	sp|P61586|RHOA_HUMAN Transforming protein RhoA OS=Homo sapiens OX=9606 GN=RHOA PE=1 SV=1	2	6	6	1	25.4	21.768	3818700	390230	289840	375590	286270	277230	298050	1231
P61601	NCALD	sp|P61601|NCALD_HUMAN Neurocalcin-delta OS=Homo sapiens OX=9606 GN=NCALD PE=1 SV=2	1	2	1	1	10.4	22.245	224490							1232
P61604	HSPE1	sp|P61604|CH10_HUMAN 10 kDa heat shock protein, mitochondrial OS=Homo sapiens OX=9606 GN=HSPE1 PE=1 SV=2	1	9	9	9	60.8	10.932	17960000	1134900	768020	676040	1273600	1162800	1145000	1233	970;971;972	8;66;70
P61619;Q9H9S3	SEC61A1	sp|P61619|S61A1_HUMAN Protein transport protein Sec61 subunit alpha isoform 1 OS=Homo sapiens OX=9606 GN=SEC61A1 PE=1 SV=2	2	3	3	3	6.3	52.264	3550100	562120	501310	521670	608630	553440	621640	1234
P61764	STXBP1	sp|P61764|STXB1_HUMAN Syntaxin-binding protein 1 OS=Homo sapiens OX=9606 GN=STXBP1 PE=1 SV=1	1	4	4	4	6.7	67.568	981080		93501	80568	96932	98673	91609	1235
P61769	B2M	sp|P61769|B2MG_HUMAN Beta-2-microglobulin OS=Homo sapiens OX=9606 GN=B2M PE=1 SV=1	1	4	4	4	37.8	13.714	944400	162570	108640	65714	159620	139660	113570	1236	973	68
P61803	DAD1	sp|P61803|DAD1_HUMAN Dolichyl-diphosphooligosaccharide--protein glycosyltransferase subunit DAD1 OS=Homo sapiens OX=9606 GN=DAD1 PE=1 SV=3	1	3	3	3	28.3	12.497	1044500	123530	82182	79087	120660	105250	128030	1237
P61916	NPC2	sp|P61916|NPC2_HUMAN NPC intracellular cholesterol transporter 2 OS=Homo sapiens OX=9606 GN=NPC2 PE=1 SV=1	1	3	3	3	21.2	16.57	7908500	1593900	1608400	1188100	1213000	1028500	1056600	1238
P61927	RPL37	sp|P61927|RL37_HUMAN Large ribosomal subunit protein eL37 OS=Homo sapiens OX=9606 GN=RPL37 PE=1 SV=2	1	2	2	2	18.6	11.078	0							1239	974;975	31;68
P61956;Q6EEV6	SUMO2	sp|P61956|SUMO2_HUMAN Small ubiquitin-related modifier 2 OS=Homo sapiens OX=9606 GN=SUMO2 PE=1 SV=3	2	4	4	2	43.2	10.871	2641600	542400	416770	395610		338480		1240	930;976	5;42
P61964	WDR5	sp|P61964|WDR5_HUMAN WD repeat-containing protein 5 OS=Homo sapiens OX=9606 GN=WDR5 PE=1 SV=1	1	3	3	3	12.9	36.588	1361800	107990	146040	221920		192840	161220	1241	977	6
P61978	HNRNPK	sp|P61978|HNRPK_HUMAN Heterogeneous nuclear ribonucleoprotein K OS=Homo sapiens OX=9606 GN=HNRNPK PE=1 SV=1	1	15	15	14	39.1	50.976	18910000	3419800	1829900	1828300	2328200	2277200	3559200	1242	978	34
P61981	YWHAG	sp|P61981|1433G_HUMAN 14-3-3 protein gamma OS=Homo sapiens OX=9606 GN=YWHAG PE=1 SV=2	1	12	8	8	52.2	28.302	952460	78587	72107	78712	65291	72683	74211	1243	669;979;980	50;69;152
P62081	RPS7	sp|P62081|RS7_HUMAN Small ribosomal subunit protein eS7 OS=Homo sapiens OX=9606 GN=RPS7 PE=1 SV=1	1	8	8	8	40.2	22.127	4616800	300840	461530	754100	577700	380930	922810	1244	981;982	160;178
P62136;P62140;P36873	PPP1CA; PPP1CB	sp|P62136|PP1A_HUMAN Serine/threonine-protein phosphatase PP1-alpha catalytic subunit OS=Homo sapiens OX=9606 GN=PPP1CA PE=1 SV=1;sp|P62140|PP1B_HUMAN Serine/threonine-protein phosphatase PP1-beta catalytic subunit OS=Homo sapiens OX=9606 GN=PPP1CB PE=1 SV	3	8	8	8	30.3	37.512	1653100	194930	171150	167400	166250	203720	181870	1245	983	305
P62191	PSMC1	sp|P62191|PRS4_HUMAN 26S proteasome regulatory subunit 4 OS=Homo sapiens OX=9606 GN=PSMC1 PE=1 SV=1	1	2	2	2	4.5	49.184	589690	90109	50725	71677	78028	51854	74808	1246
P62195	PSMC5	sp|P62195|PRS8_HUMAN 26S proteasome regulatory subunit 8 OS=Homo sapiens OX=9606 GN=PSMC5 PE=1 SV=1	1	2	2	2	6.7	45.626	60826			16073			18529	1247
P62241	RPS8	sp|P62241|RS8_HUMAN Small ribosomal subunit protein eS8 OS=Homo sapiens OX=9606 GN=RPS8 PE=1 SV=2	1	10	10	10	45.2	24.205	2129700	124810	86375	125290	90344	98210	123750	1248	984;985;986;987	37;125;128;139
P62244	RPS15A	sp|P62244|RS15A_HUMAN Small ribosomal subunit protein uS8 OS=Homo sapiens OX=9606 GN=RPS15A PE=1 SV=2	1	4	4	4	30.8	14.839	4440500	426800	325800	323190	371760	375650	297470	1249
P62249	RPS16	sp|P62249|RS16_HUMAN Small ribosomal subunit protein uS9 OS=Homo sapiens OX=9606 GN=RPS16 PE=1 SV=2	1	7	7	7	43.8	16.445	19191000	3602400	3269700	2418800	2634400	2699000	2284700	1250	988	4
P62258	YWHAE	sp|P62258|1433E_HUMAN 14-3-3 protein epsilon OS=Homo sapiens OX=9606 GN=YWHAE PE=1 SV=1	1	11	9	9	50.2	29.174	3200200	455920	311680	275920	246270	248450	282970	1251	989;990	12;50
P62263	RPS14	sp|P62263|RS14_HUMAN Small ribosomal subunit protein uS11 OS=Homo sapiens OX=9606 GN=RPS14 PE=1 SV=3	1	5	5	5	60.9	16.273	25342000	4700500	5655900	4288700	4255300	4408000	3617800	1252
P62266	RPS23	sp|P62266|RS23_HUMAN Small ribosomal subunit protein uS12 OS=Homo sapiens OX=9606 GN=RPS23 PE=1 SV=3	1	7	7	7	54.5	15.807	3726700	441350	277510	358910	312790	337200	278470	1253	991;992	37;135
P62269	RPS18	sp|P62269|RS18_HUMAN Small ribosomal subunit protein uS13 OS=Homo sapiens OX=9606 GN=RPS18 PE=1 SV=3	1	9	9	9	46.1	17.718	9645600	779830	484350	446560	713840	581600	672220	1254	993;994	94;106
P62273	RPS29	sp|P62273|RS29_HUMAN Small ribosomal subunit protein uS14 OS=Homo sapiens OX=9606 GN=RPS29 PE=1 SV=2	1	2	2	2	32.1	6.6767	3349500	552360	816900	565880	468290	301200	464110	1255
P62277	RPS13	sp|P62277|RS13_HUMAN Small ribosomal subunit protein uS15 OS=Homo sapiens OX=9606 GN=RPS13 PE=1 SV=2	1	3	3	3	19.2	17.222	4094500	771490	289230	263220	393970	244850	255350	1256
P62280	RPS11	sp|P62280|RS11_HUMAN Small ribosomal subunit protein uS17 OS=Homo sapiens OX=9606 GN=RPS11 PE=1 SV=3	1	6	6	6	36.1	18.431	3231000	433900	425400	381380	351890	337250	278230	1257	995;996;997	45;58;79
P62304	SNRPE	sp|P62304|RUXE_HUMAN Small nuclear ribonucleoprotein E OS=Homo sapiens OX=9606 GN=SNRPE PE=1 SV=1	1	3	3	3	28.3	10.803	6115900	357330	435100	568450	876550	1107000	1052800	1258	998	12
P62306	SNRPF	sp|P62306|RUXF_HUMAN Small nuclear ribonucleoprotein F OS=Homo sapiens OX=9606 GN=SNRPF PE=1 SV=1	1	3	3	3	30.2	9.7251	229900	87041			96373			1259
P62308;A8MWD9	SNRPG; SNRPGP15	sp|P62308|RUXG_HUMAN Small nuclear ribonucleoprotein G OS=Homo sapiens OX=9606 GN=SNRPG PE=1 SV=1;sp|A8MWD9|RUXGL_HUMAN Putative small nuclear ribonucleoprotein G-like protein 15 OS=Homo sapiens OX=9606 GN=SNRPGP15 PE=5 SV=2	2	3	3	3	36.8	8.496	1514100			197800		157240	234290	1260	999	20
P62314	SNRPD1	sp|P62314|SMD1_HUMAN Small nuclear ribonucleoprotein Sm D1 OS=Homo sapiens OX=9606 GN=SNRPD1 PE=1 SV=1	1	3	3	3	27.7	13.281	290530			23244		41898	46914	1261
P62316	SNRPD2	sp|P62316|SMD2_HUMAN Small nuclear ribonucleoprotein Sm D2 OS=Homo sapiens OX=9606 GN=SNRPD2 PE=1 SV=1	1	7	7	7	46.6	13.527	4539200	264730	271100	249350	448930	424910	453720	1262	1000	18
P62318	SNRPD3	sp|P62318|SMD3_HUMAN Small nuclear ribonucleoprotein Sm D3 OS=Homo sapiens OX=9606 GN=SNRPD3 PE=1 SV=1	1	2	2	2	15.1	13.916	619010							1263
P62328	TMSB4X	sp|P62328|TYB4_HUMAN Thymosin beta-4 OS=Homo sapiens OX=9606 GN=TMSB4X PE=1 SV=2	1	2	2	2	59.1	5.0526	0							1264	1001;1002	12;26
P62330	ARF6	sp|P62330|ARF6_HUMAN ADP-ribosylation factor 6 OS=Homo sapiens OX=9606 GN=ARF6 PE=1 SV=2	1	1	1	1	6.3	20.082	86299							1265
P62333	PSMC6	sp|P62333|PRS10_HUMAN 26S proteasome regulatory subunit 10B OS=Homo sapiens OX=9606 GN=PSMC6 PE=1 SV=1	1	4	4	4	11.8	44.172	403420			38494		38171	42455	1266	1003	206
P62424	RPL7A	sp|P62424|RL7A_HUMAN Large ribosomal subunit protein eL8 OS=Homo sapiens OX=9606 GN=RPL7A PE=1 SV=2	1	8	8	8	30.5	29.995	23283000	1989900	3053900	2208400	1848700	1918900	1926300	1267	1004;1005	97;150
P62491;Q15907	RAB11A; RAB11B	sp|P62491|RB11A_HUMAN Ras-related protein Rab-11A OS=Homo sapiens OX=9606 GN=RAB11A PE=1 SV=3;sp|Q15907|RB11B_HUMAN Ras-related protein Rab-11B OS=Homo sapiens OX=9606 GN=RAB11B PE=1 SV=4	2	3	3	3	14.8	24.393	2275800	264030	210300	210540	235290	254800	263640	1268
P62495	ETF1	sp|P62495|ERF1_HUMAN Eukaryotic peptide chain release factor subunit 1 OS=Homo sapiens OX=9606 GN=ETF1 PE=1 SV=3	1	6	6	6	15.6	49.03	1365200	124910	87363	95284	91633	95673	101380	1269
P62633	CNBP	sp|P62633|CNBP_HUMAN CCHC-type zinc finger nucleic acid binding protein OS=Homo sapiens OX=9606 GN=CNBP PE=1 SV=1	1	4	4	4	26.6	19.463	2291500							1270	1006	8
P62701;P22090;Q8TD47	RPS4X	sp|P62701|RS4X_HUMAN Small ribosomal subunit protein eS4, X isoform OS=Homo sapiens OX=9606 GN=RPS4X PE=1 SV=2	3	9	9	9	39.5	29.597	8200400	503010	415190	382960	347400	415840	338210	1271	1007	53
P67775;P62714	PPP2CA	sp|P67775|PP2AA_HUMAN Serine/threonine-protein phosphatase 2A catalytic subunit alpha isoform OS=Homo sapiens OX=9606 GN=PPP2CA PE=1 SV=1;sp|P62714|PP2AB_HUMAN Serine/threonine-protein phosphatase 2A catalytic subunit beta isoform OS=Homo sapiens OX=9606 G	2	4	4	4	13.6	35.594	785630		83874	64942		55455	58470	1272
P62750	RPL23A	sp|P62750|RL23A_HUMAN Large ribosomal subunit protein uL23 OS=Homo sapiens OX=9606 GN=RPL23A PE=1 SV=1	1	6	6	6	34	17.695	1333200	159910	105340	93616	149070	128530	142540	1273	1008;1009	70;88
P62753	RPS6	sp|P62753|RS6_HUMAN Small ribosomal subunit protein eS6 OS=Homo sapiens OX=9606 GN=RPS6 PE=1 SV=1	1	6	6	5	25.7	28.68	1758600	313490		213300	218060	221400	214450	1274	1010	58
P62805	H4C1	sp|P62805|H4_HUMAN Histone H4 OS=Homo sapiens OX=9606 GN=H4C1 PE=1 SV=2	1	13	13	13	67	11.367	548460000	41288000	27334000	27005000	50009000	46642000	44673000	1275	1011;1012;1013;1014;1015;1016	6;9;13;17;78;92
P62807	H2BC4	sp|P62807|H2B1C_HUMAN Histone H2B type 1-C/E/F/G/I OS=Homo sapiens OX=9606 GN=H2BC4 PE=1 SV=4	1	22	22	0	76.2	13.906	105710000	6449100	3872900	3856000	7575200	6612300	7380200	1276	73;74;76;77;78;79;80;81;82;83;84;680	6;12;13;16;17;21;24;44;47;109;117;121
P62820;Q92928	RAB1A	sp|P62820|RAB1A_HUMAN Ras-related protein Rab-1A OS=Homo sapiens OX=9606 GN=RAB1A PE=1 SV=3	2	7	7	2	35.6	22.677	12312000	2670000	1591100	873650	2779000	1115900	2045600	1277	1017;1018	119;187
P62826	RAN	sp|P62826|RAN_HUMAN GTP-binding nuclear protein Ran OS=Homo sapiens OX=9606 GN=RAN PE=1 SV=3	1	12	12	12	51.9	24.423	13132000	1385700	1134100	1072100	955090	818590	856480	1278	1019;1020;1021	37;60;99
P62829	RPL23	sp|P62829|RL23_HUMAN Large ribosomal subunit protein uL14 OS=Homo sapiens OX=9606 GN=RPL23 PE=1 SV=1	1	4	4	3	40.7	14.865	1671800			272420	210110	264840	245900	1279
P62841	RPS15	sp|P62841|RS15_HUMAN Small ribosomal subunit protein uS19 OS=Homo sapiens OX=9606 GN=RPS15 PE=1 SV=2	1	2	2	1	24.1	17.04	53725							1280
P62847	RPS24	sp|P62847|RS24_HUMAN Small ribosomal subunit protein eS24 OS=Homo sapiens OX=9606 GN=RPS24 PE=1 SV=1	1	2	2	2	19.5	15.423	5926100	434260	345240	846110	717980	848730	876400	1281
P62851	RPS25	sp|P62851|RS25_HUMAN Small ribosomal subunit protein eS25 OS=Homo sapiens OX=9606 GN=RPS25 PE=1 SV=1	1	8	8	8	47.2	13.742	1814300	323310	193250	172270	219990	217920	229370	1282	1022;1023;1024;1025;1026	43;52;66;94;114
P62854;Q5JNZ5	RPS26; RPS26P11	sp|P62854|RS26_HUMAN Small ribosomal subunit protein eS26 OS=Homo sapiens OX=9606 GN=RPS26 PE=1 SV=3;sp|Q5JNZ5|RS26L_HUMAN Putative ribosomal protein eS26-like OS=Homo sapiens OX=9606 GN=RPS26P11 PE=5 SV=1	2	2	2	2	18.3	13.015	359790	74928	79817	39985	67487	52153	48258	1283
P62861	FAU	sp|P62861|RS30_HUMAN Ubiquitin-like FUBI-ribosomal protein eS30 fusion protein OS=Homo sapiens OX=9606 GN=FAU PE=1 SV=2	1	2	2	2	8.3	14.39	1821300							1284	1027	125
P62873;P16520	GNB1	sp|P62873|GBB1_HUMAN Guanine nucleotide-binding protein G(I)/G(S)/G(T) subunit beta-1 OS=Homo sapiens OX=9606 GN=GNB1 PE=1 SV=3	2	5	1	1	15.3	37.377	43711							1285
P62877	RBX1	sp|P62877|RBX1_HUMAN E3 ubiquitin-protein ligase RBX1 OS=Homo sapiens OX=9606 GN=RBX1 PE=1 SV=1	1	1	1	1	17.6	12.274	0							1286	1028	19
P62879	GNB2	sp|P62879|GBB2_HUMAN Guanine nucleotide-binding protein G(I)/G(S)/G(T) subunit beta-2 OS=Homo sapiens OX=9606 GN=GNB2 PE=1 SV=3	1	6	6	1	17.1	37.331	16683000	2205100	1966600	2013000	2750700	2594000	2529400	1287
P62888	RPL30	sp|P62888|RL30_HUMAN Large ribosomal subunit protein eL30 OS=Homo sapiens OX=9606 GN=RPL30 PE=1 SV=2	1	5	5	5	53	12.784	4805000	643310	790030	632880	496860	421960	347430	1288	1029	44
P62891;Q59GN2	RPL39; RPL39P5	sp|P62891|RL39_HUMAN Large ribosomal subunit protein eL39 OS=Homo sapiens OX=9606 GN=RPL39 PE=1 SV=2;sp|Q59GN2|R39L5_HUMAN Putative ribosomal protein eL39-like 5 OS=Homo sapiens OX=9606 GN=RPL39P5 PE=5 SV=2	2	1	1	1	19.6	6.4066	625830							1289
P62899	RPL31	sp|P62899|RL31_HUMAN Large ribosomal subunit protein eL31 OS=Homo sapiens OX=9606 GN=RPL31 PE=1 SV=1	1	3	3	3	24.8	14.463	6465700	820130	518300	452870	895970	735170	684640	1290
P62906	RPL10A	sp|P62906|RL10A_HUMAN Large ribosomal subunit protein uL1 OS=Homo sapiens OX=9606 GN=RPL10A PE=1 SV=2	1	7	7	5	36.9	24.831	1613900	123620	102440	144330	108060	106770	96934	1291
P62910	RPL32	sp|P62910|RL32_HUMAN Large ribosomal subunit protein eL32 OS=Homo sapiens OX=9606 GN=RPL32 PE=1 SV=2	1	4	4	4	31.1	15.86	7186400	555830	705160	634860	541950	552400	515640	1292
P62913	RPL11	sp|P62913|RL11_HUMAN Large ribosomal subunit protein uL5 OS=Homo sapiens OX=9606 GN=RPL11 PE=1 SV=2	1	7	7	6	32.6	20.252	1830900	174040	113460	128470	158560	160080	188690	1293	1030;1031;1032	52;67;85
P62917	RPL8	sp|P62917|RL8_HUMAN Large ribosomal subunit protein uL2 OS=Homo sapiens OX=9606 GN=RPL8 PE=1 SV=2	1	6	6	6	24.1	28.024	1169300	146340	87498	84919	100260	94758	98788	1294	1033	144
P62937;F5H284;Q9Y536;P0DN26;A0A0B4J2A2;A0A075B767;A0A075B759;P0DN37	PPIA	sp|P62937|PPIA_HUMAN Peptidyl-prolyl cis-trans isomerase A OS=Homo sapiens OX=9606 GN=PPIA PE=1 SV=2	8	13	13	13	83.6	18.012	24963000	2814600	1603100	2286700	2447200	2053400	2754200	1295	1034;1035;1036;1037;1038	28;44;49;76;82
P62942	FKBP1A	sp|P62942|FKB1A_HUMAN Peptidyl-prolyl cis-trans isomerase FKBP1A OS=Homo sapiens OX=9606 GN=FKBP1A PE=1 SV=2	1	3	3	3	39.8	11.951	1404100	168780	203460	244510	180990	153480	190460	1296
P62979;P0CG48;P0CG47	RPS27A; UBC; UB	sp|P62979|RS27A_HUMAN Ubiquitin-ribosomal protein eS31 fusion protein OS=Homo sapiens OX=9606 GN=RPS27A PE=1 SV=2;sp|P0CG48|UBC_HUMAN Polyubiquitin-C OS=Homo sapiens OX=9606 GN=UBC PE=1 SV=3;sp|P0CG47|UBB_HUMAN Polyubiquitin-B OS=Homo sapiens OX=9606 GN=UB	3	8	8	2	56.4	17.965	81252000	17993000	9988100	9882300	12019000	9896400	10188000	1297	1039;1040	6;33
P62987	UBA52	sp|P62987|RL40_HUMAN Ubiquitin-ribosomal protein eL40 fusion protein OS=Homo sapiens OX=9606 GN=UBA52 PE=1 SV=2	1	7	1	1	54.7	14.728	0							1298	1039;1040;1041	6;33;88
P62995	TRA2B	sp|P62995|TRA2B_HUMAN Transformer-2 protein homolog beta OS=Homo sapiens OX=9606 GN=TRA2B PE=1 SV=1	1	2	2	1	9.4	33.665	272190							1299
P63000	RAC1	sp|P63000|RAC1_HUMAN Ras-related C3 botulinum toxin substrate 1 OS=Homo sapiens OX=9606 GN=RAC1 PE=1 SV=1	1	3	3	1	16.7	21.45	10158000	1843500	1709000	1247900	1486100	1333500	1353100	1300
P63010;Q10567	AP2B1; AP1B1	sp|P63010|AP2B1_HUMAN AP-2 complex subunit beta OS=Homo sapiens OX=9606 GN=AP2B1 PE=1 SV=1;sp|Q10567|AP1B1_HUMAN AP-1 complex subunit beta-1 OS=Homo sapiens OX=9606 GN=AP1B1 PE=1 SV=3	2	1	1	1	1.5	104.55	24368							1301
Q15836;P63027	VAMP3; VAMP2	sp|Q15836|VAMP3_HUMAN Vesicle-associated membrane protein 3 OS=Homo sapiens OX=9606 GN=VAMP3 PE=1 SV=3;sp|P63027|VAMP2_HUMAN Vesicle-associated membrane protein 2 OS=Homo sapiens OX=9606 GN=VAMP2 PE=1 SV=3	2	1	1	1	17	11.309	151660							1302
P63104;P31947	YWHAZ	sp|P63104|1433Z_HUMAN 14-3-3 protein zeta/delta OS=Homo sapiens OX=9606 GN=YWHAZ PE=1 SV=1	2	17	17	12	64.1	27.745	17462000	1144900	844810	929100	792130	765500	759580	1303	669;1042;1043;1044;1045;1046	3;9;11;49;68;138
P63167;Q96FJ2	DYNLL1; DYNLL2	sp|P63167|DYL1_HUMAN Dynein light chain 1, cytoplasmic OS=Homo sapiens OX=9606 GN=DYNLL1 PE=1 SV=1;sp|Q96FJ2|DYL2_HUMAN Dynein light chain 2, cytoplasmic OS=Homo sapiens OX=9606 GN=DYNLL2 PE=1 SV=1	2	1	1	1	12.4	10.366	63346							1304
P63173	RPL38	sp|P63173|RL38_HUMAN Large ribosomal subunit protein eL38 OS=Homo sapiens OX=9606 GN=RPL38 PE=1 SV=2	1	3	3	3	38.6	8.2178	1052000	168820	113930	109510	167720	174220	186180	1305
P63208	SKP1	sp|P63208|SKP1_HUMAN S-phase kinase-associated protein 1 OS=Homo sapiens OX=9606 GN=SKP1 PE=1 SV=2	1	2	2	2	15.3	18.658	799530		84314	132300	76150	108610	122960	1306
P63218	GNG5	sp|P63218|GBG5_HUMAN Guanine nucleotide-binding protein G(I)/G(S)/G(O) subunit gamma-5 OS=Homo sapiens OX=9606 GN=GNG5 PE=1 SV=3	1	1	1	1	16.2	7.3184	0							1307	1047	11
P63220	RPS21	sp|P63220|RS21_HUMAN Small ribosomal subunit protein eS21 OS=Homo sapiens OX=9606 GN=RPS21 PE=1 SV=1	1	2	2	2	27.7	9.1113	30827000			6374100	4247800	5207100	4325600	1308
P63241;Q9GZV4;Q6IS14	EIF5A; EIF5A2	sp|P63241|IF5A1_HUMAN Eukaryotic translation initiation factor 5A-1 OS=Homo sapiens OX=9606 GN=EIF5A PE=1 SV=2;sp|Q9GZV4|IF5A2_HUMAN Eukaryotic translation initiation factor 5A-2 OS=Homo sapiens OX=9606 GN=EIF5A2 PE=1 SV=3;sp|Q6IS14|IF5AL_HUMAN Eukaryotic	3	5	5	5	49.4	16.832	1214400	399340	68468	156770	127080	147550	161820	1309	1048;1049	34;47
P63244	RACK1	sp|P63244|RACK1_HUMAN Small ribosomal subunit protein RACK1 OS=Homo sapiens OX=9606 GN=RACK1 PE=1 SV=3	1	11	11	11	41.3	35.076	19656000	1120900	1073600	1127200	867690	807740	1032300	1310	1050	183
P63261	ACTG1	sp|P63261|ACTG_HUMAN Actin, cytoplasmic 2 OS=Homo sapiens OX=9606 GN=ACTG1 PE=1 SV=1	1	22	1	1	73.3	41.792	1072300	143930		98856		151700	267640	1311	945;946;947	50;61;326
P63313;CON__P21752	TMSB10	sp|P63313|TYB10_HUMAN Thymosin beta-10 OS=Homo sapiens OX=9606 GN=TMSB10 PE=1 SV=2	2	4	4	3	81.8	5.0256	0							1312	1051;1052;1053	15;26;39
P67809	YBX1	sp|P67809|YBOX1_HUMAN Y-box-binding protein 1 OS=Homo sapiens OX=9606 GN=YBX1 PE=1 SV=3	1	9	9	5	42.9	35.924	1172700	163210	166420	151740	96527	161400	171720	1313	509;510	64;92
P67812	SEC11A	sp|P67812|SC11A_HUMAN Signal peptidase complex catalytic subunit SEC11A OS=Homo sapiens OX=9606 GN=SEC11A PE=1 SV=1	1	1	1	1	5	20.625	510130							1314
P67936	TPM4	sp|P67936|TPM4_HUMAN Tropomyosin alpha-4 chain OS=Homo sapiens OX=9606 GN=TPM4 PE=1 SV=3	1	7	7	4	30.2	28.521	2081100	209340	128060	156030	247550	239990	240410	1315	15;16;1054;1055	11;44;76;82
P68133;P68032;P62736;P63267	ACTA1; ACTC1	sp|P68133|ACTS_HUMAN Actin, alpha skeletal muscle OS=Homo sapiens OX=9606 GN=ACTA1 PE=1 SV=1;sp|P68032|ACTC_HUMAN Actin, alpha cardiac muscle 1 OS=Homo sapiens OX=9606 GN=ACTC1 PE=1 SV=1;sp|P62736|ACTA_HUMAN Actin, aortic smooth muscle OS=Homo sapiens OX=9	4	14	1	1	30.5	42.051	7147200	947190	519730	895350	867120	908790	977510	1316	945;946;947	52;63;328
P68104;Q5VTE0	EEF1A1; EEF1A1P5	sp|P68104|EF1A1_HUMAN Elongation factor 1-alpha 1 OS=Homo sapiens OX=9606 GN=EEF1A1 PE=1 SV=1;sp|Q5VTE0|EF1A3_HUMAN Putative elongation factor 1-alpha-like 3 OS=Homo sapiens OX=9606 GN=EEF1A1P5 PE=5 SV=1	2	21	21	12	59.5	50.14	77177000	9432500	7189600	6396300	6158600	5379700	5005900	1317	1056;1057;1058;1059;1060	44;172;255;392;439
P68363;P68366;Q9H853	TUBA1B; TUBA4A	sp|P68363|TBA1B_HUMAN Tubulin alpha-1B chain OS=Homo sapiens OX=9606 GN=TUBA1B PE=1 SV=1;sp|P68366|TBA4A_HUMAN Tubulin alpha-4A chain OS=Homo sapiens OX=9606 GN=TUBA4A PE=1 SV=1	3	21	21	1	59.9	50.151	50917000	4830500	2841800	4147500	3352800	3399700	3301200	1318	3;4;1061;1062	336;370;394;401
P68371;P04350;Q3ZCM7	TUBB4B; TUBB4A	sp|P68371|TBB4B_HUMAN Tubulin beta-4B chain OS=Homo sapiens OX=9606 GN=TUBB4B PE=1 SV=1;sp|P04350|TBB4A_HUMAN Tubulin beta-4A chain OS=Homo sapiens OX=9606 GN=TUBB4A PE=1 SV=2	3	18	5	4	55.1	49.83	3297500	338240	303810	253680	208660	206980	202050	1319	1063	58
P68400;Q8NEV1	CSNK2A1; CSNK2A3	sp|P68400|CSK21_HUMAN Casein kinase II subunit alpha OS=Homo sapiens OX=9606 GN=CSNK2A1 PE=1 SV=1;sp|Q8NEV1|CSK23_HUMAN Casein kinase II subunit alpha 3 OS=Homo sapiens OX=9606 GN=CSNK2A3 PE=1 SV=2	2	2	2	2	7.2	45.143	2137000	138290	165160	281020	195350	204360	184850	1320
P68871;P02042	HBB; HBD	sp|P68871|HBB_HUMAN Hemoglobin subunit beta OS=Homo sapiens OX=9606 GN=HBB PE=1 SV=2;sp|P02042|HBD_HUMAN Hemoglobin subunit delta OS=Homo sapiens OX=9606 GN=HBD PE=1 SV=2	2	4	2	2	36.7	15.998	863170	548910	108960		76117			1321
Q5JPE7;Q15155;P69849	NOMO2; NOMO1	sp|Q5JPE7|NOMO2_HUMAN BOS complex subunit NOMO2 OS=Homo sapiens OX=9606 GN=NOMO2 PE=1 SV=1;sp|Q15155|NOMO1_HUMAN BOS complex subunit NOMO1 OS=Homo sapiens OX=9606 GN=NOMO1 PE=1 SV=5;sp|P69849|NOMO3_HUMAN BOS complex subunit NOMO3 OS=Homo sapiens OX=9606 GN	3	6	6	5	6	139.44	1705200		198670	254960		251260	259430	1322
P78324	SIRPA	sp|P78324|SHPS1_HUMAN Tyrosine-protein phosphatase non-receptor type substrate 1 OS=Homo sapiens OX=9606 GN=SIRPA PE=1 SV=2	1	1	1	1	2.2	54.966	112970							1324
P78344	EIF4G2	sp|P78344|IF4G2_HUMAN Eukaryotic translation initiation factor 4 gamma 2 OS=Homo sapiens OX=9606 GN=EIF4G2 PE=1 SV=1	1	5	5	5	6.3	102.36	1389500	213710	226800	161140	123820	130080	147710	1325
P78347	GTF2I	sp|P78347|GTF2I_HUMAN General transcription factor II-I OS=Homo sapiens OX=9606 GN=GTF2I PE=1 SV=2	1	5	5	5	6.1	112.42	3193600	193660	260400	236090	177900	200170	201680	1326	1064	450
P78357	CNTNAP1	sp|P78357|CNTP1_HUMAN Contactin-associated protein 1 OS=Homo sapiens OX=9606 GN=CNTNAP1 PE=1 SV=1	1	3	3	3	2.7	156.26	1706900			309440	294770	458790	392870	1327
P78362;Q96SB4;Q9UPE1	SRPK2	sp|P78362|SRPK2_HUMAN SRSF protein kinase 2 OS=Homo sapiens OX=9606 GN=SRPK2 PE=1 SV=3	3	3	3	3	5.1	77.526	1033600	89332	106320	105650			98460	1328
P78371	CCT2	sp|P78371|TCPB_HUMAN T-complex protein 1 subunit beta OS=Homo sapiens OX=9606 GN=CCT2 PE=1 SV=4	1	14	14	14	29.5	57.488	3328400	328750	317530	437470	256640	212990	271720	1329	1065;1066;1067;1068	203;248;272;284
P78406	RAE1	sp|P78406|RAE1L_HUMAN mRNA export factor RAE1 OS=Homo sapiens OX=9606 GN=RAE1 PE=1 SV=1	1	2	2	2	6	40.968	829270		54514	82022	69502	61883	72012	1330
P78417	GSTO1	sp|P78417|GSTO1_HUMAN Glutathione S-transferase omega-1 OS=Homo sapiens OX=9606 GN=GSTO1 PE=1 SV=2	1	3	3	3	10.8	27.566	321180							1331	1069	160
P78527	PRKDC	sp|P78527|PRKDC_HUMAN DNA-dependent protein kinase catalytic subunit OS=Homo sapiens OX=9606 GN=PRKDC PE=1 SV=3	1	48	48	46	13.1	469.08	34503000	1523900	1832600	1681800	1525900	1749400	1583000	1332	1070;1071	692;3455
P78537	BLOC1S1	sp|P78537|BL1S1_HUMAN Biogenesis of lysosome-related organelles complex 1 subunit 1 OS=Homo sapiens OX=9606 GN=BLOC1S1 PE=1 SV=2	1	2	2	2	14.4	17.262	702980			86313		69847		1333
P78559	MAP1A	sp|P78559|MAP1A_HUMAN Microtubule-associated protein 1A OS=Homo sapiens OX=9606 GN=MAP1A PE=1 SV=6	1	3	3	3	0.9	305.48	2366800	305880	368740	229360	429090	439630	300520	1334
P80188	LCN2	sp|P80188|NGAL_HUMAN Neutrophil gelatinase-associated lipocalin OS=Homo sapiens OX=9606 GN=LCN2 PE=1 SV=2	1	7	7	7	49.5	22.588	13822000	621660	690190	823640	1915300	2148600	1843200	1335
P80723	BASP1	sp|P80723|BASP1_HUMAN Brain acid soluble protein 1 OS=Homo sapiens OX=9606 GN=BASP1 PE=1 SV=2	1	2	2	2	15.4	22.693	46228							1336
P82094	TMF1	sp|P82094|TMF1_HUMAN TATA element modulatory factor OS=Homo sapiens OX=9606 GN=TMF1 PE=1 SV=2	1	2	2	2	2.5	122.84	233960							1337
P82650	MRPS22	sp|P82650|RT22_HUMAN Small ribosomal subunit protein mS22 OS=Homo sapiens OX=9606 GN=MRPS22 PE=1 SV=1	1	2	2	2	6.4	41.28	1536500		170680	178160		157120	149250	1338
P82663	MRPS25	sp|P82663|RT25_HUMAN Small ribosomal subunit protein mS25 OS=Homo sapiens OX=9606 GN=MRPS25 PE=1 SV=1	1	3	3	3	20.8	20.116	564260			91267	68182	84114	110450	1339
P82664	MRPS10	sp|P82664|RT10_HUMAN Small ribosomal subunit protein uS10m OS=Homo sapiens OX=9606 GN=MRPS10 PE=1 SV=2	1	1	1	1	5.5	22.999	742780		142990	116240		125260	106100	1340
P82675	MRPS5	sp|P82675|RT05_HUMAN Small ribosomal subunit protein uS5m OS=Homo sapiens OX=9606 GN=MRPS5 PE=1 SV=2	1	2	2	2	5.6	48.006	57742							1341
P82914	MRPS15	sp|P82914|RT15_HUMAN Small ribosomal subunit protein uS15m OS=Homo sapiens OX=9606 GN=MRPS15 PE=1 SV=1	1	2	2	2	3.9	29.842	233680							1342	1072	145
P82921	MRPS21	sp|P82921|RT21_HUMAN Small ribosomal subunit protein bS21m OS=Homo sapiens OX=9606 GN=MRPS21 PE=1 SV=3	1	1	1	1	16.1	10.688	924980		185470			143450		1343
P82930	MRPS34	sp|P82930|RT34_HUMAN Small ribosomal subunit protein mS34 OS=Homo sapiens OX=9606 GN=MRPS34 PE=1 SV=2	1	2	2	2	7.3	25.65	586060		93330	78740		95525	84827	1344
P82932	MRPS6	sp|P82932|RT06_HUMAN Small ribosomal subunit protein bS6m OS=Homo sapiens OX=9606 GN=MRPS6 PE=1 SV=3	1	2	2	2	12.8	14.226	718700							1345
P82933	MRPS9	sp|P82933|RT09_HUMAN Small ribosomal subunit protein uS9m OS=Homo sapiens OX=9606 GN=MRPS9 PE=1 SV=2	1	3	3	3	8.1	45.834	506820			33250	58462	62675	57959	1346	1073	287
P82979	SARNP	sp|P82979|SARNP_HUMAN SAP domain-containing ribonucleoprotein OS=Homo sapiens OX=9606 GN=SARNP PE=1 SV=3	1	7	7	6	26.7	23.671	939250	91091	111450	83273	100160	117520	88824	1347	1074;1075;1076	10;12;199
P83731	RPL24	sp|P83731|RL24_HUMAN Large ribosomal subunit protein eL24 OS=Homo sapiens OX=9606 GN=RPL24 PE=1 SV=1	1	3	3	3	19.7	17.779	3485300	417940	335710	345690	344430	357270	318510	1348	1077	93
Q969Q0;P83881	RPL36AL; RPL36A	sp|Q969Q0|RL36L_HUMAN Ribosomal protein eL42-like OS=Homo sapiens OX=9606 GN=RPL36AL PE=1 SV=3;sp|P83881|RL36A_HUMAN Large ribosomal subunit protein eL42 OS=Homo sapiens OX=9606 GN=RPL36A PE=1 SV=2	2	2	2	2	16	12.469	501370	99679	48008	32056	85085	60743	50983	1349
P84085	ARF5	sp|P84085|ARF5_HUMAN ADP-ribosylation factor 5 OS=Homo sapiens OX=9606 GN=ARF5 PE=1 SV=2	1	4	2	2	23.9	20.529	347810	78100		38639	37865	36518	35924	1350
P84090	ERH	sp|P84090|ERH_HUMAN Enhancer of rudimentary homolog OS=Homo sapiens OX=9606 GN=ERH PE=1 SV=1	1	6	6	6	57.7	12.259	4591900	318130	346870	469730	525620	633360	556700	1351	1078;1079;1080	12;41;90
P84098	RPL19	sp|P84098|RL19_HUMAN Large ribosomal subunit protein eL19 OS=Homo sapiens OX=9606 GN=RPL19 PE=1 SV=1	1	5	5	4	28.1	23.466	6721800	433700	467460	444000	477530	367540	358190	1352	1081	186
P84103	SRSF3	sp|P84103|SRSF3_HUMAN Serine/arginine-rich splicing factor 3 OS=Homo sapiens OX=9606 GN=SRSF3 PE=1 SV=1	1	3	3	2	21.3	19.329	5420300	656790	536470	374340	719070	649560	706060	1353
P84243;Q6NXT2	H3-3A	sp|P84243|H33_HUMAN Histone H3.3 OS=Homo sapiens OX=9606 GN=H3-3A PE=1 SV=2	2	10	10	4	60.3	15.328	54038000	11118000	5427800	3218500	7141200	15027000	7415000	1354	1082;1083;1084;1085;1086;1087;1088	10;15;19;24;28;37;80
P85037	FOXK1	sp|P85037|FOXK1_HUMAN Forkhead box protein K1 OS=Homo sapiens OX=9606 GN=FOXK1 PE=1 SV=1	1	1	1	1	1.2	75.456	1655500							1355
P98160	HSPG2	sp|P98160|PGBM_HUMAN Basement membrane-specific heparan sulfate proteoglycan core protein OS=Homo sapiens OX=9606 GN=HSPG2 PE=1 SV=4	1	5	5	5	1.5	468.83	2527000	404650	488900	421280	367770	419190	394790	1356
P98175	RBM10	sp|P98175|RBM10_HUMAN RNA-binding protein 10 OS=Homo sapiens OX=9606 GN=RBM10 PE=1 SV=3	1	2	2	2	2.7	103.53	1066800	81566	167190	157020	99902	126640	121350	1357
P98179	RBM3	sp|P98179|RBM3_HUMAN RNA-binding protein 3 OS=Homo sapiens OX=9606 GN=RBM3 PE=1 SV=1	1	2	2	2	31.8	17.17	199080							1358
Q00059	TFAM	sp|Q00059|TFAM_HUMAN Transcription factor A, mitochondrial OS=Homo sapiens OX=9606 GN=TFAM PE=1 SV=1	1	2	2	2	8.5	29.096	1331300	119980	177020	201400	226890	244390	266990	1360
Q00325	SLC25A3	sp|Q00325|S25A3_HUMAN Solute carrier family 25 member 3 OS=Homo sapiens OX=9606 GN=SLC25A3 PE=1 SV=2	1	7	7	7	22.4	40.094	17762000	1291100	1322300	1714300	1992600	2025400	2486700	1361	1089	295
Q00341	HDLBP	sp|Q00341|VIGLN_HUMAN Vigilin OS=Homo sapiens OX=9606 GN=HDLBP PE=1 SV=3	1	7	7	7	7.3	141.44	4568300	2207100	855910	967210	945380	1246300	985400	1362
Q00535	CDK5	sp|Q00535|CDK5_HUMAN Cyclin-dependent kinase 5 OS=Homo sapiens OX=9606 GN=CDK5 PE=1 SV=3	1	4	3	3	13.4	33.304	253670							1363	1090;1091	9;56
Q00577	PURA	sp|Q00577|PURA_HUMAN Transcriptional activator protein Pur-alpha OS=Homo sapiens OX=9606 GN=PURA PE=1 SV=2	1	2	2	2	6.8	34.91	287190							1364	1092	273
Q00610;P53675	CLTC	sp|Q00610|CLH1_HUMAN Clathrin heavy chain 1 OS=Homo sapiens OX=9606 GN=CLTC PE=1 SV=5	2	33	33	33	21.3	191.61	18099000	529720	504470	585180	481570	507330	451910	1365	1093;1094;1095;1096	367;637;1501;1516
Q00688	FKBP3	sp|Q00688|FKBP3_HUMAN Peptidyl-prolyl cis-trans isomerase FKBP3 OS=Homo sapiens OX=9606 GN=FKBP3 PE=1 SV=1	1	3	3	3	16.5	25.177	395460	44071	28717	38736		30291	39267	1366
Q00765	REEP5	sp|Q00765|REEP5_HUMAN Receptor expression-enhancing protein 5 OS=Homo sapiens OX=9606 GN=REEP5 PE=1 SV=3	1	2	2	2	12.7	21.493	419270							1367	1097	16
Q00796	SORD	sp|Q00796|DHSO_HUMAN Sorbitol dehydrogenase OS=Homo sapiens OX=9606 GN=SORD PE=1 SV=4	1	2	2	2	5.3	38.324	471210		118480	68362				1368
Q00839	HNRNPU	sp|Q00839|HNRPU_HUMAN Heterogeneous nuclear ribonucleoprotein U OS=Homo sapiens OX=9606 GN=HNRNPU PE=1 SV=6	1	24	24	23	29.9	90.583	24111000	1440600	1101200	1283100	1364700	1331800	1332800	1369	1098;1099;1100;1101;1102;1103;1104	9;265;516;565;635;664;670
Q00973	B4GALNT1	sp|Q00973|B4GN1_HUMAN Beta-1,4 N-acetylgalactosaminyltransferase 1 OS=Homo sapiens OX=9606 GN=B4GALNT1 PE=1 SV=2	1	2	2	2	4.1	58.882	351280		54244			53597	65987	1370
Q01081;Q8WU68	U2AF1	sp|Q01081|U2AF1_HUMAN Splicing factor U2AF 35 kDa subunit OS=Homo sapiens OX=9606 GN=U2AF1 PE=1 SV=3	2	3	3	3	16.2	27.872	335120		33876	41582		39271	40222	1371
Q01082	SPTBN1	sp|Q01082|SPTB2_HUMAN Spectrin beta chain, non-erythrocytic 1 OS=Homo sapiens OX=9606 GN=SPTBN1 PE=1 SV=2	1	16	16	15	9.5	274.61	8573300	439950	657800	734550	601280	609510	604400	1372	1105	497
Q01085	TIAL1	sp|Q01085|TIAR_HUMAN Nucleolysin TIAR OS=Homo sapiens OX=9606 GN=TIAL1 PE=1 SV=1	1	3	1	1	8	41.59	611070							1373
Q9BRL6;Q01130	SRSF8; SRSF2	sp|Q9BRL6|SRSF8_HUMAN Serine/arginine-rich splicing factor 8 OS=Homo sapiens OX=9606 GN=SRSF8 PE=1 SV=1;sp|Q01130|SRSF2_HUMAN Serine/arginine-rich splicing factor 2 OS=Homo sapiens OX=9606 GN=SRSF2 PE=1 SV=4	2	2	2	2	5	32.287	175220							1374	1106	36
Q01196	RUNX1	sp|Q01196|RUNX1_HUMAN Runt-related transcription factor 1 OS=Homo sapiens OX=9606 GN=RUNX1 PE=1 SV=3	1	3	3	3	10.8	48.736	6771.4							1375	1107;1108	24;43
Q01518	CAP1	sp|Q01518|CAP1_HUMAN Adenylyl cyclase-associated protein 1 OS=Homo sapiens OX=9606 GN=CAP1 PE=1 SV=5	1	12	12	12	30.1	51.901	7726400	1117900	1234800	1015600	558120	695070	522900	1376	1109;1110;1111	81;327;376
Q01581	HMGCS1	sp|Q01581|HMCS1_HUMAN Hydroxymethylglutaryl-CoA synthase, cytoplasmic OS=Homo sapiens OX=9606 GN=HMGCS1 PE=1 SV=2	1	1	1	1	2.5	57.293	116450							1377
Q01650;Q92536;Q9UM01	SLC7A5	sp|Q01650|LAT1_HUMAN Large neutral amino acids transporter small subunit 1 OS=Homo sapiens OX=9606 GN=SLC7A5 PE=1 SV=2	3	4	4	4	10.8	55.01	2850900	321070	329520	297230	348510	353610	357470	1378	1112	19
Q01804	OTUD4	sp|Q01804|OTUD4_HUMAN OTU domain-containing protein 4 OS=Homo sapiens OX=9606 GN=OTUD4 PE=1 SV=4	1	1	1	1	1.4	124.04	85317							1379
Q01813	PFKP	sp|Q01813|PFKAP_HUMAN ATP-dependent 6-phosphofructokinase, platelet type OS=Homo sapiens OX=9606 GN=PFKP PE=1 SV=2	1	12	12	10	16.3	85.595	1609700	137500	154010	129950	84311	110760	112660	1380	1113	156
Q01844	EWSR1	sp|Q01844|EWS_HUMAN RNA-binding protein EWS OS=Homo sapiens OX=9606 GN=EWSR1 PE=1 SV=1	1	3	3	3	5.5	68.477	1670500	69458	94827	182250	100650	90878	116230	1381
Q02078	MEF2A	sp|Q02078|MEF2A_HUMAN Myocyte-specific enhancer factor 2A OS=Homo sapiens OX=9606 GN=MEF2A PE=1 SV=1	1	2	1	1	5.5	54.811	0							1382	1114	249
Q02127	DHODH	sp|Q02127|PYRD_HUMAN Dihydroorotate dehydrogenase (quinone), mitochondrial OS=Homo sapiens OX=9606 GN=DHODH PE=1 SV=3	1	1	1	1	3.5	42.867	274870							1383
Q02218;Q9ULD0	OGDH	sp|Q02218|ODO1_HUMAN 2-oxoglutarate dehydrogenase complex component E1 OS=Homo sapiens OX=9606 GN=OGDH PE=1 SV=3	2	9	9	9	8.9	115.93	7355100	603380	725200	592070	792800	754350	740680	1384	1115	970
Q02241	KIF23	sp|Q02241|KIF23_HUMAN Kinesin-like protein KIF23 OS=Homo sapiens OX=9606 GN=KIF23 PE=1 SV=3	1	4	4	4	5.2	110.06	1411400	72904	135840	129420	78353	141340	96517	1385
Q02447	SP3	sp|Q02447|SP3_HUMAN Transcription factor Sp3 OS=Homo sapiens OX=9606 GN=SP3 PE=1 SV=3	1	1	1	1	2.2	81.924	0							1386	1116	593
Q02543	RPL18A	sp|Q02543|RL18A_HUMAN Large ribosomal subunit protein eL20 OS=Homo sapiens OX=9606 GN=RPL18A PE=1 SV=2	1	9	9	9	44.9	20.762	7452900	629710	483520	520920	571250	506610	532560	1387	1117;1118	41;149
Q02790	FKBP4	sp|Q02790|FKBP4_HUMAN Peptidyl-prolyl cis-trans isomerase FKBP4 OS=Homo sapiens OX=9606 GN=FKBP4 PE=1 SV=3	1	3	3	3	8.1	51.804	2262700	491980	671450	422220	192250	174080	227910	1388
Q02809	PLOD1	sp|Q02809|PLOD1_HUMAN Procollagen-lysine,2-oxoglutarate 5-dioxygenase 1 OS=Homo sapiens OX=9606 GN=PLOD1 PE=1 SV=2	1	7	7	7	12.4	83.549	1384700	186880	128250	152340	162130	179190	149700	1389
Q02818	NUCB1	sp|Q02818|NUCB1_HUMAN Nucleobindin-1 OS=Homo sapiens OX=9606 GN=NUCB1 PE=1 SV=4	1	2	2	2	5.9	53.879	0							1390	1119;1120	71;177
Q02878	RPL6	sp|Q02878|RL6_HUMAN Large ribosomal subunit protein eL6 OS=Homo sapiens OX=9606 GN=RPL6 PE=1 SV=3	1	14	14	12	41.3	32.728	14021000	681340	576910	533710	651840	647330	606180	1391	1121;1122;1123;1124	5;192;207;210
Q02880	TOP2B	sp|Q02880|TOP2B_HUMAN DNA topoisomerase 2-beta OS=Homo sapiens OX=9606 GN=TOP2B PE=1 SV=3	1	5	4	4	3.3	183.26	1793100	139760	203370	228160	225850	284630	201430	1392
Q02952	AKAP12	sp|Q02952|AKA12_HUMAN A-kinase anchor protein 12 OS=Homo sapiens OX=9606 GN=AKAP12 PE=1 SV=4	1	4	4	4	3.1	191.48	336700		50848	48315				1393
Q02978	SLC25A11	sp|Q02978|M2OM_HUMAN Mitochondrial 2-oxoglutarate/malate carrier protein OS=Homo sapiens OX=9606 GN=SLC25A11 PE=1 SV=3	1	6	6	6	23.2	34.061	3682400	349540	370780	383590	707460	507370	632960	1394
Q03001	DST	sp|Q03001|DYST_HUMAN Dystonin OS=Homo sapiens OX=9606 GN=DST PE=1 SV=4	1	5	5	5	0.7	860.65	311010		73454	59068				1395
Q03111	MLLT1	sp|Q03111|ENL_HUMAN Protein ENL OS=Homo sapiens OX=9606 GN=MLLT1 PE=1 SV=2	1	1	1	1	2.5	62.055	0							1396	1125;1126	327;328
Q03135	CAV1	sp|Q03135|CAV1_HUMAN Caveolin-1 OS=Homo sapiens OX=9606 GN=CAV1 PE=1 SV=4	1	3	3	2	14.6	20.471	508640							1397
Q03154	ACY1	sp|Q03154|ACY1_HUMAN Aminoacylase-1 OS=Homo sapiens OX=9606 GN=ACY1 PE=1 SV=1	1	1	1	1	2.7	45.884	130550							1398
Q03164	KMT2A	sp|Q03164|KMT2A_HUMAN Histone-lysine N-methyltransferase 2A OS=Homo sapiens OX=9606 GN=KMT2A PE=1 SV=5	1	4	4	4	0.9	431.76	1682800							1399	1127;1128	269;928
Q03188	CENPC	sp|Q03188|CENPC_HUMAN Centromere protein C OS=Homo sapiens OX=9606 GN=CENPC PE=1 SV=2	1	1	1	1	1.2	106.83	108390							1400
Q03252	LMNB2	sp|Q03252|LMNB2_HUMAN Lamin-B2 OS=Homo sapiens OX=9606 GN=LMNB2 PE=1 SV=4	1	11	8	8	18.7	69.948	1676900	98794	95806	93660	100980	111460	128390	1401	543;1129;1130	290;298;403
Q03518	TAP1	sp|Q03518|TAP1_HUMAN Antigen peptide transporter 1 OS=Homo sapiens OX=9606 GN=TAP1 PE=1 SV=3	1	5	5	5	9.9	80.964	705430		104860	95529	52260	105580	91728	1402
Q03519	TAP2	sp|Q03519|TAP2_HUMAN Antigen peptide transporter 2 OS=Homo sapiens OX=9606 GN=TAP2 PE=1 SV=1	1	3	3	2	4.1	75.663	3294900	562600	514540	439500	575330	581780	539880	1403
Q03701	CEBPZ	sp|Q03701|CEBPZ_HUMAN CCAAT/enhancer-binding protein zeta OS=Homo sapiens OX=9606 GN=CEBPZ PE=1 SV=3	1	4	4	4	4.2	120.97	2473200			439860	532630		498660	1404	1131	695
Q04206	RELA	sp|Q04206|TF65_HUMAN Transcription factor p65 OS=Homo sapiens OX=9606 GN=RELA PE=1 SV=2	1	1	1	1	2.5	60.218	559090							1405
Q04446	GBE1	sp|Q04446|GLGB_HUMAN 1,4-alpha-glucan-branching enzyme OS=Homo sapiens OX=9606 GN=GBE1 PE=1 SV=3	1	4	4	4	6.8	80.473	211920							1406
Q04721	NOTCH2	sp|Q04721|NOTC2_HUMAN Neurogenic locus notch homolog protein 2 OS=Homo sapiens OX=9606 GN=NOTCH2 PE=1 SV=3	1	1	1	1	0.4	265.4	45449							1407
Q04726;Q04727;Q04724;Q04725	TLE3; TLE4	sp|Q04726|TLE3_HUMAN Transducin-like enhancer protein 3 OS=Homo sapiens OX=9606 GN=TLE3 PE=1 SV=2;sp|Q04727|TLE4_HUMAN Transducin-like enhancer protein 4 OS=Homo sapiens OX=9606 GN=TLE4 PE=1 SV=3;sp|Q04724|TLE1_HUMAN Transducin-like enhancer protein 1 OS=H	4	1	1	1	1.4	83.416	934040							1408
Q04760	GLO1	sp|Q04760|LGUL_HUMAN Lactoylglutathione lyase OS=Homo sapiens OX=9606 GN=GLO1 PE=1 SV=4	1	2	2	2	9.2	20.777	467620		73430	95750		72659	55252	1409
Q04837	SSBP1	sp|Q04837|SSBP_HUMAN Single-stranded DNA-binding protein, mitochondrial OS=Homo sapiens OX=9606 GN=SSBP1 PE=1 SV=1	1	2	2	2	15.5	17.259	2044700	178240	196740	213570	461090	206230	302100	1410
Q04917	YWHAH	sp|Q04917|1433F_HUMAN 14-3-3 protein eta OS=Homo sapiens OX=9606 GN=YWHAH PE=1 SV=4	1	4	1	1	15.4	28.218	80226							1411	669	50
Q04941	PLP2	sp|Q04941|PLP2_HUMAN Proteolipid protein 2 OS=Homo sapiens OX=9606 GN=PLP2 PE=1 SV=1	1	1	1	1	8.6	16.691	2351900							1412
Q05048	CSTF1	sp|Q05048|CSTF1_HUMAN Cleavage stimulation factor subunit 1 OS=Homo sapiens OX=9606 GN=CSTF1 PE=1 SV=1	1	3	3	3	8.4	48.357	777770		165080	124920				1413
Q05193	DNM1	sp|Q05193|DYN1_HUMAN Dynamin-1 OS=Homo sapiens OX=9606 GN=DNM1 PE=1 SV=2	1	2	1	1	2.7	97.407	124990							1414
Q05209	PTPN12	sp|Q05209|PTN12_HUMAN Tyrosine-protein phosphatase non-receptor type 12 OS=Homo sapiens OX=9606 GN=PTPN12 PE=1 SV=3	1	3	3	3	6.8	88.105	223800							1415
Q05519	SRSF11	sp|Q05519|SRS11_HUMAN Serine/arginine-rich splicing factor 11 OS=Homo sapiens OX=9606 GN=SRSF11 PE=1 SV=1	1	2	2	2	5.6	53.542	90775							1416	1132	459
Q05639	EEF1A2	sp|Q05639|EF1A2_HUMAN Elongation factor 1-alpha 2 OS=Homo sapiens OX=9606 GN=EEF1A2 PE=1 SV=1	1	10	1	1	24.8	50.47	84268		7128.2	13927		17945		1417	1056;1058	44;255
Q05655	PRKCD	sp|Q05655|KPCD_HUMAN Protein kinase C delta type OS=Homo sapiens OX=9606 GN=PRKCD PE=1 SV=2	1	3	3	3	5	77.504	930340		175130	171850	87532	102090	118750	1418
Q05682	CALD1	sp|Q05682|CALD1_HUMAN Caldesmon OS=Homo sapiens OX=9606 GN=CALD1 PE=1 SV=3	1	5	5	5	9.3	93.23	1737300	91125	134370	155120	138110	152650	128990	1419
Q06124	PTPN11	sp|Q06124|PTN11_HUMAN Tyrosine-protein phosphatase non-receptor type 11 OS=Homo sapiens OX=9606 GN=PTPN11 PE=1 SV=3	1	2	2	2	2.5	68.01	1473000	209350	310390	238090	170220	157280	162820	1420
Q06136	KDSR	sp|Q06136|KDSR_HUMAN 3-ketodihydrosphingosine reductase OS=Homo sapiens OX=9606 GN=KDSR PE=1 SV=1	1	1	1	1	4.2	36.187	115490							1421
Q06203	PPAT	sp|Q06203|PUR1_HUMAN Amidophosphoribosyltransferase OS=Homo sapiens OX=9606 GN=PPAT PE=1 SV=1	1	1	1	1	1.9	57.398	0							1422	1133	372
Q06210	GFPT1	sp|Q06210|GFPT1_HUMAN Glutamine--fructose-6-phosphate aminotransferase [isomerizing] 1 OS=Homo sapiens OX=9606 GN=GFPT1 PE=1 SV=3	1	1	1	1	1.7	78.806	265450							1423
Q06265	EXOSC9	sp|Q06265|EXOS9_HUMAN Exosome complex component RRP45 OS=Homo sapiens OX=9606 GN=EXOSC9 PE=1 SV=3	1	1	1	1	3.4	48.948	0							1424	1134	281
Q06323	PSME1	sp|Q06323|PSME1_HUMAN Proteasome activator complex subunit 1 OS=Homo sapiens OX=9606 GN=PSME1 PE=1 SV=1	1	3	3	3	11.6	28.723	5917200	1080900	1038600	1006500	643110	693270	612870	1425
Q06587	RING1	sp|Q06587|RING1_HUMAN E3 ubiquitin-protein ligase RING1 OS=Homo sapiens OX=9606 GN=RING1 PE=1 SV=2	1	3	3	2	9.1	42.429	1376100		93867	122780	111960	118550	117240	1426
Q06830	PRDX1	sp|Q06830|PRDX1_HUMAN Peroxiredoxin-1 OS=Homo sapiens OX=9606 GN=PRDX1 PE=1 SV=1	1	11	11	9	67.8	22.11	37755000	7748200	5603200	5710100	5215800	4904800	4584600	1427	1135;1136	7;27
Q07020	RPL18	sp|Q07020|RL18_HUMAN Large ribosomal subunit protein eL18 OS=Homo sapiens OX=9606 GN=RPL18 PE=1 SV=2	1	8	8	8	42.6	21.634	63771000	5517100	5263800	4454800	4711600	4850500	4311800	1428	1137	49
Q07021	C1QBP	sp|Q07021|C1QBP_HUMAN Complement component 1 Q subcomponent-binding protein, mitochondrial OS=Homo sapiens OX=9606 GN=C1QBP PE=1 SV=1	1	5	5	5	28	31.362	672560	183910		47163		91101	99587	1429	1138	91
Q07065	CKAP4	sp|Q07065|CKAP4_HUMAN Cytoskeleton-associated protein 4 OS=Homo sapiens OX=9606 GN=CKAP4 PE=1 SV=2	1	15	15	14	36.9	66.022	7861400	442490	583140	555390	735990	789960	820670	1430	1139	223
Q07157	TJP1	sp|Q07157|ZO1_HUMAN Tight junction protein ZO-1 OS=Homo sapiens OX=9606 GN=TJP1 PE=1 SV=3	1	3	3	3	1.4	195.46	626970		84198	106790			73870	1431
Q07666	KHDRBS1	sp|Q07666|KHDR1_HUMAN KH domain-containing, RNA-binding, signal transduction-associated protein 1 OS=Homo sapiens OX=9606 GN=KHDRBS1 PE=1 SV=1	1	3	3	3	8.4	48.227	1160500	98147	119060	111720	137630	130900	120030	1432	1140	424
Q07812	BAX	sp|Q07812|BAX_HUMAN Apoptosis regulator BAX OS=Homo sapiens OX=9606 GN=BAX PE=1 SV=1	1	1	1	1	6.8	21.184	275430							1433
Q07866;Q9H0B6	KLC1; KLC2	sp|Q07866|KLC1_HUMAN Kinesin light chain 1 OS=Homo sapiens OX=9606 GN=KLC1 PE=1 SV=2;sp|Q9H0B6|KLC2_HUMAN Kinesin light chain 2 OS=Homo sapiens OX=9606 GN=KLC2 PE=1 SV=1	2	2	2	2	4	65.309	663800		81227	133790	25164	38087	39537	1434
Q07954	LRP1	sp|Q07954|LRP1_HUMAN Prolow-density lipoprotein receptor-related protein 1 OS=Homo sapiens OX=9606 GN=LRP1 PE=1 SV=2	1	4	4	4	1	504.6	507040		85246	51375		51256	38690	1435
Q07955	SRSF1	sp|Q07955|SRSF1_HUMAN Serine/arginine-rich splicing factor 1 OS=Homo sapiens OX=9606 GN=SRSF1 PE=1 SV=2	1	6	6	6	25.8	27.744	5525500	624210	438640	480460	878730	814130	1009700	1436	1141	179
Q07960	ARHGAP1	sp|Q07960|RHG01_HUMAN Rho GTPase-activating protein 1 OS=Homo sapiens OX=9606 GN=ARHGAP1 PE=1 SV=1	1	2	2	2	5.2	50.435	394370							1437
Q08211	DHX9	sp|Q08211|DHX9_HUMAN ATP-dependent RNA helicase A OS=Homo sapiens OX=9606 GN=DHX9 PE=1 SV=4	1	21	21	21	21.1	140.96	10031000	290510	256890	316540	341770	328300	301770	1438	1142	857
Q08257	CRYZ	sp|Q08257|QOR_HUMAN Quinone oxidoreductase OS=Homo sapiens OX=9606 GN=CRYZ PE=1 SV=1	1	7	7	7	25.5	35.206	960990	67755	58214	56419	73665	75223	72006	1439	1143	23
Q08378	GOLGA3	sp|Q08378|GOGA3_HUMAN Golgin subfamily A member 3 OS=Homo sapiens OX=9606 GN=GOLGA3 PE=1 SV=2	1	1	1	1	0.9	167.35	0							1440	1144	1120
Q08380	LGALS3BP	sp|Q08380|LG3BP_HUMAN Galectin-3-binding protein OS=Homo sapiens OX=9606 GN=LGALS3BP PE=1 SV=1	1	6	6	6	14.2	65.33	2867300	382390	258080	335250	346130	415070	390870	1441
Q08431	MFGE8	sp|Q08431|MFGM_HUMAN Lactadherin OS=Homo sapiens OX=9606 GN=MFGE8 PE=1 SV=3	1	2	2	2	6.7	43.104	234310		47262	53691		12322		1442
Q08495	DMTN	sp|Q08495|DEMA_HUMAN Dematin OS=Homo sapiens OX=9606 GN=DMTN PE=1 SV=3	1	1	1	1	3.2	45.514	77994							1443
Q08722	CD47	sp|Q08722|CD47_HUMAN Leukocyte surface antigen CD47 OS=Homo sapiens OX=9606 GN=CD47 PE=1 SV=1	1	1	1	1	3.4	35.213	1511600							1444
Q08752	PPID	sp|Q08752|PPID_HUMAN Peptidyl-prolyl cis-trans isomerase D OS=Homo sapiens OX=9606 GN=PPID PE=1 SV=3	1	1	1	1	2.4	40.763	152510							1445
Q08945	SSRP1	sp|Q08945|SSRP1_HUMAN FACT complex subunit SSRP1 OS=Homo sapiens OX=9606 GN=SSRP1 PE=1 SV=1	1	12	12	12	20.2	81.074	3048900	183840	198890	195560	196470	243220	201930	1446	1145	63
Q08AD1;Q9P0V9	CAMSAP2; SEPTIN10	sp|Q08AD1|CAMP2_HUMAN Calmodulin-regulated spectrin-associated protein 2 OS=Homo sapiens OX=9606 GN=CAMSAP2 PE=1 SV=3;sp|Q9P0V9|SEP10_HUMAN Septin-10 OS=Homo sapiens OX=9606 GN=SEPTIN10 PE=1 SV=2	2	2	2	2	1.5	168.09	32115							1447
Q08AF3	SLFN5	sp|Q08AF3|SLFN5_HUMAN Schlafen family member 5 OS=Homo sapiens OX=9606 GN=SLFN5 PE=1 SV=1	1	2	2	2	3.1	101.05	41386							1448
Q09028	RBBP4	sp|Q09028|RBBP4_HUMAN Histone-binding protein RBBP4 OS=Homo sapiens OX=9606 GN=RBBP4 PE=1 SV=3	1	6	6	2	15.5	47.655	14722000	1325100	1289200	1390600	1376900	1400600	1369700	1449	1146	4
Q09161	NCBP1	sp|Q09161|NCBP1_HUMAN Nuclear cap-binding protein subunit 1 OS=Homo sapiens OX=9606 GN=NCBP1 PE=1 SV=1	1	3	3	3	5.1	91.838	2267200							1450	1147;1148	574;698
Q09472	EP300	sp|Q09472|EP300_HUMAN Histone acetyltransferase p300 OS=Homo sapiens OX=9606 GN=EP300 PE=1 SV=2	1	12	9	7	4.6	264.16	0							1451	1149;1150;1151;1152;1153;1154;1155;1156;1157;1158;1159	14;1006;1542;1546;1549;1554;1555;1558;1590;1674;1760
Q09666	AHNAK	sp|Q09666|AHNK_HUMAN Neuroblast differentiation-associated protein AHNAK OS=Homo sapiens OX=9606 GN=AHNAK PE=1 SV=2	1	14	14	11	9.2	629.09	2829600	168780	242200	259800	162970	159620	143800	1452	1160	884
Q0VGL1	LAMTOR4	sp|Q0VGL1|LTOR4_HUMAN Ragulator complex protein LAMTOR4 OS=Homo sapiens OX=9606 GN=LAMTOR4 PE=1 SV=1	1	1	1	1	10.1	10.741	54785							1453
Q10471;Q8N4A0	GALNT2	sp|Q10471|GALT2_HUMAN Polypeptide N-acetylgalactosaminyltransferase 2 OS=Homo sapiens OX=9606 GN=GALNT2 PE=1 SV=1	2	8	8	8	15.8	64.732	2717100	145150	168030	167270	204140	214950	220890	1454
Q10472;Q8IUC8	GALNT1; GALNT13	sp|Q10472|GALT1_HUMAN Polypeptide N-acetylgalactosaminyltransferase 1 OS=Homo sapiens OX=9606 GN=GALNT1 PE=1 SV=1;sp|Q8IUC8|GLT13_HUMAN Polypeptide N-acetylgalactosaminyltransferase 13 OS=Homo sapiens OX=9606 GN=GALNT13 PE=1 SV=2	2	1	1	1	2.3	64.218	452010							1455
Q10570	CPSF1	sp|Q10570|CPSF1_HUMAN Cleavage and polyadenylation specificity factor subunit 1 OS=Homo sapiens OX=9606 GN=CPSF1 PE=1 SV=2	1	3	3	3	2.3	160.88	443000			95629		91447	88736	1456
Q10713	PMPCA	sp|Q10713|MPPA_HUMAN Mitochondrial-processing peptidase subunit alpha OS=Homo sapiens OX=9606 GN=PMPCA PE=1 SV=2	1	4	4	3	7.4	58.252	1283300	148030	225020	31160	241710	149890	231500	1457
Q11201	ST3GAL1	sp|Q11201|SIA4A_HUMAN CMP-N-acetylneuraminate-beta-galactosamide-alpha-2,3-sialyltransferase 1 OS=Homo sapiens OX=9606 GN=ST3GAL1 PE=1 SV=1	1	1	1	1	3.5	39.075	75962							1458
Q11206	ST3GAL4	sp|Q11206|SIA4C_HUMAN CMP-N-acetylneuraminate-beta-galactosamide-alpha-2,3-sialyltransferase 4 OS=Homo sapiens OX=9606 GN=ST3GAL4 PE=1 SV=1	1	1	1	1	3.6	38.045	1554100							1459
Q12765	SCRN1	sp|Q12765|SCRN1_HUMAN Secernin-1 OS=Homo sapiens OX=9606 GN=SCRN1 PE=1 SV=2	1	4	4	4	9.2	46.382	2205900	241820	373230	369330	137340	120540	104670	1460
Q12768	WASHC5	sp|Q12768|WASC5_HUMAN WASH complex subunit 5 OS=Homo sapiens OX=9606 GN=WASHC5 PE=1 SV=1	1	2	2	2	2	134.28	331840		61842	88743			25128	1461
Q12769	NUP160	sp|Q12769|NU160_HUMAN Nuclear pore complex protein Nup160 OS=Homo sapiens OX=9606 GN=NUP160 PE=1 SV=3	1	3	3	3	2.4	162.12	515530							1462
Q12788	TBL3	sp|Q12788|TBL3_HUMAN Transducin beta-like protein 3 OS=Homo sapiens OX=9606 GN=TBL3 PE=1 SV=2	1	3	3	3	4.2	89.034	1901300	184390	187130	146780	210350	188500	212110	1463
Q12789	GTF3C1	sp|Q12789|TF3C1_HUMAN General transcription factor 3C polypeptide 1 OS=Homo sapiens OX=9606 GN=GTF3C1 PE=1 SV=4	1	1	1	1	0.6	238.87	0							1464	1161	607
Q12792	TWF1	sp|Q12792|TWF1_HUMAN Twinfilin-1 OS=Homo sapiens OX=9606 GN=TWF1 PE=1 SV=3	1	4	4	3	11.4	40.282	2278300	315390	464630	260980	196750	161460	159900	1465
Q12797	ASPH	sp|Q12797|ASPH_HUMAN Aspartyl/asparaginyl beta-hydroxylase OS=Homo sapiens OX=9606 GN=ASPH PE=1 SV=3	1	7	7	7	8.7	85.862	5689800	435180	458960	389660	470730	455340	426170	1466
Q12846	STX4	sp|Q12846|STX4_HUMAN Syntaxin-4 OS=Homo sapiens OX=9606 GN=STX4 PE=1 SV=2	1	2	2	2	9.1	34.18	374320		41500	64070		69251		1467
Q12849	GRSF1	sp|Q12849|GRSF1_HUMAN G-rich sequence factor 1 OS=Homo sapiens OX=9606 GN=GRSF1 PE=1 SV=3	1	3	3	3	10.8	53.126	1341200			122620	176750	186260	183440	1468
Q12860	CNTN1	sp|Q12860|CNTN1_HUMAN Contactin-1 OS=Homo sapiens OX=9606 GN=CNTN1 PE=1 SV=1	1	1	1	1	1.9	113.32	22087							1469
Q12874	SF3A3	sp|Q12874|SF3A3_HUMAN Splicing factor 3A subunit 3 OS=Homo sapiens OX=9606 GN=SF3A3 PE=1 SV=1	1	4	4	4	6.4	58.848	1432900		213390	247400		139830	447020	1470	1162	303
Q12882	DPYD	sp|Q12882|DPYD_HUMAN Dihydropyrimidine dehydrogenase [NADP(+)] OS=Homo sapiens OX=9606 GN=DPYD PE=1 SV=2	1	4	4	4	4.7	111.4	499980							1471	1163	384
Q12888	TP53BP1	sp|Q12888|TP53B_HUMAN TP53-binding protein 1 OS=Homo sapiens OX=9606 GN=TP53BP1 PE=1 SV=2	1	4	4	4	3	213.57	1057300		180310	168070		152240	152660	1472
Q12904	AIMP1	sp|Q12904|AIMP1_HUMAN Aminoacyl tRNA synthase complex-interacting multifunctional protein 1 OS=Homo sapiens OX=9606 GN=AIMP1 PE=1 SV=2	1	1	1	1	5.8	34.352	141520							1473
Q12905	ILF2	sp|Q12905|ILF2_HUMAN Interleukin enhancer-binding factor 2 OS=Homo sapiens OX=9606 GN=ILF2 PE=1 SV=2	1	8	8	8	20.8	43.062	3163000	746610	429100	369650	439650	519180	431210	1474
Q12906	ILF3	sp|Q12906|ILF3_HUMAN Interleukin enhancer-binding factor 3 OS=Homo sapiens OX=9606 GN=ILF3 PE=1 SV=3	1	17	17	14	22.9	95.337	6255400	251730	258740	226870	279270	294740	288040	1475	1164;1165;1166	342;540;553
Q12907	LMAN2	sp|Q12907|LMAN2_HUMAN Vesicular integral-membrane protein VIP36 OS=Homo sapiens OX=9606 GN=LMAN2 PE=1 SV=1	1	4	4	4	12.9	40.228	861410	47082	54052	68155	67180	64426	73713	1476
Q12913	PTPRJ	sp|Q12913|PTPRJ_HUMAN Receptor-type tyrosine-protein phosphatase eta OS=Homo sapiens OX=9606 GN=PTPRJ PE=1 SV=3	1	1	1	1	1	145.94	440290							1477
Q12931	TRAP1	sp|Q12931|TRAP1_HUMAN Heat shock protein 75 kDa, mitochondrial OS=Homo sapiens OX=9606 GN=TRAP1 PE=1 SV=3	1	11	11	11	21.6	80.109	3690000	570050	433790	334210	646980	599560	660180	1478
Q12972	PPP1R8	sp|Q12972|PP1R8_HUMAN Nuclear inhibitor of protein phosphatase 1 OS=Homo sapiens OX=9606 GN=PPP1R8 PE=1 SV=2	1	1	1	1	2.6	38.478	41662							1479
Q12979	ABR	sp|Q12979|ABR_HUMAN Active breakpoint cluster region-related protein OS=Homo sapiens OX=9606 GN=ABR PE=1 SV=2	1	1	1	1	1.3	97.597	109160							1480
Q13011	ECH1	sp|Q13011|ECH1_HUMAN Delta(3,5)-Delta(2,4)-dienoyl-CoA isomerase, mitochondrial OS=Homo sapiens OX=9606 GN=ECH1 PE=1 SV=2	1	8	8	8	25.3	35.816	3868800	224890	245750	216690	337630	312450	289130	1481	1167	77
Q13033;Q9NRL3	STRN3; STRN4	sp|Q13033|STRN3_HUMAN Striatin-3 OS=Homo sapiens OX=9606 GN=STRN3 PE=1 SV=3;sp|Q9NRL3|STRN4_HUMAN Striatin-4 OS=Homo sapiens OX=9606 GN=STRN4 PE=1 SV=2	2	2	2	2	2.9	87.208	3826300	623940	914520	743460	508400	491780	510390	1482
Q13049	TRIM32	sp|Q13049|TRI32_HUMAN E3 ubiquitin-protein ligase TRIM32 OS=Homo sapiens OX=9606 GN=TRIM32 PE=1 SV=2	1	1	1	1	1.7	71.988	70275							1483
Q13084	MRPL28	sp|Q13084|RM28_HUMAN Large ribosomal subunit protein bL28m OS=Homo sapiens OX=9606 GN=MRPL28 PE=1 SV=4	1	1	1	1	5.1	30.156	280840							1484
Q13098	GPS1	sp|Q13098|CSN1_HUMAN COP9 signalosome complex subunit 1 OS=Homo sapiens OX=9606 GN=GPS1 PE=1 SV=4	1	3	3	3	5.5	55.536	405300							1485
Q13112	CHAF1B	sp|Q13112|CAF1B_HUMAN Chromatin assembly factor 1 subunit B OS=Homo sapiens OX=9606 GN=CHAF1B PE=1 SV=1	1	1	1	1	2.7	61.492	74666							1486
Q13123	IK	sp|Q13123|RED_HUMAN Protein Red OS=Homo sapiens OX=9606 GN=IK PE=1 SV=3	1	1	1	1	2.7	65.601	0							1487	1168	137
Q13126	MTAP	sp|Q13126|MTAP_HUMAN S-methyl-5-thioadenosine phosphorylase OS=Homo sapiens OX=9606 GN=MTAP PE=1 SV=2	1	2	2	2	12.7	31.236	762530	25008	113820	110290	34257	26550	46786	1488
Q13129	RLF	sp|Q13129|RLF_HUMAN Zinc finger protein Rlf OS=Homo sapiens OX=9606 GN=RLF PE=1 SV=2	1	2	2	2	1.1	217.95	57544							1489
Q13131;P54646	PRKAA1; PRKAA2	sp|Q13131|AAPK1_HUMAN 5-AMP-activated protein kinase catalytic subunit alpha-1 OS=Homo sapiens OX=9606 GN=PRKAA1 PE=1 SV=4;sp|P54646|AAPK2_HUMAN 5-AMP-activated protein kinase catalytic subunit alpha-2 OS=Homo sapiens OX=9606 GN=PRKAA2 PE=1 SV=2	2	2	2	2	4.3	64.009	3187100	632860	296340	435160	363010	305780	265470	1490
Q13148	TARDBP	sp|Q13148|TADBP_HUMAN TAR DNA-binding protein 43 OS=Homo sapiens OX=9606 GN=TARDBP PE=1 SV=1	1	4	4	4	12.6	44.739	2108400	139750	147540	282900	227500	283800	286090	1491	1169	95
Q13151	HNRNPA0	sp|Q13151|ROA0_HUMAN Heterogeneous nuclear ribonucleoprotein A0 OS=Homo sapiens OX=9606 GN=HNRNPA0 PE=1 SV=1	1	5	5	5	22.3	30.84	2353400	240410	205350	290890	407540	332630	270570	1492	1170;1171	133;159
Q13155	AIMP2	sp|Q13155|AIMP2_HUMAN Aminoacyl tRNA synthase complex-interacting multifunctional protein 2 OS=Homo sapiens OX=9606 GN=AIMP2 PE=1 SV=2	1	4	4	4	16.9	35.348	981690	106680	141450			132890	121400	1493	1172	252
Q13162	PRDX4	sp|Q13162|PRDX4_HUMAN Peroxiredoxin-4 OS=Homo sapiens OX=9606 GN=PRDX4 PE=1 SV=1	1	4	3	3	16.2	30.54	684720	52437	39519	78701	67820	78862	67974	1494
Q13177	PAK2	sp|Q13177|PAK2_HUMAN Serine/threonine-protein kinase PAK 2 OS=Homo sapiens OX=9606 GN=PAK2 PE=1 SV=3	1	1	1	1	2.5	58.042	0							1495	1173	62
Q13185	CBX3	sp|Q13185|CBX3_HUMAN Chromobox protein homolog 3 OS=Homo sapiens OX=9606 GN=CBX3 PE=1 SV=4	1	3	3	3	20.8	20.811	367440			36532		38145	97926	1496	1174	103
Q13190	STX5	sp|Q13190|STX5_HUMAN Syntaxin-5 OS=Homo sapiens OX=9606 GN=STX5 PE=1 SV=2	1	1	1	1	5.1	39.672	19166							1497
Q13200	PSMD2	sp|Q13200|PSMD2_HUMAN 26S proteasome non-ATPase regulatory subunit 2 OS=Homo sapiens OX=9606 GN=PSMD2 PE=1 SV=3	1	12	12	11	17	100.2	6969000	670260	678360	661440	528570	587490	564780	1498	1175	551
Q13217	DNAJC3	sp|Q13217|DNJC3_HUMAN DnaJ homolog subfamily C member 3 OS=Homo sapiens OX=9606 GN=DNAJC3 PE=1 SV=1	1	1	1	1	2.2	57.579	1881000							1499
Q13232	NME3	sp|Q13232|NDK3_HUMAN Nucleoside diphosphate kinase 3 OS=Homo sapiens OX=9606 GN=NME3 PE=1 SV=2	1	1	1	1	7.1	19.015	1055500		140680	118700	101640	126180	114310	1500
Q13242	SRSF9	sp|Q13242|SRSF9_HUMAN Serine/arginine-rich splicing factor 9 OS=Homo sapiens OX=9606 GN=SRSF9 PE=1 SV=1	1	2	2	2	9.5	25.542	1683300	174690	176840	184560	260450	264040	252850	1501
Q13247;Q08170	SRSF6; SRSF4	sp|Q13247|SRSF6_HUMAN Serine/arginine-rich splicing factor 6 OS=Homo sapiens OX=9606 GN=SRSF6 PE=1 SV=2;sp|Q08170|SRSF4_HUMAN Serine/arginine-rich splicing factor 4 OS=Homo sapiens OX=9606 GN=SRSF4 PE=1 SV=2	2	6	6	5	18	39.586	7767800	1288800	848180	734430	1160500	1129100	1295800	1502	1176	165
Q13263	TRIM28	sp|Q13263|TIF1B_HUMAN Transcription intermediary factor 1-beta OS=Homo sapiens OX=9606 GN=TRIM28 PE=1 SV=5	1	12	12	12	17	88.549	4395900	647580	613780	696770	542800	492890	600390	1503	1177;1178;1179	31;266;377
Q13283	G3BP1	sp|Q13283|G3BP1_HUMAN Ras GTPase-activating protein-binding protein 1 OS=Homo sapiens OX=9606 GN=G3BP1 PE=1 SV=1	1	8	8	7	20.2	52.164	9275400	1557400	2209700	2041700	1163000	1130400	1163100	1504	1180	76
Q13310	PABPC4	sp|Q13310|PABP4_HUMAN Polyadenylate-binding protein 4 OS=Homo sapiens OX=9606 GN=PABPC4 PE=1 SV=1	1	6	3	3	12.1	70.782	529570			61100		55053		1505
Q13330	MTA1	sp|Q13330|MTA1_HUMAN Metastasis-associated protein MTA1 OS=Homo sapiens OX=9606 GN=MTA1 PE=1 SV=2	1	1	1	1	1.7	80.785	48188							1506
Q13347	EIF3I	sp|Q13347|EIF3I_HUMAN Eukaryotic translation initiation factor 3 subunit I OS=Homo sapiens OX=9606 GN=EIF3I PE=1 SV=1	1	4	4	4	15.4	36.501	1714600	269090	245460	242280	145200	151040	126950	1507
Q13356	PPIL2	sp|Q13356|PPIL2_HUMAN RING-type E3 ubiquitin-protein ligase PPIL2 OS=Homo sapiens OX=9606 GN=PPIL2 PE=1 SV=1	1	3	3	3	7.3	58.823	113080		22185	22434				1508	1181	482
Q14738;Q13362	PPP2R5D	sp|Q14738|2A5D_HUMAN Serine/threonine-protein phosphatase 2A 56 kDa regulatory subunit delta isoform OS=Homo sapiens OX=9606 GN=PPP2R5D PE=1 SV=1;sp|Q13362|2A5G_HUMAN Serine/threonine-protein phosphatase 2A 56 kDa regulatory subunit gamma isoform OS=Homo s	2	1	1	1	1.8	69.991	436710							1509
Q13395	TARBP1	sp|Q13395|TARB1_HUMAN Probable methyltransferase TARBP1 OS=Homo sapiens OX=9606 GN=TARBP1 PE=1 SV=1	1	1	1	1	0.9	181.67	43944							1510
Q13404	UBE2V1	sp|Q13404|UB2V1_HUMAN Ubiquitin-conjugating enzyme E2 variant 1 OS=Homo sapiens OX=9606 GN=UBE2V1 PE=1 SV=2	1	5	5	3	36.7	16.495	394830	43712	63769	23283	43416		37423	1511	1182	10
Q13405	MRPL49	sp|Q13405|RM49_HUMAN Large ribosomal subunit protein mL49 OS=Homo sapiens OX=9606 GN=MRPL49 PE=1 SV=1	1	1	1	1	8.4	19.198	1684500							1512
Q13409	DYNC1I2	sp|Q13409|DC1I2_HUMAN Cytoplasmic dynein 1 intermediate chain 2 OS=Homo sapiens OX=9606 GN=DYNC1I2 PE=1 SV=3	1	2	2	2	4.7	71.456	804340		118260	116910				1513
Q13423	NNT	sp|Q13423|NNTM_HUMAN NAD(P) transhydrogenase, mitochondrial OS=Homo sapiens OX=9606 GN=NNT PE=1 SV=3	1	16	16	15	19.2	113.89	14420000	651790	788720	768530	980690	1080500	954530	1514	1183	70
Q13428	TCOF1	sp|Q13428|TCOF_HUMAN Treacle protein OS=Homo sapiens OX=9606 GN=TCOF1 PE=1 SV=3	1	12	12	12	9.7	152.1	3541000	235860	267450	186820	224610	168610	207340	1515	1184;1185;1186;1187;1188;1189	155;296;393;400;586;655
Q13435	SF3B2	sp|Q13435|SF3B2_HUMAN Splicing factor 3B subunit 2 OS=Homo sapiens OX=9606 GN=SF3B2 PE=1 SV=2	1	9	9	8	12.6	100.23	1328400		87092	154640	107700	107740	119740	1516	1190;1191	543;870
Q13442	PDAP1	sp|Q13442|HAP28_HUMAN 28 kDa heat- and acid-stable phosphoprotein OS=Homo sapiens OX=9606 GN=PDAP1 PE=1 SV=1	1	2	2	2	14.9	20.63	9923.2							1517	1192	172
Q13443	ADAM9	sp|Q13443|ADAM9_HUMAN Disintegrin and metalloproteinase domain-containing protein 9 OS=Homo sapiens OX=9606 GN=ADAM9 PE=1 SV=1	1	2	2	2	2.9	90.555	304760		46146	40909		34779	31624	1518
Q13469	NFATC2	sp|Q13469|NFAC2_HUMAN Nuclear factor of activated T-cells, cytoplasmic 2 OS=Homo sapiens OX=9606 GN=NFATC2 PE=1 SV=2	1	2	2	2	2.2	100.14	257590			32012			27285	1519
Q13485	SMAD4	sp|Q13485|SMAD4_HUMAN Mothers against decapentaplegic homolog 4 OS=Homo sapiens OX=9606 GN=SMAD4 PE=1 SV=1	1	1	1	1	2.2	60.438	32130							1520
Q13501	SQSTM1	sp|Q13501|SQSTM_HUMAN Sequestosome-1 OS=Homo sapiens OX=9606 GN=SQSTM1 PE=1 SV=1	1	3	3	3	11.4	47.687	331010							1521
Q13505	MTX1	sp|Q13505|MTX1_HUMAN Metaxin-1 OS=Homo sapiens OX=9606 GN=MTX1 PE=1 SV=3	1	2	2	2	6	51.462	1947800	282240	250790	263840	292150	302190	246430	1522
Q13506;Q15742	NAB1; NAB2	sp|Q13506|NAB1_HUMAN NGFI-A-binding protein 1 OS=Homo sapiens OX=9606 GN=NAB1 PE=1 SV=2;sp|Q15742|NAB2_HUMAN NGFI-A-binding protein 2 OS=Homo sapiens OX=9606 GN=NAB2 PE=1 SV=1	2	1	1	1	1.8	54.401	297040							1523
Q13509	TUBB3	sp|Q13509|TBB3_HUMAN Tubulin beta-3 chain OS=Homo sapiens OX=9606 GN=TUBB3 PE=1 SV=2	1	13	5	3	37.3	50.432	3051200	455110	280850	313540	232380	236090	200660	1524
Q13535	ATR	sp|Q13535|ATR_HUMAN Serine/threonine-protein kinase ATR OS=Homo sapiens OX=9606 GN=ATR PE=1 SV=3	1	1	1	1	0.3	301.36	169180							1525
Q13547	HDAC1	sp|Q13547|HDAC1_HUMAN Histone deacetylase 1 OS=Homo sapiens OX=9606 GN=HDAC1 PE=1 SV=1	1	7	7	5	14.7	55.102	2728000	118250	134830	213930	201130	239050	218000	1526	1193	220
Q13557;Q13554;Q13555	CAMK2D; CAMK2B	sp|Q13557|KCC2D_HUMAN Calcium/calmodulin-dependent protein kinase type II subunit delta OS=Homo sapiens OX=9606 GN=CAMK2D PE=1 SV=3;sp|Q13554|KCC2B_HUMAN Calcium/calmodulin-dependent protein kinase type II subunit beta OS=Homo sapiens OX=9606 GN=CAMK2B PE=	3	2	2	2	3.2	56.369	469550		65208	66329		49488	55025	1527
Q13561	DCTN2	sp|Q13561|DCTN2_HUMAN Dynactin subunit 2 OS=Homo sapiens OX=9606 GN=DCTN2 PE=1 SV=4	1	3	3	3	9.5	44.23	280380		66397	48525				1528
Q13564	NAE1	sp|Q13564|ULA1_HUMAN NEDD8-activating enzyme E1 regulatory subunit OS=Homo sapiens OX=9606 GN=NAE1 PE=1 SV=1	1	2	2	2	3.2	60.246	0							1529	1194;1195	6;341
Q13573	SNW1	sp|Q13573|SNW1_HUMAN SNW domain-containing protein 1 OS=Homo sapiens OX=9606 GN=SNW1 PE=1 SV=1	1	3	3	2	6.9	61.494	611500			111580		76976	81264	1530
Q13586	STIM1	sp|Q13586|STIM1_HUMAN Stromal interaction molecule 1 OS=Homo sapiens OX=9606 GN=STIM1 PE=1 SV=3	1	1	1	1	2.8	77.422	18151							1531
Q13595	TRA2A	sp|Q13595|TRA2A_HUMAN Transformer-2 protein homolog alpha OS=Homo sapiens OX=9606 GN=TRA2A PE=1 SV=1	1	2	2	2	8.2	32.688	590400		40459	52995	132840	115550	132690	1532
Q13596	SNX1	sp|Q13596|SNX1_HUMAN Sorting nexin-1 OS=Homo sapiens OX=9606 GN=SNX1 PE=1 SV=3	1	2	2	1	5	59.069	201480		28090	42875		18429		1533
Q13601	KRR1	sp|Q13601|KRR1_HUMAN KRR1 small subunit processome component homolog OS=Homo sapiens OX=9606 GN=KRR1 PE=1 SV=4	1	3	3	3	8.4	43.664	1517100		266380	291890		316620	268590	1534	1196	11
Q13617	CUL2	sp|Q13617|CUL2_HUMAN Cullin-2 OS=Homo sapiens OX=9606 GN=CUL2 PE=1 SV=2	1	2	2	2	2.4	86.982	103510							1535
Q13618	CUL3	sp|Q13618|CUL3_HUMAN Cullin-3 OS=Homo sapiens OX=9606 GN=CUL3 PE=1 SV=2	1	4	4	4	5.1	88.929	2005400	572160	488040	385640	422990	242850	247270	1536
Q13619	CUL4A	sp|Q13619|CUL4A_HUMAN Cullin-4A OS=Homo sapiens OX=9606 GN=CUL4A PE=1 SV=3	1	2	2	2	4.7	87.679	159770		61406	41851				1537
Q13620	CUL4B	sp|Q13620|CUL4B_HUMAN Cullin-4B OS=Homo sapiens OX=9606 GN=CUL4B PE=1 SV=4	1	2	2	2	3	103.98	45112							1538	1197	55
Q13637	RAB32	sp|Q13637|RAB32_HUMAN Ras-related protein Rab-32 OS=Homo sapiens OX=9606 GN=RAB32 PE=1 SV=3	1	1	1	1	4.9	24.997	15529							1539
Q13698	CACNA1S	sp|Q13698|CAC1S_HUMAN Voltage-dependent L-type calcium channel subunit alpha-1S OS=Homo sapiens OX=9606 GN=CACNA1S PE=1 SV=4	1	1	1	1	0.4	212.35	0							1540	1198	1245
Q13724	MOGS	sp|Q13724|MOGS_HUMAN Mannosyl-oligosaccharide glucosidase OS=Homo sapiens OX=9606 GN=MOGS PE=1 SV=5	1	8	8	8	10.8	91.916	4895400	407260	495400	449040	505140	598940	563110	1541
Q13740	ALCAM	sp|Q13740|CD166_HUMAN CD166 antigen OS=Homo sapiens OX=9606 GN=ALCAM PE=1 SV=2	1	3	3	3	5.7	65.102	2559600	178840	295220	256700	184040	190310	173030	1542
Q13769	THOC5	sp|Q13769|THOC5_HUMAN THO complex subunit 5 homolog OS=Homo sapiens OX=9606 GN=THOC5 PE=1 SV=2	1	1	1	1	1.6	78.507	241390							1543
Q13813	SPTAN1	sp|Q13813|SPTN1_HUMAN Spectrin alpha chain, non-erythrocytic 1 OS=Homo sapiens OX=9606 GN=SPTAN1 PE=1 SV=3	1	11	11	11	5.7	284.54	1557800	97405	142100	120480	98703	113720	90564	1544	1199	637
Q13823	GNL2	sp|Q13823|NOG2_HUMAN Nucleolar GTP-binding protein 2 OS=Homo sapiens OX=9606 GN=GNL2 PE=1 SV=1	1	2	2	2	2.5	83.654	318170							1545
Q13825	AUH	sp|Q13825|AUHM_HUMAN Methylglutaconyl-CoA hydratase, mitochondrial OS=Homo sapiens OX=9606 GN=AUH PE=1 SV=1	1	1	1	1	4.1	35.608	0							1546	1200	204
Q13838	DDX39B	sp|Q13838|DX39B_HUMAN Spliceosome RNA helicase DDX39B OS=Homo sapiens OX=9606 GN=DDX39B PE=1 SV=1	1	9	9	2	20.8	48.991	8990700	734840	662740	723080	649760	852760	603220	1547
Q13867	BLMH	sp|Q13867|BLMH_HUMAN Bleomycin hydrolase OS=Homo sapiens OX=9606 GN=BLMH PE=1 SV=1	1	1	1	1	2.6	52.562	949790							1548
Q13895	BYSL	sp|Q13895|BYST_HUMAN Bystin OS=Homo sapiens OX=9606 GN=BYSL PE=1 SV=3	1	1	1	1	2.1	49.601	56141							1549
Q13901	C1D	sp|Q13901|C1D_HUMAN Nuclear nucleic acid-binding protein C1D OS=Homo sapiens OX=9606 GN=C1D PE=1 SV=1	1	1	1	1	5	16.019	136110							1550
Q13907	IDI1	sp|Q13907|IDI1_HUMAN Isopentenyl-diphosphate Delta-isomerase 1 OS=Homo sapiens OX=9606 GN=IDI1 PE=1 SV=2	1	1	1	1	5.3	26.319	27359							1551
Q13938	CAPS	sp|Q13938|CAYP1_HUMAN Calcyphosin OS=Homo sapiens OX=9606 GN=CAPS PE=1 SV=2	1	5	5	5	18.5	30.24	4342100	444170	380240	311890	241630	244130	259760	1552
Q14004	CDK13	sp|Q14004|CDK13_HUMAN Cyclin-dependent kinase 13 OS=Homo sapiens OX=9606 GN=CDK13 PE=1 SV=2	1	3	2	2	2.2	164.92	299260							1553	1201	556
Q14008	CKAP5	sp|Q14008|CKAP5_HUMAN Cytoskeleton-associated protein 5 OS=Homo sapiens OX=9606 GN=CKAP5 PE=1 SV=3	1	7	7	7	3.8	225.49	2595300	156450	217180	192370	148640	134030	136000	1554
Q14011	CIRBP	sp|Q14011|CIRBP_HUMAN Cold-inducible RNA-binding protein OS=Homo sapiens OX=9606 GN=CIRBP PE=1 SV=1	1	1	1	1	8.1	18.648	16848							1555
Q14061	COX17	sp|Q14061|COX17_HUMAN Cytochrome c oxidase copper chaperone OS=Homo sapiens OX=9606 GN=COX17 PE=1 SV=2	1	2	2	2	46	6.9151	73840							1556
Q14103	HNRNPD	sp|Q14103|HNRPD_HUMAN Heterogeneous nuclear ribonucleoprotein D0 OS=Homo sapiens OX=9606 GN=HNRNPD PE=1 SV=1	1	10	10	8	20.8	38.434	31054000	4660100	3656500	3228800	3685900	3967300	3687000	1557	1202;1203	197;251
Q14108	SCARB2	sp|Q14108|SCRB2_HUMAN Lysosome membrane protein 2 OS=Homo sapiens OX=9606 GN=SCARB2 PE=1 SV=2	1	2	2	2	4.4	54.29	2950600				458440	378360	843890	1558
Q14123	PDE1C	sp|Q14123|PDE1C_HUMAN Dual specificity calcium/calmodulin-dependent 3,5-cyclic nucleotide phosphodiesterase 1C OS=Homo sapiens OX=9606 GN=PDE1C PE=1 SV=1	1	3	3	3	6.5	80.759	443170	39181	43073	66381	20190	24008	17937	1559
Q14137	BOP1	sp|Q14137|BOP1_HUMAN Ribosome biogenesis protein BOP1 OS=Homo sapiens OX=9606 GN=BOP1 PE=1 SV=2	1	6	6	6	7.9	83.629	1601400		176810	174170	181460	139740	167340	1560
Q14139	UBE4A	sp|Q14139|UBE4A_HUMAN Ubiquitin conjugation factor E4 A OS=Homo sapiens OX=9606 GN=UBE4A PE=1 SV=2	1	2	2	2	2.6	122.56	628540		125780		97027			1561
Q14145	KEAP1	sp|Q14145|KEAP1_HUMAN Kelch-like ECH-associated protein 1 OS=Homo sapiens OX=9606 GN=KEAP1 PE=1 SV=2	1	1	1	1	1.8	69.666	209520							1562
Q14151	SAFB2	sp|Q14151|SAFB2_HUMAN Scaffold attachment factor B2 OS=Homo sapiens OX=9606 GN=SAFB2 PE=1 SV=1	1	3	2	2	3.4	107.47	152180							1563	1204	293
Q14152	EIF3A	sp|Q14152|EIF3A_HUMAN Eukaryotic translation initiation factor 3 subunit A OS=Homo sapiens OX=9606 GN=EIF3A PE=1 SV=1	1	5	5	5	4	166.57	1380700	180600	172560	178660	150180	91018	119480	1564
Q14157	UBAP2L	sp|Q14157|UBP2L_HUMAN Ubiquitin-associated protein 2-like OS=Homo sapiens OX=9606 GN=UBAP2L PE=1 SV=2	1	1	1	1	1.9	114.53	24215							1565
Q14165	MLEC	sp|Q14165|MLEC_HUMAN Malectin OS=Homo sapiens OX=9606 GN=MLEC PE=1 SV=1	1	3	3	3	11.3	32.233	954480	73549	109940	76458	103620	122990	102630	1566
Q14166	TTLL12	sp|Q14166|TTL12_HUMAN Tubulin--tyrosine ligase-like protein 12 OS=Homo sapiens OX=9606 GN=TTLL12 PE=1 SV=2	1	2	2	2	3.9	74.403	319070			79339	41154	55775		1567
Q9NZW5;Q14168	PALS2; MPP2	sp|Q9NZW5|PALS2_HUMAN Protein PALS2 OS=Homo sapiens OX=9606 GN=PALS2 PE=1 SV=2;sp|Q14168|MPP2_HUMAN MAGUK p55 subfamily member 2 OS=Homo sapiens OX=9606 GN=MPP2 PE=1 SV=3	2	1	1	1	2.2	61.116	280530							1568
Q14181	POLA2	sp|Q14181|DPOA2_HUMAN DNA polymerase alpha subunit B OS=Homo sapiens OX=9606 GN=POLA2 PE=1 SV=2	1	1	1	1	2.2	65.947	40459							1569
Q14192	FHL2	sp|Q14192|FHL2_HUMAN Four and a half LIM domains protein 2 OS=Homo sapiens OX=9606 GN=FHL2 PE=1 SV=3	1	2	2	2	9.3	32.193	114670							1570
Q14195	DPYSL3	sp|Q14195|DPYL3_HUMAN Dihydropyrimidinase-related protein 3 OS=Homo sapiens OX=9606 GN=DPYSL3 PE=1 SV=1	1	2	1	1	4.6	61.963	70084							1571
Q14202	ZMYM3	sp|Q14202|ZMYM3_HUMAN Zinc finger MYM-type protein 3 OS=Homo sapiens OX=9606 GN=ZMYM3 PE=1 SV=2	1	4	4	4	4.4	152.38	381260		75674	65192		38422		1572
Q14204	DYNC1H1	sp|Q14204|DYHC1_HUMAN Cytoplasmic dynein 1 heavy chain 1 OS=Homo sapiens OX=9606 GN=DYNC1H1 PE=1 SV=5	1	28	28	28	6.4	532.4	26499000	1122600	1466400	1247000	743230	813070	733710	1573	1205	4283
Q14241	ELOA	sp|Q14241|ELOA1_HUMAN Elongin-A OS=Homo sapiens OX=9606 GN=ELOA PE=1 SV=3	1	1	1	1	1.6	87.229	0							1574	1206	671
Q14247	CTTN	sp|Q14247|SRC8_HUMAN Src substrate cortactin OS=Homo sapiens OX=9606 GN=CTTN PE=1 SV=2	1	15	15	14	33.6	61.585	6781900	641370	580640	491720	406960	507790	441420	1575	1207;1208;1209;1210;1211	87;107;161;235;272
Q14254	FLOT2	sp|Q14254|FLOT2_HUMAN Flotillin-2 OS=Homo sapiens OX=9606 GN=FLOT2 PE=1 SV=2	1	1	1	1	3.3	47.064	167860							1576
Q14318	FKBP8	sp|Q14318|FKBP8_HUMAN Peptidyl-prolyl cis-trans isomerase FKBP8 OS=Homo sapiens OX=9606 GN=FKBP8 PE=1 SV=2	1	5	5	5	13.8	44.561	5341400	638150	563480	489450	611020	579150	581340	1577
Q14344	GNA13	sp|Q14344|GNA13_HUMAN Guanine nucleotide-binding protein subunit alpha-13 OS=Homo sapiens OX=9606 GN=GNA13 PE=1 SV=2	1	1	1	1	3.7	44.049	11046							1578
Q14376	GALE	sp|Q14376|GALE_HUMAN UDP-glucose 4-epimerase OS=Homo sapiens OX=9606 GN=GALE PE=1 SV=2	1	2	2	2	5.2	38.281	944330							1579
Q14444	CAPRIN1	sp|Q14444|CAPR1_HUMAN Caprin-1 OS=Homo sapiens OX=9606 GN=CAPRIN1 PE=1 SV=2	1	2	2	2	3.2	78.365	1568800	191330	237390	247830	155130		181440	1580
Q14498	RBM39	sp|Q14498|RBM39_HUMAN RNA-binding protein 39 OS=Homo sapiens OX=9606 GN=RBM39 PE=1 SV=2	1	5	5	5	13	59.379	4678100	591940	468700	675580	640850	672350	571200	1581	1212	232
Q14517	FAT1	sp|Q14517|FAT1_HUMAN Protocadherin Fat 1 OS=Homo sapiens OX=9606 GN=FAT1 PE=1 SV=2	1	1	1	1	0.3	506.27	233810							1582
Q14527	HLTF	sp|Q14527|HLTF_HUMAN Helicase-like transcription factor OS=Homo sapiens OX=9606 GN=HLTF PE=1 SV=2	1	1	1	1	1.5	113.93	69402							1583
Q14554	PDIA5	sp|Q14554|PDIA5_HUMAN Protein disulfide-isomerase A5 OS=Homo sapiens OX=9606 GN=PDIA5 PE=1 SV=1	1	2	2	2	4.2	59.594	195240		33354	36822			21256	1584
Q14558	PRPSAP1	sp|Q14558|KPRA_HUMAN Phosphoribosyl pyrophosphate synthase-associated protein 1 OS=Homo sapiens OX=9606 GN=PRPSAP1 PE=1 SV=2	1	1	1	1	3.4	39.393	160530							1585
Q14562	DHX8	sp|Q14562|DHX8_HUMAN ATP-dependent RNA helicase DHX8 OS=Homo sapiens OX=9606 GN=DHX8 PE=1 SV=1	1	3	3	3	2.5	139.31	1572000	115150	189370	172720	157000	176980	168870	1586
Q14566	MCM6	sp|Q14566|MCM6_HUMAN DNA replication licensing factor MCM6 OS=Homo sapiens OX=9606 GN=MCM6 PE=1 SV=1	1	4	4	4	5.8	92.888	2672600	160460	223390	231940	181660	204410	172320	1587
Q14571	ITPR2	sp|Q14571|ITPR2_HUMAN Inositol 1,4,5-trisphosphate receptor type 2 OS=Homo sapiens OX=9606 GN=ITPR2 PE=1 SV=2	1	4	2	2	2.4	308.06	146960							1588
Q14573;Q14643	ITPR3	sp|Q14573|ITPR3_HUMAN Inositol 1,4,5-trisphosphate receptor type 3 OS=Homo sapiens OX=9606 GN=ITPR3 PE=1 SV=2	2	11	11	9	4.7	304.1	2688900	254370	276080	243840	259550	262450	268650	1589
Q14669	TRIP12	sp|Q14669|TRIPC_HUMAN E3 ubiquitin-protein ligase TRIP12 OS=Homo sapiens OX=9606 GN=TRIP12 PE=1 SV=1	1	3	3	3	1.6	220.43	1159100	61403	134230	115450	133110	131240	147670	1590
Q14676	MDC1	sp|Q14676|MDC1_HUMAN Mediator of DNA damage checkpoint protein 1 OS=Homo sapiens OX=9606 GN=MDC1 PE=1 SV=3	1	5	5	5	3	226.66	51654							1591	1213;1214;1215	812;1835;1885
Q14677	CLINT1	sp|Q14677|EPN4_HUMAN Clathrin interactor 1 OS=Homo sapiens OX=9606 GN=CLINT1 PE=1 SV=1	1	4	4	4	8.5	68.259	649180	64261	85420	86379		57231	44738	1592	1216	218
Q14683	SMC1A	sp|Q14683|SMC1A_HUMAN Structural maintenance of chromosomes protein 1A OS=Homo sapiens OX=9606 GN=SMC1A PE=1 SV=2	1	10	10	9	9.3	143.23	4425100	401220	512160	403270	476780	485630	487160	1593	1217;1218;1219	106;660;713
Q14684	RRP1B	sp|Q14684|RRP1B_HUMAN Ribosomal RNA processing protein 1 homolog B OS=Homo sapiens OX=9606 GN=RRP1B PE=1 SV=3	1	3	3	3	4.6	84.427	2101200	228420	249270	224230	305350	342160	324420	1594
Q14690	PDCD11	sp|Q14690|RRP5_HUMAN Protein RRP5 homolog OS=Homo sapiens OX=9606 GN=PDCD11 PE=1 SV=3	1	3	3	3	2.2	208.7	1060700			152490		179980		1595
Q14692	BMS1	sp|Q14692|BMS1_HUMAN Ribosome biogenesis protein BMS1 homolog OS=Homo sapiens OX=9606 GN=BMS1 PE=1 SV=1	1	2	2	2	1.6	145.81	136620							1596
Q14694	USP10	sp|Q14694|UBP10_HUMAN Ubiquitin carboxyl-terminal hydrolase 10 OS=Homo sapiens OX=9606 GN=USP10 PE=1 SV=2	1	2	2	2	2.5	87.133	1142200			311870			183520	1597
Q14697	GANAB	sp|Q14697|GANAB_HUMAN Neutral alpha-glucosidase AB OS=Homo sapiens OX=9606 GN=GANAB PE=1 SV=3	1	23	23	23	29.7	106.87	26075000	1520600	1291900	1873500	1806200	1708200	1967900	1598	1220;1221	39;48
Q14764	MVP	sp|Q14764|MVP_HUMAN Major vault protein OS=Homo sapiens OX=9606 GN=MVP PE=1 SV=4	1	4	4	4	4.8	99.326	1480700		263390	289670		165240	195990	1599
Q14789	GOLGB1	sp|Q14789|GOGB1_HUMAN Golgin subfamily B member 1 OS=Homo sapiens OX=9606 GN=GOLGB1 PE=1 SV=2	1	5	5	5	1.8	376.01	1803900	121110	187490	190150	144680	186970	134820	1600
Q14807	KIF22	sp|Q14807|KIF22_HUMAN Kinesin-like protein KIF22 OS=Homo sapiens OX=9606 GN=KIF22 PE=1 SV=5	1	2	2	2	3.6	73.261	78692							1601
Q14814;Q02080;REV__O95450	MEF2D	sp|Q14814|MEF2D_HUMAN Myocyte-specific enhancer factor 2D OS=Homo sapiens OX=9606 GN=MEF2D PE=1 SV=1	3	3	3	2	6	55.937	208140							1602	1222	511
Q14839;Q8TDI0;Q12873	CHD4	sp|Q14839|CHD4_HUMAN Chromodomain-helicase-DNA-binding protein 4 OS=Homo sapiens OX=9606 GN=CHD4 PE=1 SV=2	3	10	10	10	5.8	218	4655900	344040	387880	438320	410390	404300	409090	1603
Q14847	LASP1	sp|Q14847|LASP1_HUMAN LIM and SH3 domain protein 1 OS=Homo sapiens OX=9606 GN=LASP1 PE=1 SV=2	1	2	2	2	9.2	29.717	1924500		536300	354490		64334	397230	1604
Q14919	DRAP1	sp|Q14919|NC2A_HUMAN Dr1-associated corepressor OS=Homo sapiens OX=9606 GN=DRAP1 PE=1 SV=3	1	2	2	1	17.6	22.35	0							1605	1223	63
Q14966	ZNF638	sp|Q14966|ZN638_HUMAN Zinc finger protein 638 OS=Homo sapiens OX=9606 GN=ZNF638 PE=1 SV=2	1	2	2	2	1.2	220.62	671230				247550	95914	127180	1606
Q14974	KPNB1	sp|Q14974|IMB1_HUMAN Importin subunit beta-1 OS=Homo sapiens OX=9606 GN=KPNB1 PE=1 SV=2	1	13	13	13	17.6	97.169	16683000	2019300	1920800	1580400	1907700	1735900	1669200	1607
Q14978	NOLC1	sp|Q14978|NOLC1_HUMAN Nucleolar and coiled-body phosphoprotein 1 OS=Homo sapiens OX=9606 GN=NOLC1 PE=1 SV=2	1	5	5	5	9.4	73.602	0							1608	1224;1225;1226;1227;1228	33;251;415;510;558
Q14980	NUMA1	sp|Q14980|NUMA1_HUMAN Nuclear mitotic apparatus protein 1 OS=Homo sapiens OX=9606 GN=NUMA1 PE=1 SV=2	1	14	14	14	8.4	238.26	5490500	394020	418650	318450	386440	353200	368860	1609	1229	891
Q14997	PSME4	sp|Q14997|PSME4_HUMAN Proteasome activator complex subunit 4 OS=Homo sapiens OX=9606 GN=PSME4 PE=1 SV=2	1	1	1	1	0.8	211.33	11456							1610
Q15003	NCAPH	sp|Q15003|CND2_HUMAN Condensin complex subunit 2 OS=Homo sapiens OX=9606 GN=NCAPH PE=1 SV=3	1	3	3	3	5.1	82.562	231060							1611	1230	637
Q15006	EMC2	sp|Q15006|EMC2_HUMAN ER membrane protein complex subunit 2 OS=Homo sapiens OX=9606 GN=EMC2 PE=1 SV=1	1	3	3	3	13.8	34.833	558600			78888		50489	125710	1612
Q15007	WTAP	sp|Q15007|FL2D_HUMAN Pre-mRNA-splicing regulator WTAP OS=Homo sapiens OX=9606 GN=WTAP PE=1 SV=2	1	1	1	1	3.8	44.243	247600							1613
Q15008	PSMD6	sp|Q15008|PSMD6_HUMAN 26S proteasome non-ATPase regulatory subunit 6 OS=Homo sapiens OX=9606 GN=PSMD6 PE=1 SV=1	1	5	5	5	10.8	45.531	799920	53496	72566	70197	44693	58353	40255	1614
Q15019	SEPTIN2	sp|Q15019|SEPT2_HUMAN Septin-2 OS=Homo sapiens OX=9606 GN=SEPTIN2 PE=1 SV=1	1	2	2	2	6.1	41.487	268130			86256		30374		1615
Q15020	SART3	sp|Q15020|SART3_HUMAN Squamous cell carcinoma antigen recognized by T-cells 3 OS=Homo sapiens OX=9606 GN=SART3 PE=1 SV=1	1	1	1	1	0.8	109.93	1323400							1616
Q15022	SUZ12	sp|Q15022|SUZ12_HUMAN Polycomb protein SUZ12 OS=Homo sapiens OX=9606 GN=SUZ12 PE=1 SV=3	1	3	3	3	3.8	83.054	236590			40216		38282	18920	1617
Q15024	EXOSC7	sp|Q15024|EXOS7_HUMAN Exosome complex component RRP42 OS=Homo sapiens OX=9606 GN=EXOSC7 PE=1 SV=3	1	1	1	1	2.4	31.821	559000							1618
Q15029	EFTUD2	sp|Q15029|U5S1_HUMAN 116 kDa U5 small nuclear ribonucleoprotein component OS=Homo sapiens OX=9606 GN=EFTUD2 PE=1 SV=1	1	11	10	10	13	109.43	4982800	200480	297900	287830	269260	320110	337690	1619
Q15031	LARS2	sp|Q15031|SYLM_HUMAN Leucine--tRNA ligase, mitochondrial OS=Homo sapiens OX=9606 GN=LARS2 PE=1 SV=2	1	2	2	2	2.2	101.97	13601000		2259800	2479700				1620
Q15042	RAB3GAP1	sp|Q15042|RB3GP_HUMAN Rab3 GTPase-activating protein catalytic subunit OS=Homo sapiens OX=9606 GN=RAB3GAP1 PE=1 SV=3	1	1	1	1	1.6	110.52	157390							1621
Q15046	KARS1	sp|Q15046|SYK_HUMAN Lysine--tRNA ligase OS=Homo sapiens OX=9606 GN=KARS1 PE=1 SV=3	1	4	4	4	8.4	68.047	161930			27614		22920	14735	1622	1231;1232	141;175
Q15050	RRS1	sp|Q15050|RRS1_HUMAN Ribosome biogenesis regulatory protein homolog OS=Homo sapiens OX=9606 GN=RRS1 PE=1 SV=2	1	2	2	2	8.2	41.193	256120							1623	1233	341
Q15056	EIF4H	sp|Q15056|IF4H_HUMAN Eukaryotic translation initiation factor 4H OS=Homo sapiens OX=9606 GN=EIF4H PE=1 SV=5	1	3	3	3	14.5	27.385	3237600							1624
Q15058	KIF14	sp|Q15058|KIF14_HUMAN Kinesin-like protein KIF14 OS=Homo sapiens OX=9606 GN=KIF14 PE=1 SV=1	1	3	3	3	1.6	186.49	919270	132660	153310	86920	128290	123470	117550	1625
Q15059	BRD3	sp|Q15059|BRD3_HUMAN Bromodomain-containing protein 3 OS=Homo sapiens OX=9606 GN=BRD3 PE=1 SV=1	1	2	2	2	3.7	79.541	50733							1626	1234	304
Q15061	WDR43	sp|Q15061|WDR43_HUMAN WD repeat-containing protein 43 OS=Homo sapiens OX=9606 GN=WDR43 PE=1 SV=3	1	3	3	3	3.8	74.89	319530			35133		44363	48975	1627
Q15067	ACOX1	sp|Q15067|ACOX1_HUMAN Peroxisomal acyl-coenzyme A oxidase 1 OS=Homo sapiens OX=9606 GN=ACOX1 PE=1 SV=3	1	7	7	7	13	74.423	5386900	651140	796820	735760	1128000	624760	646710	1628	1235;1236;1237	437;549;651
Q15070	OXA1L	sp|Q15070|OXA1L_HUMAN Mitochondrial inner membrane protein OXA1L OS=Homo sapiens OX=9606 GN=OXA1L PE=1 SV=4	1	2	2	2	6	48.519	30109							1629	1238	187
Q15084	PDIA6	sp|Q15084|PDIA6_HUMAN Protein disulfide-isomerase A6 OS=Homo sapiens OX=9606 GN=PDIA6 PE=1 SV=1	1	9	9	8	27.5	48.121	12609000	894260	628230	959320	952760	897070	1079500	1630
Q15125	EBP	sp|Q15125|EBP_HUMAN 3-beta-hydroxysteroid-Delta(8),Delta(7)-isomerase OS=Homo sapiens OX=9606 GN=EBP PE=1 SV=3	1	1	1	1	7	26.352	832200		156950	189550				1631
Q15126	PMVK	sp|Q15126|PMVK_HUMAN Phosphomevalonate kinase OS=Homo sapiens OX=9606 GN=PMVK PE=1 SV=3	1	2	2	2	8.3	21.995	233310							1632
Q15149	PLEC	sp|Q15149|PLEC_HUMAN Plectin OS=Homo sapiens OX=9606 GN=PLEC PE=1 SV=3	1	137	137	133	33.3	531.78	73908000	1848200	1708400	1687200	2291200	2280400	2376900	1633	1239;1240;1241;1242;1243;1244;1245;1246;1247;1248;1249;1250;1251;1252;1253;1254;1255;1256;1257	300;597;740;1224;1552;1573;1833;1975;2129;2189;2274;2379;2409;2452;2553;2652;2841;3237;4173
Q15154	PCM1	sp|Q15154|PCM1_HUMAN Pericentriolar material 1 protein OS=Homo sapiens OX=9606 GN=PCM1 PE=1 SV=6	1	1	1	1	0.5	228.56	163760							1634
Q15165	PON2	sp|Q15165|PON2_HUMAN Serum paraoxonase/arylesterase 2 OS=Homo sapiens OX=9606 GN=PON2 PE=1 SV=4	1	2	2	2	7.1	39.38	599110			81299		132630		1635
Q15181	PPA1	sp|Q15181|IPYR_HUMAN Inorganic pyrophosphatase OS=Homo sapiens OX=9606 GN=PPA1 PE=1 SV=2	1	4	4	4	18	32.66	233420							1636	1258	228
Q15185	PTGES3	sp|Q15185|TEBP_HUMAN Prostaglandin E synthase 3 OS=Homo sapiens OX=9606 GN=PTGES3 PE=1 SV=1	1	6	6	6	43.8	18.697	4454400	365300		1165200	502030	525070	635640	1637	1259;1260	7;35
Q15233	NONO	sp|Q15233|NONO_HUMAN Non-POU domain-containing octamer-binding protein OS=Homo sapiens OX=9606 GN=NONO PE=1 SV=4	1	12	12	12	29.9	54.231	1088200		62998	67495	74088	75155	79489	1638	1261;1262;1263;1264	11;198;243;336
Q15286	RAB35	sp|Q15286|RAB35_HUMAN Ras-related protein Rab-35 OS=Homo sapiens OX=9606 GN=RAB35 PE=1 SV=1	1	1	1	1	4	23.025	926640							1639
Q15287	RNPS1	sp|Q15287|RNPS1_HUMAN RNA-binding protein with serine-rich domain 1 OS=Homo sapiens OX=9606 GN=RNPS1 PE=1 SV=1	1	2	2	2	8.9	34.208	208110			32073	22019	35020	33130	1640
Q15291	RBBP5	sp|Q15291|RBBP5_HUMAN Retinoblastoma-binding protein 5 OS=Homo sapiens OX=9606 GN=RBBP5 PE=1 SV=2	1	1	1	1	2	59.152	647290							1641
Q15293	RCN1	sp|Q15293|RCN1_HUMAN Reticulocalbin-1 OS=Homo sapiens OX=9606 GN=RCN1 PE=1 SV=1	1	4	4	4	19.9	38.89	8987900	1518400	1823000	1517900	1493600	1343700	1466000	1642
Q15334	LLGL1	sp|Q15334|L2GL1_HUMAN Lethal(2) giant larvae protein homolog 1 OS=Homo sapiens OX=9606 GN=LLGL1 PE=1 SV=3	1	1	1	1	1.2	115.42	74937							1643
Q15345	LRRC41	sp|Q15345|LRC41_HUMAN Leucine-rich repeat-containing protein 41 OS=Homo sapiens OX=9606 GN=LRRC41 PE=1 SV=3	1	2	2	1	4.2	88.649	45741							1644
Q15363	TMED2	sp|Q15363|TMED2_HUMAN Transmembrane emp24 domain-containing protein 2 OS=Homo sapiens OX=9606 GN=TMED2 PE=1 SV=1	1	2	2	2	10.4	22.761	335670		34594	51120		71263		1645
Q15365;P57721	PCBP1; PCBP3	sp|Q15365|PCBP1_HUMAN Poly(rC)-binding protein 1 OS=Homo sapiens OX=9606 GN=PCBP1 PE=1 SV=2;sp|P57721|PCBP3_HUMAN Poly(rC)-binding protein 3 OS=Homo sapiens OX=9606 GN=PCBP3 PE=1 SV=2	2	4	4	2	16.3	37.497	1039800	131080	65407	72137	86142	81076	91204	1646
Q15366	PCBP2	sp|Q15366|PCBP2_HUMAN Poly(rC)-binding protein 2 OS=Homo sapiens OX=9606 GN=PCBP2 PE=1 SV=1	1	4	2	2	15.9	38.58	1219300		148160	191100	192310	220850	207860	1647
Q15369	ELOC	sp|Q15369|ELOC_HUMAN Elongin-C OS=Homo sapiens OX=9606 GN=ELOC PE=1 SV=1	1	2	2	2	19.6	12.473	6458000	770370	1104800	949590	537290	761690	635590	1648
Q15370	ELOB	sp|Q15370|ELOB_HUMAN Elongin-B OS=Homo sapiens OX=9606 GN=ELOB PE=1 SV=1	1	1	1	1	11	13.133	4058700							1649
Q15382	RHEB	sp|Q15382|RHEB_HUMAN GTP-binding protein Rheb OS=Homo sapiens OX=9606 GN=RHEB PE=1 SV=1	1	2	2	2	14.7	20.497	119330			20661		23862		1650
Q15386	UBE3C	sp|Q15386|UBE3C_HUMAN Ubiquitin-protein ligase E3C OS=Homo sapiens OX=9606 GN=UBE3C PE=1 SV=3	1	3	3	3	3.2	123.92	609700	62738	116970			58063		1651
Q15388	TOMM20	sp|Q15388|TOM20_HUMAN Mitochondrial import receptor subunit TOM20 homolog OS=Homo sapiens OX=9606 GN=TOMM20 PE=1 SV=1	1	1	1	1	13.8	16.298	24110							1652
Q15392	DHCR24	sp|Q15392|DHC24_HUMAN Delta(24)-sterol reductase OS=Homo sapiens OX=9606 GN=DHCR24 PE=1 SV=2	1	6	6	5	12.6	60.101	1864000			191840	450530	212470	155630	1653	1265	367
Q15393	SF3B3	sp|Q15393|SF3B3_HUMAN Splicing factor 3B subunit 3 OS=Homo sapiens OX=9606 GN=SF3B3 PE=1 SV=4	1	16	16	16	15.7	135.58	12872000	442400	597350	560550	559760	634610	629350	1654	1266	109
Q15397	PUM3	sp|Q15397|PUM3_HUMAN Pumilio homolog 3 OS=Homo sapiens OX=9606 GN=PUM3 PE=1 SV=3	1	5	5	5	6.6	73.584	5123800	620010	383080	194030	671420	465340	605160	1655
Q15417	CNN3	sp|Q15417|CNN3_HUMAN Calponin-3 OS=Homo sapiens OX=9606 GN=CNN3 PE=1 SV=1	1	6	6	6	19.1	36.413	524380	32344	42278	51211	29705		33197	1656	1267	23
Q15418	RPS6KA1	sp|Q15418|KS6A1_HUMAN Ribosomal protein S6 kinase alpha-1 OS=Homo sapiens OX=9606 GN=RPS6KA1 PE=1 SV=2	1	1	1	1	1.8	82.722	386240							1657
Q15424	SAFB	sp|Q15424|SAFB1_HUMAN Scaffold attachment factor B1 OS=Homo sapiens OX=9606 GN=SAFB PE=1 SV=4	1	3	3	2	3.8	102.64	964370		104690	112510	91984	83288	104250	1658	1204	294
Q15427	SF3B4	sp|Q15427|SF3B4_HUMAN Splicing factor 3B subunit 4 OS=Homo sapiens OX=9606 GN=SF3B4 PE=1 SV=1	1	1	1	1	3.3	44.385	8980.9							1659
Q15437;Q15436	SEC23B	sp|Q15437|SC23B_HUMAN Protein transport protein Sec23B OS=Homo sapiens OX=9606 GN=SEC23B PE=1 SV=2	2	3	3	3	4.7	86.478	470510		107840	92573			90349	1660
Q15459	SF3A1	sp|Q15459|SF3A1_HUMAN Splicing factor 3A subunit 1 OS=Homo sapiens OX=9606 GN=SF3A1 PE=1 SV=1	1	9	9	9	11.9	88.885	2485900	156150	160890	289710	281010	319100	307750	1661	1268;1269	486;756
Q15542	TAF5	sp|Q15542|TAF5_HUMAN Transcription initiation factor TFIID subunit 5 OS=Homo sapiens OX=9606 GN=TAF5 PE=1 SV=3	1	2	2	2	3	86.829	565560							1662
Q15554	TERF2	sp|Q15554|TERF2_HUMAN Telomeric repeat-binding factor 2 OS=Homo sapiens OX=9606 GN=TERF2 PE=1 SV=3	1	1	1	1	2.6	59.593	388880							1663
Q15596	NCOA2	sp|Q15596|NCOA2_HUMAN Nuclear receptor coactivator 2 OS=Homo sapiens OX=9606 GN=NCOA2 PE=1 SV=2	1	3	3	3	1.1	159.15	0							1664	1270;1271	780;785
Q15599	NHERF2	sp|Q15599|NHRF2_HUMAN Na(+)/H(+) exchange regulatory cofactor NHE-RF2 OS=Homo sapiens OX=9606 GN=NHERF2 PE=1 SV=2	1	3	3	3	9.5	37.413	73201			6577.3		13821		1665
Q15629	TRAM1	sp|Q15629|TRAM1_HUMAN Translocating chain-associated membrane protein 1 OS=Homo sapiens OX=9606 GN=TRAM1 PE=1 SV=3	1	1	1	1	1.9	43.071	535230							1666
Q15631	TSN	sp|Q15631|TSN_HUMAN Translin OS=Homo sapiens OX=9606 GN=TSN PE=1 SV=1	1	2	2	2	10.1	26.183	426850							1667
Q15633	TARBP2	sp|Q15633|TRBP2_HUMAN RISC-loading complex subunit TARBP2 OS=Homo sapiens OX=9606 GN=TARBP2 PE=1 SV=3	1	1	1	1	3.3	39.039	90543							1668
Q15637	SF1	sp|Q15637|SF01_HUMAN Splicing factor 1 OS=Homo sapiens OX=9606 GN=SF1 PE=1 SV=4	1	6	6	6	12.2	68.329	3137700	257050	380420	253370	344250	300090	341130	1669	1272	15
Q15645	TRIP13	sp|Q15645|PCH2_HUMAN Pachytene checkpoint protein 2 homolog OS=Homo sapiens OX=9606 GN=TRIP13 PE=1 SV=2	1	1	1	1	4.2	48.55	4220.2							1670
Q15646	OASL	sp|Q15646|OASL_HUMAN 2-5-oligoadenylate synthase-like protein OS=Homo sapiens OX=9606 GN=OASL PE=1 SV=2	1	2	2	2	2.9	59.225	1581100	170230	250660	144610	145340	147280	163420	1671
Q15648	MED1	sp|Q15648|MED1_HUMAN Mediator of RNA polymerase II transcription subunit 1 OS=Homo sapiens OX=9606 GN=MED1 PE=1 SV=4	1	1	1	1	0.9	168.48	67735							1672
Q15651	HMGN3	sp|Q15651|HMGN3_HUMAN High mobility group nucleosome-binding domain-containing protein 3 OS=Homo sapiens OX=9606 GN=HMGN3 PE=1 SV=2	1	2	1	1	28.3	10.666	0							1673	227;1273	33;90
Q15654	TRIP6	sp|Q15654|TRIP6_HUMAN Thyroid receptor-interacting protein 6 OS=Homo sapiens OX=9606 GN=TRIP6 PE=1 SV=3	1	3	3	3	8.4	50.287	280430		86478	78144				1674
Q15691	MAPRE1	sp|Q15691|MARE1_HUMAN Microtubule-associated protein RP/EB family member 1 OS=Homo sapiens OX=9606 GN=MAPRE1 PE=1 SV=3	1	2	2	2	7.8	29.999	30895							1675
Q15717	ELAVL1	sp|Q15717|ELAV1_HUMAN ELAV-like protein 1 OS=Homo sapiens OX=9606 GN=ELAVL1 PE=1 SV=2	1	5	5	5	21.2	36.091	3533000	184010	200760	293220	285230	329310	280600	1676
Q15738	NSDHL	sp|Q15738|NSDHL_HUMAN Sterol-4-alpha-carboxylate 3-dehydrogenase, decarboxylating OS=Homo sapiens OX=9606 GN=NSDHL PE=1 SV=2	1	1	1	1	2.4	41.9	1169800							1677
Q15758	SLC1A5	sp|Q15758|AAAT_HUMAN Neutral amino acid transporter B(0) OS=Homo sapiens OX=9606 GN=SLC1A5 PE=1 SV=2	1	2	2	2	4.1	56.598	1449200			240150	146860	334560	269140	1678
Q15819	UBE2V2	sp|Q15819|UB2V2_HUMAN Ubiquitin-conjugating enzyme E2 variant 2 OS=Homo sapiens OX=9606 GN=UBE2V2 PE=1 SV=4	1	3	1	1	18.6	16.363	0							1679	1274	8
Q15942	ZYX	sp|Q15942|ZYX_HUMAN Zyxin OS=Homo sapiens OX=9606 GN=ZYX PE=1 SV=1	1	6	6	6	14.7	61.277	369370		79463	61930		46706		1680	1275;1276;1277	24;265;279
Q16134	ETFDH	sp|Q16134|ETFD_HUMAN Electron transfer flavoprotein-ubiquinone oxidoreductase, mitochondrial OS=Homo sapiens OX=9606 GN=ETFDH PE=1 SV=2	1	1	1	1	2.3	68.495	42847							1681
Q16181	SEPTIN7	sp|Q16181|SEPT7_HUMAN Septin-7 OS=Homo sapiens OX=9606 GN=SEPTIN7 PE=1 SV=2	1	6	6	6	18.1	50.679	464730	33723	40028	43416		44327		1682
Q16186	ADRM1	sp|Q16186|ADRM1_HUMAN Proteasomal ubiquitin receptor ADRM1 OS=Homo sapiens OX=9606 GN=ADRM1 PE=1 SV=2	1	3	3	3	8.8	42.153	668260		109110	80196	95929	93989	87361	1683
Q16204	CCDC6	sp|Q16204|CCDC6_HUMAN Coiled-coil domain-containing protein 6 OS=Homo sapiens OX=9606 GN=CCDC6 PE=1 SV=2	1	2	2	2	5.5	53.29	1245600		228710				880260	1684
Q16363	LAMA4	sp|Q16363|LAMA4_HUMAN Laminin subunit alpha-4 OS=Homo sapiens OX=9606 GN=LAMA4 PE=1 SV=4	1	1	1	1	0.8	202.52	13282							1685
Q16401	PSMD5	sp|Q16401|PSMD5_HUMAN 26S proteasome non-ATPase regulatory subunit 5 OS=Homo sapiens OX=9606 GN=PSMD5 PE=1 SV=3	1	3	3	3	6.9	56.195	302020			72745		44254		1686
Q16527	CSRP2	sp|Q16527|CSRP2_HUMAN Cysteine and glycine-rich protein 2 OS=Homo sapiens OX=9606 GN=CSRP2 PE=1 SV=3	1	4	4	4	24.9	20.954	2325800	224500	279800	278590	166720	198170	164440	1687	1278	112
Q16531	DDB1	sp|Q16531|DDB1_HUMAN DNA damage-binding protein 1 OS=Homo sapiens OX=9606 GN=DDB1 PE=1 SV=1	1	16	16	16	15.2	126.97	18916000	1463400	1561700	1533900	1711800	1565600	1381800	1688	1279	864
Q16540	MRPL23	sp|Q16540|RM23_HUMAN Large ribosomal subunit protein uL23m OS=Homo sapiens OX=9606 GN=MRPL23 PE=1 SV=1	1	2	2	2	14.4	17.781	694910					140690	164180	1689
Q16555;Q14194	DPYSL2	sp|Q16555|DPYL2_HUMAN Dihydropyrimidinase-related protein 2 OS=Homo sapiens OX=9606 GN=DPYSL2 PE=1 SV=1	2	4	4	3	8.7	62.293	1373000	133090	152770	142530	85630	78619	102170	1690
Q16563	SYPL1	sp|Q16563|SYPL1_HUMAN Synaptophysin-like protein 1 OS=Homo sapiens OX=9606 GN=SYPL1 PE=1 SV=1	1	1	1	1	4.2	28.565	20872000							1691
Q16576	RBBP7	sp|Q16576|RBBP7_HUMAN Histone-binding protein RBBP7 OS=Homo sapiens OX=9606 GN=RBBP7 PE=1 SV=1	1	5	1	1	12	47.82	0							1692	1280	119
Q16595	FXN	sp|Q16595|FRDA_HUMAN Frataxin, mitochondrial OS=Homo sapiens OX=9606 GN=FXN PE=1 SV=2	1	2	2	2	14.3	23.135	238010							1693
Q16629	SRSF7	sp|Q16629|SRSF7_HUMAN Serine/arginine-rich splicing factor 7 OS=Homo sapiens OX=9606 GN=SRSF7 PE=1 SV=1	1	3	2	2	14.7	27.366	2503000							1694
Q16630	CPSF6	sp|Q16630|CPSF6_HUMAN Cleavage and polyadenylation specificity factor subunit 6 OS=Homo sapiens OX=9606 GN=CPSF6 PE=1 SV=2	1	3	3	3	7.6	59.209	537050		23302	78691	88553	92951	81469	1695	1281	79
Q16658	FSCN1	sp|Q16658|FSCN1_HUMAN Fascin OS=Homo sapiens OX=9606 GN=FSCN1 PE=1 SV=3	1	11	11	11	24.9	54.529	4875700	303080	330830	297260	185590	210100	203070	1696	1282;1283	74;241
Q16666;Q6K0P9	IFI16	sp|Q16666|IF16_HUMAN Gamma-interferon-inducible protein 16 OS=Homo sapiens OX=9606 GN=IFI16 PE=1 SV=3	2	14	14	13	23.8	88.255	7084000	705360	551510	668540	490780	610320	525630	1697	1284;1285	128;732
Q16698	DECR1	sp|Q16698|DECR_HUMAN 2,4-dienoyl-CoA reductase [(3E)-enoyl-CoA-producing], mitochondrial OS=Homo sapiens OX=9606 GN=DECR1 PE=1 SV=1	1	3	3	3	9	36.067	686110	85589	75734	54028	66178	115830	106990	1698
Q16706	MAN2A1	sp|Q16706|MA2A1_HUMAN Alpha-mannosidase 2 OS=Homo sapiens OX=9606 GN=MAN2A1 PE=1 SV=2	1	2	2	2	1.6	131.14	1496400		249740	240530	224240	236110	245080	1699
Q16718	NDUFA5	sp|Q16718|NDUA5_HUMAN NADH dehydrogenase [ubiquinone] 1 alpha subcomplex subunit 5 OS=Homo sapiens OX=9606 GN=NDUFA5 PE=1 SV=3	1	1	1	1	13.8	13.459	1567900	61902	156810	162580	138250	179540	141430	1700
Q16740	CLPP	sp|Q16740|CLPP_HUMAN ATP-dependent Clp protease proteolytic subunit, mitochondrial OS=Homo sapiens OX=9606 GN=CLPP PE=1 SV=1	1	1	1	1	4	30.18	0							1701	1286	211
Q16762	TST	sp|Q16762|THTR_HUMAN Thiosulfate sulfurtransferase OS=Homo sapiens OX=9606 GN=TST PE=1 SV=4	1	4	4	4	15.8	33.429	3113500	100870	319670	420380	476270	508360	403120	1702	1287	14
Q16763	UBE2S	sp|Q16763|UBE2S_HUMAN Ubiquitin-conjugating enzyme E2 S OS=Homo sapiens OX=9606 GN=UBE2S PE=1 SV=2	1	1	1	1	3.2	23.845	31786							1703
Q16775	HAGH	sp|Q16775|GLO2_HUMAN Hydroxyacylglutathione hydrolase, mitochondrial OS=Homo sapiens OX=9606 GN=HAGH PE=1 SV=2	1	1	1	1	5.2	33.805	117970							1704
Q6FI13;Q16777	H2AC18; H2AC20	sp|Q6FI13|H2A2A_HUMAN Histone H2A type 2-A OS=Homo sapiens OX=9606 GN=H2AC18 PE=1 SV=3;sp|Q16777|H2A2C_HUMAN Histone H2A type 2-C OS=Homo sapiens OX=9606 GN=H2AC20 PE=1 SV=4	2	6	1	1	58.5	14.095	33495							1705	385	96
Q16778	H2BC21	sp|Q16778|H2B2E_HUMAN Histone H2B type 2-E OS=Homo sapiens OX=9606 GN=H2BC21 PE=1 SV=3	1	20	2	0	76.2	13.92	19899000	2603800	1905400	1551500	3136100	3003700	2522200	1706	73;74;78;79;80;81;82;83;84;680;688	6;12;13;16;17;21;24;47;109;117;121
Q16795	NDUFA9	sp|Q16795|NDUA9_HUMAN NADH dehydrogenase [ubiquinone] 1 alpha subcomplex subunit 9, mitochondrial OS=Homo sapiens OX=9606 GN=NDUFA9 PE=1 SV=2	1	7	7	7	20.7	42.509	1778900	142690	118520	107050	145770	148840	131860	1707
Q16822	PCK2	sp|Q16822|PCKGM_HUMAN Phosphoenolpyruvate carboxykinase [GTP], mitochondrial OS=Homo sapiens OX=9606 GN=PCK2 PE=1 SV=4	1	4	4	4	6.2	70.698	1200100	155960	148650	71480	146310	109660	154880	1708
Q16831	UPP1	sp|Q16831|UPP1_HUMAN Uridine phosphorylase 1 OS=Homo sapiens OX=9606 GN=UPP1 PE=1 SV=1	1	2	2	1	10.3	33.934	0							1709	1288	10
Q16836	HADH	sp|Q16836|HCDH_HUMAN Hydroxyacyl-coenzyme A dehydrogenase, mitochondrial OS=Homo sapiens OX=9606 GN=HADH PE=1 SV=3	1	3	3	3	17.2	34.293	6157400			997700	1321200	1317100	1154300	1710
Q16850	CYP51A1	sp|Q16850|CP51A_HUMAN Lanosterol 14-alpha demethylase OS=Homo sapiens OX=9606 GN=CYP51A1 PE=1 SV=4	1	3	3	3	6.7	57.278	1031600	76506	110800	135920	101320	122020	94682	1711
Q16851	UGP2	sp|Q16851|UGPA_HUMAN UTP--glucose-1-phosphate uridylyltransferase OS=Homo sapiens OX=9606 GN=UGP2 PE=1 SV=5	1	2	2	2	5.1	56.94	529090							1712
Q16880	UGT8	sp|Q16880|CGT_HUMAN 2-hydroxyacylsphingosine 1-beta-galactosyltransferase OS=Homo sapiens OX=9606 GN=UGT8 PE=1 SV=2	1	3	3	3	5.7	61.437	1340600		172570	186860		290350	223000	1713
Q16881	TXNRD1	sp|Q16881|TRXR1_HUMAN Thioredoxin reductase 1, cytoplasmic OS=Homo sapiens OX=9606 GN=TXNRD1 PE=1 SV=3	1	6	6	6	15.6	70.905	224480							1714
Q16891	IMMT	sp|Q16891|MIC60_HUMAN MICOS complex subunit MIC60 OS=Homo sapiens OX=9606 GN=IMMT PE=1 SV=1	1	9	9	9	14.9	83.677	5693600	555110	483660	635720	878070	977860	795200	1715	1289;1290;1291;1292	211;427;451;640
Q1KMD3	HNRNPUL2	sp|Q1KMD3|HNRL2_HUMAN Heterogeneous nuclear ribonucleoprotein U-like protein 2 OS=Homo sapiens OX=9606 GN=HNRNPUL2 PE=1 SV=1	1	8	8	8	12.9	85.104	2854700	269710	259540	299370	284260	365930	393080	1716
Q27J81	INF2	sp|Q27J81|INF2_HUMAN Inverted formin-2 OS=Homo sapiens OX=9606 GN=INF2 PE=1 SV=2	1	1	1	1	0.9	135.62	49873							1717
Q29RF7	PDS5A	sp|Q29RF7|PDS5A_HUMAN Sister chromatid cohesion protein PDS5 homolog A OS=Homo sapiens OX=9606 GN=PDS5A PE=1 SV=1	1	6	6	5	5	150.83	1389400	99800	128490	103680	102730	122460	100160	1718
Q2KHT3	CLEC16A	sp|Q2KHT3|CL16A_HUMAN Protein CLEC16A OS=Homo sapiens OX=9606 GN=CLEC16A PE=1 SV=2	1	1	1	1	0.9	117.71	41908							1719
Q2M389	WASHC4	sp|Q2M389|WASC4_HUMAN WASH complex subunit 4 OS=Homo sapiens OX=9606 GN=WASHC4 PE=1 SV=2	1	1	1	1	1.5	136.4	18748							1720
Q2M3G0;Q9NP58	ABCB5; ABCB6	sp|Q2M3G0|ABCB5_HUMAN ATP-binding cassette sub-family B member 5 OS=Homo sapiens OX=9606 GN=ABCB5 PE=1 SV=4;sp|Q9NP58|ABCB6_HUMAN ATP-binding cassette sub-family B member 6 OS=Homo sapiens OX=9606 GN=ABCB6 PE=1 SV=1	2	1	1	1	0.6	138.64	1260400							1721
Q2NL82	TSR1	sp|Q2NL82|TSR1_HUMAN Pre-rRNA-processing protein TSR1 homolog OS=Homo sapiens OX=9606 GN=TSR1 PE=1 SV=1	1	2	2	2	2.4	91.809	50358							1722	1293	38
Q2PZI1;Q6NUT2	DPY19L1	sp|Q2PZI1|D19L1_HUMAN Protein C-mannosyl-transferase DPY19L1 OS=Homo sapiens OX=9606 GN=DPY19L1 PE=2 SV=1	2	3	3	3	4.4	77.318	4387500	565900	652180	540720	569010	631080	606710	1723
Q2TAY7	SMU1	sp|Q2TAY7|SMU1_HUMAN WD40 repeat-containing protein SMU1 OS=Homo sapiens OX=9606 GN=SMU1 PE=1 SV=2	1	2	2	2	3.9	57.543	116790							1724
Q30154	HLA-DRB5	sp|Q30154|DRB5_HUMAN HLA class II histocompatibility antigen, DR beta 5 chain OS=Homo sapiens OX=9606 GN=HLA-DRB5 PE=1 SV=1	1	6	2	0	26.3	30.056	13056000	1027200	763160	703720	1225300	984300	1080300	1725
Q32MZ4	LRRFIP1	sp|Q32MZ4|LRRF1_HUMAN Leucine-rich repeat flightless-interacting protein 1 OS=Homo sapiens OX=9606 GN=LRRFIP1 PE=1 SV=2	1	2	2	2	3.1	89.252	980470	110500	172050	107900				1726
Q32NB8	PGS1	sp|Q32NB8|PGPS1_HUMAN CDP-diacylglycerol--glycerol-3-phosphate 3-phosphatidyltransferase, mitochondrial OS=Homo sapiens OX=9606 GN=PGS1 PE=2 SV=1	1	2	2	2	4	62.73	315390		46491	45797		52292	42464	1727
Q32P28	P3H1	sp|Q32P28|P3H1_HUMAN Prolyl 3-hydroxylase 1 OS=Homo sapiens OX=9606 GN=P3H1 PE=1 SV=2	1	5	5	5	7.7	83.393	4695600	379620	402700	364990	380930	384620	391400	1728
Q32P41	TRMT5	sp|Q32P41|TRM5_HUMAN tRNA (guanine(37)-N1)-methyltransferase OS=Homo sapiens OX=9606 GN=TRMT5 PE=1 SV=3	1	1	1	1	2.2	58.256	0							1729	1294	133
Q3B726	POLR1F	sp|Q3B726|RPA43_HUMAN DNA-directed RNA polymerase I subunit RPA43 OS=Homo sapiens OX=9606 GN=POLR1F PE=1 SV=1	1	1	1	1	3.3	37.432	9258.3							1730
Q3KQU3	MAP7D1	sp|Q3KQU3|MA7D1_HUMAN MAP7 domain-containing protein 1 OS=Homo sapiens OX=9606 GN=MAP7D1 PE=1 SV=1	1	1	1	1	1.4	92.819	75264							1731
Q9HCK8;Q3L8U1;Q9P2D1;Q8TD26	CHD8; CHD9	sp|Q9HCK8|CHD8_HUMAN Chromodomain-helicase-DNA-binding protein 8 OS=Homo sapiens OX=9606 GN=CHD8 PE=1 SV=5;sp|Q3L8U1|CHD9_HUMAN Chromodomain-helicase-DNA-binding protein 9 OS=Homo sapiens OX=9606 GN=CHD9 PE=1 SV=2;sp|Q9P2D1|CHD7_HUMAN Chromodomain-helicase	4	1	1	1	0.5	290.52	11908							1732
Q3MHD2	LSM12	sp|Q3MHD2|LSM12_HUMAN Protein LSM12 OS=Homo sapiens OX=9606 GN=LSM12 PE=1 SV=2	1	1	1	1	7.2	21.701	467330							1733
Q3SY69	ALDH1L2	sp|Q3SY69|AL1L2_HUMAN Mitochondrial 10-formyltetrahydrofolate dehydrogenase OS=Homo sapiens OX=9606 GN=ALDH1L2 PE=1 SV=2	1	1	1	1	1.6	101.74	183580							1734
Q3ZAQ7	VMA21	sp|Q3ZAQ7|VMA21_HUMAN Vacuolar ATPase assembly integral membrane protein VMA21 OS=Homo sapiens OX=9606 GN=VMA21 PE=1 SV=1	1	1	1	1	12.9	11.354	22404							1735
Q3ZCQ8	TIMM50	sp|Q3ZCQ8|TIM50_HUMAN Mitochondrial import inner membrane translocase subunit TIM50 OS=Homo sapiens OX=9606 GN=TIMM50 PE=1 SV=2	1	2	2	2	7.9	39.646	1874300					338080	592720	1736
Q49A26	GLYR1	sp|Q49A26|GLYR1_HUMAN Cytokine-like nuclear factor N-PAC OS=Homo sapiens OX=9606 GN=GLYR1 PE=1 SV=4	1	1	1	1	2.4	60.547	1177200							1737
Q4FZB7	KMT5B	sp|Q4FZB7|KMT5B_HUMAN Histone-lysine N-methyltransferase KMT5B OS=Homo sapiens OX=9606 GN=KMT5B PE=1 SV=5	1	1	1	1	1.9	99.187	0							1738	1295	776
Q4G0F5	VPS26B	sp|Q4G0F5|VP26B_HUMAN Vacuolar protein sorting-associated protein 26B OS=Homo sapiens OX=9606 GN=VPS26B PE=1 SV=2	1	1	1	1	3.3	39.154	107490							1739
Q4G0S4	CYP27C1	sp|Q4G0S4|C27C1_HUMAN Cytochrome P450 27C1 OS=Homo sapiens OX=9606 GN=CYP27C1 PE=1 SV=3	1	1	1	1	2.6	60.92	8158.4							1740
Q4KMQ2	ANO6	sp|Q4KMQ2|ANO6_HUMAN Anoctamin-6 OS=Homo sapiens OX=9606 GN=ANO6 PE=1 SV=2	1	1	1	1	1.3	106.16	211170							1741
Q4L235	AASDH	sp|Q4L235|ACSF4_HUMAN Beta-alanine-activating enzyme OS=Homo sapiens OX=9606 GN=AASDH PE=1 SV=3	1	1	1	1	1.2	122.6	0							1742	1296	544
Q4LE39	ARID4B	sp|Q4LE39|ARI4B_HUMAN AT-rich interactive domain-containing protein 4B OS=Homo sapiens OX=9606 GN=ARID4B PE=1 SV=2	1	2	2	2	1.1	147.81	405740							1743	1297	904
Q4V328	GRIPAP1	sp|Q4V328|GRAP1_HUMAN GRIP1-associated protein 1 OS=Homo sapiens OX=9606 GN=GRIPAP1 PE=1 SV=2	1	3	3	3	4.4	96.004	479820		98413	99034		21150	36390	1744	1298	230
Q4VC44	FLYWCH1	sp|Q4VC44|FWCH1_HUMAN FLYWCH-type zinc finger-containing protein 1 OS=Homo sapiens OX=9606 GN=FLYWCH1 PE=1 SV=2	1	1	1	1	2	80.107	36838							1745
Q52LJ0	FAM98B	sp|Q52LJ0|FA98B_HUMAN Protein FAM98B OS=Homo sapiens OX=9606 GN=FAM98B PE=1 SV=2	1	1	1	1	2.8	45.547	423730							1746
Q53EP0	FNDC3B	sp|Q53EP0|FND3B_HUMAN Fibronectin type III domain-containing protein 3B OS=Homo sapiens OX=9606 GN=FNDC3B PE=1 SV=2	1	3	3	3	3	132.89	406190		80640	54521		94159		1747
Q53EU6;Q86UL3	GPAT3	sp|Q53EU6|GPAT3_HUMAN Glycerol-3-phosphate acyltransferase 3 OS=Homo sapiens OX=9606 GN=GPAT3 PE=1 SV=2	2	5	5	5	11.8	48.705	1430200	144640	226910	184990	175190	185090	176910	1748
Q9P0S3;Q53FV1	ORMDL1; ORMDL2	sp|Q9P0S3|ORML1_HUMAN ORM1-like protein 1 OS=Homo sapiens OX=9606 GN=ORMDL1 PE=1 SV=1;sp|Q53FV1|ORML2_HUMAN ORM1-like protein 2 OS=Homo sapiens OX=9606 GN=ORMDL2 PE=1 SV=2	2	1	1	1	9.8	17.371	7778.4							1749
Q53GQ0	HSD17B12	sp|Q53GQ0|DHB12_HUMAN Very-long-chain 3-oxoacyl-CoA reductase OS=Homo sapiens OX=9606 GN=HSD17B12 PE=1 SV=2	1	3	3	3	13.5	34.324	268480			55494			73355	1750	1299	72
Q53GS9	USP39	sp|Q53GS9|UBP39_HUMAN Ubiquitin carboxyl-terminal hydrolase 39 OS=Homo sapiens OX=9606 GN=USP39 PE=1 SV=2	1	2	2	2	3.9	65.38	1919100	140500	152940	121670	181670	274270	207910	1751
Q53GT1	KLHL22	sp|Q53GT1|KLH22_HUMAN Kelch-like protein 22 OS=Homo sapiens OX=9606 GN=KLHL22 PE=1 SV=2	1	1	1	1	1.7	71.666	19623							1752
Q53H12	AGK	sp|Q53H12|AGK_HUMAN Acylglycerol kinase, mitochondrial OS=Homo sapiens OX=9606 GN=AGK PE=1 SV=2	1	3	3	3	6.9	47.137	1276400		173780	157060	180760	203770	204540	1753
Q53H82	LACTB2	sp|Q53H82|LACB2_HUMAN Endoribonuclease LACTB2 OS=Homo sapiens OX=9606 GN=LACTB2 PE=1 SV=2	1	2	2	2	4.2	32.805	130530							1754	1300	102
Q53S33	BOLA3	sp|Q53S33|BOLA3_HUMAN BolA-like protein 3 OS=Homo sapiens OX=9606 GN=BOLA3 PE=1 SV=1	1	1	1	1	12.1	12.114	29268							1755
Q562R1	ACTBL2	sp|Q562R1|ACTBL_HUMAN Beta-actin-like protein 2 OS=Homo sapiens OX=9606 GN=ACTBL2 PE=1 SV=2	1	5	1	1	14.1	42.003	4805.1							1756
Q567U6	CCDC93	sp|Q567U6|CCD93_HUMAN Coiled-coil domain-containing protein 93 OS=Homo sapiens OX=9606 GN=CCDC93 PE=1 SV=2	1	2	2	2	3.8	73.197	170400							1757
Q58FF8	HSP90AB2P	sp|Q58FF8|H90B2_HUMAN Putative heat shock protein HSP 90-beta 2 OS=Homo sapiens OX=9606 GN=HSP90AB2P PE=1 SV=2	1	7	1	1	13.6	44.348	2025800			388650	247040	262240	286160	1758	303;304;309	64;197;206
Q5BJD5	TMEM41B	sp|Q5BJD5|TM41B_HUMAN Transmembrane protein 41B OS=Homo sapiens OX=9606 GN=TMEM41B PE=1 SV=1	1	1	1	1	6.5	32.513	13536							1759
Q5BKZ1	ZNF326	sp|Q5BKZ1|ZN326_HUMAN DBIRD complex subunit ZNF326 OS=Homo sapiens OX=9606 GN=ZNF326 PE=1 SV=2	1	2	2	2	4.3	65.653	493200		75339	86409		72282	93095	1760
Q5C9Z4	NOM1	sp|Q5C9Z4|NOM1_HUMAN Nucleolar MIF4G domain-containing protein 1 OS=Homo sapiens OX=9606 GN=NOM1 PE=1 SV=1	1	2	2	2	2.9	96.256	541530			80189	72097	87474	77668	1761
Q5EBM0	CMPK2	sp|Q5EBM0|CMPK2_HUMAN UMP-CMP kinase 2, mitochondrial OS=Homo sapiens OX=9606 GN=CMPK2 PE=1 SV=3	1	1	1	1	2.7	49.447	238880							1762
Q5H9R7	PPP6R3	sp|Q5H9R7|PP6R3_HUMAN Serine/threonine-protein phosphatase 6 regulatory subunit 3 OS=Homo sapiens OX=9606 GN=PPP6R3 PE=1 SV=2	1	2	2	2	3.4	97.668	942060		166600	229710			331030	1763
Q5H9U9;Q8IY21	DDX60L; DDX60	sp|Q5H9U9|DDX6L_HUMAN Probable ATP-dependent RNA helicase DDX60-like OS=Homo sapiens OX=9606 GN=DDX60L PE=2 SV=3;sp|Q8IY21|DDX60_HUMAN Probable ATP-dependent RNA helicase DDX60 OS=Homo sapiens OX=9606 GN=DDX60 PE=1 SV=3	2	2	2	2	1	197.61	371210							1764
Q5JPH6	EARS2	sp|Q5JPH6|SYEM_HUMAN Nondiscriminating glutamyl-tRNA synthetase EARS2, mitochondrial OS=Homo sapiens OX=9606 GN=EARS2 PE=1 SV=2	1	2	2	2	4.4	58.688	2071500		245600	284910	235600	304430	264120	1765
Q5JRA6	MIA3	sp|Q5JRA6|TGO1_HUMAN Transport and Golgi organization protein 1 homolog OS=Homo sapiens OX=9606 GN=MIA3 PE=1 SV=1	1	2	2	2	1.3	213.7	212210							1766
Q5JRX3	PITRM1	sp|Q5JRX3|PREP_HUMAN Presequence protease, mitochondrial OS=Homo sapiens OX=9606 GN=PITRM1 PE=1 SV=3	1	6	6	6	8.4	117.41	999510	82133	101830	78010	122570	124070	112300	1767	1301	759
Q5JTH9	RRP12	sp|Q5JTH9|RRP12_HUMAN RRP12-like protein OS=Homo sapiens OX=9606 GN=RRP12 PE=1 SV=2	1	2	2	2	1.2	143.7	1638100		211150	146520	149970	181570	189600	1768
Q5JTJ3	COA6	sp|Q5JTJ3|COA6_HUMAN Cytochrome c oxidase assembly factor 6 homolog OS=Homo sapiens OX=9606 GN=COA6 PE=1 SV=1	1	1	1	1	10.4	14.116	141550							1769
Q5JTV8	TOR1AIP1	sp|Q5JTV8|TOIP1_HUMAN Torsin-1A-interacting protein 1 OS=Homo sapiens OX=9606 GN=TOR1AIP1 PE=1 SV=2	1	4	4	4	9.4	66.248	2932900	189250	357590	231960	231900	275380	271470	1770
Q5JTZ9	AARS2	sp|Q5JTZ9|SYAM_HUMAN Alanine--tRNA ligase, mitochondrial OS=Homo sapiens OX=9606 GN=AARS2 PE=1 SV=1	1	4	4	4	4.3	107.34	650890		54054	34850	67983	70102	63351	1771
Q5K651	SAMD9	sp|Q5K651|SAMD9_HUMAN Sterile alpha motif domain-containing protein 9 OS=Homo sapiens OX=9606 GN=SAMD9 PE=1 SV=1	1	2	2	2	1.5	184.28	170010							1772
Q5M775	SPECC1	sp|Q5M775|CYTSB_HUMAN Cytospin-B OS=Homo sapiens OX=9606 GN=SPECC1 PE=1 SV=1	1	2	2	2	2.5	118.58	15143							1773
Q5QJE6	DNTTIP2	sp|Q5QJE6|TDIF2_HUMAN Deoxynucleotidyltransferase terminal-interacting protein 2 OS=Homo sapiens OX=9606 GN=DNTTIP2 PE=1 SV=2	1	2	2	2	4	84.468	249150							1774
Q5QNW6	H2BC18	sp|Q5QNW6|H2B2F_HUMAN Histone H2B type 2-F OS=Homo sapiens OX=9606 GN=H2BC18 PE=1 SV=3	1	21	3	3	76.2	13.92	0							1775	76;77;80;82;680;1302;1303;1304;1305;1306;1307;1308	6;12;13;16;17;21;24;44;47;109;117;121
Q5RI15	COX20	sp|Q5RI15|COX20_HUMAN Cytochrome c oxidase assembly protein COX20, mitochondrial OS=Homo sapiens OX=9606 GN=COX20 PE=1 SV=2	1	1	1	1	19.5	13.291	1914.4							1776
Q5SSJ5	HP1BP3	sp|Q5SSJ5|HP1B3_HUMAN Heterochromatin protein 1-binding protein 3 OS=Homo sapiens OX=9606 GN=HP1BP3 PE=1 SV=1	1	6	6	6	14.8	61.206	2316000	186950	202120	225960	248860	241660	260860	1777	1309;1310;1311	190;233;517
Q5SVZ6	ZMYM1	sp|Q5SVZ6|ZMYM1_HUMAN Zinc finger MYM-type protein 1 OS=Homo sapiens OX=9606 GN=ZMYM1 PE=1 SV=1	1	1	1	1	1	128.72	37276							1778
Q5SW79	CEP170	sp|Q5SW79|CE170_HUMAN Centrosomal protein of 170 kDa OS=Homo sapiens OX=9606 GN=CEP170 PE=1 SV=1	1	3	3	3	2.5	175.29	815610	111900	113050	115430	77346	87921	71125	1779
Q5T0N1	CFAP70	sp|Q5T0N1|CFA70_HUMAN Cilia- and flagella-associated protein 70 OS=Homo sapiens OX=9606 GN=CFAP70 PE=1 SV=3	1	1	1	1	1.2	125.72	298080							1780
Q5T160	RARS2	sp|Q5T160|SYRM_HUMAN Probable arginine--tRNA ligase, mitochondrial OS=Homo sapiens OX=9606 GN=RARS2 PE=1 SV=1	1	1	1	1	2.1	65.505	302180							1781
Q5T1C6	THEM4	sp|Q5T1C6|THEM4_HUMAN Acyl-coenzyme A thioesterase THEM4 OS=Homo sapiens OX=9606 GN=THEM4 PE=1 SV=1	1	3	3	3	15	27.129	605010			82496		64845	92630	1782	1312	207
Q5T200	ZC3H13	sp|Q5T200|ZC3HD_HUMAN Zinc finger CCCH domain-containing protein 13 OS=Homo sapiens OX=9606 GN=ZC3H13 PE=1 SV=1	1	3	3	3	2.1	196.63	1268300	72783	136150	104220	77753	98944	111540	1783
Q5T2N8	ATAD3C	sp|Q5T2N8|ATD3C_HUMAN ATPase family AAA domain-containing protein 3C OS=Homo sapiens OX=9606 GN=ATAD3C PE=2 SV=2	1	5	1	0	13.1	46.379	178190							1784	1313	249
Q5T3I0	GPATCH4	sp|Q5T3I0|GPTC4_HUMAN G patch domain-containing protein 4 OS=Homo sapiens OX=9606 GN=GPATCH4 PE=1 SV=2	1	1	1	1	2.7	50.381	474420							1785
Q5T4S7	UBR4	sp|Q5T4S7|UBR4_HUMAN E3 ubiquitin-protein ligase UBR4 OS=Homo sapiens OX=9606 GN=UBR4 PE=1 SV=1	1	4	4	4	0.7	573.83	1065300	98543	168320	103320	66870	83737	74959	1786
Q5T5P2	KIAA1217	sp|Q5T5P2|SKT_HUMAN Sickle tail protein homolog OS=Homo sapiens OX=9606 GN=KIAA1217 PE=1 SV=2	1	1	1	1	0.5	214.11	8100400							1787
Q5T653	MRPL2	sp|Q5T653|RM02_HUMAN Large ribosomal subunit protein uL2m OS=Homo sapiens OX=9606 GN=MRPL2 PE=1 SV=2	1	1	1	1	3.9	33.3	114720							1788
Q5T8P6	RBM26	sp|Q5T8P6|RBM26_HUMAN RNA-binding protein 26 OS=Homo sapiens OX=9606 GN=RBM26 PE=1 SV=3	1	3	3	3	3	113.6	868310		145330	72259		55803	54409	1789	1314	709
Q5T9L3	WLS	sp|Q5T9L3|WLS_HUMAN Protein wntless homolog OS=Homo sapiens OX=9606 GN=WLS PE=1 SV=2	1	1	1	1	1.3	62.253	343300							1790
Q5TEC6	H3-7	sp|Q5TEC6|H37_HUMAN Histone H3-7 OS=Homo sapiens OX=9606 GN=H3-7 PE=1 SV=1	1	7	1	1	36.8	15.43	2726000	241220	165290	184980	502050	449500	521200	1791	1083;1084;1087;1088;1315;1316	10;15;19;24;28;37
Q5TID7	CCDC181	sp|Q5TID7|CC181_HUMAN Coiled-coil domain-containing protein 181 OS=Homo sapiens OX=9606 GN=CCDC181 PE=2 SV=1	1	1	1	1	2.2	60.102	0							1792	1317	130
Q5TZA2	CROCC	sp|Q5TZA2|CROCC_HUMAN Rootletin OS=Homo sapiens OX=9606 GN=CROCC PE=1 SV=2	1	1	1	1	0.4	228.42	8743700							1793
Q5U5X0	LYRM7	sp|Q5U5X0|LYRM7_HUMAN Complex III assembly factor LYRM7 OS=Homo sapiens OX=9606 GN=LYRM7 PE=1 SV=1	1	1	1	1	14.4	11.955	151540							1794
Q5UIP0	RIF1	sp|Q5UIP0|RIF1_HUMAN Telomere-associated protein RIF1 OS=Homo sapiens OX=9606 GN=RIF1 PE=1 SV=2	1	5	5	5	2.7	274.46	470610		71326	78253		47303	35919	1795
Q5VST6	ABHD17B	sp|Q5VST6|AB17B_HUMAN Alpha/beta hydrolase domain-containing protein 17B OS=Homo sapiens OX=9606 GN=ABHD17B PE=1 SV=1	1	1	1	1	4.2	32.214	94147							1796
Q5VT25	CDC42BPA	sp|Q5VT25|MRCKA_HUMAN Serine/threonine-protein kinase MRCK alpha OS=Homo sapiens OX=9606 GN=CDC42BPA PE=1 SV=1	1	2	2	2	1.4	197.3	45120							1797
Q5VT52	RPRD2	sp|Q5VT52|RPRD2_HUMAN Regulation of nuclear pre-mRNA domain-containing protein 2 OS=Homo sapiens OX=9606 GN=RPRD2 PE=1 SV=1	1	1	1	1	1.4	156.02	36094							1798
Q5VTL8	PRPF38B	sp|Q5VTL8|PR38B_HUMAN Pre-mRNA-splicing factor 38B OS=Homo sapiens OX=9606 GN=PRPF38B PE=1 SV=1	1	2	2	2	4.4	64.467	493400			52278	42909	27088	72694	1799
Q5VV52	ZNF691	sp|Q5VV52|ZN691_HUMAN Zinc finger protein 691 OS=Homo sapiens OX=9606 GN=ZNF691 PE=1 SV=2	1	4	4	4	15.2	35.809	60499							1800
Q5VVW2	GARNL3	sp|Q5VVW2|GARL3_HUMAN GTPase-activating Rap/Ran-GAP domain-like protein 3 OS=Homo sapiens OX=9606 GN=GARNL3 PE=2 SV=2	1	1	1	1	1.2	112.85	0							1801	1318	395
Q5VWN6	TASOR2	sp|Q5VWN6|TASO2_HUMAN Protein TASOR 2 OS=Homo sapiens OX=9606 GN=TASOR2 PE=1 SV=1	1	2	2	1	1.2	268.84	0							1802	1319	490
Q5VYK3	ECPAS	sp|Q5VYK3|ECM29_HUMAN Proteasome adapter and scaffold protein ECM29 OS=Homo sapiens OX=9606 GN=ECPAS PE=1 SV=2	1	3	3	3	2.1	204.29	245470		59251	69518				1803
Q5VZE5	NAA35	sp|Q5VZE5|NAA35_HUMAN N-alpha-acetyltransferase 35, NatC auxiliary subunit OS=Homo sapiens OX=9606 GN=NAA35 PE=1 SV=1	1	1	1	1	1.5	83.638	0							1804	1320	44
Q9NR56;Q5VZF2;Q9NUK0	MBNL1; MBNL2	sp|Q9NR56|MBNL1_HUMAN Muscleblind-like protein 1 OS=Homo sapiens OX=9606 GN=MBNL1 PE=1 SV=2;sp|Q5VZF2|MBNL2_HUMAN Muscleblind-like protein 2 OS=Homo sapiens OX=9606 GN=MBNL2 PE=1 SV=2;sp|Q9NUK0|MBNL3_HUMAN Muscleblind-like protein 3 OS=Homo sapiens OX=9606	3	2	2	2	4.9	41.817	1989000		332430	295690	243590	262370	241930	1805
Q5VZL5	ZMYM4	sp|Q5VZL5|ZMYM4_HUMAN Zinc finger MYM-type protein 4 OS=Homo sapiens OX=9606 GN=ZMYM4 PE=1 SV=1	1	1	1	1	1.1	172.79	16570							1806
Q5VZM2;Q7L523	RRAGB; RRAGA	sp|Q5VZM2|RRAGB_HUMAN Ras-related GTP-binding protein B OS=Homo sapiens OX=9606 GN=RRAGB PE=1 SV=1;sp|Q7L523|RRAGA_HUMAN Ras-related GTP-binding protein A OS=Homo sapiens OX=9606 GN=RRAGA PE=1 SV=1	2	3	3	3	8.6	43.25	1462700	88201	99955	105310	119250	134750	117990	1807
Q63HN8	RNF213	sp|Q63HN8|RN213_HUMAN E3 ubiquitin-protein ligase RNF213 OS=Homo sapiens OX=9606 GN=RNF213 PE=1 SV=3	1	2	2	2	0.4	591.4	426840		79249	93684			46721	1808
Q676U5	ATG16L1	sp|Q676U5|A16L1_HUMAN Autophagy-related protein 16-1 OS=Homo sapiens OX=9606 GN=ATG16L1 PE=1 SV=2	1	1	1	1	1.8	68.264	62586							1809
Q68CP9	ARID2	sp|Q68CP9|ARID2_HUMAN AT-rich interactive domain-containing protein 2 OS=Homo sapiens OX=9606 GN=ARID2 PE=1 SV=2	1	1	1	1	0.6	197.39	169360		18286	19583	17900	22049	16500	1810
Q68CQ4	UTP25	sp|Q68CQ4|UTP25_HUMAN U3 small nucleolar RNA-associated protein 25 homolog OS=Homo sapiens OX=9606 GN=UTP25 PE=1 SV=2	1	1	1	1	1.5	87.054	433250							1811
Q68E01	INTS3	sp|Q68E01|INT3_HUMAN Integrator complex subunit 3 OS=Homo sapiens OX=9606 GN=INTS3 PE=1 SV=1	1	2	2	2	1.7	118.07	733060			129780		116170	132100	1812
Q69YN4	VIRMA	sp|Q69YN4|VIR_HUMAN Protein virilizer homolog OS=Homo sapiens OX=9606 GN=VIRMA PE=1 SV=2	1	3	3	3	1.7	202.02	79785							1813	1321	1380
Q6DD87	ZNF787	sp|Q6DD87|ZN787_HUMAN Zinc finger protein 787 OS=Homo sapiens OX=9606 GN=ZNF787 PE=1 SV=4	1	1	1	1	3.1	40.428	567290							1814
Q6DD88	ATL3	sp|Q6DD88|ATLA3_HUMAN Atlastin-3 OS=Homo sapiens OX=9606 GN=ATL3 PE=1 SV=1	1	5	5	5	11.6	60.541	751350	69424	62481	48604	82426	75663	75892	1815	1322	391
Q6DKI1	RPL7L1	sp|Q6DKI1|RL7L_HUMAN Ribosomal protein uL30-like OS=Homo sapiens OX=9606 GN=RPL7L1 PE=1 SV=2	1	1	1	1	6.3	29.669	298280							1816
Q6FIF0;O76080	ZFAND6; ZFAND5	sp|Q6FIF0|ZFAN6_HUMAN AN1-type zinc finger protein 6 OS=Homo sapiens OX=9606 GN=ZFAND6 PE=1 SV=2;sp|O76080|ZFAN5_HUMAN AN1-type zinc finger protein 5 OS=Homo sapiens OX=9606 GN=ZFAND5 PE=1 SV=1	2	2	2	2	10.6	22.555	331840							1817	1323	204
Q6GMV3	PTRHD1	sp|Q6GMV3|PTRD1_HUMAN Putative peptidyl-tRNA hydrolase PTRHD1 OS=Homo sapiens OX=9606 GN=PTRHD1 PE=1 SV=1	1	1	1	1	10	15.805	23141							1818
Q6IAA8	LAMTOR1	sp|Q6IAA8|LTOR1_HUMAN Ragulator complex protein LAMTOR1 OS=Homo sapiens OX=9606 GN=LAMTOR1 PE=1 SV=2	1	2	2	2	15.5	17.745	1005200		54834		219830		206080	1819
Q6ICB4	PHETA2	sp|Q6ICB4|SESQ2_HUMAN Sesquipedalian-2 OS=Homo sapiens OX=9606 GN=PHETA2 PE=1 SV=1	1	1	1	1	6.2	28.338	54893							1820
Q6IE81	JADE1	sp|Q6IE81|JADE1_HUMAN Protein Jade-1 OS=Homo sapiens OX=9606 GN=JADE1 PE=1 SV=1	1	1	1	1	2.6	95.532	0							1821	1324	380
Q6IQ22	RAB12	sp|Q6IQ22|RAB12_HUMAN Ras-related protein Rab-12 OS=Homo sapiens OX=9606 GN=RAB12 PE=1 SV=3	1	2	2	2	7.8	27.248	104120							1822
Q6JQN1	ACAD10	sp|Q6JQN1|ACD10_HUMAN Acyl-CoA dehydrogenase family member 10 OS=Homo sapiens OX=9606 GN=ACAD10 PE=1 SV=1	1	1	1	1	1.5	118.83	25816							1823
Q6KC79	NIPBL	sp|Q6KC79|NIPBL_HUMAN Nipped-B-like protein OS=Homo sapiens OX=9606 GN=NIPBL PE=1 SV=2	1	2	2	2	0.6	316.05	779100							1824
Q6NUK1	SLC25A24	sp|Q6NUK1|SCMC1_HUMAN Mitochondrial adenyl nucleotide antiporter SLC25A24 OS=Homo sapiens OX=9606 GN=SLC25A24 PE=1 SV=2	1	9	9	8	17.2	53.354	7923300	397840	500660	420880	498120	503150	519110	1825	1325	336
Q6NUQ4	TMEM214	sp|Q6NUQ4|TM214_HUMAN Transmembrane protein 214 OS=Homo sapiens OX=9606 GN=TMEM214 PE=1 SV=2	1	3	3	3	5.2	77.15	727030		67335	57974	63020	73925	79548	1826
Q6NVY1	HIBCH	sp|Q6NVY1|HIBCH_HUMAN 3-hydroxyisobutyryl-CoA hydrolase, mitochondrial OS=Homo sapiens OX=9606 GN=HIBCH PE=1 SV=2	1	2	2	2	5.4	43.482	163920							1827	1326	353
Q6NZI2	CAVIN1	sp|Q6NZI2|CAVN1_HUMAN Caveolae-associated protein 1 OS=Homo sapiens OX=9606 GN=CAVIN1 PE=1 SV=1	1	3	3	3	11.3	43.476	2313200	255070	287810	228560	195420	185970	173360	1828	1327	109
Q6P161	MRPL54	sp|Q6P161|RM54_HUMAN Large ribosomal subunit protein mL54 OS=Homo sapiens OX=9606 GN=MRPL54 PE=1 SV=1	1	1	1	1	7.2	15.819	780070							1829
Q6P1A2	LPCAT3	sp|Q6P1A2|MBOA5_HUMAN Lysophospholipid acyltransferase 5 OS=Homo sapiens OX=9606 GN=LPCAT3 PE=1 SV=1	1	2	2	2	4.5	56.034	161520		23499			38258	29807	1830
Q6P1J9	CDC73	sp|Q6P1J9|CDC73_HUMAN Parafibromin OS=Homo sapiens OX=9606 GN=CDC73 PE=1 SV=1	1	2	2	2	3.6	60.576	852360		135670		100540	127440	111840	1831
Q6P1L8	MRPL14	sp|Q6P1L8|RM14_HUMAN Large ribosomal subunit protein uL14m OS=Homo sapiens OX=9606 GN=MRPL14 PE=1 SV=1	1	2	2	2	15.2	15.947	4485100			730050		860030		1832
Q6P1M0	SLC27A4	sp|Q6P1M0|S27A4_HUMAN Long-chain fatty acid transport protein 4 OS=Homo sapiens OX=9606 GN=SLC27A4 PE=1 SV=1	1	3	3	3	4.7	72.063	1833500		534450	339540		412780	178280	1833
Q6P1Q0	LETMD1	sp|Q6P1Q0|LTMD1_HUMAN LETM1 domain-containing protein 1 OS=Homo sapiens OX=9606 GN=LETMD1 PE=1 SV=1	1	1	1	1	3.1	41.79	223020							1834
Q6P1X5	TAF2	sp|Q6P1X5|TAF2_HUMAN Transcription initiation factor TFIID subunit 2 OS=Homo sapiens OX=9606 GN=TAF2 PE=1 SV=3	1	2	2	2	1.8	136.97	366930		78234	58567				1835
Q6P2C8	MED27	sp|Q6P2C8|MED27_HUMAN Mediator of RNA polymerase II transcription subunit 27 OS=Homo sapiens OX=9606 GN=MED27 PE=1 SV=1	1	4	4	4	17.4	35.431	270270			27140		26298	31587	1836	1328	145
Q6P2Q9	PRPF8	sp|Q6P2Q9|PRP8_HUMAN Pre-mRNA-processing-splicing factor 8 OS=Homo sapiens OX=9606 GN=PRPF8 PE=1 SV=2	1	24	24	23	9.8	273.6	13625000	339000	416510	368880	444990	464490	482600	1837	1329	1306
Q8NE01;Q6P4Q7	CNNM3; CNNM4	sp|Q8NE01|CNNM3_HUMAN Metal transporter CNNM3 OS=Homo sapiens OX=9606 GN=CNNM3 PE=1 SV=1;sp|Q6P4Q7|CNNM4_HUMAN Metal transporter CNNM4 OS=Homo sapiens OX=9606 GN=CNNM4 PE=1 SV=3	2	1	1	1	1.1	76.118	16617							1838
Q6P587	FAHD1	sp|Q6P587|FAHD1_HUMAN Acylpyruvase FAHD1, mitochondrial OS=Homo sapiens OX=9606 GN=FAHD1 PE=1 SV=3	1	1	1	1	6.3	24.541	1031600							1839
Q6P5R6	RPL22L1	sp|Q6P5R6|RL22L_HUMAN Ribosomal protein eL22-like OS=Homo sapiens OX=9606 GN=RPL22L1 PE=1 SV=2	1	1	1	1	9.8	14.606	475660	39823	70373	66720	47136	60710	51900	1840
Q6PI48	DARS2	sp|Q6PI48|SYDM_HUMAN Aspartate--tRNA ligase, mitochondrial OS=Homo sapiens OX=9606 GN=DARS2 PE=1 SV=1	1	3	3	3	4.7	73.562	262290				50118		61664	1841
Q6PIU2	NCEH1	sp|Q6PIU2|NCEH1_HUMAN Neutral cholesterol ester hydrolase 1 OS=Homo sapiens OX=9606 GN=NCEH1 PE=1 SV=3	1	3	3	3	9.8	45.807	2222800	148110	207920	217540	226540	256830	210230	1842
Q6PJG2	MIDEAS	sp|Q6PJG2|MDEAS_HUMAN Mitotic deacetylase-associated SANT domain protein OS=Homo sapiens OX=9606 GN=MIDEAS PE=1 SV=2	1	2	2	2	2.4	114.99	249650		54367	56706				1843
Q6PJT7	ZC3H14	sp|Q6PJT7|ZC3HE_HUMAN Zinc finger CCCH domain-containing protein 14 OS=Homo sapiens OX=9606 GN=ZC3H14 PE=1 SV=1	1	3	3	3	5.6	82.875	1632800	159500	210720	180670	171440	165880	165600	1844
Q6PKG0	LARP1	sp|Q6PKG0|LARP1_HUMAN La-related protein 1 OS=Homo sapiens OX=9606 GN=LARP1 PE=1 SV=2	1	2	2	2	2.1	123.51	1272100		215300	236820		159420	143140	1845
Q6PL18	ATAD2	sp|Q6PL18|ATAD2_HUMAN ATPase family AAA domain-containing protein 2 OS=Homo sapiens OX=9606 GN=ATAD2 PE=1 SV=1	1	2	2	2	2.2	158.55	32644							1846	1330	47
Q6R327	RICTOR	sp|Q6R327|RICTR_HUMAN Rapamycin-insensitive companion of mTOR OS=Homo sapiens OX=9606 GN=RICTOR PE=1 SV=1	1	1	1	1	0.9	192.22	22815							1847
Q6RFH5	WDR74	sp|Q6RFH5|WDR74_HUMAN WD repeat-containing protein 74 OS=Homo sapiens OX=9606 GN=WDR74 PE=1 SV=1	1	1	1	1	3.4	42.441	5801.9							1848
Q6UB35	MTHFD1L	sp|Q6UB35|C1TM_HUMAN Monofunctional C1-tetrahydrofolate synthase, mitochondrial OS=Homo sapiens OX=9606 GN=MTHFD1L PE=1 SV=1	1	4	4	4	3.7	105.79	2616800	473800	677060	319150	478720	362730	226560	1849	1331	596
Q6UN15	FIP1L1	sp|Q6UN15|FIP1_HUMAN Pre-mRNA 3-end-processing factor FIP1 OS=Homo sapiens OX=9606 GN=FIP1L1 PE=1 SV=1	1	2	2	2	4.4	66.526	794340		143080	149150			141940	1850
Q6UVK1	CSPG4	sp|Q6UVK1|CSPG4_HUMAN Chondroitin sulfate proteoglycan 4 OS=Homo sapiens OX=9606 GN=CSPG4 PE=1 SV=2	1	5	5	5	2.4	250.53	841640	113720	63710	37571	53303	63322	65611	1851
Q6UW02	CYP20A1	sp|Q6UW02|CP20A_HUMAN Cytochrome P450 20A1 OS=Homo sapiens OX=9606 GN=CYP20A1 PE=1 SV=1	1	2	2	2	6.1	52.432	208230			47368			38424	1852
Q6UW68	TMEM205	sp|Q6UW68|TM205_HUMAN Transmembrane protein 205 OS=Homo sapiens OX=9606 GN=TMEM205 PE=1 SV=1	1	2	2	2	15.9	21.198	1341400		133490	260150	210470	259580	265200	1853
Q6UWP7	LCLAT1	sp|Q6UWP7|LCLT1_HUMAN Lysocardiolipin acyltransferase 1 OS=Homo sapiens OX=9606 GN=LCLAT1 PE=1 SV=1	1	1	1	1	2.9	48.92	0							1854	1332	221
Q6UXG2	ELAPOR1	sp|Q6UXG2|ELAP1_HUMAN Endosome/lysosome-associated apoptosis and autophagy regulator 1 OS=Homo sapiens OX=9606 GN=ELAPOR1 PE=1 SV=2	1	1	1	1	0.8	111.38	610310							1855
Q6UXN9	WDR82	sp|Q6UXN9|WDR82_HUMAN WD repeat-containing protein 82 OS=Homo sapiens OX=9606 GN=WDR82 PE=1 SV=1	1	4	4	4	16.6	35.079	320540		37132	28574	16554	22445	21420	1856
Q6UXV4	APOOL	sp|Q6UXV4|MIC27_HUMAN MICOS complex subunit MIC27 OS=Homo sapiens OX=9606 GN=APOOL PE=1 SV=1	1	1	1	1	4.9	29.159	104030							1857
Q6VMQ6	ATF7IP	sp|Q6VMQ6|MCAF1_HUMAN Activating transcription factor 7-interacting protein 1 OS=Homo sapiens OX=9606 GN=ATF7IP PE=1 SV=3	1	2	2	2	2.5	136.39	292040		47948	60532			26421	1858
Q6WCQ1	MPRIP	sp|Q6WCQ1|MPRIP_HUMAN Myosin phosphatase Rho-interacting protein OS=Homo sapiens OX=9606 GN=MPRIP PE=1 SV=3	1	2	2	2	3	116.53	161940		41704	41974				1859
Q6Y1H2	HACD2	sp|Q6Y1H2|HACD2_HUMAN Very-long-chain (3R)-3-hydroxyacyl-CoA dehydratase 2 OS=Homo sapiens OX=9606 GN=HACD2 PE=1 SV=1	1	1	1	1	5.9	28.368	10737							1860
Q6YHK3	CD109	sp|Q6YHK3|CD109_HUMAN CD109 antigen OS=Homo sapiens OX=9606 GN=CD109 PE=1 SV=2	1	4	4	4	3.4	161.69	778220	55670	52106	96054	31638	72980	56140	1861
Q6YN16	HSDL2	sp|Q6YN16|HSDL2_HUMAN Hydroxysteroid dehydrogenase-like protein 2 OS=Homo sapiens OX=9606 GN=HSDL2 PE=1 SV=1	1	1	1	1	5	45.394	197400							1862
Q6YP21	KYAT3	sp|Q6YP21|KAT3_HUMAN Kynurenine--oxoglutarate transaminase 3 OS=Homo sapiens OX=9606 GN=KYAT3 PE=1 SV=1	1	2	2	2	3.7	51.4	182640							1863	1333	399
Q6ZMW3	EML6	sp|Q6ZMW3|EMAL6_HUMAN Echinoderm microtubule-associated protein-like 6 OS=Homo sapiens OX=9606 GN=EML6 PE=2 SV=2	1	1	1	1	0.4	217.9	194940							1864
Q6ZPD9	DPY19L3	sp|Q6ZPD9|D19L3_HUMAN Protein C-mannosyl-transferase DPY19L3 OS=Homo sapiens OX=9606 GN=DPY19L3 PE=1 SV=1	1	2	2	2	3.5	83.196	67192							1865
Q6ZSR9		sp|Q6ZSR9|YJ005_HUMAN Uncharacterized protein FLJ45252 OS=Homo sapiens OX=9606 PE=2 SV=2	1	1	1	1	3.4	37.976	173190							1866
Q6ZU65	UBN2	sp|Q6ZU65|UBN2_HUMAN Ubinuclein-2 OS=Homo sapiens OX=9606 GN=UBN2 PE=1 SV=2	1	1	1	1	1.4	146.09	0							1867	1334	1148
Q6ZUT6	CCDC9B	sp|Q6ZUT6|CCD9B_HUMAN Coiled-coil domain-containing protein 9B OS=Homo sapiens OX=9606 GN=CCDC9B PE=1 SV=1	1	1	1	1	2.6	57.324	51377							1868
Q6ZW49	PAXIP1	sp|Q6ZW49|PAXI1_HUMAN PAX-interacting protein 1 OS=Homo sapiens OX=9606 GN=PAXIP1 PE=1 SV=2	1	1	1	1	1.2	121.34	0							1869	1335	847
Q709C8	VPS13C	sp|Q709C8|VP13C_HUMAN Intermembrane lipid transfer protein VPS13C OS=Homo sapiens OX=9606 GN=VPS13C PE=1 SV=1	1	3	3	3	1	422.39	130120		29838	16000				1870
Q70CQ1	USP49	sp|Q70CQ1|UBP49_HUMAN Ubiquitin carboxyl-terminal hydrolase 49 OS=Homo sapiens OX=9606 GN=USP49 PE=1 SV=1	1	1	1	1	1.9	79.197	0							1871	1336	348
Q70E73	RAPH1	sp|Q70E73|RAPH1_HUMAN Ras-associated and pleckstrin homology domains-containing protein 1 OS=Homo sapiens OX=9606 GN=RAPH1 PE=1 SV=3	1	3	3	2	4.2	135.25	200530		31561	44143				1872
Q70UQ0	IKBIP	sp|Q70UQ0|IKIP_HUMAN Inhibitor of nuclear factor kappa-B kinase-interacting protein OS=Homo sapiens OX=9606 GN=IKBIP PE=1 SV=1	1	2	2	2	6.6	39.309	831310							1873
Q71DI3;P68431;Q16695	H3C15; H3C1; H3-4	sp|Q71DI3|H32_HUMAN Histone H3.2 OS=Homo sapiens OX=9606 GN=H3C15 PE=1 SV=3;sp|P68431|H31_HUMAN Histone H3.1 OS=Homo sapiens OX=9606 GN=H3C1 PE=1 SV=2;sp|Q16695|H31T_HUMAN Histone H3.1t OS=Homo sapiens OX=9606 GN=H3-4 PE=1 SV=3	3	9	3	1	60.3	15.388	1112200	812650	88444		47474	29868		1874	1082;1083;1084;1087;1088;1315;1316	10;15;19;24;28;37;80
Q71RC2	LARP4	sp|Q71RC2|LARP4_HUMAN La-related protein 4 OS=Homo sapiens OX=9606 GN=LARP4 PE=1 SV=3	1	1	1	1	2.2	80.595	16242							1875
Q71U36;P0DPH8;P0DPH7;Q6PEY2	TUBA1A; TUBA3D; TUBA3C	sp|Q71U36|TBA1A_HUMAN Tubulin alpha-1A chain OS=Homo sapiens OX=9606 GN=TUBA1A PE=1 SV=1;sp|P0DPH8|TBA3D_HUMAN Tubulin alpha-3D chain OS=Homo sapiens OX=9606 GN=TUBA3D PE=1 SV=1;sp|P0DPH7|TBA3C_HUMAN Tubulin alpha-3C chain OS=Homo sapiens OX=9606 GN=TUBA3C	4	20	1	0	56.8	50.135	10505000							1876	3;4;1061;1062	336;370;394;401
Q71UI9	H2AZ2	sp|Q71UI9|H2AV_HUMAN Histone H2A.V OS=Homo sapiens OX=9606 GN=H2AZ2 PE=1 SV=3	1	8	1	1	69.5	13.509	0							1877	380;384;1337;1338;1339	5;8;12;14;116
Q71UM5	RPS27L	sp|Q71UM5|RS27L_HUMAN Ribosomal protein eS27-like OS=Homo sapiens OX=9606 GN=RPS27L PE=1 SV=3	1	3	3	2	31	9.4771	196890							1878	1340;1341	16;17
Q76L83	ASXL2	sp|Q76L83|ASXL2_HUMAN Putative Polycomb group protein ASXL2 OS=Homo sapiens OX=9606 GN=ASXL2 PE=1 SV=1	1	2	2	1	1.4	153.82	370170							1879
Q7KZ85	SUPT6H	sp|Q7KZ85|SPT6H_HUMAN Transcription elongation factor SPT6 OS=Homo sapiens OX=9606 GN=SUPT6H PE=1 SV=2	1	1	1	1	1.1	199.07	34521							1880
Q7KZF4	SND1	sp|Q7KZF4|SND1_HUMAN Staphylococcal nuclease domain-containing protein 1 OS=Homo sapiens OX=9606 GN=SND1 PE=1 SV=1	1	13	13	13	16.3	102	13075000	1365400	1159100	1134000	1399200	1318200	1258200	1881	1342	513
Q7KZI7	MARK2	sp|Q7KZI7|MARK2_HUMAN Serine/threonine-protein kinase MARK2 OS=Homo sapiens OX=9606 GN=MARK2 PE=1 SV=2	1	1	1	1	2.2	87.91	331590							1882
Q7L014	DDX46	sp|Q7L014|DDX46_HUMAN Probable ATP-dependent RNA helicase DDX46 OS=Homo sapiens OX=9606 GN=DDX46 PE=1 SV=2	1	5	5	5	5.1	117.36	957020		120320	136060		146580	154600	1883
Q7L0Y3	TRMT10C	sp|Q7L0Y3|TM10C_HUMAN tRNA methyltransferase 10 homolog C OS=Homo sapiens OX=9606 GN=TRMT10C PE=1 SV=2	1	2	2	2	6.5	47.346	1342100		251750	123350	279310	268820	288870	1884
Q7L1Q6	BZW1	sp|Q7L1Q6|5MP2_HUMAN eIF5-mimic protein 2 OS=Homo sapiens OX=9606 GN=BZW1 PE=1 SV=1	1	1	1	1	5.7	48.043	8703.8							1885
Q7L2E3	DHX30	sp|Q7L2E3|DHX30_HUMAN ATP-dependent RNA helicase DHX30 OS=Homo sapiens OX=9606 GN=DHX30 PE=1 SV=1	1	4	4	4	3.1	133.94	2278300	137490	203520	159710	205490	216650	210740	1886
Q7L576;Q96F07	CYFIP1	sp|Q7L576|CYFP1_HUMAN Cytoplasmic FMR1-interacting protein 1 OS=Homo sapiens OX=9606 GN=CYFIP1 PE=1 SV=1	2	3	3	3	2.5	145.18	1015600	105540	160960	148690		85653		1887
Q7L592	NDUFAF7	sp|Q7L592|NDUF7_HUMAN Protein arginine methyltransferase NDUFAF7, mitochondrial OS=Homo sapiens OX=9606 GN=NDUFAF7 PE=1 SV=1	1	1	1	1	2.9	49.237	52703							1888
Q7L5N1	COPS6	sp|Q7L5N1|CSN6_HUMAN COP9 signalosome complex subunit 6 OS=Homo sapiens OX=9606 GN=COPS6 PE=1 SV=1	1	1	1	1	3.4	36.163	916100							1889
Q7LBC6	KDM3B	sp|Q7LBC6|KDM3B_HUMAN Lysine-specific demethylase 3B OS=Homo sapiens OX=9606 GN=KDM3B PE=1 SV=2	1	2	2	2	1.4	191.58	565010							1890	1343	449
Q7LGA3	HS2ST1	sp|Q7LGA3|HS2ST_HUMAN Heparan sulfate 2-O-sulfotransferase 1 OS=Homo sapiens OX=9606 GN=HS2ST1 PE=1 SV=1	1	4	4	3	14.9	41.881	1139700		67563	113030	96543	145850	96089	1891
Q7RTP6	MICAL3	sp|Q7RTP6|MICA3_HUMAN [F-actin]-monooxygenase MICAL3 OS=Homo sapiens OX=9606 GN=MICAL3 PE=1 SV=2	1	2	2	2	1.6	224.29	282330		57203	83686				1892
Q7RTS9	DYM	sp|Q7RTS9|DYM_HUMAN Dymeclin OS=Homo sapiens OX=9606 GN=DYM PE=1 SV=1	1	1	1	1	1.2	75.935	292510							1893
Q7RTV0	PHF5A	sp|Q7RTV0|PHF5A_HUMAN PHD finger-like domain-containing protein 5A OS=Homo sapiens OX=9606 GN=PHF5A PE=1 SV=1	1	3	3	3	24.5	12.405	586150			100500		105270		1894	1344	3
Q7Z2T5	TRMT1L	sp|Q7Z2T5|TRM1L_HUMAN TRMT1-like protein OS=Homo sapiens OX=9606 GN=TRMT1L PE=1 SV=2	1	3	3	3	6	81.746	168680		24164	39229				1895
Q7Z2W4	ZC3HAV1	sp|Q7Z2W4|ZCCHV_HUMAN Zinc finger CCCH-type antiviral protein 1 OS=Homo sapiens OX=9606 GN=ZC3HAV1 PE=1 SV=3	1	8	8	8	10.4	101.43	5338500	546790	711100	744570	571120	620390	618060	1896
Q7Z333	SETX	sp|Q7Z333|SETX_HUMAN Probable helicase senataxin OS=Homo sapiens OX=9606 GN=SETX PE=1 SV=4	1	2	2	2	0.9	302.88	157000							1897
Q7Z392	TRAPPC11	sp|Q7Z392|TPC11_HUMAN Trafficking protein particle complex subunit 11 OS=Homo sapiens OX=9606 GN=TRAPPC11 PE=1 SV=2	1	1	1	1	0.9	128.88	73434							1898
Q7Z3B4	NUP54	sp|Q7Z3B4|NUP54_HUMAN Nucleoporin p54 OS=Homo sapiens OX=9606 GN=NUP54 PE=1 SV=2	1	2	2	2	4.9	55.435	244010		30362	28058	22873	25411	22339	1899
Q7Z3K3	POGZ	sp|Q7Z3K3|POGZ_HUMAN Pogo transposable element with ZNF domain OS=Homo sapiens OX=9606 GN=POGZ PE=1 SV=2	1	3	3	3	3.5	155.34	146790							1900	1345	801
Q7Z3U7	MON2	sp|Q7Z3U7|MON2_HUMAN Protein MON2 homolog OS=Homo sapiens OX=9606 GN=MON2 PE=1 SV=3	1	1	1	1	0.6	190.36	3172.9							1901
Q7Z406	MYH14	sp|Q7Z406|MYH14_HUMAN Myosin-14 OS=Homo sapiens OX=9606 GN=MYH14 PE=1 SV=2	1	6	1	1	3	227.87	190320							1902	710;712	990;1469
Q7Z417	NUFIP2	sp|Q7Z417|NUFP2_HUMAN FMR1-interacting protein NUFIP2 OS=Homo sapiens OX=9606 GN=NUFIP2 PE=1 SV=1	1	1	1	1	1.9	76.12	195050							1903
Q7Z434	MAVS	sp|Q7Z434|MAVS_HUMAN Mitochondrial antiviral-signaling protein OS=Homo sapiens OX=9606 GN=MAVS PE=1 SV=2	1	2	2	2	5	56.527	106980			15016		17894	25853	1904
Q7Z460	CLASP1	sp|Q7Z460|CLAP1_HUMAN CLIP-associating protein 1 OS=Homo sapiens OX=9606 GN=CLASP1 PE=1 SV=1	1	2	2	2	2	169.45	580540							1905	1346	691
Q7Z478	DHX29	sp|Q7Z478|DHX29_HUMAN ATP-dependent RNA helicase DHX29 OS=Homo sapiens OX=9606 GN=DHX29 PE=1 SV=2	1	2	2	2	1.6	155.23	144620		35230	38221				1906
Q7Z4F1	LRP10	sp|Q7Z4F1|LRP10_HUMAN Low-density lipoprotein receptor-related protein 10 OS=Homo sapiens OX=9606 GN=LRP10 PE=1 SV=2	1	1	1	1	1.7	76.193	60500							1907
Q7Z4S6	KIF21A	sp|Q7Z4S6|KI21A_HUMAN Kinesin-like protein KIF21A OS=Homo sapiens OX=9606 GN=KIF21A PE=1 SV=2	1	2	2	1	1.6	187.18	98065							1908
Q7Z4W1	DCXR	sp|Q7Z4W1|DCXR_HUMAN L-xylulose reductase OS=Homo sapiens OX=9606 GN=DCXR PE=1 SV=2	1	4	4	4	16.4	25.913	1858500	277220	278880	231230	253420	282080	240670	1909
Q7Z5G4	GOLGA7	sp|Q7Z5G4|GOGA7_HUMAN Golgin subfamily A member 7 OS=Homo sapiens OX=9606 GN=GOLGA7 PE=1 SV=2	1	1	1	1	8	15.824	847580							1910
Q7Z5J4	RAI1	sp|Q7Z5J4|RAI1_HUMAN Retinoic acid-induced protein 1 OS=Homo sapiens OX=9606 GN=RAI1 PE=1 SV=2	1	3	3	2	1.5	203.35	589070	63870	89555	101290	81468			1911
Q7Z6B7	SRGAP1	sp|Q7Z6B7|SRGP1_HUMAN SLIT-ROBO Rho GTPase-activating protein 1 OS=Homo sapiens OX=9606 GN=SRGAP1 PE=1 SV=1	1	1	1	1	1.6	124.26	31976							1912
Q7Z6E9	RBBP6	sp|Q7Z6E9|RBBP6_HUMAN E3 ubiquitin-protein ligase RBBP6 OS=Homo sapiens OX=9606 GN=RBBP6 PE=1 SV=1	1	2	2	2	1.3	201.56	380140		81768	65595		63006		1913
Q7Z6J6	FRMD5	sp|Q7Z6J6|FRMD5_HUMAN FERM domain-containing protein 5 OS=Homo sapiens OX=9606 GN=FRMD5 PE=1 SV=1	1	1	1	1	3	65.064	115080							1914
Q7Z6K5	ARPIN	sp|Q7Z6K5|ARPIN_HUMAN Arpin OS=Homo sapiens OX=9606 GN=ARPIN PE=1 SV=1	1	1	1	1	5.8	24.943	184700							1915
Q7Z6Z7	HUWE1	sp|Q7Z6Z7|HUWE1_HUMAN E3 ubiquitin-protein ligase HUWE1 OS=Homo sapiens OX=9606 GN=HUWE1 PE=1 SV=3	1	9	9	9	2.5	481.89	2261500	138090	213370	189590	97550	108750	111330	1916
Q7Z7H5	TMED4	sp|Q7Z7H5|TMED4_HUMAN Transmembrane emp24 domain-containing protein 4 OS=Homo sapiens OX=9606 GN=TMED4 PE=1 SV=1	1	2	2	2	8.4	25.943	0							1917	1347	128
Q86SF2	GALNT7	sp|Q86SF2|GALT7_HUMAN N-acetylgalactosaminyltransferase 7 OS=Homo sapiens OX=9606 GN=GALNT7 PE=1 SV=1	1	1	1	1	2	75.388	1431200	160910	208970	182340	186740	185150	183600	1918
Q86SZ2	TRAPPC6B	sp|Q86SZ2|TPC6B_HUMAN Trafficking protein particle complex subunit 6B OS=Homo sapiens OX=9606 GN=TRAPPC6B PE=1 SV=1	1	1	1	1	8.2	17.983	74976							1919
Q86TM6	SYVN1	sp|Q86TM6|SYVN1_HUMAN E3 ubiquitin-protein ligase synoviolin OS=Homo sapiens OX=9606 GN=SYVN1 PE=1 SV=2	1	2	2	2	4.1	67.684	63391							1920
Q86U42;A6NDY0	PABPN1	sp|Q86U42|PABP2_HUMAN Polyadenylate-binding protein 2 OS=Homo sapiens OX=9606 GN=PABPN1 PE=1 SV=3	2	3	3	3	13.1	32.749	889240							1921	1348	207
Q86U86	PBRM1	sp|Q86U86|PB1_HUMAN Protein polybromo-1 OS=Homo sapiens OX=9606 GN=PBRM1 PE=1 SV=1	1	5	5	5	3.5	192.95	1435400	253850	194710	186390	180850	199620	214300	1922	1349	414
Q86UE4	MTDH	sp|Q86UE4|LYRIC_HUMAN Protein LYRIC OS=Homo sapiens OX=9606 GN=MTDH PE=1 SV=2	1	8	8	8	19.1	63.836	7795200	545580	570110	522970	603570	625870	587320	1923
Q86UE8;Q9UKI8	TLK2; TLK1	sp|Q86UE8|TLK2_HUMAN Serine/threonine-protein kinase tousled-like 2 OS=Homo sapiens OX=9606 GN=TLK2 PE=1 SV=2;sp|Q9UKI8|TLK1_HUMAN Serine/threonine-protein kinase tousled-like 1 OS=Homo sapiens OX=9606 GN=TLK1 PE=1 SV=2	2	1	1	1	1.2	87.66	49112							1924
Q86UP2	KTN1	sp|Q86UP2|KTN1_HUMAN Kinectin OS=Homo sapiens OX=9606 GN=KTN1 PE=1 SV=1	1	7	7	5	6.3	156.27	1538000	151930	269450	209000	141680	150580	146410	1925
Q86UU0	BCL9L	sp|Q86UU0|BCL9L_HUMAN B-cell CLL/lymphoma 9-like protein OS=Homo sapiens OX=9606 GN=BCL9L PE=1 SV=1	1	1	1	1	1.5	157.13	0							1926	1350;1351	36;43
Q86UY6	NAA40	sp|Q86UY6|NAA40_HUMAN N-alpha-acetyltransferase 40 OS=Homo sapiens OX=9606 GN=NAA40 PE=1 SV=1	1	1	1	1	4.2	27.194	137910							1927
Q86UY8	NT5DC3	sp|Q86UY8|NT5D3_HUMAN 5-nucleotidase domain-containing protein 3 OS=Homo sapiens OX=9606 GN=NT5DC3 PE=1 SV=1	1	3	3	3	5.7	63.419	1903100	194970	236900	188100		149850	166630	1928
Q86V48	LUZP1	sp|Q86V48|LUZP1_HUMAN Leucine zipper protein 1 OS=Homo sapiens OX=9606 GN=LUZP1 PE=1 SV=2	1	2	2	2	2.6	120.27	487970		66094	61441	47010	53801	48132	1929
Q86V81	ALYREF	sp|Q86V81|THOC4_HUMAN THO complex subunit 4 OS=Homo sapiens OX=9606 GN=ALYREF PE=1 SV=3	1	4	4	4	27.2	26.888	5522200	508060	587790	547460	560580	631940	609870	1930
Q86V97	KBTBD6	sp|Q86V97|KBTB6_HUMAN Kelch repeat and BTB domain-containing protein 6 OS=Homo sapiens OX=9606 GN=KBTBD6 PE=1 SV=1	1	1	1	1	1.6	76.137	3408000							1931
Q86VM9	ZC3H18	sp|Q86VM9|ZCH18_HUMAN Zinc finger CCCH domain-containing protein 18 OS=Homo sapiens OX=9606 GN=ZC3H18 PE=1 SV=2	1	2	2	2	3.3	106.38	594740			93299			88080	1932	1352	177
Q86VP1	TAX1BP1	sp|Q86VP1|TAXB1_HUMAN Tax1-binding protein 1 OS=Homo sapiens OX=9606 GN=TAX1BP1 PE=1 SV=2	1	2	2	2	2.3	90.876	773980	137950	159590	147220	107520	125100		1933
Q86VP6;O75155	CAND1	sp|Q86VP6|CAND1_HUMAN Cullin-associated NEDD8-dissociated protein 1 OS=Homo sapiens OX=9606 GN=CAND1 PE=1 SV=2	2	12	12	12	12	136.37	3406700	417390	308240	242300	218280	220960	258560	1934	1353	60
Q86W42	THOC6	sp|Q86W42|THOC6_HUMAN THO complex subunit 6 homolog OS=Homo sapiens OX=9606 GN=THOC6 PE=1 SV=1	1	4	4	4	14.1	37.535	830560		85414	95295	122910	153080	125130	1935
Q86WA8	LONP2	sp|Q86WA8|LONP2_HUMAN Lon protease homolog 2, peroxisomal OS=Homo sapiens OX=9606 GN=LONP2 PE=1 SV=1	1	1	1	1	1.1	94.615	618260							1936
Q86WB0	ZC3HC1	sp|Q86WB0|ZC3C1_HUMAN Zinc finger C3HC-type protein 1 OS=Homo sapiens OX=9606 GN=ZC3HC1 PE=1 SV=1	1	3	3	3	6	55.261	201160			28797		25373	26650	1937
Q86WC4	OSTM1	sp|Q86WC4|OSTM1_HUMAN Osteopetrosis-associated transmembrane protein 1 OS=Homo sapiens OX=9606 GN=OSTM1 PE=1 SV=1	1	1	1	1	3.3	37.256	1141700							1938
Q86WJ1	CHD1L	sp|Q86WJ1|CHD1L_HUMAN Chromodomain-helicase-DNA-binding protein 1-like OS=Homo sapiens OX=9606 GN=CHD1L PE=1 SV=3	1	1	1	1	1.6	101	7927.1							1939
Q86WR0	CCDC25	sp|Q86WR0|CCD25_HUMAN Coiled-coil domain-containing protein 25 OS=Homo sapiens OX=9606 GN=CCDC25 PE=1 SV=2	1	1	1	1	6.2	24.479	154110		27784	33203		8523.7		1940
Q86WV6	STING1	sp|Q86WV6|STING_HUMAN Stimulator of interferon genes protein OS=Homo sapiens OX=9606 GN=STING1 PE=1 SV=1	1	1	1	1	2.9	42.192	299250							1941
Q86XP3	DDX42	sp|Q86XP3|DDX42_HUMAN ATP-dependent RNA helicase DDX42 OS=Homo sapiens OX=9606 GN=DDX42 PE=1 SV=1	1	4	4	4	4.9	102.97	1355900	467080		168250		281950	231260	1942
Q86XZ4	SPATS2	sp|Q86XZ4|SPAS2_HUMAN Spermatogenesis-associated serine-rich protein 2 OS=Homo sapiens OX=9606 GN=SPATS2 PE=1 SV=1	1	2	2	2	5	59.544	41352		19737	8133				1943
Q86Y07	VRK2	sp|Q86Y07|VRK2_HUMAN Serine/threonine-protein kinase VRK2 OS=Homo sapiens OX=9606 GN=VRK2 PE=1 SV=3	1	1	1	1	2.6	58.14	5681							1944
Q86Y56	DNAAF5	sp|Q86Y56|DAAF5_HUMAN Dynein axonemal assembly factor 5 OS=Homo sapiens OX=9606 GN=DNAAF5 PE=1 SV=4	1	2	2	2	3.2	93.52	188130							1945
Q86YP4	GATAD2A	sp|Q86YP4|P66A_HUMAN Transcriptional repressor p66-alpha OS=Homo sapiens OX=9606 GN=GATAD2A PE=1 SV=1	1	1	1	1	3.2	68.062	25383							1946
Q8IUD2	ERC1	sp|Q8IUD2|RB6I2_HUMAN ELKS/Rab6-interacting/CAST family member 1 OS=Homo sapiens OX=9606 GN=ERC1 PE=1 SV=1	1	1	1	1	1.4	128.08	27013							1947
Q8IUE6	H2AC21	sp|Q8IUE6|H2A2B_HUMAN Histone H2A type 2-B OS=Homo sapiens OX=9606 GN=H2AC21 PE=1 SV=3	1	4	1	1	52.3	13.995	5274400							1948
Q8IV08	PLD3	sp|Q8IV08|PLD3_HUMAN 5-3 exonuclease PLD3 OS=Homo sapiens OX=9606 GN=PLD3 PE=1 SV=1	1	3	3	3	6.1	54.705	384180							1949
Q8IVF2	AHNAK2	sp|Q8IVF2|AHNK2_HUMAN Protein AHNAK2 OS=Homo sapiens OX=9606 GN=AHNAK2 PE=1 SV=2	1	4	4	4	0.9	616.62	508870		122100	73941	53529			1950
Q96PY5;Q8IVF7	FMNL2; FMNL3	sp|Q96PY5|FMNL2_HUMAN Formin-like protein 2 OS=Homo sapiens OX=9606 GN=FMNL2 PE=1 SV=3;sp|Q8IVF7|FMNL3_HUMAN Formin-like protein 3 OS=Homo sapiens OX=9606 GN=FMNL3 PE=1 SV=3	2	1	1	1	1.2	123.32	897020							1951
Q8IVL6	P3H3	sp|Q8IVL6|P3H3_HUMAN Prolyl 3-hydroxylase 3 OS=Homo sapiens OX=9606 GN=P3H3 PE=1 SV=1	1	3	3	3	4.9	81.836	316160			53005		42341		1952
Q8IVS2	MCAT	sp|Q8IVS2|FABD_HUMAN Malonyl-CoA-acyl carrier protein transacylase, mitochondrial OS=Homo sapiens OX=9606 GN=MCAT PE=1 SV=2	1	3	3	3	10.5	42.961	1056100	118290	170070	135480	218060	235690	133440	1953
Q8IWA0	WDR75	sp|Q8IWA0|WDR75_HUMAN WD repeat-containing protein 75 OS=Homo sapiens OX=9606 GN=WDR75 PE=1 SV=1	1	2	2	1	3	94.498	171800							1954
Q8IWA4	MFN1	sp|Q8IWA4|MFN1_HUMAN Mitofusin-1 OS=Homo sapiens OX=9606 GN=MFN1 PE=1 SV=3	1	2	2	2	2.8	84.159	231080			49590		54777	45481	1955
Q8IWB7	WDFY1	sp|Q8IWB7|WDFY1_HUMAN WD repeat and FYVE domain-containing protein 1 OS=Homo sapiens OX=9606 GN=WDFY1 PE=1 SV=1	1	2	2	2	4.9	46.323	921170		168260	129420				1956
Q8IWL3	HSCB	sp|Q8IWL3|HSC20_HUMAN Iron-sulfur cluster co-chaperone protein HscB OS=Homo sapiens OX=9606 GN=HSCB PE=1 SV=3	1	1	1	1	3.4	27.422	157970							1957
Q8IWR0	ZC3H7A	sp|Q8IWR0|Z3H7A_HUMAN Zinc finger CCCH domain-containing protein 7A OS=Homo sapiens OX=9606 GN=ZC3H7A PE=1 SV=1	1	1	1	1	1.1	110.54	666590							1958
Q8IWS0	PHF6	sp|Q8IWS0|PHF6_HUMAN PHD finger protein 6 OS=Homo sapiens OX=9606 GN=PHF6 PE=1 SV=1	1	1	1	1	4.4	41.29	6524.3							1959
Q8IWT6	LRRC8A	sp|Q8IWT6|LRC8A_HUMAN Volume-regulated anion channel subunit LRRC8A OS=Homo sapiens OX=9606 GN=LRRC8A PE=1 SV=1	1	2	2	2	2.6	94.198	581010		92195	81901		121060	109070	1960
Q8IWV7	UBR1	sp|Q8IWV7|UBR1_HUMAN E3 ubiquitin-protein ligase UBR1 OS=Homo sapiens OX=9606 GN=UBR1 PE=1 SV=1	1	2	2	2	1.1	200.21	343750		48960	56930		32696		1961
Q8IWV8	UBR2	sp|Q8IWV8|UBR2_HUMAN E3 ubiquitin-protein ligase UBR2 OS=Homo sapiens OX=9606 GN=UBR2 PE=1 SV=1	1	2	2	2	1	200.54	169580		47156	28644				1962
Q8IWX8	CHERP	sp|Q8IWX8|CHERP_HUMAN Calcium homeostasis endoplasmic reticulum protein OS=Homo sapiens OX=9606 GN=CHERP PE=1 SV=3	1	1	1	1	1.4	103.7	107630							1963
Q8IWZ3	ANKHD1	sp|Q8IWZ3|ANKH1_HUMAN Ankyrin repeat and KH domain-containing protein 1 OS=Homo sapiens OX=9606 GN=ANKHD1 PE=1 SV=1	1	2	2	2	1	269.45	190580		44550	29144				1964
Q8IWZ8	SUGP1	sp|Q8IWZ8|SUGP1_HUMAN SURP and G-patch domain-containing protein 1 OS=Homo sapiens OX=9606 GN=SUGP1 PE=1 SV=2	1	1	1	1	2	72.47	227900							1965
Q8IX12	CCAR1	sp|Q8IX12|CCAR1_HUMAN Cell division cycle and apoptosis regulator protein 1 OS=Homo sapiens OX=9606 GN=CCAR1 PE=1 SV=2	1	1	1	1	0.7	132.82	924900							1966
Q8IXH7	NELFCD	sp|Q8IXH7|NELFD_HUMAN Negative elongation factor C/D OS=Homo sapiens OX=9606 GN=NELFCD PE=1 SV=2	1	1	1	1	2.7	66.246	30911							1967
Q8IXI1	RHOT2	sp|Q8IXI1|MIRO2_HUMAN Mitochondrial Rho GTPase 2 OS=Homo sapiens OX=9606 GN=RHOT2 PE=1 SV=2	1	4	4	4	7.3	68.117	513820		32024	37133	40609	51551	42065	1968
Q8IXM3	MRPL41	sp|Q8IXM3|RM41_HUMAN Large ribosomal subunit protein mL41 OS=Homo sapiens OX=9606 GN=MRPL41 PE=1 SV=1	1	2	2	2	12.4	15.383	478820		86306		94394		58838	1969
Q8IXT5	RBM12B	sp|Q8IXT5|RB12B_HUMAN RNA-binding protein 12B OS=Homo sapiens OX=9606 GN=RBM12B PE=1 SV=2	1	3	3	3	3	118.1	317520		23858	26750	27136	37411	25398	1970
Q8IY37	DHX37	sp|Q8IY37|DHX37_HUMAN Probable ATP-dependent RNA helicase DHX37 OS=Homo sapiens OX=9606 GN=DHX37 PE=1 SV=1	1	2	2	2	2.2	129.54	62671							1971
Q8IY81	FTSJ3	sp|Q8IY81|SPB1_HUMAN pre-rRNA 2-O-ribose RNA methyltransferase FTSJ3 OS=Homo sapiens OX=9606 GN=FTSJ3 PE=1 SV=2	1	6	6	6	6.6	96.557	2514200	410290	326310	240040	311710	310140	287660	1972	1354;1355;1356	31;233;778
Q8IYA6	CKAP2L	sp|Q8IYA6|CKP2L_HUMAN Cytoskeleton-associated protein 2-like OS=Homo sapiens OX=9606 GN=CKAP2L PE=1 SV=4	1	3	3	3	6.4	83.586	141820		27344	28554			12252	1973
Q8IYB3	SRRM1	sp|Q8IYB3|SRRM1_HUMAN Serine/arginine repetitive matrix protein 1 OS=Homo sapiens OX=9606 GN=SRRM1 PE=1 SV=2	1	3	3	3	4	102.33	22250							1974	1357;1358	140;472
Q8IYQ7	THNSL1	sp|Q8IYQ7|THNS1_HUMAN Threonine synthase-like 1 OS=Homo sapiens OX=9606 GN=THNSL1 PE=1 SV=2	1	2	2	1	4.2	83.069	313070		44089	50972	38991	44907	32619	1975
Q8IZ69	TRMT2A	sp|Q8IZ69|TRM2A_HUMAN tRNA (uracil-5-)-methyltransferase homolog A OS=Homo sapiens OX=9606 GN=TRMT2A PE=1 SV=2	1	1	1	1	2.1	68.725	357810		65675	44290		36989	33171	1976
Q8IZL8	PELP1	sp|Q8IZL8|PELP1_HUMAN Proline-, glutamic acid- and leucine-rich protein 1 OS=Homo sapiens OX=9606 GN=PELP1 PE=1 SV=2	1	1	1	1	1.2	119.7	786250			71814		97793	80814	1977
Q8IZQ5	SELENOH	sp|Q8IZQ5|SELH_HUMAN Selenoprotein H OS=Homo sapiens OX=9606 GN=SELENOH PE=1 SV=2	1	2	2	2	10.7	13.453	0							1978	1359	20
Q8N126	CADM3	sp|Q8N126|CADM3_HUMAN Cell adhesion molecule 3 OS=Homo sapiens OX=9606 GN=CADM3 PE=1 SV=1	1	1	1	1	4.5	43.299	11001							1979
Q8N163	CCAR2	sp|Q8N163|CCAR2_HUMAN Cell cycle and apoptosis regulator protein 2 OS=Homo sapiens OX=9606 GN=CCAR2 PE=1 SV=2	1	2	2	2	2.8	102.9	64419							1980
Q8N183	NDUFAF2	sp|Q8N183|NDUF2_HUMAN NADH dehydrogenase [ubiquinone] 1 alpha subcomplex assembly factor 2 OS=Homo sapiens OX=9606 GN=NDUFAF2 PE=1 SV=1	1	2	2	2	10.7	19.856	1347400			165510	177960	154660		1981
Q8N1F7	NUP93	sp|Q8N1F7|NUP93_HUMAN Nuclear pore complex protein Nup93 OS=Homo sapiens OX=9606 GN=NUP93 PE=1 SV=2	1	11	11	10	15.4	93.487	7001100	220390	407710	400970	374590	397250	420720	1982
Q8N1G0	ZNF687	sp|Q8N1G0|ZN687_HUMAN Zinc finger protein 687 OS=Homo sapiens OX=9606 GN=ZNF687 PE=1 SV=1	1	3	3	3	3.2	129.53	1326000	137550	159530	140500	154920	158810	155410	1983
Q8N1G4	LRRC47	sp|Q8N1G4|LRC47_HUMAN Leucine-rich repeat-containing protein 47 OS=Homo sapiens OX=9606 GN=LRRC47 PE=1 SV=1	1	2	2	2	3.1	63.472	1300700							1984
Q8N1I0	DOCK4	sp|Q8N1I0|DOCK4_HUMAN Dedicator of cytokinesis protein 4 OS=Homo sapiens OX=9606 GN=DOCK4 PE=1 SV=3	1	2	2	2	1.3	225.2	47288							1985
Q8N201	INTS1	sp|Q8N201|INT1_HUMAN Integrator complex subunit 1 OS=Homo sapiens OX=9606 GN=INTS1 PE=1 SV=2	1	3	3	3	1.8	244.29	672040			98086		90072	72008	1986	1360	47
Q8N2G8	GHDC	sp|Q8N2G8|GHDC_HUMAN GH3 domain-containing protein OS=Homo sapiens OX=9606 GN=GHDC PE=1 SV=2	1	2	2	2	3.4	57.522	216480		31871	20845				1987
Q8N2K0	ABHD12	sp|Q8N2K0|ABD12_HUMAN Lysophosphatidylserine lipase ABHD12 OS=Homo sapiens OX=9606 GN=ABHD12 PE=1 SV=2	1	4	4	4	9	45.096	4410500	622460	496740	411940	646060	656890	588070	1988
Q8N3C0	ASCC3	sp|Q8N3C0|ASCC3_HUMAN Activating signal cointegrator 1 complex subunit 3 OS=Homo sapiens OX=9606 GN=ASCC3 PE=1 SV=3	1	3	3	3	1.5	251.46	838000		104400	94926	83108	87140	68837	1989
Q8N3U4	STAG2	sp|Q8N3U4|STAG2_HUMAN Cohesin subunit SA-2 OS=Homo sapiens OX=9606 GN=STAG2 PE=1 SV=3	1	2	2	2	2.2	141.32	335620		27171	62149		72690		1990
Q8N3Z6	ZCCHC7	sp|Q8N3Z6|ZCHC7_HUMAN Zinc finger CCHC domain-containing protein 7 OS=Homo sapiens OX=9606 GN=ZCCHC7 PE=1 SV=2	1	1	1	1	1.7	63.052	178330							1991
Q8N4C8	MINK1	sp|Q8N4C8|MINK1_HUMAN Misshapen-like kinase 1 OS=Homo sapiens OX=9606 GN=MINK1 PE=1 SV=2	1	3	1	1	2.9	149.82	79723							1992
Q8N4S0	CCDC82	sp|Q8N4S0|CCD82_HUMAN Coiled-coil domain-containing protein 82 OS=Homo sapiens OX=9606 GN=CCDC82 PE=1 SV=2	1	2	2	2	2.9	64.001	0							1993	1361	236
Q8N4V1	MMGT1	sp|Q8N4V1|EMC5_HUMAN ER membrane protein complex subunit 5 OS=Homo sapiens OX=9606 GN=MMGT1 PE=1 SV=1	1	1	1	1	8.4	14.686	544790							1994
Q8N5C6	SRBD1	sp|Q8N5C6|SRBD1_HUMAN S1 RNA-binding domain-containing protein 1 OS=Homo sapiens OX=9606 GN=SRBD1 PE=1 SV=2	1	2	2	2	2.3	111.77	49227000		9667000	10090000	6163000	9278400	9098500	1995
Q8N5G2	MACO1	sp|Q8N5G2|MACOI_HUMAN Macoilin OS=Homo sapiens OX=9606 GN=MACO1 PE=1 SV=1	1	1	1	1	2	76.177	49354							1996
Q8N5K1	CISD2	sp|Q8N5K1|CISD2_HUMAN CDGSH iron-sulfur domain-containing protein 2 OS=Homo sapiens OX=9606 GN=CISD2 PE=1 SV=1	1	1	1	1	8.1	15.278	2096000							1997
Q8N5M9	JAGN1	sp|Q8N5M9|JAGN1_HUMAN Protein jagunal homolog 1 OS=Homo sapiens OX=9606 GN=JAGN1 PE=1 SV=1	1	2	2	2	7.1	21.125	258910							1998	1362	180
Q8N684	CPSF7	sp|Q8N684|CPSF7_HUMAN Cleavage and polyadenylation specificity factor subunit 7 OS=Homo sapiens OX=9606 GN=CPSF7 PE=1 SV=1	1	5	5	5	12.3	52.049	4286300	382680	353490	392520	459240	493170	476060	1999
Q8N6R0	METTL13	sp|Q8N6R0|EFNMT_HUMAN eEF1A lysine and N-terminal methyltransferase OS=Homo sapiens OX=9606 GN=METTL13 PE=1 SV=1	1	1	1	1	1.1	78.767	165550							2000
Q8N6S5	ARL6IP6	sp|Q8N6S5|AR6P6_HUMAN ADP-ribosylation factor-like protein 6-interacting protein 6 OS=Homo sapiens OX=9606 GN=ARL6IP6 PE=1 SV=1	1	1	1	1	5.3	24.676	26905							2001
Q8N766	EMC1	sp|Q8N766|EMC1_HUMAN ER membrane protein complex subunit 1 OS=Homo sapiens OX=9606 GN=EMC1 PE=1 SV=1	1	6	6	5	6.9	111.76	4868900	233200	282120	262470	314300	329580	282970	2002
Q8N7H5	PAF1	sp|Q8N7H5|PAF1_HUMAN RNA polymerase II-associated factor 1 homolog OS=Homo sapiens OX=9606 GN=PAF1 PE=1 SV=2	1	1	1	1	1.9	59.975	323210							2003
Q8N8A2	ANKRD44	sp|Q8N8A2|ANR44_HUMAN Serine/threonine-protein phosphatase 6 regulatory ankyrin repeat subunit B OS=Homo sapiens OX=9606 GN=ANKRD44 PE=1 SV=3	1	1	1	1	1.3	107.6	27615							2004
Q8N8S7	ENAH	sp|Q8N8S7|ENAH_HUMAN Protein enabled homolog OS=Homo sapiens OX=9606 GN=ENAH PE=1 SV=2	1	4	4	4	8.1	66.509	362220		75097	55654		40464		2005	1363	461
Q8N983	MRPL43	sp|Q8N983|RM43_HUMAN Large ribosomal subunit protein mL43 OS=Homo sapiens OX=9606 GN=MRPL43 PE=1 SV=1	1	2	2	2	10.7	23.431	165450							2006
Q8N9N8	EIF1AD	sp|Q8N9N8|EIF1A_HUMAN Probable RNA-binding protein EIF1AD OS=Homo sapiens OX=9606 GN=EIF1AD PE=1 SV=1	1	1	1	1	9.7	19.053	45965							2007
Q8NBF6	AVL9	sp|Q8NBF6|AVL9_HUMAN Late secretory pathway protein AVL9 homolog OS=Homo sapiens OX=9606 GN=AVL9 PE=1 SV=1	1	1	1	1	2	71.947	49992							2008
Q8NBI5	SLC43A3	sp|Q8NBI5|S43A3_HUMAN Equilibrative nucleobase transporter 1 OS=Homo sapiens OX=9606 GN=SLC43A3 PE=1 SV=2	1	1	1	1	1.4	54.528	319820							2009
Q8NBJ5	COLGALT1	sp|Q8NBJ5|GT251_HUMAN Procollagen galactosyltransferase 1 OS=Homo sapiens OX=9606 GN=COLGALT1 PE=1 SV=1	1	4	4	4	5.6	71.635	7444400	782500	967320	752390	957880	930270	943890	2010
Q8NBJ7	SUMF2	sp|Q8NBJ7|SUMF2_HUMAN Inactive C-alpha-formylglycine-generating enzyme 2 OS=Homo sapiens OX=9606 GN=SUMF2 PE=1 SV=2	1	3	3	3	12	33.843	798590		71595	171800			191200	2011
Q8NBK3	SUMF1	sp|Q8NBK3|SUMF1_HUMAN Formylglycine-generating enzyme OS=Homo sapiens OX=9606 GN=SUMF1 PE=1 SV=3	1	1	1	1	4	40.556	35981							2012
Q8NBN3	TMEM87A	sp|Q8NBN3|TM87A_HUMAN Transmembrane protein 87A OS=Homo sapiens OX=9606 GN=TMEM87A PE=1 SV=3	1	1	1	1	2	63.429	1224000	76650	183150	182860	171920		163740	2013
Q8NBP0	TTC13	sp|Q8NBP0|TTC13_HUMAN Tetratricopeptide repeat protein 13 OS=Homo sapiens OX=9606 GN=TTC13 PE=2 SV=3	1	2	2	2	3	96.812	839370		38993	125330	181910	114010	108580	2014
Q8NBQ5	HSD17B11	sp|Q8NBQ5|DHB11_HUMAN Estradiol 17-beta-dehydrogenase 11 OS=Homo sapiens OX=9606 GN=HSD17B11 PE=1 SV=4	1	1	1	1	5	32.963	16241							2015
Q8NBS9	TXNDC5	sp|Q8NBS9|TXND5_HUMAN Thioredoxin domain-containing protein 5 OS=Homo sapiens OX=9606 GN=TXNDC5 PE=1 SV=2	1	7	7	7	18.5	47.628	6373100	479400	418800	433380	692970	650970	630910	2016	1364	150
Q8NBU5	ATAD1	sp|Q8NBU5|ATAD1_HUMAN Outer mitochondrial transmembrane helix translocase OS=Homo sapiens OX=9606 GN=ATAD1 PE=1 SV=1	1	2	2	2	5.8	40.744	739350					258170	241890	2017
Q8NBX0	SCCPDH	sp|Q8NBX0|SCPDL_HUMAN Saccharopine dehydrogenase-like oxidoreductase OS=Homo sapiens OX=9606 GN=SCCPDH PE=1 SV=1	1	2	2	2	4.9	47.151	2087900	184690	226280	213340	236120	242200	270160	2018
Q8NBZ7	UXS1	sp|Q8NBZ7|UXS1_HUMAN UDP-glucuronic acid decarboxylase 1 OS=Homo sapiens OX=9606 GN=UXS1 PE=1 SV=1	1	1	1	1	3.3	47.576	781490							2019
Q8NC51	SERBP1	sp|Q8NC51|SERB1_HUMAN SERPINE1 mRNA-binding protein 1 OS=Homo sapiens OX=9606 GN=SERBP1 PE=1 SV=2	1	6	6	6	20.3	44.965	3040800	334240	381620	403390	218700	258810	245790	2020	1365	140
Q8NC56	LEMD2	sp|Q8NC56|LEMD2_HUMAN LEM domain-containing protein 2 OS=Homo sapiens OX=9606 GN=LEMD2 PE=1 SV=1	1	3	3	3	6	56.974	338950		25676	34373	34839	36479	33783	2021
Q8NCA5	FAM98A	sp|Q8NCA5|FA98A_HUMAN Protein FAM98A OS=Homo sapiens OX=9606 GN=FAM98A PE=1 SV=2	1	1	1	1	2.3	55.272	576410							2022
Q8NCN5	PDPR	sp|Q8NCN5|PDPR_HUMAN Pyruvate dehydrogenase phosphatase regulatory subunit, mitochondrial OS=Homo sapiens OX=9606 GN=PDPR PE=1 SV=2	1	4	4	4	5.3	99.363	2956100	257410	302330	251760	332750	373050	363440	2023	1366	854
Q8NCS7	SLC44A5	sp|Q8NCS7|CTL5_HUMAN Choline transporter-like protein 5 OS=Homo sapiens OX=9606 GN=SLC44A5 PE=1 SV=5	1	1	1	1	1.3	81.693	1358600							2024
Q8ND24	RNF214	sp|Q8ND24|RN214_HUMAN RING finger protein 214 OS=Homo sapiens OX=9606 GN=RNF214 PE=1 SV=2	1	1	1	1	2	77.667	9313.2							2025
Q8ND56	LSM14A	sp|Q8ND56|LS14A_HUMAN Protein LSM14 homolog A OS=Homo sapiens OX=9606 GN=LSM14A PE=1 SV=3	1	1	1	1	2.6	50.529	168720							2026
Q8NDH3	NPEPL1	sp|Q8NDH3|PEPL1_HUMAN Probable aminopeptidase NPEPL1 OS=Homo sapiens OX=9606 GN=NPEPL1 PE=1 SV=3	1	1	1	1	2.3	55.86	22078							2027
Q8NDI1	EHBP1	sp|Q8NDI1|EHBP1_HUMAN EH domain-binding protein 1 OS=Homo sapiens OX=9606 GN=EHBP1 PE=1 SV=3	1	3	3	2	2.5	140.02	674660	46534	258870	88989		67005		2028
Q8NE71	ABCF1	sp|Q8NE71|ABCF1_HUMAN ATP-binding cassette sub-family F member 1 OS=Homo sapiens OX=9606 GN=ABCF1 PE=1 SV=2	1	3	3	3	4	95.925	443680			46304	45409	48163	46050	2029
Q8NE86	MCU	sp|Q8NE86|MCU_HUMAN Calcium uniporter protein, mitochondrial OS=Homo sapiens OX=9606 GN=MCU PE=1 SV=1	1	2	2	2	5.4	39.866	1405400			101520			300990	2030
Q8NEB9	PIK3C3	sp|Q8NEB9|PK3C3_HUMAN Phosphatidylinositol 3-kinase catalytic subunit type 3 OS=Homo sapiens OX=9606 GN=PIK3C3 PE=1 SV=1	1	2	2	2	2.6	101.55	76289							2031
Q8NEJ9	NGDN	sp|Q8NEJ9|NGDN_HUMAN Neuroguidin OS=Homo sapiens OX=9606 GN=NGDN PE=1 SV=1	1	1	1	1	4.4	35.894	291190							2032
Q8NEW0	SLC30A7	sp|Q8NEW0|ZNT7_HUMAN Zinc transporter 7 OS=Homo sapiens OX=9606 GN=SLC30A7 PE=1 SV=1	1	1	1	1	4	41.625	921750							2033
Q8NEY8	PPHLN1	sp|Q8NEY8|PPHLN_HUMAN Periphilin-1 OS=Homo sapiens OX=9606 GN=PPHLN1 PE=1 SV=2	1	2	2	2	4.8	52.736	2773800		376260	489390			489220	2034
Q8NEZ4	KMT2C	sp|Q8NEZ4|KMT2C_HUMAN Histone-lysine N-methyltransferase 2C OS=Homo sapiens OX=9606 GN=KMT2C PE=1 SV=3	1	4	4	4	0.7	541.36	0							2035	1367;1368;1369;1370	2009;2802;2809;2814
Q8NF37	LPCAT1	sp|Q8NF37|PCAT1_HUMAN Lysophosphatidylcholine acyltransferase 1 OS=Homo sapiens OX=9606 GN=LPCAT1 PE=1 SV=2	1	4	4	4	9.9	59.151	1235100	74262	80305	121350	98267	148480	105110	2036
Q8NF86	PRSS33	sp|Q8NF86|PRS33_HUMAN Serine protease 33 OS=Homo sapiens OX=9606 GN=PRSS33 PE=1 SV=3	1	1	1	1	6.1	29.786	29609							2037
Q8NFC6	BOD1L1	sp|Q8NFC6|BD1L1_HUMAN Biorientation of chromosomes in cell division protein 1-like 1 OS=Homo sapiens OX=9606 GN=BOD1L1 PE=1 SV=2	1	3	3	3	1	330.46	40102							2038	1371;1372	1514;2910
Q8NFD5	ARID1B	sp|Q8NFD5|ARI1B_HUMAN AT-rich interactive domain-containing protein 1B OS=Homo sapiens OX=9606 GN=ARID1B PE=1 SV=3	1	1	1	1	0.6	243.94	0							2039	1373	1126
Q8NFH3	NUP43	sp|Q8NFH3|NUP43_HUMAN Nucleoporin Nup43 OS=Homo sapiens OX=9606 GN=NUP43 PE=1 SV=1	1	3	3	3	10.5	42.15	641500		26521	70149	35179	45167	55556	2040
Q8NFH4	NUP37	sp|Q8NFH4|NUP37_HUMAN Nucleoporin Nup37 OS=Homo sapiens OX=9606 GN=NUP37 PE=1 SV=1	1	1	1	1	3.7	36.707	285620							2041
[truncated: 846 more rows]
