# Supplementary material for: Knockdown of SUCLG2 inhibits glioblastoma proliferation and promotes apoptosis through LMNA acetylation and the mediation of H4K16la lactylation
Source: Cell Death Discov. 2025 Nov 17;11:534. doi: 10.1038/s41420-025-02856-4 (PMC12623996; doi:10.1038/s41420-025-02856-4)
Supplement: Supplementary file 11 — Acetylation site analysis [file 41420_2025_2856_MOESM11_ESM.xlsx]

## Sheet: Peptides
Proteins	Gene Names	Fasta headers	Positions within proteins	Localization prob	Score diff	PEP	Score	Number of Acetyl (K)	Amino acid	Acetyl (K) Probabilities	Acetyl (K) Score diffs	Position in peptide	Charge	Mass error [ppm]	Intensity 229_3_1	Intensity 229_3_2	Intensity 229_3_3	Intensity 229_NC_1	Intensity 229_NC_2	Intensity 229_NC_3	id	Protein group IDs
P0DPI2;A0A0B4J2D5	GATD3	sp|P0DPI2|GAL3A_HUMAN Glutamine amidotransferase-like class 1 domain-containing protein 3, mitochondrial OS=Homo sapiens OX=9606 GN=GATD3 PE=1 SV=1;sp|A0A0B4J2D5|GAL3B_HUMAN Putative glutamine amidotransferase-like class 1 domain-containing protein 3B, mit	233;233	1	53.0277	0.0033197	88.24	1	K	EVVEAHVDQK(1)NK	EVVEAHVDQK(53)NK(-53)	10	2	-1.5865		6731.1	16974		11805		0	0
A0FGR8	ESYT2	sp|A0FGR8|ESYT2_HUMAN Extended synaptotagmin-2 OS=Homo sapiens OX=9606 GN=ESYT2 PE=1 SV=1	647	1	80.8149	4.3613e-08	80.815	1	K	FQLSNSGPNSTIK(1)MK	FQLSNSGPNSTIK(81)MK(-81)	13	2	-0.62755			51805				1	3
Q9NYA3;A6NDN3;A6NDK9;P0CG33	GOLGA6A; GOLGA6B	sp|Q9NYA3|GOG6A_HUMAN Golgin subfamily A member 6A OS=Homo sapiens OX=9606 GN=GOLGA6A PE=1 SV=3;sp|A6NDN3|GOG6B_HUMAN Golgin subfamily A member 6B OS=Homo sapiens OX=9606 GN=GOLGA6B PE=3 SV=3;sp|A6NDK9|GOG6C_HUMAN Golgin subfamily A member 6C OS=Homo sapie	595;595;595;595	0.998111	27.2285	0.020417	40.502	1	K	LAQK(0.998)EEEMK(0.002)VK	LAQK(27)EEEMK(-27)VK(-41)	4	2	-5.8253			129140				2	9
A6NHL2;P68363;P68366;Q71U36;P0DPH8;P0DPH7;Q9BQE3	TUBAL3; TUBA1B; TU	sp|A6NHL2|TBAL3_HUMAN Tubulin alpha chain-like 3 OS=Homo sapiens OX=9606 GN=TUBAL3 PE=1 SV=2;sp|P68363|TBA1B_HUMAN Tubulin alpha-1B chain OS=Homo sapiens OX=9606 GN=TUBA1B PE=1 SV=1;sp|P68366|TBA4A_HUMAN Tubulin alpha-4A chain OS=Homo sapiens OX=9606 GN=TU	408;401;401;401;401;401;401	1	58.2859	1.02334e-10	108.92	1	K	FDLMYAK(1)R	FDLMYAK(58)R	7	2	-0.9141		263190		213950		239140	3	11;1318;1876;2337
A6NHL2;P68363;P68366;Q71U36;P0DPH8;P0DPH7;Q9BQE3	TUBAL3; TUBA1B; TU	sp|A6NHL2|TBAL3_HUMAN Tubulin alpha chain-like 3 OS=Homo sapiens OX=9606 GN=TUBAL3 PE=1 SV=2;sp|P68363|TBA1B_HUMAN Tubulin alpha-1B chain OS=Homo sapiens OX=9606 GN=TUBA1B PE=1 SV=1;sp|P68366|TBA4A_HUMAN Tubulin alpha-4A chain OS=Homo sapiens OX=9606 GN=TU	401;394;394;394;394;394;394	1	53.0277	2.4637e-10	122.51	1	K	LDHK(1)FDLMYAK	LDHK(53)FDLMYAK(-53)	4	3	-1.142	7232.9	94437	133720	25451	42845	30802	4	11;1318;1876;2337
A6NHR9	SMCHD1	sp|A6NHR9|SMHD1_HUMAN Structural maintenance of chromosomes flexible hinge domain-containing protein 1 OS=Homo sapiens OX=9606 GN=SMCHD1 PE=1 SV=2	1872	1	65.9326	0.0139325	65.933	1	K	SNGK(1)FGGLQNK	SNGK(66)FGGLQNK(-66)	4	2	0.28305			145180				5	13
E9PAV3;Q13765	NACA; NACA	sp|E9PAV3|NACAM_HUMAN Nascent polypeptide-associated complex subunit alpha, muscle-specific form OS=Homo sapiens OX=9606 GN=NACA PE=1 SV=1;sp|Q13765|NACA_HUMAN Nascent polypeptide-associated complex subunit alpha OS=Homo sapiens OX=9606 GN=NACA PE=1 SV=1	2005;142	1	57.2787	6.95323e-62	159.82	1	K	IEDLSQQAQLAAAEK(1)FK	IEDLSQQAQLAAAEK(57)FK(-57)	15	3	-0.46481			68280			14057	17	53
M5A8F1	ERVH48-1	sp|M5A8F1|SUPYN_HUMAN Suppressyn OS=Homo sapiens OX=9606 GN=ERVH48-1 PE=1 SV=1	136	1	87.2511	0.0120615	87.251	1	K	EQIIAK(1)AK	EQIIAK(87)AK(-87)	6	2	-2.7488			394420				18	55
O00116	AGPS	sp|O00116|ADAS_HUMAN Alkyldihydroxyacetonephosphate synthase, peroxisomal OS=Homo sapiens OX=9606 GN=AGPS PE=1 SV=1	347	1	59.6454	0.0149844	59.645	1	K	GIIEK(1)SCQGPR	GIIEK(60)SCQGPR	5	2	-1.3803					35434		19	57
O00231	PSMD11	sp|O00231|PSD11_HUMAN 26S proteasome non-ATPase regulatory subunit 11 OS=Homo sapiens OX=9606 GN=PSMD11 PE=1 SV=3	32	1	71.8962	0.00980908	71.896	1	K	EASIDILHSIVK(1)R	EASIDILHSIVK(72)R	12	2	0.30848			33851				20	66
O00232	PSMD12	sp|O00232|PSD12_HUMAN 26S proteasome non-ATPase regulatory subunit 12 OS=Homo sapiens OX=9606 GN=PSMD12 PE=1 SV=3	212	1	54.27	0.0152106	54.27	1	K	INTK(1)FFQEENTEK	INTK(54)FFQEENTEK(-54)	4	2	-0.8339				13606			21	67
O00299	CLIC1	sp|O00299|CLIC1_HUMAN Chloride intracellular channel protein 1 OS=Homo sapiens OX=9606 GN=CLIC1 PE=1 SV=4	131	1	86.1347	1.14706e-05	86.135	1	K	NSNPALNDNLEK(1)GLLK	NSNPALNDNLEK(86)GLLK(-86)	12	2	-0.40586			85675				22	73
O00461	GOLIM4	sp|O00461|GOLI4_HUMAN Golgi integral membrane protein 4 OS=Homo sapiens OX=9606 GN=GOLIM4 PE=1 SV=1	156	1	65.404	0.0058561	65.404	1	K	QK(1)YLQLQQEK	QK(65)YLQLQQEK(-65)	2	2	0.2984		31305					23	80
O00483	NDUFA4	sp|O00483|NDUA4_HUMAN Cytochrome c oxidase subunit NDUFA4 OS=Homo sapiens OX=9606 GN=NDUFA4 PE=1 SV=1	73	1	50.0897	0.000473059	50.09	1	K	FYSVNVDYSK(1)LK	FYSVNVDYSK(50)LK(-50)	10	2	3.0282			26532			9739.1	24	82
O00512	BCL9	sp|O00512|BCL9_HUMAN B-cell CLL/lymphoma 9 protein OS=Homo sapiens OX=9606 GN=BCL9 PE=1 SV=4	171	1	67.2511	0.000123748	67.251	1	K	SSTPSHGQTTATEPTPAQK(1)TPAK	SSTPSHGQTTATEPTPAQK(67)TPAK(-67)	19	3	-0.28195		7223.7					25	85
O00541	PES1	sp|O00541|PESC_HUMAN Pescadillo homolog OS=Homo sapiens OX=9606 GN=PES1 PE=1 SV=1	152	1	64.2655	0.00589399	64.266	1	K	TGK(1)CHVQTIQLCR	TGK(64)CHVQTIQLCR	3	3	1.3899			10533				26	86
O00567	NOP56	sp|O00567|NOP56_HUMAN Nucleolar protein 56 OS=Homo sapiens OX=9606 GN=NOP56 PE=1 SV=4	87	1	74.8486	0.00155568	94.66	1	K	LLLETHLPSK(1)K	LLLETHLPSK(75)K(-75)	10	2	2.5322		5836.5	8559.7		8944.3		27	88
O00592	PODXL	sp|O00592|PODXL_HUMAN Podocalyxin OS=Homo sapiens OX=9606 GN=PODXL PE=1 SV=2	394	1	75.4745	0.000671239	75.474	1	K	ATFNPAQDK(1)CGIR	ATFNPAQDK(75)CGIR	9	2	0.86913		28101				12325	28	90
O00712	NFIB	sp|O00712|NFIB_HUMAN Nuclear factor 1 B-type OS=Homo sapiens OX=9606 GN=NFIB PE=1 SV=2	318	0.5	0	0.00380029	48.892	1	K	K(0.5)PEK(0.5)PLFSSASPQDSSPR	K(0)PEK(0)PLFSSASPQDSSPR	1	3	2.1801		34878			11386		29	92
O00712	NFIB	sp|O00712|NFIB_HUMAN Nuclear factor 1 B-type OS=Homo sapiens OX=9606 GN=NFIB PE=1 SV=2	321	0.5	0	0.00380029	48.892	1	K	K(0.5)PEK(0.5)PLFSSASPQDSSPR	K(0)PEK(0)PLFSSASPQDSSPR	4	3	2.1801		34878			11386		30	92
O14497	ARID1A	sp|O14497|ARI1A_HUMAN AT-rich interactive domain-containing protein 1A OS=Homo sapiens OX=9606 GN=ARID1A PE=1 SV=3	250	1	48.9278	4.23053e-16	48.928	1	K	GGTPGSGAAAAAGSK(1)PPPSSSASASSSSSSFAQQR	GGTPGSGAAAAAGSK(49)PPPSSSASASSSSSSFAQQR	15	3	0.8746			54118				31	95
O14497	ARID1A	sp|O14497|ARI1A_HUMAN AT-rich interactive domain-containing protein 1A OS=Homo sapiens OX=9606 GN=ARID1A PE=1 SV=3	980	1	125.981	0.00138656	125.98	1	K	LTPATK(1)MNNK	LTPATK(130)MNNK(-130)	6	2	-2.5888		230180	252080			147140	32	95
O14497	ARID1A	sp|O14497|ARI1A_HUMAN AT-rich interactive domain-containing protein 1A OS=Homo sapiens OX=9606 GN=ARID1A PE=1 SV=3	1612	1	118.908	0.00258858	118.91	1	K	SPFLHSGMK(1)MQK	SPFLHSGMK(120)MQK(-120)	9	3	0.62468			95578				33	95
O14561	NDUFAB1	sp|O14561|ACPM_HUMAN Acyl carrier protein, mitochondrial OS=Homo sapiens OX=9606 GN=NDUFAB1 PE=1 SV=3	92	1	68.4904	0.0133801	68.49	1	K	LYDK(1)IDPEK	LYDK(68)IDPEK(-68)	4	2	0.4505			513040		494280		34	96
O14686	KMT2D	sp|O14686|KMT2D_HUMAN Histone-lysine N-methyltransferase 2D OS=Homo sapiens OX=9606 GN=KMT2D PE=1 SV=2	3119	1	44.57	0.0128122	44.57	1	K	LASVLPEVK(1)PK	LASVLPEVK(45)PK(-45)	9	2	-0.35975				18521			35	103
O14686	KMT2D	sp|O14686|KMT2D_HUMAN Histone-lysine N-methyltransferase 2D OS=Homo sapiens OX=9606 GN=KMT2D PE=1 SV=2	3079	1	103.873	1.29901e-07	117.99	1	K	LVESANEK(1)AER	LVESANEK(100)AER	8	2	-0.39794	164230	377150	518430	180980	272540	222940	36	103
O14686	KMT2D	sp|O14686|KMT2D_HUMAN Histone-lysine N-methyltransferase 2D OS=Homo sapiens OX=9606 GN=KMT2D PE=1 SV=2	2985	1	55.0943	2.80455e-24	55.094	1	K	PNPLALEAGK(1)LPCEDPELDDDFDAHK	PNPLALEAGK(55)LPCEDPELDDDFDAHK(-55)	10	3	1.0009			35010				37	103
O14818;Q8TAA3	PSMA7; PSMA8	sp|O14818|PSA7_HUMAN Proteasome subunit alpha type-7 OS=Homo sapiens OX=9606 GN=PSMA7 PE=1 SV=1;sp|Q8TAA3|PSMA8_HUMAN Proteasome subunit alpha-type 8 OS=Homo sapiens OX=9606 GN=PSMA8 PE=2 SV=3	52;54	1	83.3579	0.0105589	108.3	1	K	SVAK(1)LQDER	SVAK(83)LQDER	4	2	1.3347		476340	296990				38	108
O14874	BCKDK	sp|O14874|BCKD_HUMAN Branched-chain alpha-ketoacid dehydrogenase kinase OS=Homo sapiens OX=9606 GN=BCKDK PE=1 SV=2	89	1	95.138	0.000316081	95.138	1	K	SQDGSHLLK(1)SAR	SQDGSHLLK(95)SAR	9	2	-3.3678			10428				39	110
O14980	XPO1	sp|O14980|XPO1_HUMAN Exportin-1 OS=Homo sapiens OX=9606 GN=XPO1 PE=1 SV=1	757	1	55.7541	0.0173758	55.754	1	K	ETLK(1)LISGWVSR	ETLK(56)LISGWVSR	4	2	0.43841			14767				40	118
O15042	U2SURP	sp|O15042|SR140_HUMAN U2 snRNP-associated SURP motif-containing protein OS=Homo sapiens OX=9606 GN=U2SURP PE=1 SV=2	88	1	60.5475	0.0170775	60.547	1	K	AFSIGK(1)MSTAK	AFSIGK(61)MSTAK(-61)	6	2	0.57297		85793					41	120
O15144	ARPC2	sp|O15144|ARPC2_HUMAN Actin-related protein 2/3 complex subunit 2 OS=Homo sapiens OX=9606 GN=ARPC2 PE=1 SV=1	117	1	41.7957	0.00466159	41.796	1	K	DSIVHQAGMLK(1)R	DSIVHQAGMLK(42)R	11	3	-0.4016		11724					42	129
O15144	ARPC2	sp|O15144|ARPC2_HUMAN Actin-related protein 2/3 complex subunit 2 OS=Homo sapiens OX=9606 GN=ARPC2 PE=1 SV=1	256	1	48.7855	0.00317514	79.311	1	K	DYLHYHIK(1)CSK	DYLHYHIK(49)CSK(-49)	8	3	2.2385		47210			38276		43	129
O15265	ATXN7	sp|O15265|ATX7_HUMAN Ataxin-7 OS=Homo sapiens OX=9606 GN=ATXN7 PE=1 SV=1	220	1	63.7902	1.95961e-06	70.598	1	K	SSSGGVLSASSSSSK(1)LLK	SSSGGVLSASSSSSK(64)LLK(-64)	15	2	-0.80449		18534	37334		5900		44	137
O15355	PPM1G	sp|O15355|PPM1G_HUMAN Protein phosphatase 1G OS=Homo sapiens OX=9606 GN=PPM1G PE=1 SV=1	247	1	43.8649	0.00235949	43.865	1	K	GTEAGQVGEPGIPTGEAGPSCSSASDK(1)LPR	GTEAGQVGEPGIPTGEAGPSCSSASDK(44)LPR	27	3	3.6365			16246				45	142
O15355	PPM1G	sp|O15355|PPM1G_HUMAN Protein phosphatase 1G OS=Homo sapiens OX=9606 GN=PPM1G PE=1 SV=1	519	1	78.0425	0.00389662	78.043	1	K	NTAELQPESGK(1)R	NTAELQPESGK(78)R	11	2	-2.3799		20580					46	142
O15371	EIF3D	sp|O15371|EIF3D_HUMAN Eukaryotic translation initiation factor 3 subunit D OS=Homo sapiens OX=9606 GN=EIF3D PE=1 SV=1	426	1	64.2655	0.0148147	64.266	1	K	GAVIATELK(1)NNSYK	GAVIATELK(64)NNSYK(-64)	9	2	-9.9015		23632	36124				47	143
O15550	KDM6A	sp|O15550|KDM6A_HUMAN Lysine-specific demethylase 6A OS=Homo sapiens OX=9606 GN=KDM6A PE=1 SV=2	799	1	42.8878	0.000475382	42.888	1	K	ANNNVGTGTCDK(1)VNNIHPAVHTK	ANNNVGTGTCDK(43)VNNIHPAVHTK(-43)	12	4	2.0014			84563				48	150
O43257	ZNHIT1	sp|O43257|ZNHI1_HUMAN Zinc finger HIT domain-containing protein 1 OS=Homo sapiens OX=9606 GN=ZNHIT1 PE=1 SV=1	66	1	64.2655	2.45366e-16	119.43	1	K	LPQFDDDADTGK(1)K	LPQFDDDADTGK(64)K(-64)	12	2	0.47816	26099	107430	150120	39986	86244	60374	49	160
O43447	PPIH	sp|O43447|PPIH_HUMAN Peptidyl-prolyl cis-trans isomerase H OS=Homo sapiens OX=9606 GN=PPIH PE=1 SV=1	101	1	56.2022	0.0100934	56.202	1	K	GPFADENFK(1)LR	GPFADENFK(56)LR	9	2	1.7524		69104	96789				50	167
O43633	CHMP2A	sp|O43633|CHM2A_HUMAN Charged multivesicular body protein 2a OS=Homo sapiens OX=9606 GN=CHMP2A PE=1 SV=1	94	1	47.9151	0.0250998	47.915	1	K	IQTLK(1)SNNSMAQAMK	IQTLK(48)SNNSMAQAMK(-48)	5	2	0.37283			6459.9				51	175
O43670	ZNF207	sp|O43670|ZN207_HUMAN BUB3-interacting and GLEBS motif-containing protein ZNF207 OS=Homo sapiens OX=9606 GN=ZNF207 PE=1 SV=1	350	1	47.8444	6.85046e-05	47.844	1	K	PAASITSK(1)PATLTTTSATSK	PAASITSK(48)PATLTTTSATSK(-48)	8	2	0.16009			10884				52	178
O43676	NDUFB3	sp|O43676|NDUB3_HUMAN NADH dehydrogenase [ubiquinone] 1 beta subcomplex subunit 3 OS=Homo sapiens OX=9606 GN=NDUFB3 PE=1 SV=3	34	1	74.8486	0.0174887	74.849	1	K	IEGTPLETIQK(1)K	IEGTPLETIQK(75)K(-75)	11	2	0.39604		77324	112690			52683	53	180
O43707;P12814;P35609;Q08043	ACTN4; ACTN1; ACTN2	sp|O43707|ACTN4_HUMAN Alpha-actinin-4 OS=Homo sapiens OX=9606 GN=ACTN4 PE=1 SV=2;sp|P12814|ACTN1_HUMAN Alpha-actinin-1 OS=Homo sapiens OX=9606 GN=ACTN1 PE=1 SV=2;sp|P35609|ACTN2_HUMAN Alpha-actinin-2 OS=Homo sapiens OX=9606 GN=ACTN2 PE=1 SV=1;sp|Q08043|ACT	50;31;38;45	1	55.7541	0.00252863	71.896	1	K	DLLLDPAWEK(1)QQR	DLLLDPAWEK(56)QQR	10	2	0.98698		23225	54421		17777	20641	54	183;611
O43707;P12814	ACTN4; ACTN1	sp|O43707|ACTN4_HUMAN Alpha-actinin-4 OS=Homo sapiens OX=9606 GN=ACTN4 PE=1 SV=2;sp|P12814|ACTN1_HUMAN Alpha-actinin-1 OS=Homo sapiens OX=9606 GN=ACTN1 PE=1 SV=2	417;398	1	81.1635	0.0158593	103.8	1	K	LDHLAEK(1)FR	LDHLAEK(81)FR	7	2	-2.1686		227800	284360				55	183;611
O43707	ACTN4	sp|O43707|ACTN4_HUMAN Alpha-actinin-4 OS=Homo sapiens OX=9606 GN=ACTN4 PE=1 SV=2	859	1	70.806	0.00206314	70.806	1	K	VLAGDK(1)NFITAEELR	VLAGDK(71)NFITAEELR	6	2	-3.0468			27668				56	183
O43707	ACTN4	sp|O43707|ACTN4_HUMAN Alpha-actinin-4 OS=Homo sapiens OX=9606 GN=ACTN4 PE=1 SV=2	323	1	80.6231	0.000469464	80.623	1	K	VPQK(1)TIQEMQQK	VPQK(81)TIQEMQQK(-81)	4	2	1.7663			51507				57	183
O43768	ENSA	sp|O43768|ENSA_HUMAN Alpha-endosulfine OS=Homo sapiens OX=9606 GN=ENSA PE=1 SV=1	114	1	55.5782	0.0222313	55.578	1	K	SSLVTSK(1)LAGGQVE	SSLVTSK(56)LAGGQVE	7	2	-1.4026			176450				58	187
O43809	NUDT21	sp|O43809|CPSF5_HUMAN Cleavage and polyadenylation specificity factor subunit 5 OS=Homo sapiens OX=9606 GN=NUDT21 PE=1 SV=1	23	1	208.351	7.48834e-156	285.5	1	K	GVTQFGNK(1)YIQQTK	GVTQFGNK(210)YIQQTK(-210)	8	2	-2.5957	2302500	7073700	8674500	3336200	4553700	4277600	59	189
O43813	LANCL1	sp|O43813|LANC1_HUMAN Glutathione S-transferase LANCL1 OS=Homo sapiens OX=9606 GN=LANCL1 PE=1 SV=1	128	1	89.3824	0.0016615	89.382	1	K	MNNEK(1)QAEDCITR	MNNEK(89)QAEDCITR	5	2	-1.2815		18428	28629		3169		60	190
O43865;Q96HN2	AHCYL1; AHCYL2	sp|O43865|SAHH2_HUMAN S-adenosylhomocysteine hydrolase-like protein 1 OS=Homo sapiens OX=9606 GN=AHCYL1 PE=1 SV=2;sp|Q96HN2|SAHH3_HUMAN Adenosylhomocysteinase 3 OS=Homo sapiens OX=9606 GN=AHCYL2 PE=1 SV=1	270;351	1	45.6537	0.00301247	45.654	1	K	AGK(1)LCVPAMNVNDSVTK	AGK(46)LCVPAMNVNDSVTK(-46)	3	2	-0.4382			32831				61	195
O60237	PPP1R12B	sp|O60237|MYPT2_HUMAN Protein phosphatase 1 regulatory subunit 12B OS=Homo sapiens OX=9606 GN=PPP1R12B PE=1 SV=2	317	1	56.3783	0.023149	56.378	1	K	NK(1)LIESDLNSK	NK(56)LIESDLNSK(-56)	2	2	-1.4049						95029	62	199
O60264	SMARCA5	sp|O60264|SMCA5_HUMAN SWI/SNF-related matrix-associated actin-dependent regulator of chromatin subfamily A member 5 OS=Homo sapiens OX=9606 GN=SMARCA5 PE=1 SV=1	440	1	101.643	1.66489e-07	152.23	1	K	DIDILNSAGK(1)MDK	DIDILNSAGK(100)MDK(-100)	10	2	0.73511	81979	246970	579310	225030	331260	273120	63	200
O60264	SMARCA5	sp|O60264|SMCA5_HUMAN SWI/SNF-related matrix-associated actin-dependent regulator of chromatin subfamily A member 5 OS=Homo sapiens OX=9606 GN=SMARCA5 PE=1 SV=1	176	1	40.5331	0.0104945	40.533	1	K	FEDSPSYVK(1)WGK	FEDSPSYVK(41)WGK(-41)	9	2	1.6611			19419				64	200
O60264	SMARCA5	sp|O60264|SMCA5_HUMAN SWI/SNF-related matrix-associated actin-dependent regulator of chromatin subfamily A member 5 OS=Homo sapiens OX=9606 GN=SMARCA5 PE=1 SV=1	644	1	65.9326	0.00852029	65.933	1	K	LVDQNLNK(1)IGK	LVDQNLNK(66)IGK(-66)	8	2	1.9601			34886				65	200
O60264;P28370	SMARCA5	sp|O60264|SMCA5_HUMAN SWI/SNF-related matrix-associated actin-dependent regulator of chromatin subfamily A member 5 OS=Homo sapiens OX=9606 GN=SMARCA5 PE=1 SV=1;sp|P28370|SMCA1_HUMAN Probable global transcription activator SNF2L1 OS=Homo sapiens OX=9606 GN	319;322	1	77.0717	0.0193617	77.072	1	K	SK(1)LSEIVR	SK(77)LSEIVR	2	2	-1.7323			99634				66	200;810
O60287	URB1	sp|O60287|NPA1P_HUMAN Nucleolar pre-ribosomal-associated protein 1 OS=Homo sapiens OX=9606 GN=URB1 PE=1 SV=4	23	1	57.0423	0.0108116	57.042	1	K	ASGGQDGAASSAGAAK(1)R	ASGGQDGAASSAGAAK(57)R	16	2	-1.6765			8839				67	203
O60306	AQR	sp|O60306|AQR_HUMAN RNA helicase aquarius OS=Homo sapiens OX=9606 GN=AQR PE=1 SV=4	1051	1	57.0324	0.0224492	63.397	1	K	HDLVK(1)LGFK	HDLVK(57)LGFK(-57)	5	2	1.8263		51516	74695				68	204
O60488	ACSL4	sp|O60488|ACSL4_HUMAN Long-chain-fatty-acid--CoA ligase 4 OS=Homo sapiens OX=9606 GN=ACSL4 PE=1 SV=2	89	1	61.5774	0.00335879	81.335	1	K	LFDHAVSK(1)FGK	LFDHAVSK(62)FGK(-62)	8	2	1.1147		43022	54427	19510	40712		69	211
O60563	CCNT1	sp|O60563|CCNT1_HUMAN Cyclin-T1 OS=Homo sapiens OX=9606 GN=CCNT1 PE=1 SV=1	492	1	80.1277	4.64915e-10	97.949	1	K	VHAAADK(1)HNSVEDSVTK	VHAAADK(80)HNSVEDSVTK(-80)	7	3	1.45			86239		67728		70	214
O60610	DIAPH1	sp|O60610|DIAP1_HUMAN Protein diaphanous homolog 1 OS=Homo sapiens OX=9606 GN=DIAPH1 PE=1 SV=2	202	1	50.6414	0.00343609	54.309	1	K	LHDEK(1)EETAGSYDSR	LHDEK(51)EETAGSYDSR	5	3	2.4068		10095	10627				71	217
O60701	UGDH	sp|O60701|UGDH_HUMAN UDP-glucose 6-dehydrogenase OS=Homo sapiens OX=9606 GN=UGDH PE=1 SV=1	264	1	69.0932	0.0152208	69.093	1	K	IGNK(1)FLK	IGNK(69)FLK(-69)	4	2	-0.43361	710400	1618800		1377300		1795600	72	220
O60814;P57053;P58876;P62807;Q16778;Q93079;Q99877;Q99880	H2BC12; H2BC12L; H2BC5	sp|O60814|H2B1K_HUMAN Histone H2B type 1-K OS=Homo sapiens OX=9606 GN=H2BC12 PE=1 SV=3;sp|P57053|H2BFS_HUMAN Histone H2B type F-S OS=Homo sapiens OX=9606 GN=H2BC12L PE=1 SV=2;sp|P58876|H2B1D_HUMAN Histone H2B type 1-D OS=Homo sapiens OX=9606 GN=H2BC5 PE=1	21;21;21;21;21;21;21;21	1	170.85	1.9551e-61	195.58	2;3	K	K(1)AVTK(1)AQK(1)K	K(170)AVTK(170)AQK(170)K(-170)	5	2	-0.24058	13106000	24365000	13018000	18183000	24188000	22704000	73	229;1194;1276;1706;2151;2321;2323
O60814;P57053;P58876;P62807;Q16778;Q93079;Q99877;Q99880	H2BC12; H2BC12L; H2BC5	sp|O60814|H2B1K_HUMAN Histone H2B type 1-K OS=Homo sapiens OX=9606 GN=H2BC12 PE=1 SV=3;sp|P57053|H2BFS_HUMAN Histone H2B type F-S OS=Homo sapiens OX=9606 GN=H2BC12L PE=1 SV=2;sp|P58876|H2B1D_HUMAN Histone H2B type 1-D OS=Homo sapiens OX=9606 GN=H2BC5 PE=1	24;24;24;24;24;24;24;24	1	170.85	1.07952e-57	195.58	2;3	K	K(1)AVTK(1)AQK(1)K	K(170)AVTK(170)AQK(170)K(-170)	8	2	-0.24058	11643000	18025000	21421000	16495000	18435000	7071800	74	229;1194;1276;1706;2151;2321;2323
O60814;P57053	H2BC12; H2BC12L	sp|O60814|H2B1K_HUMAN Histone H2B type 1-K OS=Homo sapiens OX=9606 GN=H2BC12 PE=1 SV=3;sp|P57053|H2BFS_HUMAN Histone H2B type F-S OS=Homo sapiens OX=9606 GN=H2BC12L PE=1 SV=2	121;121	1	69.7156	0.0105589	69.716	1	K	AVTK(1)YTSAK	AVTK(70)YTSAK(-70)	4	2	-0.39074				456070			75	229
O60814;P57053;P58876;P62807;Q5QNW6;Q93079;Q99877;Q99879;Q99880	H2BC12; H2BC12L; H2BC5	sp|O60814|H2B1K_HUMAN Histone H2B type 1-K OS=Homo sapiens OX=9606 GN=H2BC12 PE=1 SV=3;sp|P57053|H2BFS_HUMAN Histone H2B type F-S OS=Homo sapiens OX=9606 GN=H2BC12L PE=1 SV=2;sp|P58876|H2B1D_HUMAN Histone H2B type 1-D OS=Homo sapiens OX=9606 GN=H2BC5 PE=1	44;44;44;44;44;44;44;44;44	1	54.5835	0.0184168	54.584	1	K	ESYSVYVYK(1)VLK	ESYSVYVYK(55)VLK(-55)	9	2	0.048704			96692				76	229;1194;1276;1775;2151;2321;2322;2323
O60814;P57053;P58876;P62807;Q5QNW6;Q93079;Q99877;Q99879;Q99880	H2BC12; H2BC12L; H2BC5	sp|O60814|H2B1K_HUMAN Histone H2B type 1-K OS=Homo sapiens OX=9606 GN=H2BC12 PE=1 SV=3;sp|P57053|H2BFS_HUMAN Histone H2B type F-S OS=Homo sapiens OX=9606 GN=H2BC12L PE=1 SV=2;sp|P58876|H2B1D_HUMAN Histone H2B type 1-D OS=Homo sapiens OX=9606 GN=H2BC5 PE=1	47;47;47;47;47;47;47;47;47	1	65.4075	1.26513e-17	141.88	1	K	VLK(1)QVHPDTGISSK	VLK(65)QVHPDTGISSK(-65)	3	3	1.5094	139720	503250	661860	255850	429250	382620	77	229;1194;1276;1775;2151;2321;2322;2323
O60814;P57053;P62807;Q16778	H2BC12; H2BC12L; H2B	sp|O60814|H2B1K_HUMAN Histone H2B type 1-K OS=Homo sapiens OX=9606 GN=H2BC12 PE=1 SV=3;sp|P57053|H2BFS_HUMAN Histone H2B type F-S OS=Homo sapiens OX=9606 GN=H2BC12L PE=1 SV=2;sp|P62807|H2B1C_HUMAN Histone H2B type 1-C/E/F/G/I OS=Homo sapiens OX=9606 GN=H2B	16;16;16;16	1	81.7988	1.9551e-61	156.14	2;3	K	SAPAPK(1)K(1)GSK(1)K	SAPAPK(82)K(82)GSK(82)K(-82)	10	2	-1.7939	7529900	13374000	15253000	8977100	14045000	10897000	78	229;1276;1706
O60814;P57053;P58876;P62807;Q16778;Q93079;Q99877;Q99880	H2BC12; H2BC12L; H2BC5	sp|O60814|H2B1K_HUMAN Histone H2B type 1-K OS=Homo sapiens OX=9606 GN=H2BC12 PE=1 SV=3;sp|P57053|H2BFS_HUMAN Histone H2B type F-S OS=Homo sapiens OX=9606 GN=H2BC12L PE=1 SV=2;sp|P58876|H2B1D_HUMAN Histone H2B type 1-D OS=Homo sapiens OX=9606 GN=H2BC5 PE=1	17;17;17;17;17;17;17;17	1	103.686	1.9551e-61	195.58	2;3	K	K(1)GSK(1)K(1)AVTK	K(100)GSK(100)K(100)AVTK(-100)	5	2	1.0654	13106000	24365000	13018000	18183000	24188000	22704000	79	229;1194;1276;1706;2151;2321;2323
O60814;P57053;P33778;P58876;P62807;Q16778;Q5QNW6;Q93079;Q99877;Q99879;Q99880	H2BC12; H2BC12L; H2BC3	sp|O60814|H2B1K_HUMAN Histone H2B type 1-K OS=Homo sapiens OX=9606 GN=H2BC12 PE=1 SV=3;sp|P57053|H2BFS_HUMAN Histone H2B type F-S OS=Homo sapiens OX=9606 GN=H2BC12L PE=1 SV=2;sp|P33778|H2B1B_HUMAN Histone H2B type 1-B OS=Homo sapiens OX=9606 GN=H2BC3 PE=1	117;117;117;117;117;117;117;117;117;117;117	1	117.447	3.67934e-17	145.95	1	K	HAVSEGTK(1)AVTK	HAVSEGTK(120)AVTK(-120)	8	2	0.59575	76036	147640	215240	117010	218620	203580	80	229;875;1194;1276;1706;1775;2151;2321;2322;2323
O60814;P57053;P62807;Q16778	H2BC12; H2BC12L; H2B	sp|O60814|H2B1K_HUMAN Histone H2B type 1-K OS=Homo sapiens OX=9606 GN=H2BC12 PE=1 SV=3;sp|P57053|H2BFS_HUMAN Histone H2B type F-S OS=Homo sapiens OX=9606 GN=H2BC12L PE=1 SV=2;sp|P62807|H2B1C_HUMAN Histone H2B type 1-C/E/F/G/I OS=Homo sapiens OX=9606 GN=H2B	13;13;13;13	1	81.7988	8.6545e-35	142.71	3	K	SAPAPK(1)K(1)GSK(1)K	SAPAPK(82)K(82)GSK(82)K(-82)	7	2	-1.7939	4447300	8081200	8963300	7567000	11146000	9713500	81	229;1276;1706
O60814;P57053;P33778;P58876;P62807;Q16778;Q5QNW6;Q93079;Q99877;Q99879;Q99880	H2BC12; H2BC12L; H2BC3	sp|O60814|H2B1K_HUMAN Histone H2B type 1-K OS=Homo sapiens OX=9606 GN=H2BC12 PE=1 SV=3;sp|P57053|H2BFS_HUMAN Histone H2B type F-S OS=Homo sapiens OX=9606 GN=H2BC12L PE=1 SV=2;sp|P33778|H2B1B_HUMAN Histone H2B type 1-B OS=Homo sapiens OX=9606 GN=H2BC3 PE=1	109;109;109;109;109;109;109;109;109;109;109	1	47.27	3.11302e-25	156.73	1	K	LLLPGELAK(1)HAVSEGTK	LLLPGELAK(47)HAVSEGTK(-47)	9	2	-1.3985	241150	716780	2623800	1573100	2523800	2236300	82	229;875;1194;1276;1706;1775;2151;2321;2322;2323
O60814;P57053;P62807;Q16778	H2BC12; H2BC12L; H2B	sp|O60814|H2B1K_HUMAN Histone H2B type 1-K OS=Homo sapiens OX=9606 GN=H2BC12 PE=1 SV=3;sp|P57053|H2BFS_HUMAN Histone H2B type F-S OS=Homo sapiens OX=9606 GN=H2BC12L PE=1 SV=2;sp|P62807|H2B1C_HUMAN Histone H2B type 1-C/E/F/G/I OS=Homo sapiens OX=9606 GN=H2B	6;6;6;6	1	70.5522	8.6545e-35	164.31	1;2;3	K	PEPAK(1)SAPAPK(1)K(1)GSK	PEPAK(71)SAPAPK(71)K(71)GSK(-71)	5	2	-0.86553	6155100	9475600	12375000	496170	13303000	11920000	83	229;1276;1706
O60814;P57053;P62807;Q16778	H2BC12; H2BC12L; H2B	sp|O60814|H2B1K_HUMAN Histone H2B type 1-K OS=Homo sapiens OX=9606 GN=H2BC12 PE=1 SV=3;sp|P57053|H2BFS_HUMAN Histone H2B type F-S OS=Homo sapiens OX=9606 GN=H2BC12L PE=1 SV=2;sp|P62807|H2B1C_HUMAN Histone H2B type 1-C/E/F/G/I OS=Homo sapiens OX=9606 GN=H2B	12;12;12;12	1	81.7988	8.6545e-35	135.5	2;3	K	SAPAPK(1)K(1)GSK(1)K	SAPAPK(82)K(82)GSK(82)K(-82)	6	2	-1.7939	322660	603590	462160	496170	758390	477840	84	229;1276;1706
O60832	DKC1	sp|O60832|DKC1_HUMAN H/ACA ribonucleoprotein complex subunit DKC1 OS=Homo sapiens OX=9606 GN=DKC1 PE=1 SV=3	443	1	71.2192	0.00335411	86.838	1	K	APQVVAEAAK(1)TAK	APQVVAEAAK(71)TAK(-71)	10	2	0.17344		36214	45067	28644	44990	37263	85	231
O60832	DKC1	sp|O60832|DKC1_HUMAN H/ACA ribonucleoprotein complex subunit DKC1 OS=Homo sapiens OX=9606 GN=DKC1 PE=1 SV=3	80	1	63.9085	0.000702902	63.908	1	K	TTHYTPLACGSNPLK(1)R	TTHYTPLACGSNPLK(64)R	15	3	0.35221		17077					86	231
O60884	DNAJA2	sp|O60884|DNJA2_HUMAN DnaJ homolog subfamily A member 2 OS=Homo sapiens OX=9606 GN=DNAJA2 PE=1 SV=1	39	1	53.0277	0.00335541	69.276	1	K	EYHPDK(1)NPNAGDK	EYHPDK(53)NPNAGDK(-53)	6	3	2.1708		22894				32220	87	233
O60885	BRD4	sp|O60885|BRD4_HUMAN Bromodomain-containing protein 4 OS=Homo sapiens OX=9606 GN=BRD4 PE=1 SV=2	1111	1	50.6414	0.000835102	50.641	1	K	AASVVQPQPLVVVK(1)EEK	AASVVQPQPLVVVK(51)EEK(-51)	14	2	0.83354			29316				88	234
O60885	BRD4	sp|O60885|BRD4_HUMAN Bromodomain-containing protein 4 OS=Homo sapiens OX=9606 GN=BRD4 PE=1 SV=2	685	0.987348	18.9231	0.0102198	77.431	1	K	K(0.013)PQAEK(0.987)VDVIAGSSK	K(-19)PQAEK(19)VDVIAGSSK(-77)	6	2	1.5041		13269	25106				89	234
O75030	MITF	sp|O75030|MITF_HUMAN Microphthalmia-associated transcription factor OS=Homo sapiens OX=9606 GN=MITF PE=1 SV=2	45	1	43.7673	0.00240008	43.767	1	K	SSSSAEHPGASK(1)PPISSSSMTSR	SSSSAEHPGASK(44)PPISSSSMTSR	12	3	0.46891					28846	20536	90	239
O75131	CPNE3	sp|O75131|CPNE3_HUMAN Copine-3 OS=Homo sapiens OX=9606 GN=CPNE3 PE=1 SV=1	253	1	44.8197	0.0130471	44.82	1	K	SSPVEFECINEK(1)K	SSPVEFECINEK(45)K(-45)	12	2	-0.043528		13211					91	244
O75150	RNF40	sp|O75150|BRE1B_HUMAN E3 ubiquitin-protein ligase BRE1B OS=Homo sapiens OX=9606 GN=RNF40 PE=1 SV=5	20	1	185.18	4.92573e-97	196.44	1	K	AAGDGGSGPPEK(1)K	AAGDGGSGPPEK(190)K(-190)	12	2	-0.58284	281600	466800	631540	282840	345700	313390	92	245
O75347	TBCA	sp|O75347|TBCA_HUMAN Tubulin-specific chaperone A OS=Homo sapiens OX=9606 GN=TBCA PE=1 SV=3	95	1	64.906	0.00466368	64.906	1	K	DLEEAEEYK(1)EAR	DLEEAEEYK(65)EAR	9	2	4.4277		12168	26820				93	256
O75347	TBCA	sp|O75347|TBCA_HUMAN Tubulin-specific chaperone A OS=Homo sapiens OX=9606 GN=TBCA PE=1 SV=3	23	1	60.5892	0.0179321	60.589	1	K	EK(1)VMYEK	EK(61)VMYEK(-61)	2	2	-0.15528		60208					94	256
O75367	MACROH2A1	sp|O75367|H2AY_HUMAN Core histone macro-H2A.1 OS=Homo sapiens OX=9606 GN=MACROH2A1 PE=1 SV=5	123	1	84.3093	6.90357e-07	119.43	1	K	GK(1)LEAIITPPPAK	GK(84)LEAIITPPPAK(-84)	2	2	0.09918	240210	553450	882120	542920	768910	621080	95	260
O75367	MACROH2A1	sp|O75367|H2AY_HUMAN Core histone macro-H2A.1 OS=Homo sapiens OX=9606 GN=MACROH2A1 PE=1 SV=5	134	1	54.5835	0.0086123	56.938	1	K	LEAIITPPPAK(1)K	LEAIITPPPAK(55)K(-55)	11	2	-2.4255			329100	185210			96	260
O75368	SH3BGRL	sp|O75368|SH3L1_HUMAN Adapter SH3BGRL OS=Homo sapiens OX=9606 GN=SH3BGRL PE=1 SV=1	17	1	52.8374	0.00628494	55.754	1	K	VYIASSSGSTAIK(1)K	VYIASSSGSTAIK(53)K(-53)	13	2	1.6995		28126	33669				97	261
O75369;P21333	FLNB; FLNA	sp|O75369|FLNB_HUMAN Filamin-B OS=Homo sapiens OX=9606 GN=FLNB PE=1 SV=2;sp|P21333|FLNA_HUMAN Filamin-A OS=Homo sapiens OX=9606 GN=FLNA PE=1 SV=4	93;120	1	54.27	0.0127043	54.27	1	K	ESIK(1)LVSIDSK	ESIK(54)LVSIDSK(-54)	4	2	-0.94613	31292						98	262;721
O75369	FLNB	sp|O75369|FLNB_HUMAN Filamin-B OS=Homo sapiens OX=9606 GN=FLNB PE=1 SV=2	1979	1	83.4376	0.00946796	83.438	1	K	EVGEHLVSIK(1)K	EVGEHLVSIK(83)K(-83)	10	2	-6.5522					16108		99	262
O75390	CS	sp|O75390|CISY_HUMAN Citrate synthase, mitochondrial OS=Homo sapiens OX=9606 GN=CS PE=1 SV=2	366	1	93.1623	0.00267933	93.162	1	K	EFALK(1)HLPNDPMFK	EFALK(93)HLPNDPMFK(-93)	5	3	0.17446			74095				100	265
O75390	CS	sp|O75390|CISY_HUMAN Citrate synthase, mitochondrial OS=Homo sapiens OX=9606 GN=CS PE=1 SV=2	215	1	67.4639	0.00579527	67.464	1	K	LPCVAAK(1)IYR	LPCVAAK(67)IYR	7	2	-2.1359						151060	101	265
O75475	PSIP1	sp|O75475|PSIP1_HUMAN PC4 and SFRS1-interacting protein OS=Homo sapiens OX=9606 GN=PSIP1 PE=1 SV=1	401	1	94.8039	0.00897658	94.804	1	K	HTEMITTLK(1)K	HTEMITTLK(95)K(-95)	9	2	-1.1016		30649					102	274
O75477	ERLIN1	sp|O75477|ERLN1_HUMAN Erlin-1 OS=Homo sapiens OX=9606 GN=ERLIN1 PE=1 SV=2	269	1	75.0121	0.000514309	75.012	1	K	ADAEYYAAHK(1)YATSNK	ADAEYYAAHK(75)YATSNK(-75)	10	2	0.32149		21500	34255		16351		103	275
O75477	ERLIN1	sp|O75477|ERLN1_HUMAN Erlin-1 OS=Homo sapiens OX=9606 GN=ERLIN1 PE=1 SV=2	277	1	71.2192	0.00584226	71.219	1	K	HK(1)LTPEYLELK	HK(71)LTPEYLELK(-71)	2	2	-0.2707			44088		22491		104	275
O75521	ECI2	sp|O75521|ECI2_HUMAN Enoyl-CoA delta isomerase 2 OS=Homo sapiens OX=9606 GN=ECI2 PE=1 SV=4	359	1	98.1669	6.00175e-07	102.57	1	K	EK(1)LHAVNAEECNVLQGR	EK(98)LHAVNAEECNVLQGR	2	3	1.0144		9481.8	31312	8965.1	14601	10450	105	279
O75525	KHDRBS3	sp|O75525|KHDR3_HUMAN KH domain-containing, RNA-binding, signal transduction-associated protein 3 OS=Homo sapiens OX=9606 GN=KHDRBS3 PE=1 SV=1	152	1	90.2625	0.00218275	90.263	1	K	MGHALEEIK(1)K	MGHALEEIK(90)K(-90)	9	2	-3.3622			229510	172510	198790	178720	106	280
O75530	EED	sp|O75530|EED_HUMAN Polycomb protein EED OS=Homo sapiens OX=9606 GN=EED PE=1 SV=2	19	1	44.8197	2.74856e-05	108.5	1	K	EVSTAPAGTDMPAAK(1)K	EVSTAPAGTDMPAAK(45)K(-45)	15	2	-6.0865			19327		38541	40494	107	282
O75533	SF3B1	sp|O75533|SF3B1_HUMAN Splicing factor 3B subunit 1 OS=Homo sapiens OX=9606 GN=SF3B1 PE=1 SV=3	333	1	97.5941	2.79018e-13	130.71	1	K	GGDSIGETPTPGASK(1)R	GGDSIGETPTPGASK(98)R	15	2	-0.49344	25674	77008	135720	49772	104550	72190	108	283
O75533	SF3B1	sp|O75533|SF3B1_HUMAN Splicing factor 3B subunit 1 OS=Homo sapiens OX=9606 GN=SF3B1 PE=1 SV=3	195	1	104.491	3.04345e-07	128.57	1	K	VVNGAAASQPPSK(1)R	VVNGAAASQPPSK(100)R	13	2	-1.3175		75159	89229		56766	50544	109	283
O75586	MED6	sp|O75586|MED6_HUMAN Mediator of RNA polymerase II transcription subunit 6 OS=Homo sapiens OX=9606 GN=MED6 PE=1 SV=2	236	1	77.6963	1.07246e-45	203.93	1;2	K	NVQQTVSAK(1)GPPEK(1)R	NVQQTVSAK(78)GPPEK(78)R	9	2	-0.032816	90431	302570	406810	120620	178810	135280	110	286
O75586	MED6	sp|O75586|MED6_HUMAN Mediator of RNA polymerase II transcription subunit 6 OS=Homo sapiens OX=9606 GN=MED6 PE=1 SV=2	241	1	77.6963	1.07246e-45	133.13	2	K	NVQQTVSAK(1)GPPEK(1)R	NVQQTVSAK(78)GPPEK(78)R	14	2	-0.032816	39469	145660	211970	44986	70029	45822	111	286
O75643	SNRNP200	sp|O75643|U520_HUMAN U5 small nuclear ribonucleoprotein 200 kDa helicase OS=Homo sapiens OX=9606 GN=SNRNP200 PE=1 SV=2	469	1	46.0683	0.00571051	46.068	1	K	LPK(1)YAQAGFEGFK	LPK(46)YAQAGFEGFK(-46)	3	2	1.1365					17773		112	289
O75683	SURF6	sp|O75683|SURF6_HUMAN Surfeit locus protein 6 OS=Homo sapiens OX=9606 GN=SURF6 PE=1 SV=3	73	1	42.4461	0.0157571	42.446	1	K	SLGEK(1)SPAASGAR	SLGEK(42)SPAASGAR	5	2	-2.6293			74657				113	292
O75937	DNAJC8	sp|O75937|DNJC8_HUMAN DnaJ homolog subfamily C member 8 OS=Homo sapiens OX=9606 GN=DNAJC8 PE=1 SV=2	135	1	72.0417	0.00920574	72.042	1	K	EYVEHTVK(1)ER	EYVEHTVK(72)ER	8	2	-0.70705			8867.6				114	304
O75947	ATP5PD	sp|O75947|ATP5H_HUMAN ATP synthase subunit d, mitochondrial OS=Homo sapiens OX=9606 GN=ATP5PD PE=1 SV=3	63	1	99.5889	6.25464e-08	124.06	1	K	ANVAK(1)AGLVDDFEK	ANVAK(100)AGLVDDFEK(-100)	5	2	-0.28076		97880	141210	141830	130440	173420	115	306
O75947	ATP5PD	sp|O75947|ATP5H_HUMAN ATP synthase subunit d, mitochondrial OS=Homo sapiens OX=9606 GN=ATP5PD PE=1 SV=3	78	1	79.8893	0.000325753	117.45	1	K	FNALK(1)VPVPEDK	FNALK(80)VPVPEDK(-80)	5	2	-0.58831	24144	118640	226740	108370	148840	138050	116	306
O75947	ATP5PD	sp|O75947|ATP5H_HUMAN ATP synthase subunit d, mitochondrial OS=Homo sapiens OX=9606 GN=ATP5PD PE=1 SV=3	117	1	40.3862	0.0201726	40.386	1	K	IVEYEK(1)EMEK	IVEYEK(40)EMEK(-40)	6	2	2.5142		81915					117	306
O75947	ATP5PD	sp|O75947|ATP5H_HUMAN ATP synthase subunit d, mitochondrial OS=Homo sapiens OX=9606 GN=ATP5PD PE=1 SV=3	109	1	67.5479	0.00675016	69.276	1	K	SCAEWVSLSK(1)AR	SCAEWVSLSK(68)AR	10	2	-0.46113			70129	28226		49403	118	306
O75947	ATP5PD	sp|O75947|ATP5H_HUMAN ATP synthase subunit d, mitochondrial OS=Homo sapiens OX=9606 GN=ATP5PD PE=1 SV=3	95	1	71.2192	2.81176e-34	166.71	1	K	YTAQVDAEEK(1)EDVK	YTAQVDAEEK(71)EDVK(-71)	10	2	-0.30868		36859	106910	31057	60945	42452	119	306
O75964	ATP5MG	sp|O75964|ATP5L_HUMAN ATP synthase subunit g, mitochondrial OS=Homo sapiens OX=9606 GN=ATP5MG PE=1 SV=3	66	1	101.428	1.38881e-13	109.47	1	K	IVNSAQTGSFK(1)QLTVK	IVNSAQTGSFK(100)QLTVK(-100)	11	2	-0.50433		21867	67284		27104	22619	120	308
O75964	ATP5MG	sp|O75964|ATP5L_HUMAN ATP synthase subunit g, mitochondrial OS=Homo sapiens OX=9606 GN=ATP5MG PE=1 SV=3	24	1	70.806	0.0022948	70.806	1	K	TPALVNAAVTYSK(1)PR	TPALVNAAVTYSK(71)PR	13	2	-0.45908			19511				121	308
O76021	RSL1D1	sp|O76021|RL1D1_HUMAN Ribosomal L1 domain-containing protein 1 OS=Homo sapiens OX=9606 GN=RSL1D1 PE=1 SV=3	426	1	79.8893	0.00186128	86.243	1	K	AAESETPGK(1)SPEK	AAESETPGK(80)SPEK(-80)	9	2	0.97108		8211.8	12632		30081		122	310
O76021	RSL1D1	sp|O76021|RL1D1_HUMAN Ribosomal L1 domain-containing protein 1 OS=Homo sapiens OX=9606 GN=RSL1D1 PE=1 SV=3	373	1	79.7951	7.76623e-06	79.795	1	K	ATNESEDEIPQLVPIGK(1)K	ATNESEDEIPQLVPIGK(80)K(-80)	17	2	-0.74915			20038				123	310
O76021	RSL1D1	sp|O76021|RL1D1_HUMAN Ribosomal L1 domain-containing protein 1 OS=Homo sapiens OX=9606 GN=RSL1D1 PE=1 SV=3	380	1	70.195	0.0152382	70.195	1	K	TPANEK(1)VEIQK	TPANEK(70)VEIQK(-70)	6	2	-1.2747				17599		23163	124	310
O76054	SEC14L2	sp|O76054|S14L2_HUMAN SEC14-like protein 2 OS=Homo sapiens OX=9606 GN=SEC14L2 PE=1 SV=1	196	1	48.7855	0.0173793	48.785	1	K	APK(1)LFPVAYNLIK	APK(49)LFPVAYNLIK(-49)	3	2	0.4698			9305.6				125	313
O94776	MTA2	sp|O94776|MTA2_HUMAN Metastasis-associated protein MTA2 OS=Homo sapiens OX=9606 GN=MTA2 PE=1 SV=1	531	1	65.9326	0.00852029	65.933	1	K	DLVAQAPLK(1)PK	DLVAQAPLK(66)PK(-66)	9	2	-3.022			52004				126	317
O94776	MTA2	sp|O94776|MTA2_HUMAN Metastasis-associated protein MTA2 OS=Homo sapiens OX=9606 GN=MTA2 PE=1 SV=1	460	1	79.8893	8.21058e-32	176.45	1	K	QTFLLQTTK(1)LTR	QTFLLQTTK(80)LTR	9	2	-1.29	43384	95510		89813		122730	127	317
O94776	MTA2	sp|O94776|MTA2_HUMAN Metastasis-associated protein MTA2 OS=Homo sapiens OX=9606 GN=MTA2 PE=1 SV=1	508	1	49.9604	0.0238307	49.96	1	K	TPLK(1)IHPLVR	TPLK(50)IHPLVR	4	3	2.4695		15525					128	317
O94776	MTA2	sp|O94776|MTA2_HUMAN Metastasis-associated protein MTA2 OS=Homo sapiens OX=9606 GN=MTA2 PE=1 SV=1	152	1	86.2425	7.87786e-11	129.69	1	K	VGCK(1)YQAEIPDR	VGCK(86)YQAEIPDR	4	2	-0.62327	18978	104820	142670	49514	89555	70716	129	317
O94804	STK10	sp|O94804|STK10_HUMAN Serine/threonine-protein kinase 10 OS=Homo sapiens OX=9606 GN=STK10 PE=1 SV=1	759	1	67.4639	0.0102709	74.486	1	K	HQLVK(1)QQLK	HQLVK(67)QQLK(-67)	5	2	-0.57185			82858	42479			130	318
O94906	PRPF6	sp|O94906|PRP6_HUMAN Pre-mRNA-processing factor 6 OS=Homo sapiens OX=9606 GN=PRPF6 PE=1 SV=1	585	1	47.3342	0.016063	47.334	1	K	AAYFEK(1)NHGTR	AAYFEK(47)NHGTR	6	2	-0.65616						9105.6	131	327
O94906	PRPF6	sp|O94906|PRP6_HUMAN Pre-mRNA-processing factor 6 OS=Homo sapiens OX=9606 GN=PRPF6 PE=1 SV=1	299	1	73.6371	0.0149964	73.637	1	K	LLLK(1)SVR	LLLK(74)SVR	4	2	0.55579						9491.5	132	327
O94925	GLS	sp|O94925|GLSK_HUMAN Glutaminase kidney isoform, mitochondrial OS=Homo sapiens OX=9606 GN=GLS PE=1 SV=1	164	1	50.2968	0.00643101	85.622	1	K	FITALK(1)STGLR	FITALK(50)STGLR	6	2	-2.1314			174560	90308			133	329
O94986	CEP152	sp|O94986|CE152_HUMAN Centrosomal protein of 152 kDa OS=Homo sapiens OX=9606 GN=CEP152 PE=1 SV=4	1341	1	65.8789	0.00751907	65.879	1	K	IMNAASK(1)LATMAK	IMNAASK(66)LATMAK(-66)	7	2	0.26143			34409				134	332
O95251	KAT7	sp|O95251|KAT7_HUMAN Histone acetyltransferase KAT7 OS=Homo sapiens OX=9606 GN=KAT7 PE=1 SV=1	277	1	67.5074	0.0103619	100.84	1	K	NSGLSK(1)EQK	NSGLSK(68)EQK(-68)	6	2	0.69817		455230	140180			284290	135	347
O95347	SMC2	sp|O95347|SMC2_HUMAN Structural maintenance of chromosomes protein 2 OS=Homo sapiens OX=9606 GN=SMC2 PE=1 SV=2	1158	1	65.1725	0.00370295	65.173	1	K	EGMFNNANVLFK(1)TK	EGMFNNANVLFK(65)TK(-65)	12	2	2.604			38608				136	353
O95453	PARN	sp|O95453|PARN_HUMAN Poly(A)-specific ribonuclease PARN OS=Homo sapiens OX=9606 GN=PARN PE=1 SV=1	499	1	61.1942	0.0107328	61.194	1	K	IAVNTSK(1)YAESYR	IAVNTSK(61)YAESYR	7	2	3.1663			58816				137	357
O95573	ACSL3	sp|O95573|ACSL3_HUMAN Fatty acid CoA ligase Acsl3 OS=Homo sapiens OX=9606 GN=ACSL3 PE=1 SV=3	220	1	72.0383	0.015793	72.038	1	K	ELLQTK(1)LK	ELLQTK(72)LK(-72)	6	2	0.5974					171820		138	366
O95573	ACSL3	sp|O95573|ACSL3_HUMAN Fatty acid CoA ligase Acsl3 OS=Homo sapiens OX=9606 GN=ACSL3 PE=1 SV=3	363	1	54.3086	0.00452582	54.309	1	K	IGYSSPQTLADQSSK(1)IK	IGYSSPQTLADQSSK(54)IK(-54)	15	2	-1.0099					38178		139	366
O95619	YEATS4	sp|O95619|YETS4_HUMAN YEATS domain-containing protein 4 OS=Homo sapiens OX=9606 GN=YEATS4 PE=1 SV=1	131	1	78.0425	2.44763e-10	144.27	1	K	LFQSDTNAMLGK(1)K	LFQSDTNAMLGK(78)K(-78)	12	2	-2.9572		96576	247440		94799		140	368
O95674	CDS2	sp|O95674|CDS2_HUMAN Phosphatidate cytidylyltransferase 2 OS=Homo sapiens OX=9606 GN=CDS2 PE=1 SV=1	435	1	100.071	3.03931e-49	177.41	1	K	SHLIDK(1)GMLTSTTEDE	SHLIDK(100)GMLTSTTEDE	6	2	3.3999		26976	164610	66383	92632	88369	141	371
O95696	BRD1	sp|O95696|BRD1_HUMAN Bromodomain-containing protein 1 OS=Homo sapiens OX=9606 GN=BRD1 PE=1 SV=1	516	1	54.199	3.3423e-40	187.51	1;2	K	ENDEEMK(1)AAK(1)EK	ENDEEMK(54)AAK(54)EK(-54)	7	2	0.77784		138330	173670	77040	105560	104720	142	372
O95696	BRD1	sp|O95696|BRD1_HUMAN Bromodomain-containing protein 1 OS=Homo sapiens OX=9606 GN=BRD1 PE=1 SV=1	519	1	54.199	3.3423e-40	187.51	2	K	ENDEEMK(1)AAK(1)EK	ENDEEMK(54)AAK(54)EK(-54)	10	2	0.77784		108930	173670	77040	105560	104720	143	372
O95696	BRD1	sp|O95696|BRD1_HUMAN Bromodomain-containing protein 1 OS=Homo sapiens OX=9606 GN=BRD1 PE=1 SV=1	23	1	143.217	2.57288e-34	192.95	1	K	HPSSPCSVK(1)HSPTR	HPSSPCSVK(140)HSPTR	9	3	-0.77447	82262	230560	325100	153940	189490	161000	144	372
O95696	BRD1	sp|O95696|BRD1_HUMAN Bromodomain-containing protein 1 OS=Homo sapiens OX=9606 GN=BRD1 PE=1 SV=1	903	1	102.567	2.32624e-14	115.35	1	K	SELISCIENGNYAK(1)AAR	SELISCIENGNYAK(100)AAR	14	2	-0.32742		7305.2	73026		44823	35904	145	372
O95758;P26599	PTBP3; PTBP1	sp|O95758|PTBP3_HUMAN Polypyrimidine tract-binding protein 3 OS=Homo sapiens OX=9606 GN=PTBP3 PE=1 SV=2;sp|P26599|PTBP1_HUMAN Polypyrimidine tract-binding protein 1 OS=Homo sapiens OX=9606 GN=PTBP1 PE=1 SV=2	264;266	1	94.7913	0.00330452	94.791	1	K	LTSLNVK(1)YNNDK	LTSLNVK(95)YNNDK(-95)	7	2	-7.3192			229810				146	375;782
O95983;Q9UBB5	MBD3; MBD2	sp|O95983|MBD3_HUMAN Methyl-CpG-binding domain protein 3 OS=Homo sapiens OX=9606 GN=MBD3 PE=1 SV=1;sp|Q9UBB5|MBD2_HUMAN Methyl-CpG-binding domain protein 2 OS=Homo sapiens OX=9606 GN=MBD2 PE=1 SV=1	109;253	1	54.199	0.00890796	54.199	1	K	QTASIFK(1)QPVTK	QTASIFK(54)QPVTK(-54)	7	2	-1.6831						28552	147	387
O96011	PEX11B	sp|O96011|PX11B_HUMAN Peroxisomal membrane protein 11B OS=Homo sapiens OX=9606 GN=PEX11B PE=1 SV=1	72	1	55.6036	0.0113761	55.604	1	K	LGNSADALESAK(1)R	LGNSADALESAK(56)R	12	2	-2.4266			29988				148	392
O96019	ACTL6A	sp|O96019|ACL6A_HUMAN Actin-like protein 6A OS=Homo sapiens OX=9606 GN=ACTL6A PE=1 SV=1	60	1	42.4461	0.00256292	42.446	1	K	DDGSTLMEIDGDK(1)GK	DDGSTLMEIDGDK(42)GK(-42)	13	2	-0.54808			31793				149	393
O96028	NSD2	sp|O96028|NSD2_HUMAN Histone-lysine N-methyltransferase NSD2 OS=Homo sapiens OX=9606 GN=NSD2 PE=1 SV=1	404	1	42.2181	0.000501907	42.218	1	K	AK(1)LCSSAETLESHPDIGK	AK(42)LCSSAETLESHPDIGK(-42)	2	3	0.38499		9769.1					150	394
O96028	NSD2	sp|O96028|NSD2_HUMAN Histone-lysine N-methyltransferase NSD2 OS=Homo sapiens OX=9606 GN=NSD2 PE=1 SV=1	1272	1	54.4363	0.00237091	93.467	1	K	AYHLSCLGLGK(1)R	AYHLSCLGLGK(54)R	11	3	-1.0281		35372	55157	22792	42791	33701	151	394
P00167	CYB5A	sp|P00167|CYB5_HUMAN Cytochrome b5 OS=Homo sapiens OX=9606 GN=CYB5A PE=1 SV=2	19	1	61.5774	0.00178732	61.577	1	K	YYTLEEIQK(1)HNHSK	YYTLEEIQK(62)HNHSK(-62)	9	3	2.7698			28353				152	395
P00338	LDHA	sp|P00338|LDHA_HUMAN L-lactate dehydrogenase A chain OS=Homo sapiens OX=9606 GN=LDHA PE=1 SV=2	228	1	84.4935	0.00152375	115.41	1	K	DKEQWK(1)EVHK	DK(-84)EQWK(84)EVHK(-120)	6	2	-0.7029		40442					153	396
P00338	LDHA	sp|P00338|LDHA_HUMAN L-lactate dehydrogenase A chain OS=Homo sapiens OX=9606 GN=LDHA PE=1 SV=2	232	1	62.4937	1.33021e-10	99.668	1	K	EVHK(1)QVVESAYEVIK	EVHK(62)QVVESAYEVIK(-62)	4	2	-0.26878		41721	64680	59631	93478	71519	154	396
P00338	LDHA	sp|P00338|LDHA_HUMAN L-lactate dehydrogenase A chain OS=Homo sapiens OX=9606 GN=LDHA PE=1 SV=2	14	1	120.746	1.70483e-07	120.75	1	K	DQLIYNLLK(1)EEQTPQNK	DQLIYNLLK(120)EEQTPQNK(-120)	9	2	1.6151			12277				155	396
P00338	LDHA	sp|P00338|LDHA_HUMAN L-lactate dehydrogenase A chain OS=Homo sapiens OX=9606 GN=LDHA PE=1 SV=2	243	1	54.27	0.00975668	54.27	1	K	QVVESAYEVIK(1)LK	QVVESAYEVIK(54)LK(-54)	11	2	-3.7228			16244				156	396
P00338	LDHA	sp|P00338|LDHA_HUMAN L-lactate dehydrogenase A chain OS=Homo sapiens OX=9606 GN=LDHA PE=1 SV=2	126	1	75.4745	3.59226e-05	103.76	1	K	FIIPNVVK(1)YSPNCK	FIIPNVVK(75)YSPNCK(-75)	8	2	-1.9245			316620			109410	157	396
P00338	LDHA	sp|P00338|LDHA_HUMAN L-lactate dehydrogenase A chain OS=Homo sapiens OX=9606 GN=LDHA PE=1 SV=2	118	1	81.3355	1.52416e-24	113.46	1	K	NVNIFK(1)FIIPNVVK	NVNIFK(81)FIIPNVVK(-81)	6	2	-0.58658			81713			16196	158	396
P00338	LDHA	sp|P00338|LDHA_HUMAN L-lactate dehydrogenase A chain OS=Homo sapiens OX=9606 GN=LDHA PE=1 SV=2	222	1	78.864	8.59325e-05	95.138	1	K	TLHPDLGTDK(1)DK	TLHPDLGTDK(79)DK(-79)	10	2	-0.6144	157420	351810	473890	210010	290780	249360	159	396
P00367	GLUD1	sp|P00367|DHE3_HUMAN Glutamate dehydrogenase 1, mitochondrial OS=Homo sapiens OX=9606 GN=GLUD1 PE=1 SV=2	84	1	78.864	0.000270639	78.864	1	K	GASIVEDK(1)LVEDLR	GASIVEDK(79)LVEDLR	8	2	-0.13028			46740	12641		30588	160	397
P00387	CYB5R3	sp|P00387|NB5R3_HUMAN NADH-cytochrome b5 reductase 3 OS=Homo sapiens OX=9606 GN=CYB5R3 PE=1 SV=3	120	1	53.0277	0.0170775	53.028	1	K	DTHPK(1)FPAGGK	DTHPK(53)FPAGGK(-53)	5	2	0.44216					137920		161	398
P00387	CYB5R3	sp|P00387|NB5R3_HUMAN NADH-cytochrome b5 reductase 3 OS=Homo sapiens OX=9606 GN=CYB5R3 PE=1 SV=3	163	1	106.926	0.0203619	106.93	1	K	FAIRPDK(1)K	FAIRPDK(110)K(-110)	7	2	-0.0021167	108290						162	398
P00387	CYB5R3	sp|P00387|NB5R3_HUMAN NADH-cytochrome b5 reductase 3 OS=Homo sapiens OX=9606 GN=CYB5R3 PE=1 SV=3	42	1	165.725	5.53874e-62	165.72	1	K	STPAITLESPDIK(1)YPLR	STPAITLESPDIK(170)YPLR	13	2	0.50393			141340	83888	138870	122800	163	398
P00441	SOD1	sp|P00441|SODC_HUMAN Superoxide dismutase [Cu-Zn] OS=Homo sapiens OX=9606 GN=SOD1 PE=1 SV=2	123	1	58.3129	0.000194434	112.73	1	K	TLVVHEK(1)ADDLGK	TLVVHEK(58)ADDLGK(-58)	7	2	-1.0159	20426	86926	101430	24831	34393		164	401
P00505	GOT2	sp|P00505|AATM_HUMAN Aspartate aminotransferase, mitochondrial OS=Homo sapiens OX=9606 GN=GOT2 PE=1 SV=3	363	1	90.7612	0.0100566	90.761	1	K	TQLVSNLK(1)K	TQLVSNLK(91)K(-91)	8	2	-0.74741				110910			165	404
P00558	PGK1	sp|P00558|PGK1_HUMAN Phosphoglycerate kinase 1 OS=Homo sapiens OX=9606 GN=PGK1 PE=1 SV=3	361	1	55.7541	0.021049	55.754	1	K	ALMDEVVK(1)ATSR	ALMDEVVK(56)ATSR	8	2	2.5935		23869					166	405
P00558;P07205	PGK1; PGK2	sp|P00558|PGK1_HUMAN Phosphoglycerate kinase 1 OS=Homo sapiens OX=9606 GN=PGK1 PE=1 SV=3;sp|P07205|PGK2_HUMAN Phosphoglycerate kinase 2 OS=Homo sapiens OX=9606 GN=PGK2 PE=1 SV=3	156;156	1	49.9669	0.0159834	49.967	1	K	ASLSK(1)LGDVYVNDAFGTAHR	ASLSK(50)LGDVYVNDAFGTAHR	5	3	2.7775			44040				167	405
P00558	PGK1	sp|P00558|PGK1_HUMAN Phosphoglycerate kinase 1 OS=Homo sapiens OX=9606 GN=PGK1 PE=1 SV=3	220	1	59.7705	0.00217892	85.081	1	K	VADK(1)IQLINNMLDK	VADK(60)IQLINNMLDK(-60)	4	2	-1.1617			108210			24624	168	405
P00558	PGK1	sp|P00558|PGK1_HUMAN Phosphoglycerate kinase 1 OS=Homo sapiens OX=9606 GN=PGK1 PE=1 SV=3	30	1	41.499	0.00548722	41.499	1	K	VDFNVPMK(1)NNQITNNQR	VDFNVPMK(41)NNQITNNQR	8	2	-1.3297			24181				169	405
P01106	MYC	sp|P01106|MYC_HUMAN Myc proto-oncogene protein OS=Homo sapiens OX=9606 GN=MYC PE=1 SV=2	163	1	65.8789	6.55949e-17	159.12	1	K	LVSEK(1)LASYQAAR	LVSEK(66)LASYQAAR	5	2	-3.0307	124530	269470	447640	246630	343740	294480	170	410
P01903	HLA-DRA	sp|P01903|DRA_HUMAN HLA class II histocompatibility antigen, DR alpha chain OS=Homo sapiens OX=9606 GN=HLA-DRA PE=1 SV=2	100	1	83.6233	0.0189521	83.623	1	K	ANLEIMTK(1)R	ANLEIMTK(84)R	8	2	0.31684			370280				171	415
P01903	HLA-DRA	sp|P01903|DRA_HUMAN HLA class II histocompatibility antigen, DR alpha chain OS=Homo sapiens OX=9606 GN=HLA-DRA PE=1 SV=2	172	1	82.4365	1.60006e-05	82.437	1	K	K(1)FHYLPFLPSTEDVYDCR	K(82)FHYLPFLPSTEDVYDCR	1	3	-0.42176			271230	49649	61146	215560	172	415
P02545	LMNA	sp|P02545|LMNA_HUMAN Prelamin-A/C OS=Homo sapiens OX=9606 GN=LMNA PE=1 SV=1	260	1	50.0897	0.000779027	85.821	1	K	AQHEDQVEQYK(1)K	AQHEDQVEQYK(50)K(-50)	11	3	1.0369	84882	275640	279180	103890	133940	124260	173	418
P02545	LMNA	sp|P02545|LMNA_HUMAN Prelamin-A/C OS=Homo sapiens OX=9606 GN=LMNA PE=1 SV=1	155	1	120.653	6.79053e-41	195.4	1	K	EAALSTALSEK(1)R	EAALSTALSEK(120)R	11	2	-0.77621	457760	1006400	1277800	711320	883430	748380	174	418
P02545	LMNA	sp|P02545|LMNA_HUMAN Prelamin-A/C OS=Homo sapiens OX=9606 GN=LMNA PE=1 SV=1	171	1	115.051	1.57216e-06	115.05	1	K	GQVAK(1)LEAALGEAK	GQVAK(120)LEAALGEAK(-120)	5	2	-1.4305		227820	747690	349350		543260	175	418
P02545	LMNA	sp|P02545|LMNA_HUMAN Prelamin-A/C OS=Homo sapiens OX=9606 GN=LMNA PE=1 SV=1	180	1	85.7159	0.00200814	102.55	1	K	LEAALGEAK(1)K	LEAALGEAK(86)K(-86)	9	2	-2.8841	210810			337100	449670	393250	176	418
P02545	LMNA	sp|P02545|LMNA_HUMAN Prelamin-A/C OS=Homo sapiens OX=9606 GN=LMNA PE=1 SV=1	311	1	84.5797	1.26784e-94	175.62	1	K	IDSLSAQLSQLQK(1)QLAAK	IDSLSAQLSQLQK(85)QLAAK(-85)	13	2	0.69874			98161			24865	177	418
P02545	LMNA	sp|P02545|LMNA_HUMAN Prelamin-A/C OS=Homo sapiens OX=9606 GN=LMNA PE=1 SV=1	32	1	62.3978	1.09469e-44	178.52	1	K	LQEK(1)EDLQELNDR	LQEK(62)EDLQELNDR	4	2	-2.3913	70315	185150	299250	89612	121370	104830	178	418
P02545	LMNA	sp|P02545|LMNA_HUMAN Prelamin-A/C OS=Homo sapiens OX=9606 GN=LMNA PE=1 SV=1	108	1	83.6233	2.17276e-05	83.623	1	K	LQLELSK(1)VR	LQLELSK(84)VR	7	2	-1.2404			90335				179	418
P02545	LMNA	sp|P02545|LMNA_HUMAN Prelamin-A/C OS=Homo sapiens OX=9606 GN=LMNA PE=1 SV=1	201	1	64.2655	0.00245756	101.64	1	K	LQTMK(1)EELDFQK	LQTMK(64)EELDFQK(-64)	5	2	5.4114	13668		60123		10067	80644	180	418
P02545	LMNA	sp|P02545|LMNA_HUMAN Prelamin-A/C OS=Homo sapiens OX=9606 GN=LMNA PE=1 SV=1	470	1	48.7007	2.43066e-44	162.23	1	K	SNEDQSMGNWQIK(1)R	SNEDQSMGNWQIK(49)R	13	2	1.5669		109570	112990	16120	25501	45416	181	418
P02545	LMNA	sp|P02545|LMNA_HUMAN Prelamin-A/C OS=Homo sapiens OX=9606 GN=LMNA PE=1 SV=1	97	1	58.9156	0.00130223	90.263	1	K	TLDSVAK(1)ER	TLDSVAK(59)ER	7	2	1.4301		239770		222600	247460	288460	182	418
P02545	LMNA	sp|P02545|LMNA_HUMAN Prelamin-A/C OS=Homo sapiens OX=9606 GN=LMNA PE=1 SV=1	270	1	150.533	6.79995e-19	166.61	1	K	TYSAK(1)LDNAR	TYSAK(150)LDNAR	5	2	-0.56682	995560	2222000	2391000	1389100	1778800	1719000	183	418
P02545	LMNA	sp|P02545|LMNA_HUMAN Prelamin-A/C OS=Homo sapiens OX=9606 GN=LMNA PE=1 SV=1	450	1	131.545	3.72896e-86	160.62	1	K	VAVEEVDEEGK(1)FVR	VAVEEVDEEGK(130)FVR	11	2	-0.97518	62428	146770	434460	155980	251010	218830	184	418
P02545	LMNA	sp|P02545|LMNA_HUMAN Prelamin-A/C OS=Homo sapiens OX=9606 GN=LMNA PE=1 SV=1	114	1	111.607	0.0030344	111.61	1	K	VREEFK(1)ELK	VREEFK(110)ELK(-110)	6	2	-1.183			925960				185	418
P04075	ALDOA	sp|P04075|ALDOA_HUMAN Fructose-bisphosphate aldolase A OS=Homo sapiens OX=9606 GN=ALDOA PE=1 SV=2	99	1	47.5704	0.00460062	98.167	1	K	ADDGRPFPQVIK(1)SK	ADDGRPFPQVIK(48)SK(-48)	12	3	1.987	34569	176800	200370	22723			186	431
P04075	ALDOA	sp|P04075|ALDOA_HUMAN Fructose-bisphosphate aldolase A OS=Homo sapiens OX=9606 GN=ALDOA PE=1 SV=2	312	1	83.7747	0.000603194	94.791	1	K	ALQASALK(1)AWGGK	ALQASALK(84)AWGGK(-84)	8	2	-1.8404		172850	138410			120200	187	431
P04075;P09972	ALDOA; ALDOC	sp|P04075|ALDOA_HUMAN Fructose-bisphosphate aldolase A OS=Homo sapiens OX=9606 GN=ALDOA PE=1 SV=2;sp|P09972|ALDOC_HUMAN Fructose-bisphosphate aldolase C OS=Homo sapiens OX=9606 GN=ALDOC PE=1 SV=2	147;147	1	93.4674	1.19834e-24	176.75	1	K	DGADFAK(1)WR	DGADFAK(93)WR	7	2	-1.2577	469330	1673600	1451100	395820	474750	621540	188	431;556
P04075	ALDOA	sp|P04075|ALDOA_HUMAN Fructose-bisphosphate aldolase A OS=Homo sapiens OX=9606 GN=ALDOA PE=1 SV=2	42	1	212.273	1.67399e-120	220.25	1	K	GILAADESTGSIAK(1)R	GILAADESTGSIAK(210)R	14	2	0.76193	563750	1397200	2176200	531990	814160	655170	189	431
P04075	ALDOA	sp|P04075|ALDOA_HUMAN Fructose-bisphosphate aldolase A OS=Homo sapiens OX=9606 GN=ALDOA PE=1 SV=2	13	1	184.268	3.59115e-68	192.95	1	K	PYQYPALTPEQK(1)K	PYQYPALTPEQK(180)K(-180)	12	2	-0.39744	494120	1675100	2098200	384980	652110	484830	190	431
P04083	ANXA1	sp|P04083|ANXA1_HUMAN Annexin A1 OS=Homo sapiens OX=9606 GN=ANXA1 PE=1 SV=2	97	0.999592	33.8936	3.4204e-06	70.806	1	K	AAYLQETGKPLDETLK(1)K	AAYLQETGK(-34)PLDETLK(34)K(-57)	16	3	-0.13525	18346	69969	134320		41500		191	433
P04083	ANXA1	sp|P04083|ANXA1_HUMAN Annexin A1 OS=Homo sapiens OX=9606 GN=ANXA1 PE=1 SV=2	287	1	44.57	0.0175719	44.57	1	K	LHQAMK(1)GVGTR	LHQAMK(45)GVGTR	6	2	0.41334		21948					192	433
P04083	ANXA1	sp|P04083|ANXA1_HUMAN Annexin A1 OS=Homo sapiens OX=9606 GN=ANXA1 PE=1 SV=2	312	1	124.06	2.69741e-17	124.06	1	K	SEIDMNDIK(1)AFYQK	SEIDMNDIK(120)AFYQK(-120)	9	2	0.070366			119050	40517		57796	193	433
P04114	APOB	sp|P04114|APOB_HUMAN Apolipoprotein B-100 OS=Homo sapiens OX=9606 GN=APOB PE=1 SV=3	2265	1	57.8879	0.00376611	99.855	1	K	IQIQEK(1)LQQLK	IQIQEK(58)LQQLK(-58)	6	2	-0.72745			34061	12176	17379	21715	194	434
P04114	APOB	sp|P04114|APOB_HUMAN Apolipoprotein B-100 OS=Homo sapiens OX=9606 GN=APOB PE=1 SV=3	1778	1	69.2757	0.0201551	69.276	1	K	LDNIYSSDK(1)FYK	LDNIYSSDK(69)FYK(-69)	9	2	-1.1165						91822	195	434
P04150	NR3C1	sp|P04150|GCR_HUMAN Glucocorticoid receptor OS=Homo sapiens OX=9606 GN=NR3C1 PE=1 SV=1	154	1	50.3139	0.00012748	84.58	1	K	SSASTAVSAAPTEK(1)EFPK	SSASTAVSAAPTEK(50)EFPK(-50)	14	2	-0.58009		69898	150220		25338		196	435
P04179	SOD2	sp|P04179|SODM_HUMAN Superoxide dismutase [Mn], mitochondrial OS=Homo sapiens OX=9606 GN=SOD2 PE=1 SV=3	130	1	76.6045	0.00335396	114.64	1	K	DFGSFDK(1)FK	DFGSFDK(77)FK(-77)	7	2	0.19218	273380	613310	933660	618270	850170	726350	197	437
P04179	SOD2	sp|P04179|SODM_HUMAN Superoxide dismutase [Mn], mitochondrial OS=Homo sapiens OX=9606 GN=SOD2 PE=1 SV=3	68	1	89.6364	1.00415e-34	109.16	1	K	HHAAYVNNLNVTEEK(1)YQEALAK	HHAAYVNNLNVTEEK(90)YQEALAK(-90)	15	3	1.7496			49814		39219	36774	198	437
P04406	GAPDH	sp|P04406|G3P_HUMAN Glyceraldehyde-3-phosphate dehydrogenase OS=Homo sapiens OX=9606 GN=GAPDH PE=1 SV=3	219	1	57.8879	0.0192784	62.271	1	K	AVGK(1)VIPELNGK	AVGK(58)VIPELNGK(-58)	4	2	-2.882			80123			43330	199	442
P04406	GAPDH	sp|P04406|G3P_HUMAN Glyceraldehyde-3-phosphate dehydrogenase OS=Homo sapiens OX=9606 GN=GAPDH PE=1 SV=3	227	1	106.466	1.60399e-35	146.58	1	K	VIPELNGK(1)LTGMAFR	VIPELNGK(110)LTGMAFR	8	2	-2.0545		89577	396320	81151	186070	169420	200	442
P04406	GAPDH	sp|P04406|G3P_HUMAN Glyceraldehyde-3-phosphate dehydrogenase OS=Homo sapiens OX=9606 GN=GAPDH PE=1 SV=3	61	1	117.3	4.02116e-07	138.23	1	K	FHGTVK(1)AENGK	FHGTVK(120)AENGK(-120)	6	3	0.62541	74676	144670	215640		137910	78518	201	442
P04406	GAPDH	sp|P04406|G3P_HUMAN Glyceraldehyde-3-phosphate dehydrogenase OS=Homo sapiens OX=9606 GN=GAPDH PE=1 SV=3	215	1	63.766	1.87384e-06	65.173	1	K	GALQNIIPASTGAAK(1)AVGK	GALQNIIPASTGAAK(64)AVGK(-64)	15	2	0.27523			163050		100310	72180	202	442
P04406	GAPDH	sp|P04406|G3P_HUMAN Glyceraldehyde-3-phosphate dehydrogenase OS=Homo sapiens OX=9606 GN=GAPDH PE=1 SV=3	263	1	40.5331	0.00385288	79.889	1	K	VVK(1)QASEGPLK	VVK(41)QASEGPLK(-41)	3	2	-0.44545		98176		28303	66143		203	442
P04406	GAPDH	sp|P04406|G3P_HUMAN Glyceraldehyde-3-phosphate dehydrogenase OS=Homo sapiens OX=9606 GN=GAPDH PE=1 SV=3	254	1	50.8344	0.00337523	121.96	1	K	PAK(1)YDDIK	PAK(51)YDDIK(-51)	3	2	-1.0928	215990	509510	644430	170790		183700	204	442
P04406	GAPDH	sp|P04406|G3P_HUMAN Glyceraldehyde-3-phosphate dehydrogenase OS=Homo sapiens OX=9606 GN=GAPDH PE=1 SV=3	194	1	151.221	1.70048e-39	183.13	1	K	TVDGPSGK(1)LWR	TVDGPSGK(150)LWR	8	2	-0.67948	2156000	7065600	6814900	1919000		3281200	205	442
P04406	GAPDH	sp|P04406|G3P_HUMAN Glyceraldehyde-3-phosphate dehydrogenase OS=Homo sapiens OX=9606 GN=GAPDH PE=1 SV=3	139	1	80.3887	4.63519e-35	80.389	1	K	VIISAPSADAPMFVMGVNHEK(1)YDNSLK	VIISAPSADAPMFVMGVNHEK(80)YDNSLK(-80)	21	3	-0.70671			559160				206	442
P04406	GAPDH	sp|P04406|G3P_HUMAN Glyceraldehyde-3-phosphate dehydrogenase OS=Homo sapiens OX=9606 GN=GAPDH PE=1 SV=3	334	1	54.27	0.0179026	54.27	1	K	VVDLMAHMASK(1)E	VVDLMAHMASK(54)E	11	2	0.70447			69279				207	442
P04424	ASL	sp|P04424|ARLY_HUMAN Argininosuccinate lyase OS=Homo sapiens OX=9606 GN=ASL PE=1 SV=4	7	1	76.8501	0.00328932	76.85	1	K	ASESGK(1)LWGGR	ASESGK(77)LWGGR	6	2	1.2733		34327					208	443
P04792	HSPB1	sp|P04792|HSPB1_HUMAN Heat shock protein beta-1 OS=Homo sapiens OX=9606 GN=HSPB1 PE=1 SV=2	123	1	76.2551	8.13786e-07	76.255	1	K	DGVVEITGK(1)HEER	DGVVEITGK(76)HEER	9	2	0.90335		15968	43405	9440.8	27008	16070	209	447
P04843	RPN1	sp|P04843|RPN1_HUMAN Dolichyl-diphosphooligosaccharide--protein glycosyltransferase subunit 1 OS=Homo sapiens OX=9606 GN=RPN1 PE=1 SV=1	587	1	56.9378	0.0024925	62.454	1	K	DTYIENEK(1)LISGK	DTYIENEK(57)LISGK(-57)	8	2	-1.7664		51657	89874			18569	210	449
P04843	RPN1	sp|P04843|RPN1_HUMAN Dolichyl-diphosphooligosaccharide--protein glycosyltransferase subunit 1 OS=Homo sapiens OX=9606 GN=RPN1 PE=1 SV=1	187	1	48.8224	0.00229214	83.214	1	K	NVESYTK(1)LGNPTR	NVESYTK(49)LGNPTR	7	2	-3.7322		105070	81083	23432		53172	211	449
P04844	RPN2	sp|P04844|RPN2_HUMAN Dolichyl-diphosphooligosaccharide--protein glycosyltransferase subunit 2 OS=Homo sapiens OX=9606 GN=RPN2 PE=1 SV=3	311	1	70.389	0.0246204	70.389	1	K	LEHAK(1)SVASR	LEHAK(70)SVASR	5	2	-1.8013			20543				212	450
P04844	RPN2	sp|P04844|RPN2_HUMAN Dolichyl-diphosphooligosaccharide--protein glycosyltransferase subunit 2 OS=Homo sapiens OX=9606 GN=RPN2 PE=1 SV=3	627	1	93.5608	0.00940591	93.561	1	K	MLAQQAVK(1)R	MLAQQAVK(94)R	8	2	-1.2903		16228	16357				213	450
Q93077;Q7L7L0;P04908	H2AC6; H2AC25; H2AC4	sp|Q93077|H2A1C_HUMAN Histone H2A type 1-C OS=Homo sapiens OX=9606 GN=H2AC6 PE=1 SV=3;sp|Q7L7L0|H2A3_HUMAN Histone H2A type 3 OS=Homo sapiens OX=9606 GN=H2AC25 PE=1 SV=3;sp|P04908|H2A1B_HUMAN Histone H2A type 1-B/E OS=Homo sapiens OX=9606 GN=H2AC4 PE=1 SV=	96;96;96	1	66.6642	6.35624e-62	220.17	1	K	NDEELNK(1)LLGR	NDEELNK(67)LLGR	7	2	-0.70177	83384	260230	373570	155930	237640	209280	214	452
P05023	ATP1A1	sp|P05023|AT1A1_HUMAN Sodium/potassium-transporting ATPase subunit alpha-1 OS=Homo sapiens OX=9606 GN=ATP1A1 PE=1 SV=1	444	1	55.6036	0.00351965	66.953	1	K	AVFQANQENLPILK(1)R	AVFQANQENLPILK(56)R	14	2	-0.57309			74329			19866	215	454
P05023	ATP1A1	sp|P05023|AT1A1_HUMAN Sodium/potassium-transporting ATPase subunit alpha-1 OS=Homo sapiens OX=9606 GN=ATP1A1 PE=1 SV=1	45	1	47.5704	0.00995717	47.57	1	K	EVSMDDHK(1)LSLDELHR	EVSMDDHK(48)LSLDELHR	8	3	-0.8625				6778.2			216	454
P05023;P13637;P50993;Q13733;P54707	ATP1A1; ATP1A3	sp|P05023|AT1A1_HUMAN Sodium/potassium-transporting ATPase subunit alpha-1 OS=Homo sapiens OX=9606 GN=ATP1A1 PE=1 SV=1;sp|P13637|AT1A3_HUMAN Sodium/potassium-transporting ATPase subunit alpha-3 OS=Homo sapiens OX=9606 GN=ATP1A3 PE=1 SV=3;sp|P50993|AT1A2_HU	698;688;695;704;713	1	50.6414	0.0022948	50.641	1	K	TSPQQK(1)LIIVEGCQR	TSPQQK(51)LIIVEGCQR	6	2	-1.7696			17866				217	454;1156
P05114	HMGN1	sp|P05114|HMGN1_HUMAN Non-histone chromosomal protein HMG-14 OS=Homo sapiens OX=9606 GN=HMGN1 PE=1 SV=3	95	1	85.0808	1.50564e-89	194.83	1	K	TEESPASDEAGEK(1)EAK	TEESPASDEAGEK(85)EAK(-85)	13	2	-0.22894	36228	89997	159240	63964	111900	72902	218	459
P05141;P12235;P12236	SLC25A5; SLC25A4; SLC25A6	sp|P05141|ADT2_HUMAN ADP/ATP translocase 2 OS=Homo sapiens OX=9606 GN=SLC25A5 PE=1 SV=7;sp|P12235|ADT1_HUMAN ADP/ATP translocase 1 OS=Homo sapiens OX=9606 GN=SLC25A4 PE=1 SV=4;sp|P12236|ADT3_HUMAN ADP/ATP translocase 3 OS=Homo sapiens OX=9606 GN=SLC25A6 PE	272;272;272	1	72.922	0.00600958	72.922	1	K	AFFK(1)GAWSNVLR	AFFK(73)GAWSNVLR	4	2	1.9806			164560	147010		188160	219	460;606;607
P05141	SLC25A5	sp|P05141|ADT2_HUMAN ADP/ATP translocase 2 OS=Homo sapiens OX=9606 GN=SLC25A5 PE=1 SV=7	23	1	120.368	1.67738e-43	120.37	1	K	DFLAGGVAAAISK(1)TAVAPIER	DFLAGGVAAAISK(120)TAVAPIER	13	2	0.25462			60571		38041	47409	220	460
P05141	SLC25A5	sp|P05141|ADT2_HUMAN ADP/ATP translocase 2 OS=Homo sapiens OX=9606 GN=SLC25A5 PE=1 SV=7	163	1	65.9326	0.0094727	72.365	1	K	GLGDCLVK(1)IYK	GLGDCLVK(66)IYK(-66)	8	2	0.12684		130140		199590	326630		221	460
P05141	SLC25A5	sp|P05141|ADT2_HUMAN ADP/ATP translocase 2 OS=Homo sapiens OX=9606 GN=SLC25A5 PE=1 SV=7	147	1	82.4373	0.00331445	82.437	1	K	LAADVGK(1)AGAER	LAADVGK(82)AGAER	7	2	0.90385		54990				58436	222	460
P05141	SLC25A5	sp|P05141|ADT2_HUMAN ADP/ATP translocase 2 OS=Homo sapiens OX=9606 GN=SLC25A5 PE=1 SV=7	43	1	59.9967	0.000350355	59.997	1	K	LLLQVQHASK(1)QITADK	LLLQVQHASK(60)QITADK(-60)	10	2	-0.50291			19776				223	460
P05141	SLC25A5	sp|P05141|ADT2_HUMAN ADP/ATP translocase 2 OS=Homo sapiens OX=9606 GN=SLC25A5 PE=1 SV=7	105	1	117.3	2.2263e-26	178.94	1	K	QIFLGGVDK(1)R	QIFLGGVDK(120)R	9	2	-1.1396	338190	786560	919160	540550	709650	638700	224	460
P05141;P12235;P12236	SLC25A5; SLC25A4; SLC25A6	sp|P05141|ADT2_HUMAN ADP/ATP translocase 2 OS=Homo sapiens OX=9606 GN=SLC25A5 PE=1 SV=7;sp|P12235|ADT1_HUMAN ADP/ATP translocase 1 OS=Homo sapiens OX=9606 GN=SLC25A4 PE=1 SV=4;sp|P12236|ADT3_HUMAN ADP/ATP translocase 3 OS=Homo sapiens OX=9606 GN=SLC25A6 PE	33;33;33	1	52.8374	0.00146292	52.837	1	K	VK(1)LLLQVQHASK	VK(53)LLLQVQHASK(-53)	2	2	0.45748			18397				225	460;606;607
P05141;Q9H0C2;P12235;P12236	SLC25A5; SLC25A31; SLC25A4	sp|P05141|ADT2_HUMAN ADP/ATP translocase 2 OS=Homo sapiens OX=9606 GN=SLC25A5 PE=1 SV=7;sp|Q9H0C2|ADT4_HUMAN ADP/ATP translocase 4 OS=Homo sapiens OX=9606 GN=SLC25A31 PE=1 SV=1;sp|P12235|ADT1_HUMAN ADP/ATP translocase 1 OS=Homo sapiens OX=9606 GN=SLC25A4 P	92;104;92;92	1	178.524	2.66693e-58	188.88	1	K	YFPTQALNFAFK(1)DK	YFPTQALNFAFK(180)DK(-180)	12	2	-0.64504		188590	1149400	778950	993900	1451700	226	460;606;607
P05204;Q15651	HMGN2; HMGN3	sp|P05204|HMGN2_HUMAN Non-histone chromosomal protein HMG-17 OS=Homo sapiens OX=9606 GN=HMGN2 PE=1 SV=3;sp|Q15651|HMGN3_HUMAN High mobility group nucleosome-binding domain-containing protein 3 OS=Homo sapiens OX=9606 GN=HMGN3 PE=1 SV=2	31;33	1	65.7821	0.00972643	72.922	1	K	LSAK(1)PAPPKPEPK	LSAK(66)PAPPK(-66)PEPK(-73)	4	3	1.1359			123400		194210	130690	227	464;1673
P05204	HMGN2	sp|P05204|HMGN2_HUMAN Non-histone chromosomal protein HMG-17 OS=Homo sapiens OX=9606 GN=HMGN2 PE=1 SV=3	82	1	104.491	2.53459e-34	170.22	1	K	TDQAQK(1)AEGAGDAK	TDQAQK(100)AEGAGDAK(-100)	6	2	-0.25493	84350	226490	294710	116970	208680	188740	228	464
P05387	RPLP2	sp|P05387|RLA2_HUMAN Large ribosomal subunit protein P2 OS=Homo sapiens OX=9606 GN=RPLP2 PE=1 SV=1	21	1	55.3542	0.000175795	55.354	1	K	YVASYLLAALGGNSSPSAK(1)DIK	YVASYLLAALGGNSSPSAK(55)DIK(-55)	19	2	0.10022			25623				229	467
P05556	ITGB1	sp|P05556|ITB1_HUMAN Integrin beta-1 OS=Homo sapiens OX=9606 GN=ITGB1 PE=1 SV=2	238	1	73.6549	0.0147238	73.655	1	K	GEVFNELVGK(1)QR	GEVFNELVGK(74)QR	10	2	-2.2662		55687					230	470
P05556	ITGB1	sp|P05556|ITB1_HUMAN Integrin beta-1 OS=Homo sapiens OX=9606 GN=ITGB1 PE=1 SV=2	619	1	66.6192	0.00347291	66.619	1	K	GICECGVCK(1)CTDPK	GICECGVCK(67)CTDPK(-67)	9	2	1.7447			12357				231	470
P05556	ITGB1	sp|P05556|ITB1_HUMAN Integrin beta-1 OS=Homo sapiens OX=9606 GN=ITGB1 PE=1 SV=2	774	1	44.8197	0.0247929	44.82	1	K	MNAK(1)WDTGENPIYK	MNAK(45)WDTGENPIYK(-45)	4	2	1.1509		9549.2					232	470
P05556	ITGB1	sp|P05556|ITB1_HUMAN Integrin beta-1 OS=Homo sapiens OX=9606 GN=ITGB1 PE=1 SV=2	794	1	55.5782	5.54591e-25	144.27	1	K	SAVTTVVNPK(1)YEGK	SAVTTVVNPK(56)YEGK(-56)	10	2	0.42909	39530	148950	199210	39769	82041	60879	233	470
P05556	ITGB1	sp|P05556|ITB1_HUMAN Integrin beta-1 OS=Homo sapiens OX=9606 GN=ITGB1 PE=1 SV=2	575	1	58.4762	0.0125036	58.476	1	K	SNGLICGGNGVCK(1)CR	SNGLICGGNGVCK(58)CR	13	2	1.7377		15822					234	470
P06454	PTMA	sp|P06454|PTMA_HUMAN Prothymosin alpha OS=Homo sapiens OX=9606 GN=PTMA PE=1 SV=2	103	1	135.502	1.8247e-199	260.97	1	K	AAEDDEDDDVDTK(1)K	AAEDDEDDDVDTK(140)K(-140)	13	2	-0.33561	128130	288720	372220	69731	129500	98578	236	476
P06454	PTMA	sp|P06454|PTMA_HUMAN Prothymosin alpha OS=Homo sapiens OX=9606 GN=PTMA PE=1 SV=2	15	1	146.578	1.83492e-238	257.38	1	K	SDAAVDTSSEITTK(1)DLK	SDAAVDTSSEITTK(150)DLK(-150)	14	2	-0.64473	332230	421640	5645200	786230	1489000	1946400	237	476
P06454	PTMA	sp|P06454|PTMA_HUMAN Prothymosin alpha OS=Homo sapiens OX=9606 GN=PTMA PE=1 SV=2	18	0.638499	3.94991	0.000156321	63.947	1	K	SDAAVDTSSEITTK(0.104)DLK(0.638)EK(0.257)K	SDAAVDTSSEITTK(-7.9)DLK(3.9)EK(-3.9)K(-64)	17	3	2.5896			14454				238	476
P06493	CDK1	sp|P06493|CDK1_HUMAN Cyclin-dependent kinase 1 OS=Homo sapiens OX=9606 GN=CDK1 PE=1 SV=3	33	1	52.591	0.00572197	100.84	1	K	TTGQVVAMK(1)K	TTGQVVAMK(53)K(-53)	9	2	-0.49243		291400			129270	69043	239	477
P06576	ATP5F1B	sp|P06576|ATPB_HUMAN ATP synthase subunit beta, mitochondrial OS=Homo sapiens OX=9606 GN=ATP5F1B PE=1 SV=3	522	1	85.7159	0.00550558	99.855	1	K	ADK(1)LAEEHSS	ADK(86)LAEEHSS	3	2	-2.361	174930	166040	222510	255900	149040	180430	240	478
P06576	ATP5F1B	sp|P06576|ATPB_HUMAN ATP synthase subunit beta, mitochondrial OS=Homo sapiens OX=9606 GN=ATP5F1B PE=1 SV=3	124	1	64.906	0.0201977	64.906	1	K	GQK(1)VLDSGAPIK	GQK(65)VLDSGAPIK(-65)	3	2	-0.19877						126690	241	478
P06576	ATP5F1B	sp|P06576|ATPB_HUMAN ATP synthase subunit beta, mitochondrial OS=Homo sapiens OX=9606 GN=ATP5F1B PE=1 SV=3	133	1	117.035	5.242e-41	117.03	1	K	VLDSGAPIK(1)IPVGPETLGR	VLDSGAPIK(120)IPVGPETLGR	9	2	0.090876		93674	406290	395030	411570	382230	242	478
P06703	S100A6	sp|P06703|S10A6_HUMAN Protein S100-A6 OS=Homo sapiens OX=9606 GN=S100A6 PE=1 SV=1	40	1	66.6642	0.00705618	66.664	1	K	ELIQK(1)ELTIGSK	ELIQK(67)ELTIGSK(-67)	5	2	3.7839			53276				243	479
P06703	S100A6	sp|P06703|S10A6_HUMAN Protein S100-A6 OS=Homo sapiens OX=9606 GN=S100A6 PE=1 SV=1	47	1	154.089	5.54761e-59	154.09	1	K	ELTIGSK(1)LQDAEIAR	ELTIGSK(150)LQDAEIAR	7	2	-0.48361			262250		42579	45879	244	479
P06733	ENO1	sp|P06733|ENOA_HUMAN Alpha-enolase OS=Homo sapiens OX=9606 GN=ENO1 PE=1 SV=2	126	1	159.934	1.4447e-16	159.93	1	K	AGAVEK(1)GVPLYR	AGAVEK(160)GVPLYR	6	2	0.70509	356420	985090	1071100	350310	461420	407200	245	481
P06733	ENO1	sp|P06733|ENOA_HUMAN Alpha-enolase OS=Homo sapiens OX=9606 GN=ENO1 PE=1 SV=2	71	1	40.8298	5.47304e-18	98.865	1	K	AVEHINK(1)TIAPALVSK	AVEHINK(41)TIAPALVSK(-41)	7	2	-0.97695		286340	330850	147190	171490	163850	246	481
P06733	ENO1	sp|P06733|ENOA_HUMAN Alpha-enolase OS=Homo sapiens OX=9606 GN=ENO1 PE=1 SV=2	335	1	60	3.0766e-12	126.48	1	K	AVNEK(1)SCNCLLLK	AVNEK(60)SCNCLLLK(-60)	5	2	-1.595		313170	580560			81363	247	481
P06733	ENO1	sp|P06733|ENOA_HUMAN Alpha-enolase OS=Homo sapiens OX=9606 GN=ENO1 PE=1 SV=2	228	1	83.7747	8.54877e-24	112.93	1	K	EGLELLK(1)TAIGK	EGLELLK(84)TAIGK(-84)	7	2	0.65758		231520	470420		150410	132330	248	481
P06733	ENO1	sp|P06733|ENOA_HUMAN Alpha-enolase OS=Homo sapiens OX=9606 GN=ENO1 PE=1 SV=2	420	1	78.816	0.0051612	78.816	1	K	IEEELGSK(1)AK	IEEELGSK(79)AK(-79)	8	2	5.1947	77981		230470				249	481
P06733	ENO1	sp|P06733|ENOA_HUMAN Alpha-enolase OS=Homo sapiens OX=9606 GN=ENO1 PE=1 SV=2	193	1	68.5483	0.00288684	68.548	1	K	IGAEVYHNLK(1)NVIK	IGAEVYHNLK(69)NVIK(-69)	10	2	0.47399			489110	96660	177780		250	481
P06733	ENO1	sp|P06733|ENOA_HUMAN Alpha-enolase OS=Homo sapiens OX=9606 GN=ENO1 PE=1 SV=2	89	1	125.171	3.5814e-21	139.78	1	K	LNVTEQEK(1)IDK	LNVTEQEK(130)IDK(-130)	8	2	-1.4824	195920	428770	554150	131940	174700		251	481
P06733	ENO1	sp|P06733|ENOA_HUMAN Alpha-enolase OS=Homo sapiens OX=9606 GN=ENO1 PE=1 SV=2	406	1	75.2435	2.52874e-07	129.56	1	K	LAK(1)YNQLLR	LAK(75)YNQLLR	3	2	-2.7723	335770	1168700	1101000				252	481
P06733	ENO1	sp|P06733|ENOA_HUMAN Alpha-enolase OS=Homo sapiens OX=9606 GN=ENO1 PE=1 SV=2	5	1	121.671	8.51115e-08	125.5	1	K	SILK(1)IHAR	SILK(120)IHAR	4	2	-0.53489	1654100	4399400	4568700	1492500	2070700	1944100	253	481
P06733	ENO1	sp|P06733|ENOA_HUMAN Alpha-enolase OS=Homo sapiens OX=9606 GN=ENO1 PE=1 SV=2	281	1	47.27	0.00421536	47.27	1	K	YISPDQLADLYK(1)SFIK	YISPDQLADLYK(47)SFIK(-47)	12	2	0.77929			8865.8				254	481
P06744	GPI	sp|P06744|G6PI_HUMAN Glucose-6-phosphate isomerase OS=Homo sapiens OX=9606 GN=GPI PE=1 SV=4	252	1	45.9394	0.0209073	45.939	1	K	HFVALSTNTTK(1)VK	HFVALSTNTTK(46)VK(-46)	11	2	-2.3496			11192				255	483
P06744	GPI	sp|P06744|G6PI_HUMAN Glucose-6-phosphate isomerase OS=Homo sapiens OX=9606 GN=GPI PE=1 SV=4	89	1	62.454	0.019399	62.454	1	K	MFNGEK(1)INYTEGR	MFNGEK(62)INYTEGR	6	2	0.65882		26274					256	483
P06748	NPM1	sp|P06748|NPM_HUMAN Nucleophosmin OS=Homo sapiens OX=9606 GN=NPM1 PE=1 SV=2	250	1	72.3651	0.0161534	72.365	1	K	AK(1)MQASIEK	AK(72)MQASIEK(-72)	2	2	4.5742		61011	37530		52092		257	484
P06748	NPM1	sp|P06748|NPM_HUMAN Nucleophosmin OS=Homo sapiens OX=9606 GN=NPM1 PE=1 SV=2	257	1	93.1623	2.28076e-11	124.06	1	K	MQASIEK(1)GGSLPK	MQASIEK(93)GGSLPK(-93)	7	2	-0.04706	87645	303070	413020	153860	236180	181380	258	484
P06748	NPM1	sp|P06748|NPM_HUMAN Nucleophosmin OS=Homo sapiens OX=9606 GN=NPM1 PE=1 SV=2	32	1	75.0121	1.30405e-05	75.012	1	K	DYHFK(1)VDNDENEHQLSLR	DYHFK(75)VDNDENEHQLSLR	5	4	0.89311					29626	50132	259	484
P06748	NPM1	sp|P06748|NPM_HUMAN Nucleophosmin OS=Homo sapiens OX=9606 GN=NPM1 PE=1 SV=2	248	1	70.389	0.00370405	85.622	1	K	GPSSVEDIK(1)AK	GPSSVEDIK(70)AK(-70)	9	2	0.24311	254710	435770	544580		467720	396930	260	484
P06748	NPM1	sp|P06748|NPM_HUMAN Nucleophosmin OS=Homo sapiens OX=9606 GN=NPM1 PE=1 SV=2	141	1	130.001	6.41337e-06	130	1	K	LLSISGK(1)R	LLSISGK(130)R	7	2	0.26598	1371900	1939100	1706100	1913000	2033400	1946500	261	484
P06748	NPM1	sp|P06748|NPM_HUMAN Nucleophosmin OS=Homo sapiens OX=9606 GN=NPM1 PE=1 SV=2	150	1	74.5239	0.0187596	74.524	1;2	K	SAPGGGSK(1)VPQK(1)K	SAPGGGSK(75)VPQK(75)K(-75)	8	2	-0.22257	111780			357820			262	484
P06748	NPM1	sp|P06748|NPM_HUMAN Nucleophosmin OS=Homo sapiens OX=9606 GN=NPM1 PE=1 SV=2	154	1	74.5239	0.00802917	83.775	1;2	K	SAPGGGSK(1)VPQK(1)K	SAPGGGSK(75)VPQK(75)K(-75)	12	2	-0.22257	111780		120160				263	484
P06748	NPM1	sp|P06748|NPM_HUMAN Nucleophosmin OS=Homo sapiens OX=9606 GN=NPM1 PE=1 SV=2	267	1	140.05	3.42105e-14	140.05	1	K	VEAK(1)FINYVK	VEAK(140)FINYVK(-140)	4	2	2.0895	4514900	8536700	9171400	5531700	5281600	6368100	264	484
P07108	DBI	sp|P07108|ACBP_HUMAN Acyl-CoA-binding protein OS=Homo sapiens OX=9606 GN=DBI PE=1 SV=2	55	1	48.7855	0.000787841	130.79	1	K	AK(1)WDAWNELK	AK(49)WDAWNELK(-49)	2	2	0.032494	369580	1346400	1441000	390870	542340	717290	265	490
P07108	DBI	sp|P07108|ACBP_HUMAN Acyl-CoA-binding protein OS=Homo sapiens OX=9606 GN=DBI PE=1 SV=2	8	1	128.568	1.92109e-11	128.57	1	K	SQAEFEK(1)AAEEVR	SQAEFEK(130)AAEEVR	7	2	0.7765			94406				266	490
P07195	LDHB	sp|P07195|LDHB_HUMAN L-lactate dehydrogenase B chain OS=Homo sapiens OX=9606 GN=LDHB PE=1 SV=2	7	1	88.7956	8.34956e-16	94.63	1	K	EK(1)LIAPVAEEEATVPNNK	EK(89)LIAPVAEEEATVPNNK(-89)	2	2	-1.0094	17826	66063	222290	25780	51360	32618	267	491
P07195	LDHB	sp|P07195|LDHB_HUMAN L-lactate dehydrogenase B chain OS=Homo sapiens OX=9606 GN=LDHB PE=1 SV=2	82	1	95.3455	9.46675e-08	121.69	1	K	IVADK(1)DYSVTANSK	IVADK(95)DYSVTANSK(-95)	5	2	-0.38593	57567	179490	256040	68864	100310	83210	268	491
P07195	LDHB	sp|P07195|LDHB_HUMAN L-lactate dehydrogenase B chain OS=Homo sapiens OX=9606 GN=LDHB PE=1 SV=2	318	1	67.2916	0.00993943	73.655	1	K	LKDDEVAQLK(1)K	LK(-67)DDEVAQLK(67)K(-69)	10	2	-1.3306	12806	47272	63738			15632	269	491
P07195	LDHB	sp|P07195|LDHB_HUMAN L-lactate dehydrogenase B chain OS=Homo sapiens OX=9606 GN=LDHB PE=1 SV=2	119	1	58.8894	0.00422514	58.889	1	K	NVNVFK(1)FIIPQIVK	NVNVFK(59)FIIPQIVK(-59)	6	2	-0.48325			2602.6				270	491
P07203	GPX1	sp|P07203|GPX1_HUMAN Glutathione peroxidase 1 OS=Homo sapiens OX=9606 GN=GPX1 PE=1 SV=4	97	1	54.27	0.0156738	54.27	1	K	NEEILNSLK(1)YVR	NEEILNSLK(54)YVR	9	2	-0.22371			17825				271	493
P07237	P4HB	sp|P07237|PDIA1_HUMAN Protein disulfide-isomerase OS=Homo sapiens OX=9606 GN=P4HB PE=1 SV=3	424	1	69.6131	0.000261582	69.613	1	K	DHENIVIAK(1)MDSTANEVEAVK	DHENIVIAK(70)MDSTANEVEAVK(-70)	9	3	1.1259			13596				272	494
P07237	P4HB	sp|P07237|PDIA1_HUMAN Protein disulfide-isomerase OS=Homo sapiens OX=9606 GN=P4HB PE=1 SV=3	436	1	122.128	2.62942e-23	122.13	1	K	MDSTANEVEAVK(1)VHSFPTLK	MDSTANEVEAVK(120)VHSFPTLK(-120)	12	3	-0.41976			207920		111550	126340	273	494
P07237	P4HB	sp|P07237|PDIA1_HUMAN Protein disulfide-isomerase OS=Homo sapiens OX=9606 GN=P4HB PE=1 SV=3	130	1	94.8039	0.00109079	94.804	1	K	EADDIVNWLK(1)K	EADDIVNWLK(95)K(-95)	10	2	-0.28136			84201		34413		274	494
P07237	P4HB	sp|P07237|PDIA1_HUMAN Protein disulfide-isomerase OS=Homo sapiens OX=9606 GN=P4HB PE=1 SV=3	276	1	60	0.0183258	70.195	1	K	LSNFK(1)TAAESFK	LSNFK(60)TAAESFK(-60)	5	2	-0.77598	111720	267270			78042		275	494
P07237	P4HB	sp|P07237|PDIA1_HUMAN Protein disulfide-isomerase OS=Homo sapiens OX=9606 GN=P4HB PE=1 SV=3	444	1	55.6036	4.59803e-06	99.589	1	K	VHSFPTLK(1)FFPASADR	VHSFPTLK(56)FFPASADR	8	3	1.5188	62073	175730	332040	164580	255070	200360	276	494
P07237	P4HB	sp|P07237|PDIA1_HUMAN Protein disulfide-isomerase OS=Homo sapiens OX=9606 GN=P4HB PE=1 SV=3	385	1	77.3584	0.00031403	125.17	1	K	NFEDVAFDEK(1)K	NFEDVAFDEK(77)K(-77)	10	2	-2.0251	55295		237290	74843	110090	73197	277	494
P07237	P4HB	sp|P07237|PDIA1_HUMAN Protein disulfide-isomerase OS=Homo sapiens OX=9606 GN=P4HB PE=1 SV=3	271	1	58.4762	0.0024925	82.437	1	K	SVSDYDGK(1)LSNFK	SVSDYDGK(58)LSNFK(-58)	8	2	0.47935			105140	29875		50348	278	494
P07237	P4HB	sp|P07237|PDIA1_HUMAN Protein disulfide-isomerase OS=Homo sapiens OX=9606 GN=P4HB PE=1 SV=3	200	1	47.3612	0.00402746	81.799	1	K	YQLDK(1)DGVVLFK	YQLDK(47)DGVVLFK(-47)	5	2	-1.5631			95068	32910	42811		279	494
P07305	H1-0	sp|P07305|H10_HUMAN Histone H1.0 OS=Homo sapiens OX=9606 GN=H1-0 PE=1 SV=3	52	1	109.357	0.00980253	109.36	1	K	QSIQK(1)YIK	QSIQK(110)YIK(-110)	5	2	-0.68105						39712	280	495
P07305	H1-0	sp|P07305|H10_HUMAN Histone H1.0 OS=Homo sapiens OX=9606 GN=H1-0 PE=1 SV=3	59	1	44.0449	0.01182	44.045	1	K	SHYK(1)VGENADSQIK	SHYK(44)VGENADSQIK(-44)	4	2	-1.5345			13683				281	495
P07305	H1-0	sp|P07305|H10_HUMAN Histone H1.0 OS=Homo sapiens OX=9606 GN=H1-0 PE=1 SV=3	12	1	76.2551	0.00235929	76.255	1	K	TENSTSAPAAK(1)PK	TENSTSAPAAK(76)PK(-76)	11	2	0.029799						28546	282	495
P07339	CTSD	sp|P07339|CATD_HUMAN Cathepsin D OS=Homo sapiens OX=9606 GN=CTSD PE=1 SV=1	348	1	53.0277	0.0213787	53.028	1	K	GYK(1)LSPEDYTLK	GYK(53)LSPEDYTLK(-53)	3	2	-1.2384						100200	283	496
P07339	CTSD	sp|P07339|CATD_HUMAN Cathepsin D OS=Homo sapiens OX=9606 GN=CTSD PE=1 SV=1	357	1	49.0965	0.0227477	49.097	1	K	LSPEDYTLK(1)VSQAGK	LSPEDYTLK(49)VSQAGK(-49)	9	2	-1.9839			38619				284	496
P07339	CTSD	sp|P07339|CATD_HUMAN Cathepsin D OS=Homo sapiens OX=9606 GN=CTSD PE=1 SV=1	127	1	57.2928	3.84847e-07	113.46	1	K	YNSDK(1)SSTYVK	YNSDK(57)SSTYVK(-57)	5	2	-1.5904	73809	216770	262060	125080	166360		285	496
P07355;A6NMY6	ANXA2; ANXA2P2	sp|P07355|ANXA2_HUMAN Annexin A2 OS=Homo sapiens OX=9606 GN=ANXA2 PE=1 SV=2;sp|A6NMY6|AXA2L_HUMAN Putative annexin A2-like protein OS=Homo sapiens OX=9606 GN=ANXA2P2 PE=5 SV=2	47;47	1	45.9394	0.013691	50.09	1	K	DALNIETAIK(1)TK	DALNIETAIK(46)TK(-46)	10	2	0.37781			151740	21759			286	497
P07355;A6NMY6	ANXA2; ANXA2P2	sp|P07355|ANXA2_HUMAN Annexin A2 OS=Homo sapiens OX=9606 GN=ANXA2 PE=1 SV=2;sp|A6NMY6|AXA2L_HUMAN Putative annexin A2-like protein OS=Homo sapiens OX=9606 GN=ANXA2P2 PE=5 SV=2	152;152	1	58.9156	0.0236887	72.042	1	K	EMYK(1)TDLEK	EMYK(59)TDLEK(-59)	4	2	-0.70364	134360					327490	287	497
P07355;A6NMY6	ANXA2; ANXA2P2	sp|P07355|ANXA2_HUMAN Annexin A2 OS=Homo sapiens OX=9606 GN=ANXA2 PE=1 SV=2;sp|A6NMY6|AXA2L_HUMAN Putative annexin A2-like protein OS=Homo sapiens OX=9606 GN=ANXA2P2 PE=5 SV=2	157;157	1	89.3593	3.10431e-49	155.34	1	K	TDLEK(1)DIISDTSGDFR	TDLEK(89)DIISDTSGDFR	5	2	0.63197			170320		40227	73333	288	497
P07355;A6NMY6	ANXA2; ANXA2P2	sp|P07355|ANXA2_HUMAN Annexin A2 OS=Homo sapiens OX=9606 GN=ANXA2 PE=1 SV=2;sp|A6NMY6|AXA2L_HUMAN Putative annexin A2-like protein OS=Homo sapiens OX=9606 GN=ANXA2P2 PE=5 SV=2	212;212	1	44.0449	0.00680061	44.045	1	K	GTDVPK(1)WISIMTER	GTDVPK(44)WISIMTER	6	2	0.60737			67044				289	497
P07355;A6NMY6	ANXA2; ANXA2P2	sp|P07355|ANXA2_HUMAN Annexin A2 OS=Homo sapiens OX=9606 GN=ANXA2 PE=1 SV=2;sp|A6NMY6|AXA2L_HUMAN Putative annexin A2-like protein OS=Homo sapiens OX=9606 GN=ANXA2P2 PE=5 SV=2	302;302	1	121.671	2.477e-17	133.68	1	K	SEVDMLK(1)IR	SEVDMLK(120)IR	7	2	-0.27282	276360	968670	1229800	455210	571730	512180	290	497
P07355;A6NMY6	ANXA2; ANXA2P2	sp|P07355|ANXA2_HUMAN Annexin A2 OS=Homo sapiens OX=9606 GN=ANXA2 PE=1 SV=2;sp|A6NMY6|AXA2L_HUMAN Putative annexin A2-like protein OS=Homo sapiens OX=9606 GN=ANXA2P2 PE=5 SV=2	227;227	1	83.4376	0.00232132	103.87	1	K	SVPHLQK(1)VFDR	SVPHLQK(83)VFDR	7	3	-1.1211	213910	659380	891000	373980	532050	429720	291	497
P07355;A6NMY6	ANXA2; ANXA2P2	sp|P07355|ANXA2_HUMAN Annexin A2 OS=Homo sapiens OX=9606 GN=ANXA2 PE=1 SV=2;sp|A6NMY6|AXA2L_HUMAN Putative annexin A2-like protein OS=Homo sapiens OX=9606 GN=ANXA2P2 PE=5 SV=2	115;115	1	49.0965	2.86816e-10	112.68	1	K	TPAQYDASELK(1)ASMK	TPAQYDASELK(49)ASMK(-49)	11	3	0.55435		308600	491870	132770	189270	172620	292	497
P07437	TUBB	sp|P07437|TBB5_HUMAN Tubulin beta chain OS=Homo sapiens OX=9606 GN=TUBB PE=1 SV=2	58	1	98.8653	2.69497e-09	112.95	1	K	ISVYYNEATGGK(1)YVPR	ISVYYNEATGGK(99)YVPR	12	2	-0.43553			36532	50017		89501	293	499
P07737	PFN1	sp|P07737|PROF1_HUMAN Profilin-1 OS=Homo sapiens OX=9606 GN=PFN1 PE=1 SV=2	126	1	102.546	0.00560517	102.55	1	K	EGVHGGLINK(1)K	EGVHGGLINK(100)K(-100)	10	2	-0.7087	43285						294	504
P07737	PFN1	sp|P07737|PROF1_HUMAN Profilin-1 OS=Homo sapiens OX=9606 GN=PFN1 PE=1 SV=2	105	1	49.9669	0.00046813	67.838	1	K	STGGAPTFNVTVTK(1)TDK	STGGAPTFNVTVTK(50)TDK(-50)	14	2	-0.47279			62992	8250.8	29673	18040	295	504
P07737	PFN1	sp|P07737|PROF1_HUMAN Profilin-1 OS=Homo sapiens OX=9606 GN=PFN1 PE=1 SV=2	108	1	56.2022	0.00615067	74.849	1	K	TDK(1)TLVLLMGK	TDK(56)TLVLLMGK(-56)	3	2	-0.42645	34368	102950	253460				296	504
P07814	EPRS1	sp|P07814|SYEP_HUMAN Bifunctional glutamate/proline--tRNA ligase OS=Homo sapiens OX=9606 GN=EPRS1 PE=1 SV=5	300	1	104.042	0.000290997	104.04	1	K	AYVDDTPAEQMK(1)AER	AYVDDTPAEQMK(100)AER	12	2	0.77512			13207		13018		297	507
P07814	EPRS1	sp|P07814|SYEP_HUMAN Bifunctional glutamate/proline--tRNA ligase OS=Homo sapiens OX=9606 GN=EPRS1 PE=1 SV=5	1389	1	82.4365	0.000870493	82.437	1	K	DTGEK(1)LTVAENEAETK	DTGEK(82)LTVAENEAETK(-82)	5	2	-1.5299			7759.7				298	507
P07814	EPRS1	sp|P07814|SYEP_HUMAN Bifunctional glutamate/proline--tRNA ligase OS=Homo sapiens OX=9606 GN=EPRS1 PE=1 SV=5	907	1	61.0419	0.00819666	61.042	1	K	VLFDK(1)VASQGEVVR	VLFDK(61)VASQGEVVR	5	2	-0.4563			14231				299	507
P07900;Q14568;P08238	HSP90AA1; HSP90AA2P	sp|P07900|HS90A_HUMAN Heat shock protein HSP 90-alpha OS=Homo sapiens OX=9606 GN=HSP90AA1 PE=1 SV=5;sp|Q14568|HS902_HUMAN Heat shock protein HSP 90-alpha A2 OS=Homo sapiens OX=9606 GN=HSP90AA2P PE=1 SV=2;sp|P08238|HS90B_HUMAN Heat shock protein HSP 90-beta	112;112;107	1	79.2354	1.97296e-23	151.08	1	K	ADLINNLGTIAK(1)SGTK	ADLINNLGTIAK(79)SGTK(-79)	12	2	0.33105		30931	131370	22628	45981		300	509;519
P07900	HSP90AA1	sp|P07900|HS90A_HUMAN Heat shock protein HSP 90-alpha OS=Homo sapiens OX=9606 GN=HSP90AA1 PE=1 SV=5	631	1	60.5475	0.00459758	60.547	1	K	DNSTMGYMAAK(1)K	DNSTMGYMAAK(61)K(-61)	11	2	0.26007		25184					301	509
P07900;Q58FG0;P08238;Q58FF7	HSP90AA1; HSP90AA5P	sp|P07900|HS90A_HUMAN Heat shock protein HSP 90-alpha OS=Homo sapiens OX=9606 GN=HSP90AA1 PE=1 SV=5;sp|Q58FG0|HS905_HUMAN Putative heat shock protein HSP 90-alpha A5 OS=Homo sapiens OX=9606 GN=HSP90AA5P PE=2 SV=1;sp|P08238|HS90B_HUMAN Heat shock protein HS	558;243;550;423	0.775567	5.38533	0.017134	51.454	1	K	EGLELPEDEEEK(0.776)K(0.224)K	EGLELPEDEEEK(5.4)K(-5.4)K(-51)	12	3	1.5691			36272				302	509;519
P07900;Q14568;P08238;Q58FF8	HSP90AA1; HSP90AA2P	sp|P07900|HS90A_HUMAN Heat shock protein HSP 90-alpha OS=Homo sapiens OX=9606 GN=HSP90AA1 PE=1 SV=5;sp|Q14568|HS902_HUMAN Heat shock protein HSP 90-alpha A2 OS=Homo sapiens OX=9606 GN=HSP90AA2P PE=1 SV=2;sp|P08238|HS90B_HUMAN Heat shock protein HSP 90-beta	283;282;275;197	1	83.7747	7.21223e-07	115.41	1	K	EK(1)YIDQEELNK	EK(84)YIDQEELNK(-84)	2	2	-0.49443	106850		501300		179860		303	509;519;1758
P07900;Q14568;P08238;Q58FF8	HSP90AA1; HSP90AA2P	sp|P07900|HS90A_HUMAN Heat shock protein HSP 90-alpha OS=Homo sapiens OX=9606 GN=HSP90AA1 PE=1 SV=5;sp|Q14568|HS902_HUMAN Heat shock protein HSP 90-alpha A2 OS=Homo sapiens OX=9606 GN=HSP90AA2P PE=1 SV=2;sp|P08238|HS90B_HUMAN Heat shock protein HSP 90-beta	292;291;284;206	1	56.2022	4.14446e-11	99.174	1	K	YIDQEELNK(1)TK	YIDQEELNK(56)TK(-56)	9	2	0.046177	39271	115020	109720	31163	54390		304	509;519;1758
P07900	HSP90AA1	sp|P07900|HS90A_HUMAN Heat shock protein HSP 90-alpha OS=Homo sapiens OX=9606 GN=HSP90AA1 PE=1 SV=5	58	1	86.2425	0.0010403	86.243	1	K	ELISNSSDALDK(1)IR	ELISNSSDALDK(86)IR	12	2	-0.44233		12694					305	509
P07900;P08238;Q58FF7	HSP90AA1; HSP90AB1	sp|P07900|HS90A_HUMAN Heat shock protein HSP 90-alpha OS=Homo sapiens OX=9606 GN=HSP90AA1 PE=1 SV=5;sp|P08238|HS90B_HUMAN Heat shock protein HSP 90-beta OS=Homo sapiens OX=9606 GN=HSP90AB1 PE=1 SV=4;sp|Q58FF7|H90B3_HUMAN Putative heat shock protein HSP 90-	407;399;341	1	69.9148	3.23543e-05	111.39	1	K	EMLQQSK(1)ILK	EMLQQSK(70)ILK(-70)	7	2	0.5346		166460	220030	62171	98420	86937	306	509;519
P07900	HSP90AA1	sp|P07900|HS90A_HUMAN Heat shock protein HSP 90-alpha OS=Homo sapiens OX=9606 GN=HSP90AA1 PE=1 SV=5	489	1	61.1942	0.00305837	68.548	1	K	ENQK(1)HIYYITGETK	ENQK(61)HIYYITGETK(-61)	4	3	2.55		35618	40887				307	509
P07900	HSP90AA1	sp|P07900|HS90A_HUMAN Heat shock protein HSP 90-alpha OS=Homo sapiens OX=9606 GN=HSP90AA1 PE=1 SV=5	446	1	79.7951	0.00332682	79.795	1	K	NIK(1)LGIHEDSQNR	NIK(80)LGIHEDSQNR	3	2	2.3308		44605					308	509
P07900;Q14568;P08238;Q58FF7;Q58FF8	HSP90AA1; HSP90AA2P	sp|P07900|HS90A_HUMAN Heat shock protein HSP 90-alpha OS=Homo sapiens OX=9606 GN=HSP90AA1 PE=1 SV=5;sp|Q14568|HS902_HUMAN Heat shock protein HSP 90-alpha A2 OS=Homo sapiens OX=9606 GN=HSP90AA2P PE=1 SV=2;sp|P08238|HS90B_HUMAN Heat shock protein HSP 90-beta	69;69;64;64;64	1	57.0031	6.68278e-18	99.589	1	K	YESLTDPSK(1)LDSGK	YESLTDPSK(57)LDSGK(-57)	9	2	2.5695	7033.6	44541	61279		23352	12090	309	509;519;1758
P07910;O60812	HNRNPC; HNRNPCL1	sp|P07910|HNRPC_HUMAN Heterogeneous nuclear ribonucleoproteins C1/C2 OS=Homo sapiens OX=9606 GN=HNRNPC PE=1 SV=4;sp|O60812|HNRC1_HUMAN Heterogeneous nuclear ribonucleoprotein C-like 1 OS=Homo sapiens OX=9606 GN=HNRNPCL1 PE=1 SV=1	284;271	1	47.3612	0.0152106	47.361	1	K	GDDQLELIK(1)DDEK	GDDQLELIK(47)DDEK(-47)	9	2	1.7674					63511		310	510
P07910	HNRNPC	sp|P07910|HNRPC_HUMAN Heterogeneous nuclear ribonucleoproteins C1/C2 OS=Homo sapiens OX=9606 GN=HNRNPC PE=1 SV=4	232	1	61.0665	8.36227e-34	178.52	1	K	NDK(1)SEEEQSSSSVK	NDK(61)SEEEQSSSSVK(-61)	3	2	-2.0278	13868	48425	60926	21906	33183	28823	311	510
P07910	HNRNPC	sp|P07910|HNRPC_HUMAN Heterogeneous nuclear ribonucleoproteins C1/C2 OS=Homo sapiens OX=9606 GN=HNRNPC PE=1 SV=4	243	1	112.925	0.00444575	112.93	1	K	SEEEQSSSSVK(1)K	SEEEQSSSSVK(110)K(-110)	11	2	-0.18423	8891.1	29961	32569	14787		21655	312	510
P07910	HNRNPC	sp|P07910|HNRPC_HUMAN Heterogeneous nuclear ribonucleoproteins C1/C2 OS=Homo sapiens OX=9606 GN=HNRNPC PE=1 SV=4	229	1	76.6045	0.00644527	76.605	1	K	QAVEMK(1)NDK	QAVEMK(77)NDK(-77)	6	2	0.23799			23878				313	510
P07910;O60812;B7ZW38;B2RXH8;P0DMR1	HNRNPC; HNRNPCL1	sp|P07910|HNRPC_HUMAN Heterogeneous nuclear ribonucleoproteins C1/C2 OS=Homo sapiens OX=9606 GN=HNRNPC PE=1 SV=4;sp|O60812|HNRC1_HUMAN Heterogeneous nuclear ribonucleoprotein C-like 1 OS=Homo sapiens OX=9606 GN=HNRNPCL1 PE=1 SV=1;sp|B7ZW38|HNRC3_HUMAN Hete	39;39;39;39;39	1	64.906	0.013691	64.906	1	K	SDVEAIFSK(1)YGK	SDVEAIFSK(65)YGK(-65)	9	2	-4.2214	55251			106940			314	510
P07910;O60812;B7ZW38;B2RXH8;P0DMR1	HNRNPC; HNRNPCL1	sp|P07910|HNRPC_HUMAN Heterogeneous nuclear ribonucleoproteins C1/C2 OS=Homo sapiens OX=9606 GN=HNRNPC PE=1 SV=4;sp|O60812|HNRC1_HUMAN Heterogeneous nuclear ribonucleoprotein C-like 1 OS=Homo sapiens OX=9606 GN=HNRNPCL1 PE=1 SV=1;sp|B7ZW38|HNRC3_HUMAN Hete	216;203;203;203;203	1	50.0897	0.00626788	70.195	1	K	VDSLLENLEK(1)IEK	VDSLLENLEK(50)IEK(-50)	10	2	-0.2128			49915		35564		315	510
P07910;O60812;B7ZW38;B2RXH8;P0DMR1	HNRNPC; HNRNPCL1	sp|P07910|HNRPC_HUMAN Heterogeneous nuclear ribonucleoproteins C1/C2 OS=Homo sapiens OX=9606 GN=HNRNPC PE=1 SV=4;sp|O60812|HNRC1_HUMAN Heterogeneous nuclear ribonucleoprotein C-like 1 OS=Homo sapiens OX=9606 GN=HNRNPCL1 PE=1 SV=1;sp|B7ZW38|HNRC3_HUMAN Hete	29;29;29;29;29	1	54.27	0.00671727	54.27	1	K	VFIGNLNTLVVK(1)K	VFIGNLNTLVVK(54)K(-54)	12	2	-0.58522						22135	316	510
P07919;A0A096LP55	UQCRH; UQCRHL	sp|P07919|QCR6_HUMAN Cytochrome b-c1 complex subunit 6, mitochondrial OS=Homo sapiens OX=9606 GN=UQCRH PE=1 SV=2;sp|A0A096LP55|QCR6L_HUMAN Cytochrome b-c1 complex subunit 6-like, mitochondrial OS=Homo sapiens OX=9606 GN=UQCRHL PE=3 SV=1	85;85	1	63.2116	0.00351423	63.212	1	K	DHCVAHK(1)LFNNLK	DHCVAHK(63)LFNNLK(-63)	7	3	1.2342			25042		15408		317	511
P07954	FH	sp|P07954|FUMH_HUMAN Fumarate hydratase, mitochondrial OS=Homo sapiens OX=9606 GN=FH PE=1 SV=3	61	1	62.454	0.0112831	62.454	1	K	IEYDTFGELK(1)VPNDK	IEYDTFGELK(62)VPNDK(-62)	10	2	0.78			42137				318	513
P07954	FH	sp|P07954|FUMH_HUMAN Fumarate hydratase, mitochondrial OS=Homo sapiens OX=9606 GN=FH PE=1 SV=3	66	1	44.0449	0.000224383	98.167	1	K	VPNDK(1)YYGAQTVR	VPNDK(44)YYGAQTVR	5	2	-1.1779	113860	342810	404900	204120	264330	267470	319	513
P07954	FH	sp|P07954|FUMH_HUMAN Fumarate hydratase, mitochondrial OS=Homo sapiens OX=9606 GN=FH PE=1 SV=3	221	1	94.8039	0.00362178	94.804	1	K	LHDALDAK(1)SK	LHDALDAK(95)SK(-95)	8	2	-1.0135			23656				320	513
P07954	FH	sp|P07954|FUMH_HUMAN Fumarate hydratase, mitochondrial OS=Homo sapiens OX=9606 GN=FH PE=1 SV=3	80	1	54.199	0.00229214	91.939	1	K	STMNFK(1)IGGVTER	STMNFK(54)IGGVTER	6	2	-2.9321	15751	17862	14657				321	513
P08134	RHOC	sp|P08134|RHOC_HUMAN Rho-related GTP-binding protein RhoC OS=Homo sapiens OX=9606 GN=RHOC PE=1 SV=1	162	1	79.7951	0.00167654	79.795	1	K	ISAFGYLECSAK(1)TK	ISAFGYLECSAK(80)TK(-80)	12	2	1.1965			37575				322	515
P08195	SLC3A2	sp|P08195|4F2_HUMAN Amino acid transporter heavy chain SLC3A2 OS=Homo sapiens OX=9606 GN=SLC3A2 PE=1 SV=3	266	1	58.9156	0.0175996	58.916	1	K	GLVLGPIHK(1)NQK	GLVLGPIHK(59)NQK(-59)	9	2	-0.86458			20088				323	516
P08195	SLC3A2	sp|P08195|4F2_HUMAN Amino acid transporter heavy chain SLC3A2 OS=Homo sapiens OX=9606 GN=SLC3A2 PE=1 SV=3	255	1	57.0324	0.0122922	65.404	1	K	LDYLSSLK(1)VK	LDYLSSLK(57)VK(-57)	8	2	0.25035	21151			42814	65714		324	516
P08195	SLC3A2	sp|P08195|4F2_HUMAN Amino acid transporter heavy chain SLC3A2 OS=Homo sapiens OX=9606 GN=SLC3A2 PE=1 SV=3	615	1	55.7541	0.00134823	103.87	1	K	LK(1)LEPHEGLLLR	LK(56)LEPHEGLLLR	2	3	1.0529		64821	122450		67205	59447	325	516
P08195	SLC3A2	sp|P08195|4F2_HUMAN Amino acid transporter heavy chain SLC3A2 OS=Homo sapiens OX=9606 GN=SLC3A2 PE=1 SV=3	160	1	43.1767	0.00140023	71.912	1	K	VAEDEAEAAAAAK(1)FTGLSK	VAEDEAEAAAAAK(43)FTGLSK(-43)	13	3	-0.63495			65470	22748	38013	43292	326	516
P08238;Q58FF7	HSP90AB1; HSP90AB3P	sp|P08238|HS90B_HUMAN Heat shock protein HSP 90-beta OS=Homo sapiens OX=9606 GN=HSP90AB1 PE=1 SV=4;sp|Q58FF7|H90B3_HUMAN Putative heat shock protein HSP 90-beta-3 OS=Homo sapiens OX=9606 GN=HSP90AB3P PE=5 SV=1	347;289	1	108.303	0.000794211	108.3	1	K	APFDLFENK(1)K	APFDLFENK(110)K(-110)	9	2	0.2927		97389	146030				327	519
P08238;Q58FF7;P14625	HSP90AB1; HSP90AB3P	sp|P08238|HS90B_HUMAN Heat shock protein HSP 90-beta OS=Homo sapiens OX=9606 GN=HSP90AB1 PE=1 SV=4;sp|Q58FF7|H90B3_HUMAN Putative heat shock protein HSP 90-beta-3 OS=Homo sapiens OX=9606 GN=HSP90AB3P PE=5 SV=1;sp|P14625|ENPL_HUMAN Endoplasmin OS=Homo sapie	53;53;114	1	66.9534	7.34113e-45	169.57	1	K	ELISNASDALDK(1)IR	ELISNASDALDK(67)IR	12	2	0.52727		7902.2	136090	30301	53176	48701	328	519;638
P08238	HSP90AB1	sp|P08238|HS90B_HUMAN Heat shock protein HSP 90-beta OS=Homo sapiens OX=9606 GN=HSP90AB1 PE=1 SV=4	438	1	66.9534	8.13786e-07	112.73	1	K	NLK(1)LGIHEDSTNR	NLK(67)LGIHEDSTNR	3	2	-0.38386		36243	63327	6394.1			329	519
P08559;P29803	PDHA1	sp|P08559|ODPA_HUMAN Pyruvate dehydrogenase E1 component subunit alpha, somatic form, mitochondrial OS=Homo sapiens OX=9606 GN=PDHA1 PE=1 SV=3;sp|P29803|ODPAT_HUMAN Pyruvate dehydrogenase E1 component subunit alpha, testis-specific form, mitochondrial OS=H	83;81	1	81.6423	0.0115719	82.716	1	K	ADQLYK(1)QK	ADQLYK(82)QK(-82)	6	2	-0.0052223	258660	592860	665070		524670	523040	330	523
P08559	PDHA1	sp|P08559|ODPA_HUMAN Pyruvate dehydrogenase E1 component subunit alpha, somatic form, mitochondrial OS=Homo sapiens OX=9606 GN=PDHA1 PE=1 SV=3	321	1	70.389	0.000174723	97.277	1	K	SDPIMLLK(1)DR	SDPIMLLK(70)DR	8	2	0.57256		355890	683400		499610	414530	331	523
P08579	SNRPB2	sp|P08579|RU2B_HUMAN U2 small nuclear ribonucleoprotein B'' OS=Homo sapiens OX=9606 GN=SNRPB2 PE=1 SV=1	122	1	71.0658	0.0109937	71.066	1	K	TVEQTATTTNK(1)K	TVEQTATTTNK(71)K(-71)	11	2	-1.2016			8221.3				332	525
P08621	SNRNP70	sp|P08621|RU17_HUMAN U1 small nuclear ribonucleoprotein 70 kDa OS=Homo sapiens OX=9606 GN=SNRNP70 PE=1 SV=2	162	1	51.531	0.0196315	61.577	1	K	DMHSAYK(1)HADGK	DMHSAYK(52)HADGK(-52)	7	3	1.5483					28084	31402	333	528
P08621	SNRNP70	sp|P08621|RU17_HUMAN U1 small nuclear ribonucleoprotein 70 kDa OS=Homo sapiens OX=9606 GN=SNRNP70 PE=1 SV=2	27	1	61.0665	0.00123567	61.067	1	K	DPIPYLPPLEK(1)LPHEK	DPIPYLPPLEK(61)LPHEK(-61)	11	3	-1.5057						17098	334	528
P08621	SNRNP70	sp|P08621|RU17_HUMAN U1 small nuclear ribonucleoprotein 70 kDa OS=Homo sapiens OX=9606 GN=SNRNP70 PE=1 SV=2	130	1	62.9689	0.00906612	62.969	1	K	EFEVYGPIK(1)R	EFEVYGPIK(63)R	9	2	-2.5017		93756					335	528
P08621	SNRNP70	sp|P08621|RU17_HUMAN U1 small nuclear ribonucleoprotein 70 kDa OS=Homo sapiens OX=9606 GN=SNRNP70 PE=1 SV=2	118	1	58.8894	0.0180608	58.889	1	K	VNYDTTESK(1)LR	VNYDTTESK(59)LR	9	2	0.2012					70951		336	528
P08670	VIM	sp|P08670|VIME_HUMAN Vimentin OS=Homo sapiens OX=9606 GN=VIM PE=1 SV=4	188	1	113.459	2.6451e-46	170.69	1	K	EK(1)LQEEMLQR	EK(110)LQEEMLQR	2	2	-1.2899	392670	1720400	2151000	882310	1170700	1159000	337	531
P08670	VIM	sp|P08670|VIME_HUMAN Vimentin OS=Homo sapiens OX=9606 GN=VIM PE=1 SV=4	439	1	51.8291	7.77383e-07	110.91	1	K	ETNLDSLPLVDTHSK(1)R	ETNLDSLPLVDTHSK(52)R	15	2	-1.058	100500	165930	122430	223590		250120	338	531
P08670	VIM	sp|P08670|VIME_HUMAN Vimentin OS=Homo sapiens OX=9606 GN=VIM PE=1 SV=4	120	1	141.93	0.000327076	141.93	1	K	FANYIDK(1)VR	FANYIDK(140)VR	7	2	-2.6389	962840	2458500	2201100	1386500	1457900	1586200	339	531
P08670	VIM	sp|P08670|VIME_HUMAN Vimentin OS=Homo sapiens OX=9606 GN=VIM PE=1 SV=4	129	1	87.2514	0.000379784	87.251	1	K	FLEQQNK(1)ILLAELEQLK	FLEQQNK(87)ILLAELEQLK(-87)	7	2	0.40519			33153				340	531
P08670	VIM	sp|P08670|VIME_HUMAN Vimentin OS=Homo sapiens OX=9606 GN=VIM PE=1 SV=4	139	1	115.037	0.00101057	115.04	1	K	ILLAELEQLK(1)GQGK	ILLAELEQLK(120)GQGK(-120)	10	2	-0.051806			64663			71007	341	531
P08670	VIM	sp|P08670|VIME_HUMAN Vimentin OS=Homo sapiens OX=9606 GN=VIM PE=1 SV=4	235	1	174.228	7.78319e-69	178.65	1	K	VESLQEEIAFLK(1)K	VESLQEEIAFLK(170)K(-170)	12	2	-0.15975		43181	381720	144170	199930	247770	342	531
P08670	VIM	sp|P08670|VIME_HUMAN Vimentin OS=Homo sapiens OX=9606 GN=VIM PE=1 SV=4	373	1	51.5689	3.50704e-86	209.7	1	K	LQDEIQNMK(1)EEMAR	LQDEIQNMK(52)EEMAR	9	2	-0.63999	44334	240270	767010	281560	348880	376910	343	531
P08670;P41219	VIM; PRPH	sp|P08670|VIME_HUMAN Vimentin OS=Homo sapiens OX=9606 GN=VIM PE=1 SV=4;sp|P41219|PERI_HUMAN Peripherin OS=Homo sapiens OX=9606 GN=PRPH PE=1 SV=2	292;288	1	71.8962	5.63233e-52	159.12	1	K	NLQEAEEWYK(1)SK	NLQEAEEWYK(72)SK(-72)	10	2	-0.50916	51634	229320	242520	75420	88947	120950	344	531
P08670;P41219	VIM; PRPH	sp|P08670|VIME_HUMAN Vimentin OS=Homo sapiens OX=9606 GN=VIM PE=1 SV=4;sp|P41219|PERI_HUMAN Peripherin OS=Homo sapiens OX=9606 GN=PRPH PE=1 SV=2	294;290	1	211.843	6.15148e-94	244.44	1	K	SK(1)FADLSEAANR	SK(210)FADLSEAANR	2	2	-1.5114	1953000	5687000	6260400	3131900	4188100	3802100	345	531
P08670	VIM	sp|P08670|VIME_HUMAN Vimentin OS=Homo sapiens OX=9606 GN=VIM PE=1 SV=4	168	1	110.884	0.00364937	110.88	1	K	QVDQLTNDK(1)AR	QVDQLTNDK(110)AR	9	2	0.50906						316580	346	531
P08670	VIM	sp|P08670|VIME_HUMAN Vimentin OS=Homo sapiens OX=9606 GN=VIM PE=1 SV=4	334	1	59.6246	1.76793e-08	75.969	1	K	QVQSLTCEVDALK(1)GTNESLER	QVQSLTCEVDALK(60)GTNESLER	13	2	1.3197			36534			14876	347	531
P08670	VIM	sp|P08670|VIME_HUMAN Vimentin OS=Homo sapiens OX=9606 GN=VIM PE=1 SV=4	445	1	74.424	2.30644e-05	146.88	1	K	TLLIK(1)TVETR	TLLIK(74)TVETR	5	2	1.2522	1096400	2538800	1077700	1703000	2614900	2222900	348	531
P08670;P17661	VIM; DES	sp|P08670|VIME_HUMAN Vimentin OS=Homo sapiens OX=9606 GN=VIM PE=1 SV=4;sp|P17661|DESM_HUMAN Desmin OS=Homo sapiens OX=9606 GN=DES PE=1 SV=3	104;109	1	119.521	2.15243e-172	260.76	1	K	TNEK(1)VELQELNDR	TNEK(120)VELQELNDR	4	2	-0.89741	418050	1507700	1892100	648730	924260	810230	349	531
P08708	RPS17	sp|P08708|RS17_HUMAN Small ribosomal subunit protein eS17 OS=Homo sapiens OX=9606 GN=RPS17 PE=1 SV=2	59	1	43.1683	0.000491983	92.732	1	K	IAGYVTHLMK(1)R	IAGYVTHLMK(43)R	10	2	-0.82457			115850	34181		33899	350	532
P08708	RPS17	sp|P08708|RS17_HUMAN Small ribosomal subunit protein eS17 OS=Homo sapiens OX=9606 GN=RPS17 PE=1 SV=2	19	1	105.358	2.37145e-05	122.44	1	K	VIIEK(1)YYTR	VIIEK(110)YYTR	5	2	0.79322		388860	559300				351	532
P08758	ANXA5	sp|P08758|ANXA5_HUMAN Annexin A5 OS=Homo sapiens OX=9606 GN=ANXA5 PE=1 SV=2	76	1	63.3973	0.00764658	74.269	1	K	SELTGK(1)FEK	SELTGK(63)FEK(-63)	6	2	0.39768		355470	392050				352	534
P08865;A0A8I5KQE6	RPSA; RPSA2	sp|P08865|RSSA_HUMAN Small ribosomal subunit protein uS2 OS=Homo sapiens OX=9606 GN=RPSA PE=1 SV=4;sp|A0A8I5KQE6|RPSA2_HUMAN Small ribosomal subunit protein uS2B OS=Homo sapiens OX=9606 GN=RPSA2 PE=3 SV=1	89;89	1	63.7902	7.7548e-05	63.79	1	K	AVLK(1)FAAATGATPIAGR	AVLK(64)FAAATGATPIAGR	4	2	-0.73533			66918				353	535
P08865;A0A8I5KQE6	RPSA; RPSA2	sp|P08865|RSSA_HUMAN Small ribosomal subunit protein uS2 OS=Homo sapiens OX=9606 GN=RPSA PE=1 SV=4;sp|A0A8I5KQE6|RPSA2_HUMAN Small ribosomal subunit protein uS2B OS=Homo sapiens OX=9606 GN=RPSA2 PE=3 SV=1	220;220	1	64.2655	0.0033663	85.821	1	K	EEQAAAEK(1)AVTK	EEQAAAEK(64)AVTK(-64)	8	2	-1.5985	71673	148010		73671			354	535
P08962	CD63	sp|P08962|CD63_HUMAN CD63 antigen OS=Homo sapiens OX=9606 GN=CD63 PE=1 SV=2	110	1	47.5704	0.00334921	103.69	1	K	DK(1)VMSEFNNNFR	DK(48)VMSEFNNNFR	2	2	-0.18691	30109					51883	355	536
P09382	LGALS1	sp|P09382|LEG1_HUMAN Galectin-1 OS=Homo sapiens OX=9606 GN=LGALS1 PE=1 SV=2	13	1	43.5184	4.10562e-05	61.067	1	K	ACGLVASNLNLK(1)PGECLR	ACGLVASNLNLK(44)PGECLR	12	2	0.056047			57484			39903	356	542
P09382	LGALS1	sp|P09382|LEG1_HUMAN Galectin-1 OS=Homo sapiens OX=9606 GN=LGALS1 PE=1 SV=2	29	1	74.7326	2.88884e-10	104.49	1	K	GEVAPDAK(1)SFVLNLGK	GEVAPDAK(75)SFVLNLGK(-75)	8	2	-1.7232			298880	118180	181170	278060	357	542
P09382	LGALS1	sp|P09382|LEG1_HUMAN Galectin-1 OS=Homo sapiens OX=9606 GN=LGALS1 PE=1 SV=2	108	1	79.3106	6.23946e-11	138.23	1	K	LPDGYEFK(1)FPNR	LPDGYEFK(79)FPNR	8	2	0.42958	262450	361300	987880	458020	678960	581990	358	542
P09429;B2RPK0	HMGB1; HMGB1P1	sp|P09429|HMGB1_HUMAN High mobility group protein B1 OS=Homo sapiens OX=9606 GN=HMGB1 PE=1 SV=3;sp|B2RPK0|HGB1A_HUMAN Putative high mobility group protein B1-like 1 OS=Homo sapiens OX=9606 GN=HMGB1P1 PE=5 SV=1	127;127	1	43.3056	0.00893337	43.306	1	K	GEHPGLSIGDVAK(1)K	GEHPGLSIGDVAK(43)K(-43)	13	3	-0.65312					20302		359	543
P09429;B2RPK0;P26583	HMGB1; HMGB1P1	sp|P09429|HMGB1_HUMAN High mobility group protein B1 OS=Homo sapiens OX=9606 GN=HMGB1 PE=1 SV=3;sp|B2RPK0|HGB1A_HUMAN Putative high mobility group protein B1-like 1 OS=Homo sapiens OX=9606 GN=HMGB1P1 PE=5 SV=1;sp|P26583|HMGB2_HUMAN High mobility group prot	12;12;12	1	45.1835	0.0113165	62.398	1	K	GK(1)MSSYAFFVQTCR	GK(45)MSSYAFFVQTCR	2	2	1.668			67985			11989	360	543;781
P09496	CLTA	sp|P09496|CLCA_HUMAN Clathrin light chain A OS=Homo sapiens OX=9606 GN=CLTA PE=1 SV=1	242	1	64.0645	0.00331217	64.064	1	K	SVLISLK(1)QAPLVH	SVLISLK(64)QAPLVH	7	2	0.016379			135500				361	546
P09622	DLD	sp|P09622|DLDH_HUMAN Dihydrolipoyl dehydrogenase, mitochondrial OS=Homo sapiens OX=9606 GN=DLD PE=1 SV=2	66	1	51.4536	0.0117177	51.454	1	K	AAQLGFK(1)TVCIEK	AAQLGFK(51)TVCIEK(-51)	7	2	-0.40638						49750	362	550
P09622	DLD	sp|P09622|DLDH_HUMAN Dihydrolipoyl dehydrogenase, mitochondrial OS=Homo sapiens OX=9606 GN=DLD PE=1 SV=2	143	1	99.1742	7.10078e-34	150.21	1	K	ALTGGIAHLFK(1)QNK	ALTGGIAHLFK(99)QNK(-99)	11	2	-0.35971	68824	274220	402820	179950	251830	225500	363	550
P09622	DLD	sp|P09622|DLDH_HUMAN Dihydrolipoyl dehydrogenase, mitochondrial OS=Homo sapiens OX=9606 GN=DLD PE=1 SV=2	122	1	78.9316	0.0246204	78.932	1	K	LNLDK(1)MMEQK	LNLDK(79)MMEQK(-79)	5	2	0.75198		33980					364	550
P09622	DLD	sp|P09622|DLDH_HUMAN Dihydrolipoyl dehydrogenase, mitochondrial OS=Homo sapiens OX=9606 GN=DLD PE=1 SV=2	277	1	68.4904	0.000147089	109.88	1	K	LNTK(1)VTGATK	LNTK(68)VTGATK(-68)	4	2	-1.2758	126990		317590		301310		365	550
P09622	DLD	sp|P09622|DLDH_HUMAN Dihydrolipoyl dehydrogenase, mitochondrial OS=Homo sapiens OX=9606 GN=DLD PE=1 SV=2	410	1	117.208	2.34407e-69	184.43	1	K	SEEQLK(1)EEGIEYK	SEEQLK(120)EEGIEYK(-120)	6	2	0.1622	30028	108210	171390	72707	113190	96720	366	550
P09622	DLD	sp|P09622|DLDH_HUMAN Dihydrolipoyl dehydrogenase, mitochondrial OS=Homo sapiens OX=9606 GN=DLD PE=1 SV=2	420	1	44.5975	0.00362246	68.49	1	K	VGK(1)FPFAANSR	VGK(45)FPFAANSR	3	2	-1.4715	143530	535600	649970		556810		367	550
P09651;Q32P51	HNRNPA1; HNRNPA1L2	sp|P09651|ROA1_HUMAN Heterogeneous nuclear ribonucleoprotein A1 OS=Homo sapiens OX=9606 GN=HNRNPA1 PE=1 SV=5;sp|Q32P51|RA1L2_HUMAN Heterogeneous nuclear ribonucleoprotein A1-like 2 OS=Homo sapiens OX=9606 GN=HNRNPA1L2 PE=2 SV=2	105;105	1	108.496	8.73372e-18	163.93	1	K	EDSQRPGAHLTVK(1)K	EDSQRPGAHLTVK(110)K(-110)	13	3	-0.0043934	416570	967560	1167900	628660	753780	635110	368	551
P09651;A0A2R8Y4L2	HNRNPA1; HNRNPA1L3	sp|P09651|ROA1_HUMAN Heterogeneous nuclear ribonucleoprotein A1 OS=Homo sapiens OX=9606 GN=HNRNPA1 PE=1 SV=5;sp|A0A2R8Y4L2|RA1L3_HUMAN Heterogeneous nuclear ribonucleoprotein A1-like 3 OS=Homo sapiens OX=9606 GN=HNRNPA1L3 PE=4 SV=2	166;166	1	72.3268	1.7119e-50	132.9	1	K	IVIQK(1)YHTVNGHNCEVR	IVIQK(72)YHTVNGHNCEVR	5	4	0.83231		238060	244320			99171	369	551
P09651	HNRNPA1	sp|P09651|ROA1_HUMAN Heterogeneous nuclear ribonucleoprotein A1 OS=Homo sapiens OX=9606 GN=HNRNPA1 PE=1 SV=5	350	1	236.7	2.73159e-237	302.85	1	K	SSGPYGGGGQYFAK(1)PR	SSGPYGGGGQYFAK(240)PR	14	2	0.24529	1574800	4580300	6444900	2707300	4209900	3737300	370	551
P09874	PARP1	sp|P09874|PARP1_HUMAN Poly [ADP-ribose] polymerase 1 OS=Homo sapiens OX=9606 GN=PARP1 PE=1 SV=4	108	1	130.654	9.00015e-25	130.65	1	K	AEK(1)TLGDFAAEYAK	AEK(130)TLGDFAAEYAK(-130)	3	2	-0.58095	79682	104810	250280	174690	226730	187340	371	553
P09874	PARP1	sp|P09874|PARP1_HUMAN Poly [ADP-ribose] polymerase 1 OS=Homo sapiens OX=9606 GN=PARP1 PE=1 SV=4	7	1	50.8344	0.006713	69.716	1	K	AESSDK(1)LYR	AESSDK(51)LYR	6	2	4.1187		18095	24886	11855	16456	12679	372	553
P09874	PARP1	sp|P09874|PARP1_HUMAN Poly [ADP-ribose] polymerase 1 OS=Homo sapiens OX=9606 GN=PARP1 PE=1 SV=4	616	1	52.8633	0.00565495	55.578	1	K	EDAIEHFMK(1)LYEEK	EDAIEHFMK(53)LYEEK(-53)	9	3	0.98143			16399		8555.9	7699.7	373	553
P09874	PARP1	sp|P09874|PARP1_HUMAN Poly [ADP-ribose] polymerase 1 OS=Homo sapiens OX=9606 GN=PARP1 PE=1 SV=4	621	1	101.643	5.31025e-05	101.64	1	K	LYEEK(1)TGNAWHSK	LYEEK(100)TGNAWHSK(-100)	5	2	-1.762		18623	27886		7598.2		374	553
P09874	PARP1	sp|P09874|PARP1_HUMAN Poly [ADP-ribose] polymerase 1 OS=Homo sapiens OX=9606 GN=PARP1 PE=1 SV=4	221	1	42.0608	0.00172739	75.474	1	K	GDEVDGVDEVAK(1)K	GDEVDGVDEVAK(42)K(-42)	12	2	-0.025177	14108		54211	25682		30698	375	553
P09874	PARP1	sp|P09874|PARP1_HUMAN Poly [ADP-ribose] polymerase 1 OS=Homo sapiens OX=9606 GN=PARP1 PE=1 SV=4	418	1	74.424	0.0158074	74.424	1	K	LGGK(1)LTGTANK	LGGK(74)LTGTANK(-74)	4	2	-1.443	50082						376	553
P09874	PARP1	sp|P09874|PARP1_HUMAN Poly [ADP-ribose] polymerase 1 OS=Homo sapiens OX=9606 GN=PARP1 PE=1 SV=4	579	1	47.3342	0.016063	60.547	1	K	LQLLEDDK(1)ENR	LQLLEDDK(47)ENR	8	2	3.0312		20288	22396				377	553
P09874	PARP1	sp|P09874|PARP1_HUMAN Poly [ADP-ribose] polymerase 1 OS=Homo sapiens OX=9606 GN=PARP1 PE=1 SV=4	600	1	54.5563	0.0201779	54.556	1	K	VGTVIGSNK(1)LEQMPSK	VGTVIGSNK(55)LEQMPSK(-55)	9	2	-2.2787			16809				378	553
P09972	ALDOC	sp|P09972|ALDOC_HUMAN Fructose-bisphosphate aldolase C OS=Homo sapiens OX=9606 GN=ALDOC PE=1 SV=2	42	1	93.1623	5.38516e-19	93.162	1	K	GILAADESVGSMAK(1)R	GILAADESVGSMAK(93)R	14	2	-0.48547			14794				379	556
P0C0S5;Q71UI9	H2AZ1; H2AZ2	sp|P0C0S5|H2AZ_HUMAN Histone H2A.Z OS=Homo sapiens OX=9606 GN=H2AZ1 PE=1 SV=2;sp|Q71UI9|H2AV_HUMAN Histone H2A.V OS=Homo sapiens OX=9606 GN=H2AZ2 PE=1 SV=3	5;5	1	84.9992	3.17278e-25	149.58	3	K	AGGK(1)AGK(1)DSGK(1)AK	AGGK(85)AGK(85)DSGK(85)AK(-85)	4	2	-1.0359	9822300	17018000	19698000	13177000	17468000	16619000	380	557;1877
P0C0S5	H2AZ1	sp|P0C0S5|H2AZ_HUMAN Histone H2A.Z OS=Homo sapiens OX=9606 GN=H2AZ1 PE=1 SV=2	8	1	165.095	2.20485e-61	165.09	3	K	AGK(1)DSGK(1)AK(1)TK	AGK(170)DSGK(170)AK(170)TK(-170)	3	2	-0.23283	9822300	17018000	19698000	13177000	17468000	16619000	381	557
P0C0S5	H2AZ1	sp|P0C0S5|H2AZ_HUMAN Histone H2A.Z OS=Homo sapiens OX=9606 GN=H2AZ1 PE=1 SV=2	12	1	165.095	2.20485e-61	165.09	3	K	AGK(1)DSGK(1)AK(1)TK	AGK(170)DSGK(170)AK(170)TK(-170)	7	2	-0.23283	9822300	17018000	19698000	13177000	17468000	16619000	382	557
P0C0S5	H2AZ1	sp|P0C0S5|H2AZ_HUMAN Histone H2A.Z OS=Homo sapiens OX=9606 GN=H2AZ1 PE=1 SV=2	14	1	165.095	2.20485e-61	165.09	3	K	AGK(1)DSGK(1)AK(1)TK	AGK(170)DSGK(170)AK(170)TK(-170)	9	2	-0.23283	3403000	6024000	7366200	4932500	6914100	6353200	383	557
P0C0S5;Q71UI9	H2AZ1; H2AZ2	sp|P0C0S5|H2AZ_HUMAN Histone H2A.Z OS=Homo sapiens OX=9606 GN=H2AZ1 PE=1 SV=2;sp|Q71UI9|H2AV_HUMAN Histone H2A.V OS=Homo sapiens OX=9606 GN=H2AZ2 PE=1 SV=3	116;116	1	106.578	1.30306e-41	142.32	1	K	ATIAGGGVIPHIHK(1)SLIGK	ATIAGGGVIPHIHK(110)SLIGK(-110)	14	3	0.304		599300	1352200	1511200	1390900	1545500	384	557;1877
P0C0S8;Q99878;Q9BTM1;Q96KK5;P20671;Q6FI13;Q16777	H2AC11; H2AC14; H2AJ	sp|P0C0S8|H2A1_HUMAN Histone H2A type 1 OS=Homo sapiens OX=9606 GN=H2AC11 PE=1 SV=2;sp|Q99878|H2A1J_HUMAN Histone H2A type 1-J OS=Homo sapiens OX=9606 GN=H2AC14 PE=1 SV=3;sp|Q9BTM1|H2AJ_HUMAN Histone H2A.J OS=Homo sapiens OX=9606 GN=H2AJ PE=1 SV=1;sp|Q96KK	96;96;96;96;96;96;96	1	90.3062	1.95447e-14	127.93	1	K	NDEELNK(1)LLGK	NDEELNK(90)LLGK(-90)	7	2	-0.46694	469200	1288900		774840	981110	1022800	385	558;1705
P0CB48	UBTFL6	sp|P0CB48|UBFL6_HUMAN Putative upstream-binding factor 1-like protein 6 OS=Homo sapiens OX=9606 GN=UBTFL6 PE=5 SV=1	7	1	56.0143	0.0179686	56.014	1	K	DIK(1)VALPR	DIK(56)VALPR	3	2	1.662		5969800	6899600				386	560
P0DMV8;P0DMV9;P17066	HSPA1A; HSPA1B	sp|P0DMV8|HS71A_HUMAN Heat shock 70 kDa protein 1A OS=Homo sapiens OX=9606 GN=HSPA1A PE=1 SV=1;sp|P0DMV9|HS71B_HUMAN Heat shock 70 kDa protein 1B OS=Homo sapiens OX=9606 GN=HSPA1B PE=1 SV=1;sp|P17066|HSP76_HUMAN Heat shock 70 kDa protein 6 OS=Homo sapiens	500;500;502	1	83.3579	0.00206111	83.358	1	K	ANK(1)ITITNDK	ANK(83)ITITNDK(-83)	3	2	-0.52253		138900	124790				387	562;669
P0DMV8;P0DMV9;P17066	HSPA1A; HSPA1B	sp|P0DMV8|HS71A_HUMAN Heat shock 70 kDa protein 1A OS=Homo sapiens OX=9606 GN=HSPA1A PE=1 SV=1;sp|P0DMV9|HS71B_HUMAN Heat shock 70 kDa protein 1B OS=Homo sapiens OX=9606 GN=HSPA1B PE=1 SV=1;sp|P17066|HSP76_HUMAN Heat shock 70 kDa protein 6 OS=Homo sapiens	507;507;509	1	100.836	6.38596e-05	130.31	1	K	ITITNDK(1)GR	ITITNDK(100)GR	7	2	-1.711		510430	646480		403900		388	562;669
P0DMV8;P0DMV9	HSPA1A; HSPA1B	sp|P0DMV8|HS71A_HUMAN Heat shock 70 kDa protein 1A OS=Homo sapiens OX=9606 GN=HSPA1A PE=1 SV=1;sp|P0DMV9|HS71B_HUMAN Heat shock 70 kDa protein 1B OS=Homo sapiens OX=9606 GN=HSPA1B PE=1 SV=1	328;328	1	55.8662	0.00021844	55.866	1	K	LDK(1)AQIHDLVLVGGSTR	LDK(56)AQIHDLVLVGGSTR	3	3	0.088452			6482.9				389	562
P0DMV8;P0DMV9	HSPA1A; HSPA1B	sp|P0DMV8|HS71A_HUMAN Heat shock 70 kDa protein 1A OS=Homo sapiens OX=9606 GN=HSPA1A PE=1 SV=1;sp|P0DMV9|HS71B_HUMAN Heat shock 70 kDa protein 1B OS=Homo sapiens OX=9606 GN=HSPA1B PE=1 SV=1	246;246	1	40.3862	0.0220173	40.386	1	K	LVNHFVEEFK(1)R	LVNHFVEEFK(40)R	10	3	-1.4804		9096.3					390	562
P0DP25;P0DP24;P0DP23	CALM3; CALM2; CALM1	sp|P0DP25|CALM3_HUMAN Calmodulin-3 OS=Homo sapiens OX=9606 GN=CALM3 PE=1 SV=1;sp|P0DP24|CALM2_HUMAN Calmodulin-2 OS=Homo sapiens OX=9606 GN=CALM2 PE=1 SV=1;sp|P0DP23|CALM1_HUMAN Calmodulin-1 OS=Homo sapiens OX=9606 GN=CALM1 PE=1 SV=1	22;22;22	1	102.259	3.66717e-07	102.26	1	K	EAFSLFDK(1)DGDGTITTK	EAFSLFDK(100)DGDGTITTK(-100)	8	2	0.95618			67403				391	563
P0DP25;P0DP24;P0DP23	CALM3; CALM2; CALM1	sp|P0DP25|CALM3_HUMAN Calmodulin-3 OS=Homo sapiens OX=9606 GN=CALM3 PE=1 SV=1;sp|P0DP24|CALM2_HUMAN Calmodulin-2 OS=Homo sapiens OX=9606 GN=CALM2 PE=1 SV=1;sp|P0DP23|CALM1_HUMAN Calmodulin-1 OS=Homo sapiens OX=9606 GN=CALM1 PE=1 SV=1	95;95;95	1	80.1277	1.53368e-09	109.16	1	K	VFDK(1)DGNGYISAAELR	VFDK(80)DGNGYISAAELR	4	2	-0.20529		18115	112770	25477	41047	49265	392	563
P10071	GLI3	sp|P10071|GLI3_HUMAN Transcriptional activator GLI3 OS=Homo sapiens OX=9606 GN=GLI3 PE=1 SV=6	773	1	55.7541	0.0209217	55.754	1	K	NPAGTK(1)WMEHVK	NPAGTK(56)WMEHVK(-56)	6	2	-0.41013		14811	21473				393	565
P10412;Q02539;P22492;P16402;P16403	H1-4; H1-1; H1-6	sp|P10412|H14_HUMAN Histone H1.4 OS=Homo sapiens OX=9606 GN=H1-4 PE=1 SV=2;sp|Q02539|H11_HUMAN Histone H1.1 OS=Homo sapiens OX=9606 GN=H1-1 PE=1 SV=3;sp|P22492|H1T_HUMAN Histone H1t OS=Homo sapiens OX=9606 GN=H1-6 PE=2 SV=4;sp|P16402|H13_HUMAN Histone H1.3	75;78;79;76;75	1	119.429	1.90853e-46	165.09	1	K	ALAAAGYDVEK(1)NNSR	ALAAAGYDVEK(120)NNSR	11	2	1.2134	186620	477260	737020	247940	402540	327830	394	567;660;661
P10412;P16402;P16403	H1-4; H1-3; H1-2	sp|P10412|H14_HUMAN Histone H1.4 OS=Homo sapiens OX=9606 GN=H1-4 PE=1 SV=2;sp|P16402|H13_HUMAN Histone H1.3 OS=Homo sapiens OX=9606 GN=H1-3 PE=1 SV=2;sp|P16403|H12_HUMAN Histone H1.2 OS=Homo sapiens OX=9606 GN=H1-2 PE=1 SV=2	46;47;46	1	49.9669	7.86476e-146	227.73	1	K	ASGPPVSELITK(1)AVAASK	ASGPPVSELITK(50)AVAASK(-50)	12	2	0.056845	92009	640240	3415800	2641400	4440100	3114900	395	567;660;661
P10412;Q02539;P16401;P16402;P16403	H1-4; H1-1; H1-5	sp|P10412|H14_HUMAN Histone H1.4 OS=Homo sapiens OX=9606 GN=H1-4 PE=1 SV=2;sp|Q02539|H11_HUMAN Histone H1.1 OS=Homo sapiens OX=9606 GN=H1-1 PE=1 SV=3;sp|P16401|H15_HUMAN Histone H1.5 OS=Homo sapiens OX=9606 GN=H1-5 PE=1 SV=3;sp|P16402|H13_HUMAN Histone H1.	106;109;109;107;106	1	141.293	1.05615e-40	171.34	1	K	GTGASGSFK(1)LNK	GTGASGSFK(140)LNK(-140)	9	2	-2.1493	916350	1707200	1990400	1120700	1491000	1334600	396	567;659;660;661
P10412	H1-4	sp|P10412|H14_HUMAN Histone H1.4 OS=Homo sapiens OX=9606 GN=H1-4 PE=1 SV=2	17	1	182.52	4.42759e-102	194.55	1	K	SETAPAAPAAPAPAEK(1)TPVK	SETAPAAPAAPAPAEK(180)TPVK(-180)	16	2	-0.38624	839620	1961400	3248800	1592300	2459000	1745500	397	567
P10412;P16402;P16403	H1-4; H1-3; H1-2	sp|P10412|H14_HUMAN Histone H1.4 OS=Homo sapiens OX=9606 GN=H1-4 PE=1 SV=2;sp|P16402|H13_HUMAN Histone H1.3 OS=Homo sapiens OX=9606 GN=H1-3 PE=1 SV=2;sp|P16403|H12_HUMAN Histone H1.2 OS=Homo sapiens OX=9606 GN=H1-2 PE=1 SV=2	63;64;63	1	81.1635	0.00446798	81.163	1	K	SGVSLAALK(1)K	SGVSLAALK(81)K(-81)	9	2	-0.59544		1686900	2010100				398	567;660;661
P10768	ESD	sp|P10768|ESTD_HUMAN S-formylglutathione hydrolase OS=Homo sapiens OX=9606 GN=ESD PE=1 SV=2	4	1	60.8918	0.0186918	60.892	1	K	ALK(1)QISSNK	ALK(61)QISSNK(-61)	3	2	-1.9178		45927					399	574
P10809	HSPD1	sp|P10809|CH60_HUMAN 60 kDa heat shock protein, mitochondrial OS=Homo sapiens OX=9606 GN=HSPD1 PE=1 SV=2	191	1	101.482	0.00144234	101.48	1	K	EIGNIISDAMK(1)K	EIGNIISDAMK(100)K(-100)	11	2	1.2274		161900	127170		182130		400	575
P10809	HSPD1	sp|P10809|CH60_HUMAN 60 kDa heat shock protein, mitochondrial OS=Homo sapiens OX=9606 GN=HSPD1 PE=1 SV=2	364	1	93.4674	0.0175961	93.467	1	K	GDK(1)AQIEK	GDK(93)AQIEK(-93)	3	2	1.0483			195630		125240		401	575
P10809	HSPD1	sp|P10809|CH60_HUMAN 60 kDa heat shock protein, mitochondrial OS=Homo sapiens OX=9606 GN=HSPD1 PE=1 SV=2	202	1	49.9604	0.0143642	96.946	1	K	GVITVK(1)DGK	GVITVK(50)DGK(-50)	6	2	-0.597	187360	199780					402	575
P10809	HSPD1	sp|P10809|CH60_HUMAN 60 kDa heat shock protein, mitochondrial OS=Homo sapiens OX=9606 GN=HSPD1 PE=1 SV=2	469	1	72.4922	0.0242358	72.492	1	K	IGIEIIK(1)R	IGIEIIK(72)R	7	2	-0.67935			64842				403	575
P10809	HSPD1	sp|P10809|CH60_HUMAN 60 kDa heat shock protein, mitochondrial OS=Homo sapiens OX=9606 GN=HSPD1 PE=1 SV=2	396	1	88.2402	0.00614754	88.24	1	K	LAK(1)LSDGVAVLK	LAK(88)LSDGVAVLK(-88)	3	2	1.1549	113030	375870	550880	266590	414270	323630	404	575
P10809	HSPD1	sp|P10809|CH60_HUMAN 60 kDa heat shock protein, mitochondrial OS=Homo sapiens OX=9606 GN=HSPD1 PE=1 SV=2	473	1	81.7988	0.0105235	81.799	1	K	TLK(1)IPAMTIAK	TLK(82)IPAMTIAK(-82)	3	2	-1.2253		841460	1236700		995760		405	575
P10809	HSPD1	sp|P10809|CH60_HUMAN 60 kDa heat shock protein, mitochondrial OS=Homo sapiens OX=9606 GN=HSPD1 PE=1 SV=2	417	1	112.703	2.90077e-07	139.78	1	K	VGGTSDVEVNEK(1)K	VGGTSDVEVNEK(110)K(-110)	12	2	-2.6403	89454	178010	245420	115150	156290	129300	406	575
P10809	HSPD1	sp|P10809|CH60_HUMAN 60 kDa heat shock protein, mitochondrial OS=Homo sapiens OX=9606 GN=HSPD1 PE=1 SV=2	301	1	63.766	0.000508239	71.219	1	K	VGLQVVAVK(1)APGFGDNR	VGLQVVAVK(64)APGFGDNR	9	2	-0.42342			100460	38460	69222	52618	407	575
P10909	CLU	sp|P10909|CLUS_HUMAN Clusterin OS=Homo sapiens OX=9606 GN=CLU PE=1 SV=1	68	1	117.3	0.00381728	117.3	1	K	K(1)TLLSNLEEAK	K(120)TLLSNLEEAK(-120)	1	2	7.9495				544900	693390	746610	408	576
P11021	HSPA5	sp|P11021|BIP_HUMAN Endoplasmic reticulum chaperone BiP OS=Homo sapiens OX=9606 GN=HSPA5 PE=1 SV=2	326	1	52.8633	0.00115532	88.24	1	K	AK(1)FEELNMDLFR	AK(53)FEELNMDLFR	2	2	-0.0097796			58062		11003	52134	409	577
P11021	HSPA5	sp|P11021|BIP_HUMAN Endoplasmic reticulum chaperone BiP OS=Homo sapiens OX=9606 GN=HSPA5 PE=1 SV=2	547	1	48.8224	0.000263046	91.939	1	K	MVNDAEK(1)FAEEDK	MVNDAEK(49)FAEEDK(-49)	7	2	0.89218		60411	95596	18008	35329	25799	410	577
P11021	HSPA5	sp|P11021|BIP_HUMAN Endoplasmic reticulum chaperone BiP OS=Homo sapiens OX=9606 GN=HSPA5 PE=1 SV=2	96	1	57.0423	1.25348e-48	150.85	1	K	NQLTSNPENTVFDAK(1)R	NQLTSNPENTVFDAK(57)R	15	2	-1.274	16130	130080	207530	33675	49474	44010	411	577
P11021	HSPA5	sp|P11021|BIP_HUMAN Endoplasmic reticulum chaperone BiP OS=Homo sapiens OX=9606 GN=HSPA5 PE=1 SV=2	268	1	64.0645	4.40993e-12	139.02	1	K	VMEHFIK(1)LYK	VMEHFIK(64)LYK(-64)	7	2	0.027468	144760	551010	864360	360210	432440	404910	412	577
P11142	HSPA8	sp|P11142|HSP7C_HUMAN Heat shock cognate 71 kDa protein OS=Homo sapiens OX=9606 GN=HSPA8 PE=1 SV=1	597	1	42.0608	0.0185387	42.061	1	K	EEFEHQQK(1)ELEK	EEFEHQQK(42)ELEK(-42)	8	3	1.0714			29132				413	581
P11142	HSPA8	sp|P11142|HSP7C_HUMAN Heat shock cognate 71 kDa protein OS=Homo sapiens OX=9606 GN=HSPA8 PE=1 SV=1	601	1	101.643	6.11464e-11	133.49	1	K	ELEK(1)VCNPIITK	ELEK(100)VCNPIITK(-100)	4	2	-2.7918	72710	233960	340680	93642	156190	127760	414	581
P11142;P54652	HSPA8; HSPA2	sp|P11142|HSP7C_HUMAN Heat shock cognate 71 kDa protein OS=Homo sapiens OX=9606 GN=HSPA8 PE=1 SV=1;sp|P54652|HSP72_HUMAN Heat shock-related 70 kDa protein 2 OS=Homo sapiens OX=9606 GN=HSPA2 PE=1 SV=1	187;188	1	40.53	7.95855e-05	80.379	1	K	IINEPTAAAIAYGLDK(1)K	IINEPTAAAIAYGLDK(41)K(-41)	16	3	0.60592		20672	118560	31616			415	581
P11142;P54652	HSPA8; HSPA2	sp|P11142|HSP7C_HUMAN Heat shock cognate 71 kDa protein OS=Homo sapiens OX=9606 GN=HSPA8 PE=1 SV=1;sp|P54652|HSP72_HUMAN Heat shock-related 70 kDa protein 2 OS=Homo sapiens OX=9606 GN=HSPA2 PE=1 SV=1	348;351	1	64.906	0.00296919	64.906	1	K	IQK(1)LLQDFFNGK	IQK(65)LLQDFFNGK(-65)	3	2	-0.021636			184550				416	581
P11142;P54652	HSPA8; HSPA2	sp|P11142|HSP7C_HUMAN Heat shock cognate 71 kDa protein OS=Homo sapiens OX=9606 GN=HSPA8 PE=1 SV=1;sp|P54652|HSP72_HUMAN Heat shock-related 70 kDa protein 2 OS=Homo sapiens OX=9606 GN=HSPA2 PE=1 SV=1	507;510	1	100.836	6.38596e-05	130.31	1	K	ITITNDK(1)GR	ITITNDK(100)GR	7	2	-1.711		510430	646480		403900		417	581
P11142	HSPA8	sp|P11142|HSP7C_HUMAN Heat shock cognate 71 kDa protein OS=Homo sapiens OX=9606 GN=HSPA8 PE=1 SV=1	328	1	65.2124	1.44023e-10	108.41	1	K	LDK(1)SQIHDIVLVGGSTR	LDK(65)SQIHDIVLVGGSTR	3	3	0.27521		40073	137610	72520	103840	111900	418	581
P11142	HSPA8	sp|P11142|HSP7C_HUMAN Heat shock cognate 71 kDa protein OS=Homo sapiens OX=9606 GN=HSPA8 PE=1 SV=1	246	1	87.895	0.000332595	87.895	1	K	MVNHFIAEFK(1)R	MVNHFIAEFK(88)R	10	3	-0.6335		54072	88609	15486	50127	23310	419	581
P11142	HSPA8	sp|P11142|HSP7C_HUMAN Heat shock cognate 71 kDa protein OS=Homo sapiens OX=9606 GN=HSPA8 PE=1 SV=1	589	1	108.196	0.000501263	108.2	1	K	NQTAEK(1)EEFEHQQK	NQTAEK(110)EEFEHQQK(-110)	6	3	3.4596		20879					420	581
P11142	HSPA8	sp|P11142|HSP7C_HUMAN Heat shock cognate 71 kDa protein OS=Homo sapiens OX=9606 GN=HSPA8 PE=1 SV=1	71	1	73.502	1.45273e-17	130.71	1	K	NQVAMNPTNTVFDAK(1)R	NQVAMNPTNTVFDAK(74)R	15	2	-0.8437	4083.5	44520	19165	20689		30198	421	581
P11142	HSPA8	sp|P11142|HSP7C_HUMAN Heat shock cognate 71 kDa protein OS=Homo sapiens OX=9606 GN=HSPA8 PE=1 SV=1	126	1	57.0423	0.00138048	57.042	1	K	SFYPEEVSSMVLTK(1)MK	SFYPEEVSSMVLTK(57)MK(-57)	14	2	1.1891			19838				422	581
P11182	DBT	sp|P11182|ODB2_HUMAN Lipoamide acyltransferase component of branched-chain alpha-keto acid dehydrogenase complex, mitochondrial OS=Homo sapiens OX=9606 GN=DBT PE=1 SV=3	440	1	44.853	0.0197421	44.853	1	K	GEVYK(1)AQIMNVSWSADHR	GEVYK(45)AQIMNVSWSADHR	5	3	1.9573						10548	423	586
P11216	PYGB	sp|P11216|PYGB_HUMAN Glycogen phosphorylase, brain form OS=Homo sapiens OX=9606 GN=PYGB PE=1 SV=5	618	1	61.48	0.0011847	94.804	1	K	AAPGYHMAK(1)LIIK	AAPGYHMAK(61)LIIK(-61)	9	2	-0.78987	27670	113530	193500			59058	424	587
P11216	PYGB	sp|P11216|PYGB_HUMAN Glycogen phosphorylase, brain form OS=Homo sapiens OX=9606 GN=PYGB PE=1 SV=5	465	1	71.8962	2.95998e-07	101.64	1	K	IHSEIVK(1)QSVFK	IHSEIVK(72)QSVFK(-72)	7	2	-2.0666	30469	91767	113900	39240	66342		425	587
P11216	PYGB	sp|P11216|PYGB_HUMAN Glycogen phosphorylase, brain form OS=Homo sapiens OX=9606 GN=PYGB PE=1 SV=5	438	1	151.221	4.16705e-20	151.22	1	K	MSVIEEGDCK(1)R	MSVIEEGDCK(150)R	10	2	-0.53242		110870	132950				426	587
P11216;P11217	PYGB; PYGM	sp|P11216|PYGB_HUMAN Glycogen phosphorylase, brain form OS=Homo sapiens OX=9606 GN=PYGB PE=1 SV=5;sp|P11217|PYGM_HUMAN Glycogen phosphorylase, muscle form OS=Homo sapiens OX=9606 GN=PYGM PE=1 SV=6	316;316	1	76.8333	0.0149264	76.833	1	K	SSK(1)FGCR	SSK(77)FGCR	3	2	-0.31349			447890				427	587
P11387	TOP1	sp|P11387|TOP1_HUMAN DNA topoisomerase 1 OS=Homo sapiens OX=9606 GN=TOP1 PE=1 SV=2	148	1	72.0417	0.0058561	72.042	1	K	DEDDADYK(1)PK	DEDDADYK(72)PK(-72)	8	2	3.0126			52921	56702	66430	65916	428	592
P11387	TOP1	sp|P11387|TOP1_HUMAN DNA topoisomerase 1 OS=Homo sapiens OX=9606 GN=TOP1 PE=1 SV=2	106	1	80.6231	0.00837411	80.623	1	K	EK(1)ENGFSSPPQIK	EK(81)ENGFSSPPQIK(-81)	2	2	-2.3086		21000					429	592
P11387	TOP1	sp|P11387|TOP1_HUMAN DNA topoisomerase 1 OS=Homo sapiens OX=9606 GN=TOP1 PE=1 SV=2	172	1	109.877	5.7396e-20	148.76	1	K	LEEEEDGK(1)LK	LEEEEDGK(110)LK(-110)	8	2	1.593	125870	284510	406650	255800	386950	283510	430	592
P11413	G6PD	sp|P11413|G6PD_HUMAN Glucose-6-phosphate 1-dehydrogenase OS=Homo sapiens OX=9606 GN=G6PD PE=1 SV=4	497	1	76.572	4.51116e-10	132.39	1	K	GPTEADELMK(1)R	GPTEADELMK(77)R	10	2	2.9138		130620	185100				431	594
P11586	MTHFD1	sp|P11586|C1TC_HUMAN C-1-tetrahydrofolate synthase, cytoplasmic OS=Homo sapiens OX=9606 GN=MTHFD1 PE=1 SV=4	553	1	61.1942	0.00699052	61.194	1	K	ITIGQAPTEK(1)GHTR	ITIGQAPTEK(61)GHTR	10	3	-3.4653			75146				432	596
P11802	CDK4	sp|P11802|CDK4_HUMAN Cyclin-dependent kinase 4 OS=Homo sapiens OX=9606 GN=CDK4 PE=1 SV=2	35	1	41.3172	0.0141031	41.317	1	K	DPHSGHFVALK(1)SVR	DPHSGHFVALK(41)SVR	11	3	1.8554			28484				433	598
P12004	PCNA	sp|P12004|PCNA_HUMAN Proliferating cell nuclear antigen OS=Homo sapiens OX=9606 GN=PCNA PE=1 SV=1	80	1	62.3978	1.49215e-57	160.52	1	K	ILK(1)CAGNEDIITLR	ILK(62)CAGNEDIITLR	3	2	-1.4461	15075	57025	421720	93580	168120	176460	434	601
P12081	HARS1	sp|P12081|HARS1_HUMAN Histidine--tRNA ligase, cytoplasmic OS=Homo sapiens OX=9606 GN=HARS1 PE=1 SV=2	418	1	70.195	0.00938395	70.195	1	K	TTETQVLVASAQK(1)K	TTETQVLVASAQK(70)K(-70)	13	2	-4.518			10616				435	602
P12236	SLC25A6	sp|P12236|ADT3_HUMAN ADP/ATP translocase 3 OS=Homo sapiens OX=9606 GN=SLC25A6 PE=1 SV=4	105	1	63.9085	1.23715e-05	63.908	1	K	QIFLGGVDK(1)HTQFWR	QIFLGGVDK(64)HTQFWR	9	3	-0.96148					34598	54647	436	607
P12270	TPR	sp|P12270|TPR_HUMAN Nucleoprotein TPR OS=Homo sapiens OX=9606 GN=TPR PE=1 SV=3	1361	1	78.816	0.0175372	78.816	1	K	LLSEK(1)EVHTK	LLSEK(79)EVHTK(-79)	5	2	-0.7634			24929				437	609
P12270	TPR	sp|P12270|TPR_HUMAN Nucleoprotein TPR OS=Homo sapiens OX=9606 GN=TPR PE=1 SV=3	748	1	72.3651	8.93196e-20	166.66	1	K	NQK(1)LTATTQK	NQK(72)LTATTQK(-72)	3	2	0.14363	785900	707960	578350	858570	589460	674350	438	609
P12270	TPR	sp|P12270|TPR_HUMAN Nucleoprotein TPR OS=Homo sapiens OX=9606 GN=TPR PE=1 SV=3	1648	1	58.4762	0.00336763	73.655	1	K	QITLK(1)TTPASGER	QITLK(58)TTPASGER	5	2	-0.46172		78316	109110		79690	63234	439	609
P12270	TPR	sp|P12270|TPR_HUMAN Nucleoprotein TPR OS=Homo sapiens OX=9606 GN=TPR PE=1 SV=3	713	1	124.624	4.67678e-46	124.62	1	K	SQNTK(1)ISTQLDFASK	SQNTK(120)ISTQLDFASK(-120)	5	2	-0.17198			88158	26611	63578	69918	440	609
P12814	ACTN1	sp|P12814|ACTN1_HUMAN Alpha-actinin-1 OS=Homo sapiens OX=9606 GN=ACTN1 PE=1 SV=2	676	1	91.2051	5.91445e-06	106.35	1	K	QYEK(1)SIVNYKPK	QYEK(91)SIVNYK(-91)PK(-110)	4	2	2.7381		7586.4					441	611
P12956	XRCC6	sp|P12956|XRCC6_HUMAN X-ray repair cross-complementing protein 6 OS=Homo sapiens OX=9606 GN=XRCC6 PE=1 SV=2	338	1	90.3084	0.024166	90.308	1	K	EETEELK(1)R	EETEELK(90)R	7	2	-0.46681	58905			62829			442	614
P12956	XRCC6	sp|P12956|XRCC6_HUMAN X-ray repair cross-complementing protein 6 OS=Homo sapiens OX=9606 GN=XRCC6 PE=1 SV=2	461	1	45.9394	1.43977e-23	121.8	1	K	IMATPEQVGK(1)MK	IMATPEQVGK(46)MK(-46)	10	2	-0.94735		1142300	1965500	691290	792310	748070	443	614
P12956	XRCC6	sp|P12956|XRCC6_HUMAN X-ray repair cross-complementing protein 6 OS=Homo sapiens OX=9606 GN=XRCC6 PE=1 SV=2	317	1	74.7326	0.00237726	74.733	1	K	TFNTSTGGLLLPSDTK(1)R	TFNTSTGGLLLPSDTK(75)R	16	2	-6.5842			59763				444	614
P12956	XRCC6	sp|P12956|XRCC6_HUMAN X-ray repair cross-complementing protein 6 OS=Homo sapiens OX=9606 GN=XRCC6 PE=1 SV=2	570	1	86.2052	0.00179702	111.39	1	K	THISK(1)GTLGK	THISK(86)GTLGK(-86)	5	2	-0.51377	1120100	2286400	2539300	1250400	1696000	1588600	445	614
P12956	XRCC6	sp|P12956|XRCC6_HUMAN X-ray repair cross-complementing protein 6 OS=Homo sapiens OX=9606 GN=XRCC6 PE=1 SV=2	565	1	59.731	0.00155898	77.157	1	K	VEYSEEELK(1)THISK	VEYSEEELK(60)THISK(-60)	9	3	1.7008		25492			16713	14468	446	614
P13010	XRCC5	sp|P13010|XRCC5_HUMAN X-ray repair cross-complementing protein 5 OS=Homo sapiens OX=9606 GN=XRCC5 PE=1 SV=3	565	1	59.6246	3.27306e-05	61.867	1	K	DQVTAQEIFQDNHEDGPTAK(1)K	DQVTAQEIFQDNHEDGPTAK(60)K(-60)	20	3	-2.0035	14663	58913	112930				447	615
P13010	XRCC5	sp|P13010|XRCC5_HUMAN X-ray repair cross-complementing protein 5 OS=Homo sapiens OX=9606 GN=XRCC5 PE=1 SV=3	648	1	58.8894	0.0183726	64.064	1	K	EEAIK(1)FSEEQR	EEAIK(59)FSEEQR	5	2	0.2821		112140		49549		60426	448	615
P13010	XRCC5	sp|P13010|XRCC5_HUMAN X-ray repair cross-complementing protein 5 OS=Homo sapiens OX=9606 GN=XRCC5 PE=1 SV=3	702	1	145.078	1.44911e-86	201.66	1	K	EEASGSSVTAEEAK(1)K	EEASGSSVTAEEAK(150)K(-150)	14	2	0.55356	31312	78987	120780	26095	62483		449	615
P13010	XRCC5	sp|P13010|XRCC5_HUMAN X-ray repair cross-complementing protein 5 OS=Homo sapiens OX=9606 GN=XRCC5 PE=1 SV=3	265	1	53.0277	0.00520766	85.622	1	K	IAAYK(1)SILQER	IAAYK(53)SILQER	5	2	-0.69766	80338	130880	114010		70033		450	615
P13010	XRCC5	sp|P13010|XRCC5_HUMAN X-ray repair cross-complementing protein 5 OS=Homo sapiens OX=9606 GN=XRCC5 PE=1 SV=3	439	1	56.2022	0.00947038	56.202	1	K	QYMFSSLK(1)NSK	QYMFSSLK(56)NSK(-56)	8	2	-1.0675		59597				24924	451	615
P13639	EEF2	sp|P13639|EF2_HUMAN Elongation factor 2 OS=Homo sapiens OX=9606 GN=EEF2 PE=1 SV=4	308	1	49.1598	0.0103827	49.16	1	K	VFDAIMNFK(1)K	VFDAIMNFK(49)K(-49)	9	2	1.3525			75433				452	619
P13639	EEF2	sp|P13639|EF2_HUMAN Elongation factor 2 OS=Homo sapiens OX=9606 GN=EEF2 PE=1 SV=4	498	1	53.5167	0.0224152	53.517	1	K	VMK(1)FSVSPVVR	VMK(54)FSVSPVVR	3	2	-3.9626		96456					453	619
P13667	PDIA4	sp|P13667|PDIA4_HUMAN Protein disulfide-isomerase A4 OS=Homo sapiens OX=9606 GN=PDIA4 PE=1 SV=2	629	1	87.5728	0.000959752	87.573	1	K	DLEHLSK(1)FIEEHATK	DLEHLSK(88)FIEEHATK(-88)	7	3	0.38476				39824	57608		454	620
P13667	PDIA4	sp|P13667|PDIA4_HUMAN Protein disulfide-isomerase A4 OS=Homo sapiens OX=9606 GN=PDIA4 PE=1 SV=2	637	1	71.0658	0.000524609	101.48	1	K	FIEEHATK(1)LSR	FIEEHATK(71)LSR	8	2	1.2156	62983	200220	269120	119850	187760	169570	455	620
P13667	PDIA4	sp|P13667|PDIA4_HUMAN Protein disulfide-isomerase A4 OS=Homo sapiens OX=9606 GN=PDIA4 PE=1 SV=2	335	1	84.102	0.000194963	84.102	1	K	EDYK(1)FHHTFSTEIAK	EDYK(84)FHHTFSTEIAK(-84)	4	3	1.6512			80332	31113	33822		456	620
P13667	PDIA4	sp|P13667|PDIA4_HUMAN Protein disulfide-isomerase A4 OS=Homo sapiens OX=9606 GN=PDIA4 PE=1 SV=2	256	1	57.2928	0.022206	57.293	1	K	FDVSGYPTLK(1)IFR	FDVSGYPTLK(57)IFR	10	2	-0.38589						8516.7	457	620
P13667	PDIA4	sp|P13667|PDIA4_HUMAN Protein disulfide-isomerase A4 OS=Homo sapiens OX=9606 GN=PDIA4 PE=1 SV=2	543	1	79.3106	0.0123413	79.311	1	K	TFDSIVMDPK(1)K	TFDSIVMDPK(79)K(-79)	10	2	2.8043		9082.5					458	620
P13667	PDIA4	sp|P13667|PDIA4_HUMAN Protein disulfide-isomerase A4 OS=Homo sapiens OX=9606 GN=PDIA4 PE=1 SV=2	362	1	52.2012	0.000607206	52.201	1	K	VSQGQLVVMQPEK(1)FQSK	VSQGQLVVMQPEK(52)FQSK(-52)	13	2	-0.67465		10761					459	620
P13804	ETFA	sp|P13804|ETFA_HUMAN Electron transfer flavoprotein subunit alpha, mitochondrial OS=Homo sapiens OX=9606 GN=ETFA PE=1 SV=1	59	1	66.4854	0.00157362	66.485	1	K	LGGEVSCLVAGTK(1)CDK	LGGEVSCLVAGTK(66)CDK(-66)	13	2	1.3358			24072				460	625
P13984	GTF2F2	sp|P13984|T2FB_HUMAN General transcription factor IIF subunit 2 OS=Homo sapiens OX=9606 GN=GTF2F2 PE=1 SV=2	137	1	50.2968	0.0184869	50.297	1	K	LQIEESSK(1)PVR	LQIEESSK(50)PVR	8	2	-4.185						15393	461	628
P13987	CD59	sp|P13987|CD59_HUMAN CD59 glycoprotein OS=Homo sapiens OX=9606 GN=CD59 PE=1 SV=1	90	1	43.1683	0.00874841	43.168	1	K	ENELTYYCCK(1)K	ENELTYYCCK(43)K(-43)	10	2	0.99944		46904					462	629
P14174	MIF	sp|P14174|MIF_HUMAN Macrophage migration inhibitory factor OS=Homo sapiens OX=9606 GN=MIF PE=1 SV=4	78	1	75.5003	1.01788e-10	119.79	1	K	SYSK(1)LLCGLLAER	SYSK(76)LLCGLLAER	4	2	-1.3798			201970	49174	50215	106710	463	630
P14314	PRKCSH	sp|P14314|GLU2B_HUMAN Glucosidase 2 subunit beta OS=Homo sapiens OX=9606 GN=PRKCSH PE=1 SV=2	196	1	44.8197	0.0046576	64.266	1	K	EQHQK(1)LWEEQLAAAK	EQHQK(45)LWEEQLAAAK(-45)	5	3	-2.2077		22931	17347				464	632
P14314	PRKCSH	sp|P14314|GLU2B_HUMAN Glucosidase 2 subunit beta OS=Homo sapiens OX=9606 GN=PRKCSH PE=1 SV=2	464	1	46.2059	0.00471057	46.206	1	K	FSAMK(1)YEQGTGCWQGPNR	FSAMK(46)YEQGTGCWQGPNR	5	2	-1.4232			3488.4				465	632
P14324	FDPS	sp|P14324|FPPS_HUMAN Farnesyl pyrophosphate synthase OS=Homo sapiens OX=9606 GN=FDPS PE=1 SV=4	123	1	63.2116	1.63376e-05	88.24	1	K	EVLEYNAIGGK(1)YNR	EVLEYNAIGGK(63)YNR	11	2	-2.3121		36589	110980		32504	27972	466	633
P14618	PKM	sp|P14618|KPYM_HUMAN Pyruvate kinase PKM OS=Homo sapiens OX=9606 GN=PKM PE=1 SV=4	336	0.999999	59.7705	0.000108236	59.77	1	K	AGKPVICATQMLESMIK(1)K	AGK(-60)PVICATQMLESMIK(60)K(-60)	17	3	0.91872			24126				467	637
P14618	PKM	sp|P14618|KPYM_HUMAN Pyruvate kinase PKM OS=Homo sapiens OX=9606 GN=PKM PE=1 SV=4	66	1	49.1598	0.0146331	49.16	1	K	EMIK(1)SGMNVAR	EMIK(49)SGMNVAR	4	2	0.82929		51792					468	637
P14618;P30613	PKM; PKLR	sp|P14618|KPYM_HUMAN Pyruvate kinase PKM OS=Homo sapiens OX=9606 GN=PKM PE=1 SV=4;sp|P30613|KPYR_HUMAN Pyruvate kinase PKLR OS=Homo sapiens OX=9606 GN=PKLR PE=1 SV=2	305;348	1	65.4075	0.000168751	65.408	1	K	GDLGIEIPAEK(1)VFLAQK	GDLGIEIPAEK(65)VFLAQK(-65)	11	2	-0.82892			93907				469	637
P14618	PKM	sp|P14618|KPYM_HUMAN Pyruvate kinase PKM OS=Homo sapiens OX=9606 GN=PKM PE=1 SV=4	135	1	81.3355	0.00268051	126.29	1	K	GSGTAEVELK(1)K	GSGTAEVELK(81)K(-81)	10	2	-0.43268		551130	680160				470	637
P14618	PKM	sp|P14618|KPYM_HUMAN Pyruvate kinase PKM OS=Homo sapiens OX=9606 GN=PKM PE=1 SV=4	270	1	48.7855	0.0151922	48.785	1	K	IISK(1)IENHEGVR	IISK(49)IENHEGVR	4	2	3.3767			51092				471	637
P14618	PKM	sp|P14618|KPYM_HUMAN Pyruvate kinase PKM OS=Homo sapiens OX=9606 GN=PKM PE=1 SV=4	89	1	40.53	4.01491e-07	72.075	1	K	LNFSHGTHEYHAETIK(1)NVR	LNFSHGTHEYHAETIK(41)NVR	16	4	0.55995	37432	116520	181790				472	637
P14618	PKM	sp|P14618|KPYM_HUMAN Pyruvate kinase PKM OS=Homo sapiens OX=9606 GN=PKM PE=1 SV=4	498	1	90.7612	0.000831658	90.761	1	K	VNFAMNVGK(1)AR	VNFAMNVGK(91)AR	9	2	-0.023639		139980	196090				473	637
P14625	HSP90B1	sp|P14625|ENPL_HUMAN Endoplasmin OS=Homo sapiens OX=9606 GN=HSP90B1 PE=1 SV=1	682	1	71.0658	0.00846721	71.066	1	K	DISTNYYASQK(1)K	DISTNYYASQK(71)K(-71)	11	2	0.53972		147410	181500				474	638
P14625	HSP90B1	sp|P14625|ENPL_HUMAN Endoplasmin OS=Homo sapiens OX=9606 GN=HSP90B1 PE=1 SV=1	303	1	89.9226	6.76239e-11	89.923	1	K	EEK(1)EESDDEAAVEEEEEEK	EEK(90)EESDDEAAVEEEEEEK(-90)	3	2	-2.0066			42417				475	638
P14625	HSP90B1	sp|P14625|ENPL_HUMAN Endoplasmin OS=Homo sapiens OX=9606 GN=HSP90B1 PE=1 SV=1	319	0.746003	4.67911	0.000192484	52.201	1	K	EESDDEAAVEEEEEEK(0.746)K(0.254)PK	EESDDEAAVEEEEEEK(4.7)K(-4.7)PK(-44)	16	3	0.64121		16487	30595				476	638
P14625	HSP90B1	sp|P14625|ENPL_HUMAN Endoplasmin OS=Homo sapiens OX=9606 GN=HSP90B1 PE=1 SV=1	161	1	64.906	0.00167596	65.879	1	K	EELVK(1)NLGTIAK	EELVK(65)NLGTIAK(-65)	5	2	1.0686		58258	44740	32711	21018		477	638
P14625	HSP90B1	sp|P14625|ENPL_HUMAN Endoplasmin OS=Homo sapiens OX=9606 GN=HSP90B1 PE=1 SV=1	168	1	56.9378	1.13991e-13	97.084	1	K	NLGTIAK(1)SGTSEFLNK	NLGTIAK(57)SGTSEFLNK(-57)	7	2	1.4686			41392	5625.4	15753	12659	478	638
P14625	HSP90B1	sp|P14625|ENPL_HUMAN Endoplasmin OS=Homo sapiens OX=9606 GN=HSP90B1 PE=1 SV=1	320	0.5	0	0.000192484	52.201	1	K	EESDDEAAVEEEEEEK(0.5)K(0.5)PK	EESDDEAAVEEEEEEK(0)K(0)PK(-52)	17	3	3.6528			30595				479	638
P14625	HSP90B1	sp|P14625|ENPL_HUMAN Endoplasmin OS=Homo sapiens OX=9606 GN=HSP90B1 PE=1 SV=1	142	1	49.0965	0.000537504	53.051	1	K	EK(1)NLLHVTDTGVGMTR	EK(49)NLLHVTDTGVGMTR	2	3	0.84003			68652	19353	27268	28691	480	638
P14625;Q58FF3	HSP90B1; HSP90B2P	sp|P14625|ENPL_HUMAN Endoplasmin OS=Homo sapiens OX=9606 GN=HSP90B1 PE=1 SV=1;sp|Q58FF3|ENPLL_HUMAN Putative endoplasmin-like protein OS=Homo sapiens OX=9606 GN=HSP90B2P PE=5 SV=1	455;112	1	59.6454	0.00274518	99.855	1	K	ETLQQHK(1)LLK	ETLQQHK(60)LLK(-60)	7	2	-1.4011		54262	44828	20868			481	638
P14625	HSP90B1	sp|P14625|ENPL_HUMAN Endoplasmin OS=Homo sapiens OX=9606 GN=HSP90B1 PE=1 SV=1	356	1	50.0897	1.09584e-16	143.39	1	K	EVEEDEYK(1)AFYK	EVEEDEYK(50)AFYK(-50)	8	2	-1.6131	7007		83331	20295	33014	21830	482	638
P14625	HSP90B1	sp|P14625|ENPL_HUMAN Endoplasmin OS=Homo sapiens OX=9606 GN=HSP90B1 PE=1 SV=1	479	1	62.7049	0.00326396	62.705	1	K	IADDK(1)YNDTFWK	IADDK(63)YNDTFWK(-63)	5	2	2.0211			26598				483	638
P14625;Q58FF3	HSP90B1; HSP90B2P	sp|P14625|ENPL_HUMAN Endoplasmin OS=Homo sapiens OX=9606 GN=HSP90B1 PE=1 SV=1;sp|Q58FF3|ENPLL_HUMAN Putative endoplasmin-like protein OS=Homo sapiens OX=9606 GN=HSP90B2P PE=5 SV=1	663;302	1	101.818	0.00154016	101.82	1	K	IMK(1)AQAYQTGK	IMK(100)AQAYQTGK(-100)	3	2	0.37002		89766					484	638
P14625	HSP90B1	sp|P14625|ENPL_HUMAN Endoplasmin OS=Homo sapiens OX=9606 GN=HSP90B1 PE=1 SV=1	95	1	55.2348	0.00312497	100.84	1	K	LIINSLYK(1)NK	LIINSLYK(55)NK(-55)	8	2	1.8622	51787	187090	35104	88698		108360	485	638
P14625	HSP90B1	sp|P14625|ENPL_HUMAN Endoplasmin OS=Homo sapiens OX=9606 GN=HSP90B1 PE=1 SV=1	300	1	73.502	4.10066e-05	73.502	1	K	TETVEEPMEEEEAAK(1)EEK	TETVEEPMEEEEAAK(74)EEK(-74)	15	2	0.73405			18672				486	638
P14678;P63162	SNRPB; SNRPN	sp|P14678|RSMB_HUMAN Small nuclear ribonucleoprotein-associated proteins B and B' OS=Homo sapiens OX=9606 GN=SNRPB PE=1 SV=2;sp|P63162|RSMN_HUMAN Small nuclear ribonucleoprotein-associated protein N OS=Homo sapiens OX=9606 GN=SNRPN PE=1 SV=1	8;8	1	74.5239	0.00657118	86.838	1	K	SSK(1)MLQHIDYR	SSK(75)MLQHIDYR	3	2	1.162		129870	152630	68675		83769	487	639
P14866	HNRNPL	sp|P14866|HNRPL_HUMAN Heterogeneous nuclear ribonucleoprotein L OS=Homo sapiens OX=9606 GN=HNRNPL PE=1 SV=2	475	1	46.2779	3.36696e-11	46.278	1	K	QPAIMPGQSYGLEDGSCSYK(1)DFSESR	QPAIMPGQSYGLEDGSCSYK(46)DFSESR	20	3	1.8873			3179.9				488	643
P14866	HNRNPL	sp|P14866|HNRPL_HUMAN Heterogeneous nuclear ribonucleoprotein L OS=Homo sapiens OX=9606 GN=HNRNPL PE=1 SV=2	34	1	63.766	1.73918e-09	79.235	1	K	SGAMVK(1)MAAAGGGGGGGR	SGAMVK(64)MAAAGGGGGGGR	6	2	0.14995		42586	93661		39718	28256	489	643
P14927	UQCRB	sp|P14927|QCR7_HUMAN Cytochrome b-c1 complex subunit 7 OS=Homo sapiens OX=9606 GN=UQCRB PE=1 SV=2	72	1	50.1161	0.0149859	50.116	1	K	ALDLNLK(1)HQILPK	ALDLNLK(50)HQILPK(-50)	7	2	0.1696			13841				490	645
Q8IYD1;P15170	GSPT2; GSPT1	sp|Q8IYD1|ERF3B_HUMAN Eukaryotic peptide chain release factor GTP-binding subunit ERF3B OS=Homo sapiens OX=9606 GN=GSPT2 PE=1 SV=2;sp|P15170|ERF3A_HUMAN Eukaryotic peptide chain release factor GTP-binding subunit ERF3A OS=Homo sapiens OX=9606 GN=GSPT1 PE=1	325;196	1	52.8633	0.00438115	52.863	1	K	GEFETGFEK(1)GGQTR	GEFETGFEK(53)GGQTR	9	2	0.67537			22393				491	648
P15311;P26038;P35241	EZR; MSN; RDX	sp|P15311|EZRI_HUMAN Ezrin OS=Homo sapiens OX=9606 GN=EZR PE=1 SV=4;sp|P26038|MOES_HUMAN Moesin OS=Homo sapiens OX=9606 GN=MSN PE=1 SV=3;sp|P35241|RADI_HUMAN Radixin OS=Homo sapiens OX=9606 GN=RDX PE=1 SV=1	254;254;254	1	74.9559	0.0221267	98.009	1	K	K(1)FVIKPIDK	K(75)FVIK(-75)PIDK(-98)	1	2	-0.14574		90923			51993	47656	492	650;775;889
P15531;P22392;O60361	NME1; NME2	sp|P15531|NDKA_HUMAN Nucleoside diphosphate kinase A OS=Homo sapiens OX=9606 GN=NME1 PE=1 SV=1;sp|P22392|NDKB_HUMAN Nucleoside diphosphate kinase B OS=Homo sapiens OX=9606 GN=NME2 PE=1 SV=1;sp|O60361|NDK8_HUMAN Putative nucleoside diphosphate kinase OS=Hom	31;31;16	1	63.3015	0.0236323	63.301	1	K	FEQK(1)GFR	FEQK(63)GFR	4	2	-1.0683		99240					493	651;734
P15559	NQO1	sp|P15559|NQO1_HUMAN NAD(P)H dehydrogenase [quinone] 1 OS=Homo sapiens OX=9606 GN=NQO1 PE=1 SV=1	90	1	44.5975	8.91068e-05	83.775	1	K	EGHLSPDIVAEQK(1)K	EGHLSPDIVAEQK(45)K(-45)	13	3	-0.50053		16075	19748				494	652
P15559	NQO1	sp|P15559|NQO1_HUMAN NAD(P)H dehydrogenase [quinone] 1 OS=Homo sapiens OX=9606 GN=NQO1 PE=1 SV=1	251	1	57.8879	0.00527067	81.335	1	K	K(1)FGLSVGHHLGK	K(58)FGLSVGHHLGK(-58)	1	3	-1.7943			242630			67530	495	652
P15880	RPS2	sp|P15880|RS2_HUMAN Small ribosomal subunit protein uS5 OS=Homo sapiens OX=9606 GN=RPS2 PE=1 SV=2	275	1	105.779	7.68735e-06	105.78	1	K	SPYQEFTDHLVK(1)THTR	SPYQEFTDHLVK(110)THTR	12	3	0.11066		79814	132440				496	654
P16104	H2AX	sp|P16104|H2AX_HUMAN Histone H2AX OS=Homo sapiens OX=9606 GN=H2AX PE=1 SV=2	128	1	51.8291	0.0119931	61.194	2	K	TSATVGPK(1)APSGGK(1)K	TSATVGPK(52)APSGGK(52)K(-52)	8	2	-0.79596		43252				31212	497	656
P16104	H2AX	sp|P16104|H2AX_HUMAN Histone H2AX OS=Homo sapiens OX=9606 GN=H2AX PE=1 SV=2	134	1	51.8291	0.0119931	61.194	2	K	TSATVGPK(1)APSGGK(1)K	TSATVGPK(52)APSGGK(52)K(-52)	14	2	-0.79596		43252				31212	498	656
P16401	H1-5	sp|P16401|H15_HUMAN Histone H1.5 OS=Homo sapiens OX=9606 GN=H1-5 PE=1 SV=3	78	1	169.571	8.85388e-122	252.59	1	K	ALAAGGYDVEK(1)NNSR	ALAAGGYDVEK(170)NNSR	11	2	-0.8971	153700	454830	667560	219230	367380	295520	499	659
P16401	H1-5	sp|P16401|H15_HUMAN Histone H1.5 OS=Homo sapiens OX=9606 GN=H1-5 PE=1 SV=3	49	1	170.952	2.7988e-67	178.03	1	K	ATGPPVSELITK(1)AVAASK	ATGPPVSELITK(170)AVAASK(-170)	12	2	0.42369		173770	1862500	1106200	1940900	1656600	500	659
P16401	H1-5	sp|P16401|H15_HUMAN Histone H1.5 OS=Homo sapiens OX=9606 GN=H1-5 PE=1 SV=3	66	1	74.2687	0.0237217	74.269	1	K	NGLSLAALK(1)K	NGLSLAALK(74)K(-74)	9	2	-0.98891			264150			302560	501	659
P16401	H1-5	sp|P16401|H15_HUMAN Histone H1.5 OS=Homo sapiens OX=9606 GN=H1-5 PE=1 SV=3	17	1	173.543	3.67097e-152	227.47	1	K	SETAPAETATPAPVEK(1)SPAK	SETAPAETATPAPVEK(170)SPAK(-170)	16	2	-1.9139	50163	157880	299600	107180	172850	121310	502	659
P16402	H1-3	sp|P16402|H13_HUMAN Histone H1.3 OS=Homo sapiens OX=9606 GN=H1-3 PE=1 SV=2	17	1	127.07	6.23476e-152	178.03	1	K	SETAPLAPTIPAPAEK(1)TPVK	SETAPLAPTIPAPAEK(130)TPVK(-130)	16	2	-0.87152	424530	463060	1047600	738790	921850	566790	503	660
P16403	H1-2	sp|P16403|H12_HUMAN Histone H1.2 OS=Homo sapiens OX=9606 GN=H1-2 PE=1 SV=2	17	1	66.5093	2.31493e-87	194.55	1	K	SETAPAAPAAAPPAEK(1)APVK	SETAPAAPAAAPPAEK(67)APVK(-67)	16	2	0.10912	158750	418660	695150	311360	514650	367350	504	661
P16949	STMN1	sp|P16949|STMN1_HUMAN Stathmin OS=Homo sapiens OX=9606 GN=STMN1 PE=1 SV=3	119	1	121.797	4.30002e-08	144.47	1	K	EAQMAAK(1)LER	EAQMAAK(120)LER	7	2	-0.48943	198170	529180	763770	175110	231580	228020	505	665
P16949	STMN1	sp|P16949|STMN1_HUMAN Stathmin OS=Homo sapiens OX=9606 GN=STMN1 PE=1 SV=3	80	1	119.068	2.36482e-17	124.81	1	K	EHEK(1)EVLQK	EHEK(120)EVLQK(-120)	4	2	-0.63231	23392	78437	51126			20306	506	665
P16949	STMN1	sp|P16949|STMN1_HUMAN Stathmin OS=Homo sapiens OX=9606 GN=STMN1 PE=1 SV=3	100	1	57.0324	0.0224492	57.032	1	K	MAEEK(1)LTHK	MAEEK(57)LTHK(-57)	5	2	-1.4315	19655		120480				507	665
P16949	STMN1	sp|P16949|STMN1_HUMAN Stathmin OS=Homo sapiens OX=9606 GN=STMN1 PE=1 SV=3	70	1	61.0419	0.00177163	72.846	1	K	SHEAEVLK(1)QLAEK	SHEAEVLK(61)QLAEK(-61)	8	2	0.049851		37010	44388				508	665
P16989;P67809	YBX3; YBX1	sp|P16989|YBOX3_HUMAN Y-box-binding protein 3 OS=Homo sapiens OX=9606 GN=YBX3 PE=1 SV=4;sp|P67809|YBOX1_HUMAN Y-box-binding protein 1 OS=Homo sapiens OX=9606 GN=YBX1 PE=1 SV=3	124;92	1	62.2711	0.00193759	62.271	1	K	EDVFVHQTAIK(1)K	EDVFVHQTAIK(62)K(-62)	11	3	2.3036					7375	7487.5	509	666;1313
P16989;Q9Y2T7;P67809	YBX3; YBX2; YBX1	sp|P16989|YBOX3_HUMAN Y-box-binding protein 3 OS=Homo sapiens OX=9606 GN=YBX3 PE=1 SV=4;sp|Q9Y2T7|YBOX2_HUMAN Y-box-binding protein 2 OS=Homo sapiens OX=9606 GN=YBX2 PE=1 SV=2;sp|P67809|YBOX1_HUMAN Y-box-binding protein 1 OS=Homo sapiens OX=9606 GN=YBX1 PE	96;99;64	1	47.5611	0.0156472	47.561	1	K	VLGTVK(1)WFNVR	VLGTVK(48)WFNVR	6	2	0.26656			32000				510	666;1313
P17096	HMGA1	sp|P17096|HMGA1_HUMAN High mobility group protein HMG-I/HMG-Y OS=Homo sapiens OX=9606 GN=HMGA1 PE=1 SV=3	7	1	120.206	7.44512e-31	120.21	2	K	SESSSK(1)SSQPLASK(1)QEK	SESSSK(120)SSQPLASK(120)QEK(-120)	6	2	0.17616			40639				511	670
P17096	HMGA1	sp|P17096|HMGA1_HUMAN High mobility group protein HMG-I/HMG-Y OS=Homo sapiens OX=9606 GN=HMGA1 PE=1 SV=3	15	1	125.171	7.44512e-31	167.76	1;2	K	SSQPLASK(1)QEK	SSQPLASK(130)QEK(-130)	8	2	-0.81044	3449100	8186300	9441800	3873000	5872600	5969500	512	670
P17275	JUNB	sp|P17275|JUNB_HUMAN Transcription factor JunB OS=Homo sapiens OX=9606 GN=JUNB PE=1 SV=1	240	1	76.5631	2.24567e-09	85.081	1	K	GASTFK(1)EEPQTVPEAR	GASTFK(77)EEPQTVPEAR	6	2	-1.1712	9014.7		104140	36124	70889	56780	513	672
P17844	DDX5	sp|P17844|DDX5_HUMAN Probable ATP-dependent RNA helicase DDX5 OS=Homo sapiens OX=9606 GN=DDX5 PE=1 SV=1	32	1	72.0311	0.000173286	72.031	2	K	AGPLSGK(1)K(1)FGNPGEK	AGPLSGK(72)K(72)FGNPGEK(-72)	7	2	0.10646						22923	514	678
P17844	DDX5	sp|P17844|DDX5_HUMAN Probable ATP-dependent RNA helicase DDX5 OS=Homo sapiens OX=9606 GN=DDX5 PE=1 SV=1	33	1	72.0311	0.000173286	72.031	2	K	AGPLSGK(1)K(1)FGNPGEK	AGPLSGK(72)K(72)FGNPGEK(-72)	8	2	0.10646						22923	515	678
P17844	DDX5	sp|P17844|DDX5_HUMAN Probable ATP-dependent RNA helicase DDX5 OS=Homo sapiens OX=9606 GN=DDX5 PE=1 SV=1	40	1	83.3579	0.00347316	98.009	1	K	FGNPGEK(1)LVK	FGNPGEK(83)LVK(-83)	7	2	2.7285					990650	938610	516	678
P17844	DDX5	sp|P17844|DDX5_HUMAN Probable ATP-dependent RNA helicase DDX5 OS=Homo sapiens OX=9606 GN=DDX5 PE=1 SV=1	437	1	85.0808	0.000753952	85.081	1	K	STK(1)TGTAYTFFTPNNIK	STK(85)TGTAYTFFTPNNIK(-85)	3	2	-1.7776			12264				517	678
P17931	LGALS3	sp|P17931|LEG3_HUMAN Galectin-3 OS=Homo sapiens OX=9606 GN=LGALS3 PE=1 SV=5	176	1	62.7049	0.00427144	62.705	1	K	VIVCNTK(1)LDNNWGR	VIVCNTK(63)LDNNWGR	7	2	3.2597		9899.6					518	681
P17987	TCP1	sp|P17987|TCPA_HUMAN T-complex protein 1 subunit alpha OS=Homo sapiens OX=9606 GN=TCP1 PE=1 SV=1	400	1	57.8879	0.000338763	119.07	1	K	SLHDALCVVK(1)R	SLHDALCVVK(58)R	10	2	-2.9594	90692	235460	444010	198120	274120	208590	519	682
P17987	TCP1	sp|P17987|TCPA_HUMAN T-complex protein 1 subunit alpha OS=Homo sapiens OX=9606 GN=TCP1 PE=1 SV=1	199	1	55.7541	0.0181914	55.754	1	K	YPVNSVNILK(1)AHGR	YPVNSVNILK(56)AHGR	10	3	5.8663			45949				520	682
P18077	RPL35A	sp|P18077|RL35A_HUMAN Large ribosomal subunit protein eL33 OS=Homo sapiens OX=9606 GN=RPL35A PE=1 SV=2	45	1	74.2687	0.00390599	74.269	1	K	DETEFYLGK(1)R	DETEFYLGK(74)R	9	2	-0.67543		132030	154000				521	684
P18124	RPL7	sp|P18124|RL7_HUMAN Large ribosomal subunit protein uL30 OS=Homo sapiens OX=9606 GN=RPL7 PE=1 SV=1	7	0.810968	6.32469	0.00538048	58.916	1	K	MEGVEEK(0.811)K(0.189)K	MEGVEEK(6.3)K(-6.3)K(-59)	7	2	4.9958	14363	86838					522	687
P18206	VCL	sp|P18206|VINC_HUMAN Vinculin OS=Homo sapiens OX=9606 GN=VCL PE=1 SV=4	646	1	50.6414	0.000139709	85.081	1	K	LGATAEK(1)AAAVGTANK	LGATAEK(51)AAAVGTANK(-51)	7	2	0.49814		10263	18620				523	688
P18583	SON	sp|P18583|SON_HUMAN Protein SON OS=Homo sapiens OX=9606 GN=SON PE=1 SV=4	2055	1	123.991	9.05189e-25	151.52	1	K	LTDLDK(1)AQLLEIAK	LTDLDK(120)AQLLEIAK(-120)	6	2	-0.4637		37222	288150	162850	222780	211460	524	689
P18669;Q8N0Y7	PGAM1; PGAM4	sp|P18669|PGAM1_HUMAN Phosphoglycerate mutase 1 OS=Homo sapiens OX=9606 GN=PGAM1 PE=1 SV=2;sp|Q8N0Y7|PGAM4_HUMAN Probable phosphoglycerate mutase 4 OS=Homo sapiens OX=9606 GN=PGAM4 PE=3 SV=1	5;5	1	62.8802	0.00524885	62.88	1	K	AAYK(1)LVLIR	AAYK(63)LVLIR	4	2	1.885			88377				525	692
P18669;P15259	PGAM1; PGAM2	sp|P18669|PGAM1_HUMAN Phosphoglycerate mutase 1 OS=Homo sapiens OX=9606 GN=PGAM1 PE=1 SV=2;sp|P15259|PGAM2_HUMAN Phosphoglycerate mutase 2 OS=Homo sapiens OX=9606 GN=PGAM2 PE=1 SV=3	251;251	1	47.5611	0.017079	61.48	1	K	AMEAVAAQGK(1)AK	AMEAVAAQGK(48)AK(-48)	10	2	0.006502		11515	24743				526	692
P18669;P15259;Q8N0Y7	PGAM1; PGAM2	sp|P18669|PGAM1_HUMAN Phosphoglycerate mutase 1 OS=Homo sapiens OX=9606 GN=PGAM1 PE=1 SV=2;sp|P15259|PGAM2_HUMAN Phosphoglycerate mutase 2 OS=Homo sapiens OX=9606 GN=PGAM2 PE=1 SV=3;sp|Q8N0Y7|PGAM4_HUMAN Probable phosphoglycerate mutase 4 OS=Homo sapiens O	100;100;100	1	90.156	4.14597e-09	96.313	1	K	HYGGLTGLNK(1)AETAAK	HYGGLTGLNK(90)AETAAK(-90)	10	2	-2.0131		58916	111350		33086	12940	527	692
P18848	ATF4	sp|P18848|ATF4_HUMAN Cyclic AMP-dependent transcription factor ATF-4 OS=Homo sapiens OX=9606 GN=ATF4 PE=1 SV=3	267	0.999998	56.5856	0.00180414	59.67	1	K	PKPYDPPGEK(1)MVAAK	PK(-57)PYDPPGEK(57)MVAAK(-60)	10	3	0.75337			72470	20268		25542	528	694
P18859	ATP5PF	sp|P18859|ATP5J_HUMAN ATP synthase-coupling factor 6, mitochondrial OS=Homo sapiens OX=9606 GN=ATP5PF PE=1 SV=1	41	1	96.9456	0.00399636	96.946	1	K	ELDPIQK(1)LFVDK	ELDPIQK(97)LFVDK(-97)	7	2	-0.018875			93147		102330	94466	529	695
P18859	ATP5PF	sp|P18859|ATP5J_HUMAN ATP synthase-coupling factor 6, mitochondrial OS=Homo sapiens OX=9606 GN=ATP5PF PE=1 SV=1	99	1	72.3827	3.64783e-05	91.939	1	K	FEDPK(1)FEVIEKPQA	FEDPK(72)FEVIEK(-72)PQA	5	2	-0.82715		20116	101370				530	695
P18887	XRCC1	sp|P18887|XRCC1_HUMAN DNA repair protein XRCC1 OS=Homo sapiens OX=9606 GN=XRCC1 PE=1 SV=3	431	1	60.8918	0.00519268	60.892	1	K	LPQK(1)QPQTK	LPQK(61)QPQTK(-61)	4	2	-0.24544	29062						531	696
P19338	NCL	sp|P19338|NUCL_HUMAN Nucleolin OS=Homo sapiens OX=9606 GN=NCL PE=1 SV=3	116	1	91.032	0.00632664	91.032	1;2	K	GATPGK(1)ALVATPGK(1)K	GATPGK(91)ALVATPGK(91)K(-91)	6	2	-0.69562			377660	189820	17471	265530	532	698
P19338	NCL	sp|P19338|NUCL_HUMAN Nucleolin OS=Homo sapiens OX=9606 GN=NCL PE=1 SV=3	124	1	91.032	0.0119708	91.032	2	K	GATPGK(1)ALVATPGK(1)K	GATPGK(91)ALVATPGK(91)K(-91)	14	2	-0.69562			26689		17471		533	698
P19338	NCL	sp|P19338|NUCL_HUMAN Nucleolin OS=Homo sapiens OX=9606 GN=NCL PE=1 SV=3	467	1	72.0311	0.000573905	72.031	1	K	SISLYYTGEK(1)GQNQDYR	SISLYYTGEK(72)GQNQDYR	10	2	-0.18477			24917				534	698
P19338	NCL	sp|P19338|NUCL_HUMAN Nucleolin OS=Homo sapiens OX=9606 GN=NCL PE=1 SV=3	449	1	80.6231	0.00140807	80.623	1	K	TFEEK(1)QGTEIDGR	TFEEK(81)QGTEIDGR	5	2	4.7006			5464.3				535	698
P19338	NCL	sp|P19338|NUCL_HUMAN Nucleolin OS=Homo sapiens OX=9606 GN=NCL PE=1 SV=3	398	1	62.9689	0.0200716	62.969	1	K	TLLAK(1)NLPYK	TLLAK(63)NLPYK(-63)	5	2	-0.061384				130160			536	698
P19367	HK1	sp|P19367|HXK1_HUMAN Hexokinase-1 OS=Homo sapiens OX=9606 GN=HK1 PE=1 SV=3	344	1	77.1573	0.00764103	77.157	1	K	FNTSDVSAIEK(1)NK	FNTSDVSAIEK(77)NK(-77)	11	2	-0.13112		14145	29478				537	699
P19367	HK1	sp|P19367|HXK1_HUMAN Hexokinase-1 OS=Homo sapiens OX=9606 GN=HK1 PE=1 SV=3	333	1	61.1942	0.0134611	61.194	1	K	GK(1)FNTSDVSAIEK	GK(61)FNTSDVSAIEK(-61)	2	2	1.0191		38967					538	699
P20700	LMNB1	sp|P20700|LMNB1_HUMAN Lamin-B1 OS=Homo sapiens OX=9606 GN=LMNB1 PE=1 SV=2	123	1	44.5975	0.0188575	44.598	1	K	AEHDQLLLNYAK(1)K	AEHDQLLLNYAK(45)K(-45)	12	3	-0.59885			15708				539	711
P20700	LMNB1	sp|P20700|LMNB1_HUMAN Lamin-B1 OS=Homo sapiens OX=9606 GN=LMNB1 PE=1 SV=2	271	1	59.731	0.000888739	59.731	1	K	EELEQTYHAK(1)LENAR	EELEQTYHAK(60)LENAR	10	3	-0.24498	11528		78621	27843	29100	23719	540	711
P20700	LMNB1	sp|P20700|LMNB1_HUMAN Lamin-B1 OS=Homo sapiens OX=9606 GN=LMNB1 PE=1 SV=2	134	1	69.9148	0.0112523	69.915	1	K	ESDLNGAQIK(1)LR	ESDLNGAQIK(70)LR	10	2	0.027084	17903	77805					541	711
P20700	LMNB1	sp|P20700|LMNB1_HUMAN Lamin-B1 OS=Homo sapiens OX=9606 GN=LMNB1 PE=1 SV=2	483	1	88.7339	4.72903e-05	95.138	1	K	IGDTSVSYK(1)YTSR	IGDTSVSYK(89)YTSR	9	2	0.72453	36626	128310	208420	79144	131400	108440	542	711
P20700;Q03252	LMNB1; LMNB2	sp|P20700|LMNB1_HUMAN Lamin-B1 OS=Homo sapiens OX=9606 GN=LMNB1 PE=1 SV=2;sp|Q03252|LMNB2_HUMAN Lamin-B2 OS=Homo sapiens OX=9606 GN=LMNB2 PE=1 SV=4	389;403	1	48.1575	0.00511642	92.732	1	K	LK(1)LSPSPSSR	LK(48)LSPSPSSR	2	2	-1.3578	89835	215350	237760			188510	543	711;1401
P20700	LMNB1	sp|P20700|LMNB1_HUMAN Lamin-B1 OS=Homo sapiens OX=9606 GN=LMNB1 PE=1 SV=2	261	1	70.195	0.00969076	70.195	1	K	LYK(1)EELEQTYHAK	LYK(70)EELEQTYHAK(-70)	3	2	0.82449			10488				544	711
P20962	PTMS	sp|P20962|PTMS_HUMAN Parathymosin OS=Homo sapiens OX=9606 GN=PTMS PE=1 SV=2	92	1	50.0897	0.00180034	108.4	1	K	AAEEEDEADPK(1)R	AAEEEDEADPK(50)R	11	2	0.23738	22722	50995	67143		17726		545	715
P20962	PTMS	sp|P20962|PTMS_HUMAN Parathymosin OS=Homo sapiens OX=9606 GN=PTMS PE=1 SV=2	4	1	72.3268	0.00290688	72.327	1	K	SEK(1)SVEAAAELSAK	SEK(72)SVEAAAELSAK(-72)	3	2	-1.1911			117950				546	715
P20962	PTMS	sp|P20962|PTMS_HUMAN Parathymosin OS=Homo sapiens OX=9606 GN=PTMS PE=1 SV=2	15	1	84.9992	9.66227e-103	188.6	1	K	SVEAAAELSAK(1)DLK	SVEAAAELSAK(85)DLK(-85)	11	2	-0.86909	81210	121080	1174000	106210	204090	239310	547	715
P21291	CSRP1	sp|P21291|CSRP1_HUMAN Cysteine and glycine-rich protein 1 OS=Homo sapiens OX=9606 GN=CSRP1 PE=1 SV=3	112	1	47.5611	0.0160357	47.561	1	K	FAQK(1)IGGSER	FAQK(48)IGGSER	4	2	0.046188			95928				548	720
P21291	CSRP1	sp|P21291|CSRP1_HUMAN Cysteine and glycine-rich protein 1 OS=Homo sapiens OX=9606 GN=CSRP1 PE=1 SV=3	161	1	41.8695	0.00225113	41.87	1	K	GLESTTLADK(1)DGEIYCK	GLESTTLADK(42)DGEIYCK(-42)	10	2	-1.1405			7564.1				549	720
P21291	CSRP1	sp|P21291|CSRP1_HUMAN Cysteine and glycine-rich protein 1 OS=Homo sapiens OX=9606 GN=CSRP1 PE=1 SV=3	84	1	43.1767	0.00257563	43.177	1	K	GYGYGQGAGTLSTDK(1)GESLGIK	GYGYGQGAGTLSTDK(43)GESLGIK(-43)	15	2	-0.3805			68795				550	720
P21333	FLNA	sp|P21333|FLNA_HUMAN Filamin-A OS=Homo sapiens OX=9606 GN=FLNA PE=1 SV=4	1294	1	73.6549	0.0100515	73.655	1	K	ALTQTGGPHVK(1)AR	ALTQTGGPHVK(74)AR	11	2	-0.91541		10958	13345				551	721
P21333	FLNA	sp|P21333|FLNA_HUMAN Filamin-A OS=Homo sapiens OX=9606 GN=FLNA PE=1 SV=4	2024	1	99.8552	1.81963e-07	99.855	1	K	ETGEHLVHVK(1)K	ETGEHLVHVK(100)K(-100)	10	2	-0.92769			15721				552	721
P21333;Q14315	FLNA; FLNC	sp|P21333|FLNA_HUMAN Filamin-A OS=Homo sapiens OX=9606 GN=FLNA PE=1 SV=4;sp|Q14315|FLNC_HUMAN Filamin-C OS=Homo sapiens OX=9606 GN=FLNC PE=1 SV=3	626;621	1	80.3793	9.08515e-06	92.747	1	K	IECDDK(1)GDGSCDVR	IECDDK(80)GDGSCDVR	6	2	0.70528		14050			11675	6170.9	553	721
P21333	FLNA	sp|P21333|FLNA_HUMAN Filamin-A OS=Homo sapiens OX=9606 GN=FLNA PE=1 SV=4	700	0.999995	53.4294	0.00173506	61.503	1	K	TGVAVNKPAEFTVDAK(1)HGGK	TGVAVNK(-53)PAEFTVDAK(53)HGGK(-62)	16	3	0.83354	23041					37320	554	721
P21333	FLNA	sp|P21333|FLNA_HUMAN Filamin-A OS=Homo sapiens OX=9606 GN=FLNA PE=1 SV=4	2607	1	52.8633	4.77295e-09	168.05	1	K	TPCEEILVK(1)HVGSR	TPCEEILVK(53)HVGSR	9	3	0.13902		88670	107840		42659	30350	555	721
P21333	FLNA	sp|P21333|FLNA_HUMAN Filamin-A OS=Homo sapiens OX=9606 GN=FLNA PE=1 SV=4	578	1	85.7159	2.25114e-28	140.05	1	K	VGTECGNQK(1)VR	VGTECGNQK(86)VR	9	2	0.16663	45313	140910	150610	46671		71415	556	721
P21333	FLNA	sp|P21333|FLNA_HUMAN Filamin-A OS=Homo sapiens OX=9606 GN=FLNA PE=1 SV=4	2473	1	40.2243	0.0186893	40.224	1	K	VK(1)MDCQECPEGYR	VK(40)MDCQECPEGYR	2	2	2.3522			6037.3				557	721
P21333	FLNA	sp|P21333|FLNA_HUMAN Filamin-A OS=Homo sapiens OX=9606 GN=FLNA PE=1 SV=4	1450	1	43.613	0.0169059	43.613	1	K	VPVHDVTDASK(1)VK	VPVHDVTDASK(44)VK(-44)	11	2	0.088501			12818				558	721
P21796	VDAC1	sp|P21796|VDAC1_HUMAN Voltage-dependent anion-selective channel protein 1 OS=Homo sapiens OX=9606 GN=VDAC1 PE=1 SV=2	224	1	56.0804	6.87815e-06	63.947	1	K	FGIAAK(1)YQIDPDACFSAK	FGIAAK(56)YQIDPDACFSAK(-56)	6	2	0.20078			85185	10818		90764	559	723
P21796	VDAC1	sp|P21796|VDAC1_HUMAN Voltage-dependent anion-selective channel protein 1 OS=Homo sapiens OX=9606 GN=VDAC1 PE=1 SV=2	109	1	82.4373	0.00835231	82.437	1	K	LTFDSSFSPNTGK(1)K	LTFDSSFSPNTGK(82)K(-82)	13	2	0.38988		31584	89888		82783	76424	560	723
P21796	VDAC1	sp|P21796|VDAC1_HUMAN Voltage-dependent anion-selective channel protein 1 OS=Homo sapiens OX=9606 GN=VDAC1 PE=1 SV=2	252	1	53.7729	9.50901e-42	144.38	1	K	VNNSSLIGLGYTQTLK(1)PGIK	VNNSSLIGLGYTQTLK(54)PGIK(-54)	16	2	1.2058			41332		12479	12066	561	723
P21796	VDAC1	sp|P21796|VDAC1_HUMAN Voltage-dependent anion-selective channel protein 1 OS=Homo sapiens OX=9606 GN=VDAC1 PE=1 SV=2	61	1	123.504	4.0228e-27	158.37	1	K	VTGSLETK(1)YR	VTGSLETK(120)YR	8	2	-0.63403	205700	455910	596040	379740	529130	485530	562	723
P22234	PAICS	sp|P22234|PUR6_HUMAN Bifunctional phosphoribosylaminoimidazole carboxylase/phosphoribosylaminoimidazole succinocarboxamide synthetase OS=Homo sapiens OX=9606 GN=PAICS PE=1 SV=3	11	1	41.7957	0.00348192	81.163	1	K	ATAEVLNIGK(1)K	ATAEVLNIGK(42)K(-42)	10	2	0.44199	21756		95824		19485	11104	563	731
P22307	SCP2	sp|P22307|SCP2_HUMAN Sterol carrier protein 2 OS=Homo sapiens OX=9606 GN=SCP2 PE=1 SV=2	453	1	111.607	0.00381728	111.61	1	K	LEEEGEQFVK(1)K	LEEEGEQFVK(110)K(-110)	10	2	1.2037	39200			111290			564	732
P22307	SCP2	sp|P22307|SCP2_HUMAN Sterol carrier protein 2 OS=Homo sapiens OX=9606 GN=SCP2 PE=1 SV=2	546	1	67.8807	0.00215163	107.08	1	K	LQNLQLQPGNAK(1)L	LQNLQLQPGNAK(68)L	12	2	-1.5121		62735	93293				565	732
P22307	SCP2	sp|P22307|SCP2_HUMAN Sterol carrier protein 2 OS=Homo sapiens OX=9606 GN=SCP2 PE=1 SV=2	522	1	60	0.0168628	60	1	K	MNPQSAFFQGK(1)LK	MNPQSAFFQGK(60)LK(-60)	11	2	-2.5174				147160			566	732
P22314	UBA1	sp|P22314|UBA1_HUMAN Ubiquitin-like modifier-activating enzyme 1 OS=Homo sapiens OX=9606 GN=UBA1 PE=1 SV=3	68	1	85.8209	0.00116723	85.821	1	K	QLYVLGHEAMK(1)R	QLYVLGHEAMK(86)R	11	2	0.3249		58991	91103				567	733
P22392;O60361	NME2; NME2P1	sp|P22392|NDKB_HUMAN Nucleoside diphosphate kinase B OS=Homo sapiens OX=9606 GN=NME2 PE=1 SV=1;sp|O60361|NDK8_HUMAN Putative nucleoside diphosphate kinase OS=Homo sapiens OX=9606 GN=NME2P1 PE=5 SV=1	49;34	1	49.0965	7.88417e-05	49.097	1	K	ASEEHLK(1)QHYIDLK	ASEEHLK(49)QHYIDLK(-49)	7	3	2.0389						17885	568	734
P22626	HNRNPA2B1	sp|P22626|ROA2_HUMAN Heterogeneous nuclear ribonucleoproteins A2/B1 OS=Homo sapiens OX=9606 GN=HNRNPA2B1 PE=1 SV=2	112	1	140.098	3.69469e-57	188.88	1	K	EESGKPGAHVTVK(1)K	EESGK(-140)PGAHVTVK(140)K(-190)	13	2	-0.20282	827210	1590800	2257300	1335800	1731000	1283800	569	737
P22626	HNRNPA2B1	sp|P22626|ROA2_HUMAN Heterogeneous nuclear ribonucleoproteins A2/B1 OS=Homo sapiens OX=9606 GN=HNRNPA2B1 PE=1 SV=2	173	1	77.6963	4.55989e-11	108.91	1	K	IVLQK(1)YHTINGHNAEVR	IVLQK(78)YHTINGHNAEVR	5	3	-1.4882		212660	263950	85518	96617	85299	570	737
P22626	HNRNPA2B1	sp|P22626|ROA2_HUMAN Heterogeneous nuclear ribonucleoproteins A2/B1 OS=Homo sapiens OX=9606 GN=HNRNPA2B1 PE=1 SV=2	3	1	52.8633	1.32322e-41	156.14	1	K	MEK(1)TLETVPLER	MEK(53)TLETVPLER	3	2	0.86945	14257	79676	266420	214670	237270	182100	571	737
P23193	TCEA1	sp|P23193|TCEA1_HUMAN Transcription elongation factor A protein 1 OS=Homo sapiens OX=9606 GN=TCEA1 PE=1 SV=2	84	1	63.9085	0.000755125	63.908	1	K	LLDGPSTEK(1)DLDEK	LLDGPSTEK(64)DLDEK(-64)	9	2	-0.53664			25942				572	739
P23246	SFPQ	sp|P23246|SFPQ_HUMAN Splicing factor, proline- and glutamine-rich OS=Homo sapiens OX=9606 GN=SFPQ PE=1 SV=2	703	0.981604	17.2722	0.014129	63.212	1	K	GREEYEGPNK(0.982)K(0.018)PR	GREEYEGPNK(17)K(-17)PR	10	3	0.37037			22875				573	741
P23246	SFPQ	sp|P23246|SFPQ_HUMAN Splicing factor, proline- and glutamine-rich OS=Homo sapiens OX=9606 GN=SFPQ PE=1 SV=2	421	1	60.5475	0.00262288	90.142	1	K	GIVEFASK(1)PAAR	GIVEFASK(61)PAAR	8	2	-2.542	85313	231880	305380	153540		193960	574	741
P23246	SFPQ	sp|P23246|SFPQ_HUMAN Splicing factor, proline- and glutamine-rich OS=Homo sapiens OX=9606 GN=SFPQ PE=1 SV=2	319	1	97.0836	1.2196e-07	97.084	1	K	LFAK(1)YGEPGEVFINK	LFAK(97)YGEPGEVFINK(-97)	4	2	0.60143				45041	70494	71090	575	741
P23246	SFPQ	sp|P23246|SFPQ_HUMAN Splicing factor, proline- and glutamine-rich OS=Homo sapiens OX=9606 GN=SFPQ PE=1 SV=2	271	1	48.7007	0.00341626	64.266	1	K	SEEK(1)ISDSEGFK	SEEK(49)ISDSEGFK(-49)	4	2	-1.5384	49179	124910	159530	62067	102700	86721	576	741
P23284	PPIB	sp|P23284|PPIB_HUMAN Peptidyl-prolyl cis-trans isomerase B OS=Homo sapiens OX=9606 GN=PPIB PE=1 SV=2	209	1	66.6642	0.00122809	85.622	1	K	IEVEK(1)PFAIAK	IEVEK(67)PFAIAK(-67)	5	2	-1.2005	125520	205200	366880	184190	219640	187810	577	742
P23284	PPIB	sp|P23284|PPIB_HUMAN Peptidyl-prolyl cis-trans isomerase B OS=Homo sapiens OX=9606 GN=PPIB PE=1 SV=2	84	1	50.6414	0.00362061	50.641	1	K	TVDNFVALATGEK(1)GFGYK	TVDNFVALATGEK(51)GFGYK(-51)	13	2	0.1754			21046				578	742
P23368	ME2	sp|P23368|MAOM_HUMAN NAD-dependent malic enzyme, mitochondrial OS=Homo sapiens OX=9606 GN=ME2 PE=1 SV=1	24	0.999985	48.3008	0.00068046	101.82	1	K	EK(1)GKPLMLNPR	EK(48)GK(-48)PLMLNPR	2	2	-2.7883	252690	304540		140660	268270	249930	579	743
P23368;P48163;Q16798	ME2; ME1	sp|P23368|MAOM_HUMAN NAD-dependent malic enzyme, mitochondrial OS=Homo sapiens OX=9606 GN=ME2 PE=1 SV=1;sp|P48163|MAOX_HUMAN NADP-dependent malic enzyme OS=Homo sapiens OX=9606 GN=ME1 PE=1 SV=1;sp|Q16798|MAON_HUMAN NADP-dependent malic enzyme, mitochondria	94;84;119	1	70.6697	0.0172489	70.67	1	K	NEK(1)LFYR	NEK(71)LFYR	3	2	-8.5454			337000				580	743;1016
P23368	ME2	sp|P23368|MAOM_HUMAN NAD-dependent malic enzyme, mitochondrial OS=Homo sapiens OX=9606 GN=ME2 PE=1 SV=1	156	1	63.4205	2.50426e-56	133.34	1	K	SIVDNWPENHVK(1)AVVVTDGER	SIVDNWPENHVK(63)AVVVTDGER	12	3	0.077545			97391			80707	581	743
P23381	WARS1	sp|P23381|SYWC_HUMAN Tryptophan--tRNA ligase, cytoplasmic OS=Homo sapiens OX=9606 GN=WARS1 PE=1 SV=2	431	1	56.9378	0.0101646	56.938	1	K	DYTSGAMLTGELK(1)K	DYTSGAMLTGELK(57)K(-57)	13	2	-1.2886		8122.7					582	744
P23396	RPS3	sp|P23396|RS3_HUMAN Small ribosomal subunit protein uS3 OS=Homo sapiens OX=9606 GN=RPS3 PE=1 SV=2	62	1	44.57	0.0103729	87.942	1	K	TQNVLGEK(1)GR	TQNVLGEK(45)GR	8	2	6.6232			154480		60771		583	745
P23497	SP100	sp|P23497|SP100_HUMAN Nuclear autoantigen Sp-100 OS=Homo sapiens OX=9606 GN=SP100 PE=1 SV=3	430	1	90.3062	0.0118171	90.306	1	K	HGEK(1)APMTSR	HGEK(90)APMTSR	4	2	-0.1869					62571		584	747
P23526	AHCY	sp|P23526|SAHH_HUMAN Adenosylhomocysteinase OS=Homo sapiens OX=9606 GN=AHCY PE=1 SV=4	408	1	79.8094	0.0205604	79.809	1	K	LTK(1)LTEK	LTK(80)LTEK(-80)	3	2	-0.65175	176260						585	748
P23526	AHCY	sp|P23526|SAHH_HUMAN Adenosylhomocysteinase OS=Homo sapiens OX=9606 GN=AHCY PE=1 SV=4	186	1	40.2243	0.00438115	40.224	1	K	VPAINVNDSVTK(1)SK	VPAINVNDSVTK(40)SK(-40)	12	2	-0.45936			24735				586	748
P23528	CFL1	sp|P23528|COF1_HUMAN Cofilin-1 OS=Homo sapiens OX=9606 GN=CFL1 PE=1 SV=3	144	1	73.8909	0.00117574	73.891	1	K	HELQANCYEEVK(1)DR	HELQANCYEEVK(74)DR	12	3	2.0272		46914	56900		14903		587	749
P23528	CFL1	sp|P23528|COF1_HUMAN Cofilin-1 OS=Homo sapiens OX=9606 GN=CFL1 PE=1 SV=3	78	1	62.8802	0.0194728	62.88	1	K	MLPDK(1)DCR	MLPDK(63)DCR	5	2	-1.4875			556060				588	749
P23528;Q9Y281	CFL1; CFL2	sp|P23528|COF1_HUMAN Cofilin-1 OS=Homo sapiens OX=9606 GN=CFL1 PE=1 SV=3;sp|Q9Y281|COF2_HUMAN Cofilin-2 OS=Homo sapiens OX=9606 GN=CFL2 PE=1 SV=1	19;19	1	100.755	0.0129197	100.75	1	K	VFNDMK(1)VR	VFNDMK(100)VR	6	2	-1.6646			519520				589	749;2790
P23528;Q9Y281	CFL1; CFL2	sp|P23528|COF1_HUMAN Cofilin-1 OS=Homo sapiens OX=9606 GN=CFL1 PE=1 SV=3;sp|Q9Y281|COF2_HUMAN Cofilin-2 OS=Homo sapiens OX=9606 GN=CFL2 PE=1 SV=1	92;92	1	50.1161	8.83948e-18	150.44	1	K	YALYDATYETK(1)ESK	YALYDATYETK(50)ESK(-50)	11	2	-0.3696	79018	236360	416080	72108	126710	102500	590	749;2790
P23588	EIF4B	sp|P23588|IF4B_HUMAN Eukaryotic translation initiation factor 4B OS=Homo sapiens OX=9606 GN=EIF4B PE=1 SV=2	444	1	75.4745	0.00351111	75.474	1	K	ESEK(1)SLENETLNK	ESEK(75)SLENETLNK(-75)	4	2	4.7603		36851	25111				591	750
P23588	EIF4B	sp|P23588|IF4B_HUMAN Eukaryotic translation initiation factor 4B OS=Homo sapiens OX=9606 GN=EIF4B PE=1 SV=2	586	0.999999	60.3978	0.00559864	77.157	1	K	KPEENPASK(1)FSSASK	K(-60)PEENPASK(60)FSSASK(-77)	9	3	-0.20584		33652					592	750
P23588	EIF4B	sp|P23588|IF4B_HUMAN Eukaryotic translation initiation factor 4B OS=Homo sapiens OX=9606 GN=EIF4B PE=1 SV=2	177	1	58.4762	0.00179578	81.799	1	K	VDVADQAQDK(1)DR	VDVADQAQDK(58)DR	10	2	-1.1429		40676		4651.9		12730	593	750
P23786	CPT2	sp|P23786|CPT2_HUMAN Carnitine O-palmitoyltransferase 2, mitochondrial OS=Homo sapiens OX=9606 GN=CPT2 PE=1 SV=2	305	1	75.4745	0.00571051	75.474	1	K	QK(1)LMSSGNEESLR	QK(75)LMSSGNEESLR	2	2	-1.8754		5273.3					594	752
P24534	EEF1B2	sp|P24534|EF1B_HUMAN Elongation factor 1-beta OS=Homo sapiens OX=9606 GN=EEF1B2 PE=1 SV=3	78	1	42.0277	3.19627e-34	74.561	1	K	ALGK(1)YGPADVEDTTGSGATDSK	ALGK(42)YGPADVEDTTGSGATDSK(-42)	4	2	-0.62582		121230	315290	44773	94431	78299	595	754
P24539	ATP5PB	sp|P24539|AT5F1_HUMAN ATP synthase F(0) complex subunit B1, mitochondrial OS=Homo sapiens OX=9606 GN=ATP5PB PE=1 SV=2	233	1	52.8633	1.6803e-06	89.382	1	K	HVVQSISTQQEK(1)ETIAK	HVVQSISTQQEK(53)ETIAK(-53)	12	3	2.8235		25502			9981.8		596	755
P24539	ATP5PB	sp|P24539|AT5F1_HUMAN ATP synthase F(0) complex subunit B1, mitochondrial OS=Homo sapiens OX=9606 GN=ATP5PB PE=1 SV=2	131	1	67.887	0.0171845	67.887	1	K	LNEQK(1)LAQLEEAK	LNEQK(68)LAQLEEAK(-68)	5	2	-1.282			38275				597	755
P24539	ATP5PB	sp|P24539|AT5F1_HUMAN ATP synthase F(0) complex subunit B1, mitochondrial OS=Homo sapiens OX=9606 GN=ATP5PB PE=1 SV=2	162	1	88.9207	0.000135304	110.22	1	K	SQQALVQK(1)R	SQQALVQK(89)R	8	2	-0.51158		328160		163960	193920		598	755
P24752	ACAT1	sp|P24752|THIL_HUMAN Acetyl-CoA acetyltransferase, mitochondrial OS=Homo sapiens OX=9606 GN=ACAT1 PE=1 SV=1	174	1	57.2787	0.000951253	57.279	1	K	GSTPYGGVK(1)LEDLIVK	GSTPYGGVK(57)LEDLIVK(-57)	9	2	-0.65589				39242		55309	599	757
P24941;Q00526	CDK2; CDK3	sp|P24941|CDK2_HUMAN Cyclin-dependent kinase 2 OS=Homo sapiens OX=9606 GN=CDK2 PE=1 SV=2;sp|Q00526|CDK3_HUMAN Cyclin-dependent kinase 3 OS=Homo sapiens OX=9606 GN=CDK3 PE=1 SV=1	9;9	1	44.8197	0.00313921	84.102	1	K	VEK(1)IGEGTYGVVYK	VEK(45)IGEGTYGVVYK(-45)	3	2	-7.7907			37477		20348		600	760
P25440	BRD2	sp|P25440|BRD2_HUMAN Bromodomain-containing protein 2 OS=Homo sapiens OX=9606 GN=BRD2 PE=1 SV=2	31	1	54.8126	0.000291547	54.813	1	K	LPGEGNAGLLGLGPEAAAPGK(1)R	LPGEGNAGLLGLGPEAAAPGK(55)R	21	2	-0.062921						86407	601	764
P25705	ATP5F1A	sp|P25705|ATPA_HUMAN ATP synthase subunit alpha, mitochondrial OS=Homo sapiens OX=9606 GN=ATP5F1A PE=1 SV=1	531	1	42.0608	0.0220685	75.474	1	K	ADGK(1)ISEQSDAK	ADGK(42)ISEQSDAK(-42)	4	2	-0.73705			20382	6400.3		22343	602	767
P25705	ATP5F1A	sp|P25705|ATPA_HUMAN ATP synthase subunit alpha, mitochondrial OS=Homo sapiens OX=9606 GN=ATP5F1A PE=1 SV=1	539	1	87.895	5.33661e-08	140.05	1	K	ISEQSDAK(1)LK	ISEQSDAK(88)LK(-88)	8	2	-1.2342	300550	642400	744570	523070	683570	606090	603	767
P25705	ATP5F1A	sp|P25705|ATPA_HUMAN ATP synthase subunit alpha, mitochondrial OS=Homo sapiens OX=9606 GN=ATP5F1A PE=1 SV=1	427	1	64.0645	0.0122819	83.358	1	K	AMK(1)QVAGTMK	AMK(64)QVAGTMK(-64)	3	2	-3.8478					132410	142850	604	767
P25705	ATP5F1A	sp|P25705|ATPA_HUMAN ATP synthase subunit alpha, mitochondrial OS=Homo sapiens OX=9606 GN=ATP5F1A PE=1 SV=1	239	1	119.068	0.013314	119.07	1	K	FNDGSDEK(1)K	FNDGSDEK(120)K(-120)	8	2	0.14569	83812	169370		147340	170880	166700	605	767
P25705	ATP5F1A	sp|P25705|ATPA_HUMAN ATP synthase subunit alpha, mitochondrial OS=Homo sapiens OX=9606 GN=ATP5F1A PE=1 SV=1	498	1	57.0324	0.014907	78.816	1	K	GYLDK(1)LEPSK	GYLDK(57)LEPSK(-57)	5	2	0.071638		180460			237460		606	767
P25705	ATP5F1A	sp|P25705|ATPA_HUMAN ATP synthase subunit alpha, mitochondrial OS=Homo sapiens OX=9606 GN=ATP5F1A PE=1 SV=1	261	1	113.136	0.0115103	113.14	1	K	STVAQLVK(1)R	STVAQLVK(110)R	8	2	-3.5959						319930	607	767
P25788	PSMA3	sp|P25788|PSA3_HUMAN Proteasome subunit alpha type-3 OS=Homo sapiens OX=9606 GN=PSMA3 PE=1 SV=2	206	1	51.531	0.0235214	51.531	1	K	IIYIVHDEVK(1)DK	IIYIVHDEVK(52)DK(-52)	10	2	-0.56925			12725				608	771
P25788	PSMA3	sp|P25788|PSA3_HUMAN Proteasome subunit alpha type-3 OS=Homo sapiens OX=9606 GN=PSMA3 PE=1 SV=2	57	1	42.4461	0.0157571	42.446	1	K	LVLSK(1)LYEEGSNK	LVLSK(42)LYEEGSNK(-42)	5	2	0.073233			58065				609	771
P26006	ITGA3	sp|P26006|ITA3_HUMAN Integrin alpha-3 OS=Homo sapiens OX=9606 GN=ITGA3 PE=1 SV=5	638	1	71.8962	0.0019484	71.896	1	K	AAFVSEQQQK(1)LSR	AAFVSEQQQK(72)LSR	10	2	-0.98035		32545					610	773
P26038;P35241	MSN; RDX	sp|P26038|MOES_HUMAN Moesin OS=Homo sapiens OX=9606 GN=MSN PE=1 SV=3;sp|P35241|RADI_HUMAN Radixin OS=Homo sapiens OX=9606 GN=RDX PE=1 SV=1	344;344	1	43.7342	0.0211461	52.591	1	K	EK(1)EELMER	EK(44)EELMER	2	2	1.1521		25292	34952				611	775;889
P26038	MSN	sp|P26038|MOES_HUMAN Moesin OS=Homo sapiens OX=9606 GN=MSN PE=1 SV=3	151	1	67.5479	0.00884736	67.548	1	K	SGYLAGDK(1)LLPQR	SGYLAGDK(68)LLPQR	8	2	0.08572		22230					612	775
P26038	MSN	sp|P26038|MOES_HUMAN Moesin OS=Homo sapiens OX=9606 GN=MSN PE=1 SV=3	162	1	88.1807	0.0180378	88.181	1	K	VLEQHK(1)LNK	VLEQHK(88)LNK(-88)	6	2	-2.7708		31261	37346				613	775
P26373	RPL13	sp|P26373|RL13_HUMAN Large ribosomal subunit protein eL13 OS=Homo sapiens OX=9606 GN=RPL13 PE=1 SV=4	209	1	67.8807	0.0181558	67.881	1	K	EAAEQDVEK(1)K	EAAEQDVEK(68)K(-68)	9	2	-0.18691	56065						614	779
P26373	RPL13	sp|P26373|RL13_HUMAN Large ribosomal subunit protein eL13 OS=Homo sapiens OX=9606 GN=RPL13 PE=1 SV=4	123	1	84.3682	0.0143917	84.368	1	K	SK(1)LILFPR	SK(84)LILFPR	2	2	-0.8487		350830	432770		270270	225430	615	779
P26373	RPL13	sp|P26373|RL13_HUMAN Large ribosomal subunit protein eL13 OS=Homo sapiens OX=9606 GN=RPL13 PE=1 SV=4	174	1	83.6233	0.0249729	83.623	1	K	VITEEEK(1)NFK	VITEEEK(84)NFK(-84)	7	2	1.1662		87895					616	779
P26599	PTBP1	sp|P26599|PTBP1_HUMAN Polypyrimidine tract-binding protein 1 OS=Homo sapiens OX=9606 GN=PTBP1 PE=1 SV=2	137	1	57.8879	7.26915e-07	122.51	1	K	ELK(1)TDSSPNQAR	ELK(58)TDSSPNQAR	3	2	-0.95892		26332	36670		30749	29481	617	782
P26599	PTBP1	sp|P26599|PTBP1_HUMAN Polypyrimidine tract-binding protein 1 OS=Homo sapiens OX=9606 GN=PTBP1 PE=1 SV=2	436	1	51.8724	0.00186439	51.872	1	K	ITLSK(1)HQNVQLPR	ITLSK(52)HQNVQLPR	5	3	-1.7043		46103	81859	28189			618	782
P26599	PTBP1	sp|P26599|PTBP1_HUMAN Polypyrimidine tract-binding protein 1 OS=Homo sapiens OX=9606 GN=PTBP1 PE=1 SV=2	13	1	50.1161	0.00427675	50.116	1	K	MDGIVPDIAVGTK(1)R	MDGIVPDIAVGTK(50)R	13	2	-1.4391					3978.8		619	782
P26639	TARS1	sp|P26639|SYTC_HUMAN Threonine--tRNA ligase 1, cytoplasmic OS=Homo sapiens OX=9606 GN=TARS1 PE=1 SV=3	243	1	53.3631	0.0142332	53.363	1	K	ILNEK(1)VNTPTTTVYR	ILNEK(53)VNTPTTTVYR	5	2	-2.445			45813				620	783
P26639	TARS1	sp|P26639|SYTC_HUMAN Threonine--tRNA ligase 1, cytoplasmic OS=Homo sapiens OX=9606 GN=TARS1 PE=1 SV=3	712	1	51.864	0.022139	51.864	1	K	LQQLK(1)EFR	LQQLK(52)EFR	5	2	-4.5834		18398					621	783
P26641	EEF1G	sp|P26641|EF1G_HUMAN Elongation factor 1-gamma OS=Homo sapiens OX=9606 GN=EEF1G PE=1 SV=3	434	1	56.0143	0.0108898	79.809	1	K	AFNQGK(1)IFK	AFNQGK(56)IFK(-56)	6	2	0.10194	190080	415450					622	785
P26641	EEF1G	sp|P26641|EF1G_HUMAN Elongation factor 1-gamma OS=Homo sapiens OX=9606 GN=EEF1G PE=1 SV=3	212	1	40.5331	0.00803256	96.946	1	K	LCEK(1)MAQFDAK	LCEK(41)MAQFDAK(-41)	4	2	1.0214	16174			29717			623	785
P27348	YWHAQ	sp|P27348|1433T_HUMAN 14-3-3 protein theta OS=Homo sapiens OX=9606 GN=YWHAQ PE=1 SV=1	11	1	93.4674	0.0114178	93.467	1	K	AK(1)LAEQAER	AK(93)LAEQAER	2	2	-3.1142		520770	619280				624	789
P27348	YWHAQ	sp|P27348|1433T_HUMAN 14-3-3 protein theta OS=Homo sapiens OX=9606 GN=YWHAQ PE=1 SV=1	3	1	46.4467	0.00775198	81.163	1	K	MEK(1)TELIQK	MEK(46)TELIQK(-46)	3	2	0.053228			114300	14782			625	789
P27348	YWHAQ	sp|P27348|1433T_HUMAN 14-3-3 protein theta OS=Homo sapiens OX=9606 GN=YWHAQ PE=1 SV=1	49	1	103.686	0.000190558	103.69	1	K	NLLSVAYK(1)NVVGGR	NLLSVAYK(100)NVVGGR	8	2	-0.0066256			54897				626	789
P27348	YWHAQ	sp|P27348|1433T_HUMAN 14-3-3 protein theta OS=Homo sapiens OX=9606 GN=YWHAQ PE=1 SV=1	68	1	69.6405	0.000444105	90.156	1	K	VISSIEQK(1)TDTSDK	VISSIEQK(70)TDTSDK(-70)	8	2	-0.68718	8042.3	43844		3975.4	12289		627	789
P27635	RPL10	sp|P27635|RL10_HUMAN Large ribosomal subunit protein uL16 OS=Homo sapiens OX=9606 GN=RPL10 PE=1 SV=5	188	1	50.3139	0.0168553	50.314	1	K	FNADEFEDMVAEK(1)R	FNADEFEDMVAEK(50)R	13	2	-0.57761			6534.9				628	791
P27635;Q96L21	RPL10; RPL10L	sp|P27635|RL10_HUMAN Large ribosomal subunit protein uL16 OS=Homo sapiens OX=9606 GN=RPL10 PE=1 SV=5;sp|Q96L21|RL10L_HUMAN Ribosomal protein uL16-like OS=Homo sapiens OX=9606 GN=RPL10L PE=1 SV=3	101;101	1	69.2757	0.0156738	69.276	1	K	INK(1)MLSCAGADR	INK(69)MLSCAGADR	3	2	0.043883					73868		629	791
P27694	RPA1	sp|P27694|RFA1_HUMAN Replication protein A 70 kDa DNA-binding subunit OS=Homo sapiens OX=9606 GN=RPA1 PE=1 SV=2	88	1	67.5074	0.0209973	67.507	1	K	FIVNTLK(1)DGR	FIVNTLK(68)DGR	7	2	-1.5518	12128						630	792
P27797	CALR	sp|P27797|CALR_HUMAN Calreticulin OS=Homo sapiens OX=9606 GN=CALR PE=1 SV=1	64	1	57.2928	0.0194393	57.293	1	K	DK(1)GLQTSQDAR	DK(57)GLQTSQDAR	2	2	-0.70887		47229					631	796
P27797	CALR	sp|P27797|CALR_HUMAN Calreticulin OS=Homo sapiens OX=9606 GN=CALR PE=1 SV=1	159	1	83.6233	0.0240079	83.623	1	K	NVLINK(1)DIR	NVLINK(84)DIR	6	2	-0.62345		237500					632	796
P27797	CALR	sp|P27797|CALR_HUMAN Calreticulin OS=Homo sapiens OX=9606 GN=CALR PE=1 SV=1	48	1	47.3612	0.00890796	82.437	1	K	SDFGK(1)FVLSSGK	SDFGK(47)FVLSSGK(-47)	5	2	0.046696	107580	347910	475780	181640	269740		633	796
P27816	MAP4	sp|P27816|MAP4_HUMAN Microtubule-associated protein 4 OS=Homo sapiens OX=9606 GN=MAP4 PE=1 SV=3	933	1	74.5239	0.00236656	74.524	1	K	LATNTSAPDLK(1)NVR	LATNTSAPDLK(75)NVR	11	2	1.391			17671				634	797
P27816	MAP4	sp|P27816|MAP4_HUMAN Microtubule-associated protein 4 OS=Homo sapiens OX=9606 GN=MAP4 PE=1 SV=3	986	1	47.3612	5.87333e-08	126.48	1	K	TAGPIASAQK(1)QPAGK	TAGPIASAQK(47)QPAGK(-47)	10	2	-0.74634		124840		27753	41236		635	797
P27824	CANX	sp|P27824|CALX_HUMAN Calnexin OS=Homo sapiens OX=9606 GN=CANX PE=1 SV=2	537	1	92.707	9.84095e-07	92.707	1	K	DK(1)GDEEEEGEEK	DK(93)GDEEEEGEEK(-93)	2	2	-0.8531		22419	28071				636	798
P27824	CANX	sp|P27824|CALX_HUMAN Calnexin OS=Homo sapiens OX=9606 GN=CANX PE=1 SV=2	531	1	112.802	0.00113889	112.8	1	K	EEEEEK(1)EEEK	EEEEEK(110)EEEK(-110)	6	2	-0.44806		14457	21199		16410		637	798
P27824	CANX	sp|P27824|CALX_HUMAN Calnexin OS=Homo sapiens OX=9606 GN=CANX PE=1 SV=2	87	1	57.2928	0.013691	57.293	1	K	GTLSGWILSK(1)AK	GTLSGWILSK(57)AK(-57)	10	2	0.50071					13823		638	798
P27824	CANX	sp|P27824|CALX_HUMAN Calnexin OS=Homo sapiens OX=9606 GN=CANX PE=1 SV=2	170	1	85.8134	0.00127561	85.813	1	K	LLSK(1)TPELNLDQFHDK	LLSK(86)TPELNLDQFHDK(-86)	4	3	-1.1965			15219	18190			639	798
P27824	CANX	sp|P27824|CALX_HUMAN Calnexin OS=Homo sapiens OX=9606 GN=CANX PE=1 SV=2	217	1	72.3651	0.00304849	99.34	1	K	TGIYEEK(1)HAK	TGIYEEK(72)HAK(-72)	7	2	-2.9713		159050	82291		59738	90307	640	798
P28072	PSMB6	sp|P28072|PSB6_HUMAN Proteasome subunit beta type-6 OS=Homo sapiens OX=9606 GN=PSMB6 PE=1 SV=4	67	1	63.2116	0.00302432	85.821	1	K	VTDK(1)LTPIHDR	VTDK(63)LTPIHDR	4	2	-0.30394		17005	20460				641	804
P28074	PSMB5	sp|P28074|PSB5_HUMAN Proteasome subunit beta type-5 OS=Homo sapiens OX=9606 GN=PSMB5 PE=1 SV=3	91	1	103.76	4.38948e-11	103.76	1	K	ATAGAYIASQTVK(1)K	ATAGAYIASQTVK(100)K(-100)	13	2	5.5035		15551	25841				642	805
P28288	ABCD3	sp|P28288|ABCD3_HUMAN ATP-binding cassette sub-family D member 3 OS=Homo sapiens OX=9606 GN=ABCD3 PE=1 SV=1	260	1	68.5483	0.00285261	68.548	1	K	MTITEQK(1)YEGEYR	MTITEQK(69)YEGEYR	7	2	1.5785			32953				643	806
P28328	PEX2	sp|P28328|PEX2_HUMAN Peroxisome biogenesis factor 2 OS=Homo sapiens OX=9606 GN=PEX2 PE=1 SV=2	84	1	61.1942	6.77597e-05	97.175	1	K	NATVGQSVLNIK(1)YK	NATVGQSVLNIK(61)YK(-61)	12	2	0.28985	12932		16590	35116		45845	644	807
P28370	SMARCA1	sp|P28370|SMCA1_HUMAN Probable global transcription activator SNF2L1 OS=Homo sapiens OX=9606 GN=SMARCA1 PE=1 SV=2	77	1	55.6036	0.0118817	65.408	1	K	SEK(1)EMDPEYEEK	SEK(56)EMDPEYEEK(-56)	3	2	2.4384		22610	41595	28948	33604		645	810
P29401	TKT	sp|P29401|TKT_HUMAN Transketolase OS=Homo sapiens OX=9606 GN=TKT PE=1 SV=3	327	1	69.6405	1.32075e-06	85.813	1	K	AYGQALAK(1)LGHASDR	AYGQALAK(70)LGHASDR	8	2	-0.30855		10235	14069				646	816
P29401	TKT	sp|P29401|TKT_HUMAN Transketolase OS=Homo sapiens OX=9606 GN=TKT PE=1 SV=3	241	1	65.4075	0.00806009	65.408	1	K	HQPTAIIAK(1)TFK	HQPTAIIAK(65)TFK(-65)	9	2	-1.375		70024					647	816
P29590	PML	sp|P29590|PML_HUMAN Protein PML OS=Homo sapiens OX=9606 GN=PML PE=1 SV=3	476	1	61.0665	1.21353e-18	120.21	1	K	GPSYGEDVSNTTTAQK(1)R	GPSYGEDVSNTTTAQK(61)R	16	2	-0.1669		48184	85441		35966		648	818
P29692	EEF1D	sp|P29692|EF1D_HUMAN Elongation factor 1-delta OS=Homo sapiens OX=9606 GN=EEF1D PE=1 SV=5	117	1	66.6642	0.00304588	88.24	1	K	LNVLEK(1)SSPGHR	LNVLEK(67)SSPGHR	6	2	-0.21657	16300	54905	76226	13650	24586	21445	649	819
P30041	PRDX6	sp|P30041|PRDX6_HUMAN Peroxiredoxin-6 OS=Homo sapiens OX=9606 GN=PRDX6 PE=1 SV=3	144	1	50.1161	0.00577272	50.116	1	K	LK(1)LSILYPATTGR	LK(50)LSILYPATTGR	2	2	-2.2929			25409				650	825
P30044	PRDX5	sp|P30044|PRDX5_HUMAN Peroxiredoxin-5, mitochondrial OS=Homo sapiens OX=9606 GN=PRDX5 PE=1 SV=4	83	1	92.7319	0.0110902	92.732	1	K	VNLAELFK(1)GK	VNLAELFK(93)GK(-93)	8	2	0.15304		102770					651	827
P30049	ATP5F1D	sp|P30049|ATPD_HUMAN ATP synthase subunit delta, mitochondrial OS=Homo sapiens OX=9606 GN=ATP5F1D PE=1 SV=2	136	1	90.8905	9.32732e-16	90.89	1	K	ANLEK(1)AQAELVGTADEATR	ANLEK(91)AQAELVGTADEATR	5	2	0.93157			80063	7956.3	28069	34546	652	830
P30050	RPL12	sp|P30050|RL12_HUMAN Large ribosomal subunit protein uL11 OS=Homo sapiens OX=9606 GN=RPL12 PE=1 SV=1	4	1	61.5774	0.023211	61.577	1	K	PPK(1)FDPNEIK	PPK(62)FDPNEIK(-62)	3	2	-0.70602			39253				653	831
P30050	RPL12	sp|P30050|RL12_HUMAN Large ribosomal subunit protein uL11 OS=Homo sapiens OX=9606 GN=RPL12 PE=1 SV=1	48	1	50.3139	0.00406491	50.314	1	K	VGDDIAK(1)ATGDWK	VGDDIAK(50)ATGDWK(-50)	7	2	-0.93027		36824					654	831
P30101	PDIA3	sp|P30101|PDIA3_HUMAN Protein disulfide-isomerase A3 OS=Homo sapiens OX=9606 GN=PDIA3 PE=1 SV=4	494	1	83.214	0.00145288	98.167	1	K	EATNPPVIQEEK(1)PK	EATNPPVIQEEK(83)PK(-83)	12	2	-0.89072	11397		53110			13309	655	835
P30101	PDIA3	sp|P30101|PDIA3_HUMAN Protein disulfide-isomerase A3 OS=Homo sapiens OX=9606 GN=PDIA3 PE=1 SV=4	218	1	79.8893	2.52683e-52	204.34	1	K	FEDK(1)TVAYTEQK	FEDK(80)TVAYTEQK(-80)	4	2	-0.24683	38657	140620	173410	57348		67144	656	835
P30101	PDIA3	sp|P30101|PDIA3_HUMAN Protein disulfide-isomerase A3 OS=Homo sapiens OX=9606 GN=PDIA3 PE=1 SV=4	226	1	84.3093	0.00386253	84.309	1	K	TVAYTEQK(1)MTSGK	TVAYTEQK(84)MTSGK(-84)	8	2	-0.63812		159090					657	835
P30101	PDIA3	sp|P30101|PDIA3_HUMAN Protein disulfide-isomerase A3 OS=Homo sapiens OX=9606 GN=PDIA3 PE=1 SV=4	296	1	41.8695	1.25301e-05	105.08	1	K	FLDAGHK(1)LNFAVASR	FLDAGHK(42)LNFAVASR	7	3	0.16212			91329			39644	658	835
P30101	PDIA3	sp|P30101|PDIA3_HUMAN Protein disulfide-isomerase A3 OS=Homo sapiens OX=9606 GN=PDIA3 PE=1 SV=4	335	1	54.199	0.0173328	54.199	1	K	GEK(1)FVMQEEFSR	GEK(54)FVMQEEFSR	3	2	3.489						14480	659	835
P30101	PDIA3	sp|P30101|PDIA3_HUMAN Protein disulfide-isomerase A3 OS=Homo sapiens OX=9606 GN=PDIA3 PE=1 SV=4	460	1	50.0897	0.00731686	72.922	1	K	GFPTIYFSPANK(1)K	GFPTIYFSPANK(50)K(-50)	12	2	-0.30994		24235			28846	17135	660	835
P30101	PDIA3	sp|P30101|PDIA3_HUMAN Protein disulfide-isomerase A3 OS=Homo sapiens OX=9606 GN=PDIA3 PE=1 SV=4	214	1	51.4536	1.41516e-20	112.7	1	K	PSHLTNK(1)FEDK	PSHLTNK(51)FEDK(-51)	7	2	-0.73967	46784	142000	188470	87811	115060	114220	661	835
P30101	PDIA3	sp|P30101|PDIA3_HUMAN Protein disulfide-isomerase A3 OS=Homo sapiens OX=9606 GN=PDIA3 PE=1 SV=4	104	1	73.6549	0.000387526	73.655	1	K	YGVSGYPTLK(1)IFR	YGVSGYPTLK(74)IFR	10	2	-0.89911						50688	662	835
P30405	PPIF	sp|P30405|PPIF_HUMAN Peptidyl-prolyl cis-trans isomerase F, mitochondrial OS=Homo sapiens OX=9606 GN=PPIF PE=1 SV=1	86	1	45.9394	0.00669289	64.064	1	K	ALCTGEK(1)GFGYK	ALCTGEK(46)GFGYK(-46)	7	2	2.0864	24401		123550			93164	663	837
P30419	NMT1	sp|P30419|NMT1_HUMAN Glycylpeptide N-tetradecanoyltransferase 1 OS=Homo sapiens OX=9606 GN=NMT1 PE=1 SV=2	67	1	73.502	0.00260326	73.502	1	K	EK(1)GSETDSAQDQPVK	EK(74)GSETDSAQDQPVK(-74)	2	2	-1.1111			22557				664	839
P30533	LRPAP1	sp|P30533|AMRP_HUMAN Alpha-2-macroglobulin receptor-associated protein OS=Homo sapiens OX=9606 GN=LRPAP1 PE=1 SV=1	287	1	44.8204	0.0129889	83.623	1	K	HFEAK(1)IEK	HFEAK(45)IEK(-45)	5	2	0.16848		83590	76450	37068			665	842
P30533	LRPAP1	sp|P30533|AMRP_HUMAN Alpha-2-macroglobulin receptor-associated protein OS=Homo sapiens OX=9606 GN=LRPAP1 PE=1 SV=1	107	1	64.2655	0.00265214	64.266	1	K	LDGLDEDGEK(1)EAR	LDGLDEDGEK(64)EAR	10	2	1.007			14509				666	842
P31930	UQCRC1	sp|P31930|QCR1_HUMAN Cytochrome b-c1 complex subunit 1, mitochondrial OS=Homo sapiens OX=9606 GN=UQCRC1 PE=1 SV=3	134	1	83.7747	0.00297576	83.775	1	K	EHTAYYIK(1)ALSK	EHTAYYIK(84)ALSK(-84)	8	2	-0.033813					23311		667	856
P31946	YWHAB	sp|P31946|1433B_HUMAN 14-3-3 protein beta/alpha OS=Homo sapiens OX=9606 GN=YWHAB PE=1 SV=3	13	1	93.4674	0.0114178	93.467	1	K	AK(1)LAEQAER	AK(93)LAEQAER	2	2	-3.1142		520770	619280				668	861
P31946;P61981;P63104;Q04917	YWHAB; YWHAG; YWHA	sp|P31946|1433B_HUMAN 14-3-3 protein beta/alpha OS=Homo sapiens OX=9606 GN=YWHAB PE=1 SV=3;sp|P61981|1433G_HUMAN 14-3-3 protein gamma OS=Homo sapiens OX=9606 GN=YWHAG PE=1 SV=2;sp|P63104|1433Z_HUMAN 14-3-3 protein zeta/delta OS=Homo sapiens OX=9606 GN=YWHA	51;50;49;50	1	70.195	0.000163938	88.24	1	K	NLLSVAYK(1)NVVGAR	NLLSVAYK(70)NVVGAR	8	2	-0.0404			211060	45289	59472	90360	669	861;1243;1303;1411
P31946	YWHAB	sp|P31946|1433B_HUMAN 14-3-3 protein beta/alpha OS=Homo sapiens OX=9606 GN=YWHAB PE=1 SV=3	5	1	61.48	0.00753757	61.48	1	K	TMDK(1)SELVQK	TMDK(61)SELVQK(-61)	4	2	4.6206			21792				670	861
P31946	YWHAB	sp|P31946|1433B_HUMAN 14-3-3 protein beta/alpha OS=Homo sapiens OX=9606 GN=YWHAB PE=1 SV=3	70	1	138.233	2.68138e-07	138.23	1	K	VISSIEQK(1)TER	VISSIEQK(140)TER	8	2	-6.727		186530	146220				671	861
P31948	STIP1	sp|P31948|STIP1_HUMAN Stress-induced-phosphoprotein 1 OS=Homo sapiens OX=9606 GN=STIP1 PE=1 SV=1	325	1	88.7339	0.000514821	110.44	1	K	DAIHFYNK(1)SLAEHR	DAIHFYNK(89)SLAEHR	8	3	-0.92491		75384	108980	28758		31274	672	862
P31948	STIP1	sp|P31948|STIP1_HUMAN Stress-induced-phosphoprotein 1 OS=Homo sapiens OX=9606 GN=STIP1 PE=1 SV=1	246	1	92.4445	0.0032459	92.445	1	K	DFDTALK(1)HYDK	DFDTALK(92)HYDK(-92)	7	2	0.85536				5140.3	25256	16439	673	862
P31948	STIP1	sp|P31948|STIP1_HUMAN Stress-induced-phosphoprotein 1 OS=Homo sapiens OX=9606 GN=STIP1 PE=1 SV=1	364	1	55.5782	0.00530724	55.604	1	K	LAYINPDLALEEK(1)NK	LAYINPDLALEEK(56)NK(-56)	13	2	-1.5554		6043.2		7558.6	22222		674	862
P31948	STIP1	sp|P31948|STIP1_HUMAN Stress-induced-phosphoprotein 1 OS=Homo sapiens OX=9606 GN=STIP1 PE=1 SV=1	530	1	79.0587	0.00985675	79.059	1	K	NPVIAQK(1)IQK	NPVIAQK(79)IQK(-79)	7	2	1.0764		98098					675	862
P31949	S100A11	sp|P31949|S10AB_HUMAN Protein S100-A11 OS=Homo sapiens OX=9606 GN=S100A11 PE=1 SV=2	3	1	51.531	0.00063817	106.35	1	K	AK(1)ISSPTETER	AK(52)ISSPTETER	2	2	0.844	83109	669670	640070	25687		28264	676	863
P31949	S100A11	sp|P31949|S10AB_HUMAN Protein S100-A11 OS=Homo sapiens OX=9606 GN=S100A11 PE=1 SV=2	55	1	66.6642	1.63177e-05	126.29	1	K	NQK(1)DPGVLDR	NQK(67)DPGVLDR	3	2	-5.157	142910	293030	352670				677	863
P32969	RPL9	sp|P32969|RL9_HUMAN Large ribosomal subunit protein uL6 OS=Homo sapiens OX=9606 GN=RPL9 PE=1 SV=1	121	1	87.2511	0.0161342	87.251	1	K	NFLGEK(1)YIR	NFLGEK(87)YIR	6	2	-0.34311	68842	56419					678	869
P32970	CD70	sp|P32970|CD70_HUMAN CD70 antigen OS=Homo sapiens OX=9606 GN=CD70 PE=1 SV=2	93	1	73.6549	0.00464729	73.655	1	K	SFLHGPELDK(1)GQLR	SFLHGPELDK(74)GQLR	10	3	0.64936			29224			7934.8	679	870
P33778;P58876;P62807;Q16778;Q5QNW6;Q93079;Q99877;Q99879;Q99880	H2BC3; H2BC5; H2BC4	sp|P33778|H2B1B_HUMAN Histone H2B type 1-B OS=Homo sapiens OX=9606 GN=H2BC3 PE=1 SV=2;sp|P58876|H2B1D_HUMAN Histone H2B type 1-D OS=Homo sapiens OX=9606 GN=H2BC5 PE=1 SV=2;sp|P62807|H2B1C_HUMAN Histone H2B type 1-C/E/F/G/I OS=Homo sapiens OX=9606 GN=H2BC4	121;121;121;121;121;121;121;121;121	1	115.861	0.00736417	115.86	1	K	AVTK(1)YTSSK	AVTK(120)YTSSK(-120)	4	2	0.24282	1960300	4185600	4690800	2850900	3771100	3489300	680	875;1194;1276;1706;1775;2151;2321;2322;2323
P33778	H2BC3	sp|P33778|H2B1B_HUMAN Histone H2B type 1-B OS=Homo sapiens OX=9606 GN=H2BC3 PE=1 SV=2	16	1	81.7988	4.61717e-28	145.95	2;3	K	SAPAPK(1)K(1)GSK(1)K	SAPAPK(82)K(82)GSK(82)K(-82)	10	2	-1.7939	1105300	1448200	1723800	2118900	2791600	1393700	681	875
P33778	H2BC3	sp|P33778|H2B1B_HUMAN Histone H2B type 1-B OS=Homo sapiens OX=9606 GN=H2BC3 PE=1 SV=2	17	1	117.986	2.24975e-44	195.58	2;3	K	K(1)GSK(1)K(1)AITK	K(120)GSK(120)K(120)AITK(-120)	5	2	-0.15544	1105300	1448200	1723800	2118900	2791600	1393700	682	875
P33778	H2BC3	sp|P33778|H2B1B_HUMAN Histone H2B type 1-B OS=Homo sapiens OX=9606 GN=H2BC3 PE=1 SV=2	21	1	111.607	2.24975e-44	195.58	2;3	K	K(1)AITK(1)AQK(1)K	K(110)AITK(110)AQK(110)K(-110)	5	2	-0.55867	637470	1448200	1723800	1103500	2438900	1393700	683	875
P33778	H2BC3	sp|P33778|H2B1B_HUMAN Histone H2B type 1-B OS=Homo sapiens OX=9606 GN=H2BC3 PE=1 SV=2	24	1	111.607	2.24975e-44	195.58	3	K	K(1)AITK(1)AQK(1)K	K(110)AITK(110)AQK(110)K(-110)	8	2	-0.55867	201080	485330	509500	384550	519830	447370	684	875
P33778	H2BC3	sp|P33778|H2B1B_HUMAN Histone H2B type 1-B OS=Homo sapiens OX=9606 GN=H2BC3 PE=1 SV=2	13	1	81.7988	1.67947e-07	117.99	3	K	SAPAPK(1)K(1)GSK(1)K	SAPAPK(82)K(82)GSK(82)K(-82)	7	2	-1.7939		3688100	97300	2778600	4327000	3680000	685	875
P33778;Q99877	H2BC3; H2BC15	sp|P33778|H2B1B_HUMAN Histone H2B type 1-B OS=Homo sapiens OX=9606 GN=H2BC3 PE=1 SV=2;sp|Q99877|H2B1N_HUMAN Histone H2B type 1-N OS=Homo sapiens OX=9606 GN=H2BC15 PE=1 SV=3	6;6	1	48.8922	0.00126099	115.41	1;3	K	PEPSK(1)SAPAPK(1)K(1)GSK	PEPSK(49)SAPAPK(49)K(49)GSK(-49)	5	2	1.7505	503460	1130800	1641500	1086100	1919600	1705100	686	875;2321
P33778;Q99877	H2BC3; H2BC15	sp|P33778|H2B1B_HUMAN Histone H2B type 1-B OS=Homo sapiens OX=9606 GN=H2BC3 PE=1 SV=2;sp|Q99877|H2B1N_HUMAN Histone H2B type 1-N OS=Homo sapiens OX=9606 GN=H2BC15 PE=1 SV=3	12;12	1	81.7988	0.000560608	117.21	3	K	SAPAPK(1)K(1)GSK(1)K	SAPAPK(82)K(82)GSK(82)K(-82)	6	2	-1.7939		3688100	97300	2778600	4327000	3680000	687	875;2321
P33778;Q16778	H2BC3; H2BC21	sp|P33778|H2B1B_HUMAN Histone H2B type 1-B OS=Homo sapiens OX=9606 GN=H2BC3 PE=1 SV=2;sp|Q16778|H2B2E_HUMAN Histone H2B type 2-E OS=Homo sapiens OX=9606 GN=H2BC21 PE=1 SV=3	47;47	1	65.4075	1.26513e-17	141.88	1	K	VLK(1)QVHPDTGISSK	VLK(65)QVHPDTGISSK(-65)	3	3	1.5094	139720	503250	661860	255850	429250	382620	688	875;1706
P33981	TTK	sp|P33981|TTK_HUMAN Dual specificity protein kinase TTK OS=Homo sapiens OX=9606 GN=TTK PE=1 SV=2	163	1	89.1229	0.0137824	93.561	1	K	SK(1)QLLQK	SK(89)QLLQK(-89)	2	2	0.81655	147360			223200			689	876
P33991	MCM4	sp|P33991|MCM4_HUMAN DNA replication licensing factor MCM4 OS=Homo sapiens OX=9606 GN=MCM4 PE=1 SV=5	858	1	86.7287	6.4367e-05	86.729	1	K	ALADDDFLTVTGK(1)TVR	ALADDDFLTVTGK(87)TVR	13	2	-1.3149					62207	53809	690	877
P33991	MCM4	sp|P33991|MCM4_HUMAN DNA replication licensing factor MCM4 OS=Homo sapiens OX=9606 GN=MCM4 PE=1 SV=5	762	1	45.9394	0.0112159	45.939	1	K	VEAIDVEEAK(1)R	VEAIDVEEAK(46)R	10	2	-1.3548						63115	691	877
P33992	MCM5	sp|P33992|MCM5_HUMAN DNA replication licensing factor MCM5 OS=Homo sapiens OX=9606 GN=MCM5 PE=1 SV=5	396	1	43.5184	0.016184	43.518	1	K	FVEK(1)CSPIGVYTSGK	FVEK(44)CSPIGVYTSGK(-44)	4	2	-0.78289			15822				692	878
P34897	SHMT2	sp|P34897|GLYM_HUMAN Serine hydroxymethyltransferase, mitochondrial OS=Homo sapiens OX=9606 GN=SHMT2 PE=1 SV=3	356	1	83.6233	1.73792e-07	130.31	1	K	EYSLQVLK(1)NAR	EYSLQVLK(84)NAR	8	2	-0.42955		100280		30138			693	881
P34897	SHMT2	sp|P34897|GLYM_HUMAN Serine hydroxymethyltransferase, mitochondrial OS=Homo sapiens OX=9606 GN=SHMT2 PE=1 SV=3	280	1	58.4762	4.8372e-05	110.44	1	K	HADIVTTTTHK(1)TLR	HADIVTTTTHK(58)TLR	11	3	0.61892	34771	104240	116500			72492	694	881
P34897	SHMT2	sp|P34897|GLYM_HUMAN Serine hydroxymethyltransferase, mitochondrial OS=Homo sapiens OX=9606 GN=SHMT2 PE=1 SV=3	200	1	43.1767	0.000830892	48.363	1	K	LNPK(1)TGLIDYNQLALTAR	LNPK(43)TGLIDYNQLALTAR	4	2	0.72494			25121			13400	695	881
P34897	SHMT2	sp|P34897|GLYM_HUMAN Serine hydroxymethyltransferase, mitochondrial OS=Homo sapiens OX=9606 GN=SHMT2 PE=1 SV=3	469	1	83.4376	0.000522758	106.35	1	K	LQDFK(1)SFLLK	LQDFK(83)SFLLK(-83)	5	2	-0.76757		149090	383400		431430	380020	696	881
P34897	SHMT2	sp|P34897|GLYM_HUMAN Serine hydroxymethyltransferase, mitochondrial OS=Homo sapiens OX=9606 GN=SHMT2 PE=1 SV=3	474	1	61.5774	1.05078e-11	115.41	1	K	SFLLK(1)DSETSQR	SFLLK(62)DSETSQR	5	2	-2.3908	34739	152240	237190	95342	187650	163100	697	881
P34897	SHMT2	sp|P34897|GLYM_HUMAN Serine hydroxymethyltransferase, mitochondrial OS=Homo sapiens OX=9606 GN=SHMT2 PE=1 SV=3	269	1	41.2836	0.00918482	43.518	1	K	VIPSPFK(1)HADIVTTTTHK	VIPSPFK(41)HADIVTTTTHK(-41)	7	3	-0.3755			79343				698	881
P34897	SHMT2	sp|P34897|GLYM_HUMAN Serine hydroxymethyltransferase, mitochondrial OS=Homo sapiens OX=9606 GN=SHMT2 PE=1 SV=3	103	1	117.388	0.000402874	117.39	1	K	YSEGYPGK(1)R	YSEGYPGK(120)R	8	2	-0.50732			345950	256340			699	881
P34932	HSPA4	sp|P34932|HSP74_HUMAN Heat shock 70 kDa protein 4 OS=Homo sapiens OX=9606 GN=HSPA4 PE=1 SV=4	53	1	53.051	0.015046	53.051	1	K	SIGAAAK(1)SQVISNAK	SIGAAAK(53)SQVISNAK(-53)	7	2	-1.9042		38192					700	882
P35221;P26232	CTNNA1; CTNNA2	sp|P35221|CTNA1_HUMAN Catenin alpha-1 OS=Homo sapiens OX=9606 GN=CTNNA1 PE=1 SV=1;sp|P26232|CTNA2_HUMAN Catenin alpha-2 OS=Homo sapiens OX=9606 GN=CTNNA2 PE=1 SV=5	842;889	1	74.8486	0.00615067	74.849	1	K	ASYVASTK(1)YQK	ASYVASTK(75)YQK(-75)	8	2	-4.237			30860				701	885
P35232	PHB1	sp|P35232|PHB1_HUMAN Prohibitin 1 OS=Homo sapiens OX=9606 GN=PHB1 PE=1 SV=1	202	1	98.0089	7.78137e-36	174.8	1	K	FVVEK(1)AEQQK	FVVEK(98)AEQQK(-98)	5	2	-1.0164	212640	627720	762290	356920	524220	480480	702	887
P35579	MYH9	sp|P35579|MYH9_HUMAN Myosin-9 OS=Homo sapiens OX=9606 GN=MYH9 PE=1 SV=4	8	1	50.3139	4.16327e-08	93.772	1	K	AQQAADK(1)YLYVDK	AQQAADK(50)YLYVDK(-50)	7	2	0.3249	13217	44317	197590		24152		703	896
P35579;P35749	MYH9; MYH11	sp|P35579|MYH9_HUMAN Myosin-9 OS=Homo sapiens OX=9606 GN=MYH9 PE=1 SV=4;sp|P35749|MYH11_HUMAN Myosin-11 OS=Homo sapiens OX=9606 GN=MYH11 PE=1 SV=3	74;78	1	55.2348	0.00700081	66.664	1	K	DDIQK(1)MNPPK	DDIQK(55)MNPPK(-55)	5	2	-1.7406		30626	37184				704	896
P35579	MYH9	sp|P35579|MYH9_HUMAN Myosin-9 OS=Homo sapiens OX=9606 GN=MYH9 PE=1 SV=4	860	1	50.8344	0.0231372	50.834	1	K	EK(1)QLAAENR	EK(51)QLAAENR	2	2	-3.9423		24988					705	896
P35579	MYH9	sp|P35579|MYH9_HUMAN Myosin-9 OS=Homo sapiens OX=9606 GN=MYH9 PE=1 SV=4	1352	1	61.0665	1.34843e-06	66.619	1	K	EQLEEEEEAK(1)HNLEK	EQLEEEEEAK(61)HNLEK(-61)	10	3	1.0225		19546	20389				706	896
P35579;P35749	MYH9; MYH11	sp|P35579|MYH9_HUMAN Myosin-9 OS=Homo sapiens OX=9606 GN=MYH9 PE=1 SV=4;sp|P35749|MYH11_HUMAN Myosin-11 OS=Homo sapiens OX=9606 GN=MYH11 PE=1 SV=3	1454;1461	1	62.454	0.00674449	62.454	1	K	FDQLLAEEK(1)TISAK	FDQLLAEEK(62)TISAK(-62)	9	2	0.51239			15061				707	896
P35579	MYH9	sp|P35579|MYH9_HUMAN Myosin-9 OS=Homo sapiens OX=9606 GN=MYH9 PE=1 SV=4	1404	1	125.171	1.36557e-08	141.29	1	K	HEEK(1)VAAYDK	HEEK(130)VAAYDK(-130)	4	2	0.047842	197920	513550	606410	262420	336140	305000	708	896
P35579	MYH9	sp|P35579|MYH9_HUMAN Myosin-9 OS=Homo sapiens OX=9606 GN=MYH9 PE=1 SV=4	1014	1	55.7823	0.00307531	55.782	1	K	IAEFTTNLTEEEEK(1)SK	IAEFTTNLTEEEEK(56)SK(-56)	14	2	0.64956			39161				709	896
P35579;P35749;P35580;Q7Z406	MYH9; MYH11; MYH10	sp|P35579|MYH9_HUMAN Myosin-9 OS=Homo sapiens OX=9606 GN=MYH9 PE=1 SV=4;sp|P35749|MYH11_HUMAN Myosin-11 OS=Homo sapiens OX=9606 GN=MYH11 PE=1 SV=3;sp|P35580|MYH10_HUMAN Myosin-10 OS=Homo sapiens OX=9606 GN=MYH10 PE=1 SV=3;sp|Q7Z406|MYH14_HUMAN Myosin-14 OS	1445;1452;1452;1469	1	76.8501	0.00350203	94.66	1	K	K(1)FDQLLAEEK	K(77)FDQLLAEEK(-77)	1	2	-1.567			286440	70374			710	896;897;1902
P35579	MYH9	sp|P35579|MYH9_HUMAN Myosin-9 OS=Homo sapiens OX=9606 GN=MYH9 PE=1 SV=4	1802	1	85.8209	0.00322145	85.821	1	K	LQEMEGTVK(1)SK	LQEMEGTVK(86)SK(-86)	9	2	0.21621		193890	294930			91951	711	896
P35579;Q7Z406	MYH9; MYH14	sp|P35579|MYH9_HUMAN Myosin-9 OS=Homo sapiens OX=9606 GN=MYH9 PE=1 SV=4;sp|Q7Z406|MYH14_HUMAN Myosin-14 OS=Homo sapiens OX=9606 GN=MYH14 PE=1 SV=2	966;990	1	53.0277	0.0128232	83.438	1	K	LQLEK(1)VTTEAK	LQLEK(53)VTTEAK(-53)	5	2	-2.667	36257		125050		57135		712	896;1902
P35579	MYH9	sp|P35579|MYH9_HUMAN Myosin-9 OS=Homo sapiens OX=9606 GN=MYH9 PE=1 SV=4	1387	1	80.8149	2.75781e-05	80.815	1	K	MEDSVGCLETAEEVK(1)R	MEDSVGCLETAEEVK(81)R	15	2	0.30476			83109				713	896
P35579	MYH9	sp|P35579|MYH9_HUMAN Myosin-9 OS=Homo sapiens OX=9606 GN=MYH9 PE=1 SV=4	1862	1	79.8893	0.00365367	79.889	1	K	NAEQYK(1)DQADK	NAEQYK(80)DQADK(-80)	6	2	0.064779			28373				714	896
P35579	MYH9	sp|P35579|MYH9_HUMAN Myosin-9 OS=Homo sapiens OX=9606 GN=MYH9 PE=1 SV=4	1441	1	81.1635	0.00177311	85.716	1	K	QSACNLEK(1)K	QSACNLEK(81)K(-81)	8	2	-0.55789	415690	842380			467360		715	896
P35579	MYH9	sp|P35579|MYH9_HUMAN Myosin-9 OS=Homo sapiens OX=9606 GN=MYH9 PE=1 SV=4	545	1	66.6192	0.000798275	84.999	1	K	SFVEK(1)VMQEQGTHPK	SFVEK(67)VMQEQGTHPK(-67)	5	2	-0.32544		17112	29284				716	896
P35579	MYH9	sp|P35579|MYH9_HUMAN Myosin-9 OS=Homo sapiens OX=9606 GN=MYH9 PE=1 SV=4	1525	1	69.9148	0.0109274	83.358	1	K	SVHELEK(1)SK	SVHELEK(70)SK(-70)	7	2	-1.4613			303800		164540	142160	717	896
P35579	MYH9	sp|P35579|MYH9_HUMAN Myosin-9 OS=Homo sapiens OX=9606 GN=MYH9 PE=1 SV=4	299	1	87.895	0.00502028	87.895	1	K	TDLLLEPYNK(1)YR	TDLLLEPYNK(88)YR	10	2	0.17715		36611		8485.6			718	896
P35579	MYH9	sp|P35579|MYH9_HUMAN Myosin-9 OS=Homo sapiens OX=9606 GN=MYH9 PE=1 SV=4	651	1	68.5483	0.0186253	68.548	1	K	TVGQLYK(1)EQLAK	TVGQLYK(69)EQLAK(-69)	7	2	-0.89666		147640	159250				719	896
P35579	MYH9	sp|P35579|MYH9_HUMAN Myosin-9 OS=Homo sapiens OX=9606 GN=MYH9 PE=1 SV=4	1099	1	54.5835	0.0023021	90.306	1	K	VEEEAAQK(1)NMALK	VEEEAAQK(55)NMALK(-55)	8	2	4.6311		10057	6594.5				720	896
P35579	MYH9	sp|P35579|MYH9_HUMAN Myosin-9 OS=Homo sapiens OX=9606 GN=MYH9 PE=1 SV=4	1793	1	51.531	0.0180608	51.531	1	K	VK(1)LQEMEGTVK	VK(52)LQEMEGTVK(-52)	2	2	-2.3099			125790				721	896
P35580	MYH10	sp|P35580|MYH10_HUMAN Myosin-10 OS=Homo sapiens OX=9606 GN=MYH10 PE=1 SV=3	78	1	55.2348	0.0201726	55.235	1	K	DDIQK(1)MNPPK	DDIQK(55)MNPPK(-55)	5	2	-1.7406			31820				722	897
P35659	DEK	sp|P35659|DEK_HUMAN Protein DEK OS=Homo sapiens OX=9606 GN=DEK PE=1 SV=1	124	1	47.5704	0.0223588	47.57	1	K	LLYNRPGTVSSLK(1)K	LLYNRPGTVSSLK(48)K(-48)	13	3	-0.13632			34480				723	904
P35914	HMGCL	sp|P35914|HMGCL_HUMAN Hydroxymethylglutaryl-CoA lyase, mitochondrial OS=Homo sapiens OX=9606 GN=HMGCL PE=1 SV=2	48	1	210.4	6.62177e-230	297.53	1	K	DGLQNEK(1)NIVSTPVK	DGLQNEK(210)NIVSTPVK(-210)	7	2	-0.61125	706320	1979800	2973600	1369200	1978300	1727400	724	905
P35998	PSMC2	sp|P35998|PRS7_HUMAN 26S proteasome regulatory subunit 7 OS=Homo sapiens OX=9606 GN=PSMC2 PE=1 SV=3	116	1	53.8781	0.00962406	77.072	1	K	YIINVK(1)QFAK	YIINVK(54)QFAK(-54)	6	2	-1.1113		19996	50458			20782	725	906
P36578	RPL4	sp|P36578|RL4_HUMAN Large ribosomal subunit protein uL4 OS=Homo sapiens OX=9606 GN=RPL4 PE=1 SV=5	274	1	46.0683	0.0227413	46.068	1	K	AASLK(1)SNYNLPMHK	AASLK(46)SNYNLPMHK(-46)	5	2	0.51522			4419.7				726	909
P36578	RPL4	sp|P36578|RL4_HUMAN Large ribosomal subunit protein uL4 OS=Homo sapiens OX=9606 GN=RPL4 PE=1 SV=5	423	0.999152	31.5509	0.00632938	85.821	1	K	KPTTEEK(0.999)K(0.001)PAA	K(-38)PTTEEK(32)K(-32)PAA	7	2	0.26618			134930				727	909
P36578	RPL4	sp|P36578|RL4_HUMAN Large ribosomal subunit protein uL4 OS=Homo sapiens OX=9606 GN=RPL4 PE=1 SV=5	239	1	41.8239	0.0033114	72.922	1	K	LNILK(1)LAPGGHVGR	LNILK(42)LAPGGHVGR	5	3	-0.26573	28793	120690	201960	64155	83988	79022	728	909
P36578	RPL4	sp|P36578|RL4_HUMAN Large ribosomal subunit protein uL4 OS=Homo sapiens OX=9606 GN=RPL4 PE=1 SV=5	14	1	74.5239	7.37155e-11	106.47	1	K	PLISVYSEK(1)GESSGK	PLISVYSEK(75)GESSGK(-75)	9	2	-0.85033	38062	77735	200460	51339	96703	72566	729	909
P36578	RPL4	sp|P36578|RL4_HUMAN Large ribosomal subunit protein uL4 OS=Homo sapiens OX=9606 GN=RPL4 PE=1 SV=5	368	1	70.389	0.00571215	95.311	1	K	SDEK(1)AAVAGK	SDEK(70)AAVAGK(-70)	4	2	0.25572	232350	376890	442810		272330		730	909
P37802	TAGLN2	sp|P37802|TAGL2_HUMAN Transgelin-2 OS=Homo sapiens OX=9606 GN=TAGLN2 PE=1 SV=3	17	1	111.392	0.00989127	111.39	1	K	EVQQK(1)IEK	EVQQK(110)IEK(-110)	5	2	-0.82034	532790	1139400				972360	731	916
P37837	TALDO1	sp|P37837|TALDO_HUMAN Transaldolase OS=Homo sapiens OX=9606 GN=TALDO1 PE=1 SV=2	286	1	80.3793	0.0024046	80.379	1	K	AAQASDLEK(1)IHLDEK	AAQASDLEK(80)IHLDEK(-80)	9	2	0.016605		21220	37160				732	917
P37837	TALDO1	sp|P37837|TALDO_HUMAN Transaldolase OS=Homo sapiens OX=9606 GN=TALDO1 PE=1 SV=2	321	1	57.8879	0.0179765	65.933	1	K	FAADAVK(1)LER	FAADAVK(58)LER	7	2	0.25852	20094		77981				733	917
P38117	ETFB	sp|P38117|ETFB_HUMAN Electron transfer flavoprotein subunit beta OS=Homo sapiens OX=9606 GN=ETFB PE=1 SV=3	248	1	64.906	0.00341646	64.906	1	K	VETTEDLVAK(1)LK	VETTEDLVAK(65)LK(-65)	10	2	0.97996			24566			8237.9	734	918
P38159	RBMX	sp|P38159|RBMX_HUMAN RNA-binding motif protein, X chromosome OS=Homo sapiens OX=9606 GN=RBMX PE=1 SV=3	30	1	43.272	0.018268	56.202	1	K	ALEAVFGK(1)YGR	ALEAVFGK(43)YGR	8	2	-0.90182		157300			181540	159270	735	919
P38646	HSPA9	sp|P38646|GRP75_HUMAN Stress-70 protein, mitochondrial OS=Homo sapiens OX=9606 GN=HSPA9 PE=1 SV=2	288	1	60.5892	0.0158895	101.41	1	K	HIVK(1)EFK	HIVK(61)EFK(-61)	4	2	-0.78079	186640	388420		328170	479370	402150	736	923
P38646	HSPA9	sp|P38646|GRP75_HUMAN Stress-70 protein, mitochondrial OS=Homo sapiens OX=9606 GN=HSPA9 PE=1 SV=2	345	1	84.3682	0.00970383	84.368	1	K	HLNMK(1)LTR	HLNMK(84)LTR	5	2	-0.97149		263770				216290	737	923
P38646	HSPA9	sp|P38646|GRP75_HUMAN Stress-70 protein, mitochondrial OS=Homo sapiens OX=9606 GN=HSPA9 PE=1 SV=2	617	1	69.6996	0.000604797	76.85	1	K	LKEEISK(1)MR	LK(-70)EEISK(70)MR	7	2	-1.9386		36591					738	923
P38646	HSPA9	sp|P38646|GRP75_HUMAN Stress-70 protein, mitochondrial OS=Homo sapiens OX=9606 GN=HSPA9 PE=1 SV=2	600	1	59.6705	5.48482e-20	123.99	1	K	MEEFK(1)DQLPADECNK	MEEFK(60)DQLPADECNK(-60)	5	2	0.48301		104400	218740	58364	84000	85043	739	923
P38646	HSPA9	sp|P38646|GRP75_HUMAN Stress-70 protein, mitochondrial OS=Homo sapiens OX=9606 GN=HSPA9 PE=1 SV=2	567	1	54.5835	0.00141886	106.35	1	K	NAEK(1)YAEEDR	NAEK(55)YAEEDR	4	2	-0.2778				104380		118010	740	923
P38646	HSPA9	sp|P38646|GRP75_HUMAN Stress-70 protein, mitochondrial OS=Homo sapiens OX=9606 GN=HSPA9 PE=1 SV=2	121	1	66.6192	7.56339e-10	84.102	1	K	QAVTNPNNTFYATK(1)R	QAVTNPNNTFYATK(67)R	14	2	1.9598		126560	148140	35751	67166	64043	741	923
P38646	HSPA9	sp|P38646|GRP75_HUMAN Stress-70 protein, mitochondrial OS=Homo sapiens OX=9606 GN=HSPA9 PE=1 SV=2	135	1	117.986	1.69877e-20	150.21	1	K	YDDPEVQK(1)DIK	YDDPEVQK(120)DIK(-120)	8	2	1.4597	145500	360800	486240			326860	742	923
P38919;P60842;Q14240	EIF4A3; EIF4A1	sp|P38919|IF4A3_HUMAN Eukaryotic initiation factor 4A-III OS=Homo sapiens OX=9606 GN=EIF4A3 PE=1 SV=4;sp|P60842|IF4A1_HUMAN Eukaryotic initiation factor 4A-I OS=Homo sapiens OX=9606 GN=EIF4A1 PE=1 SV=1;sp|Q14240|IF4A2_HUMAN Eukaryotic initiation factor 4A-	60;54;55	1	51.5689	0.00116313	65.408	1	K	GIYAYGFEK(1)PSAIQQR	GIYAYGFEK(52)PSAIQQR	9	2	-0.77864			64063	13427	16047		743	924;1203
P39019	RPS19	sp|P39019|RS19_HUMAN Small ribosomal subunit protein eS19 OS=Homo sapiens OX=9606 GN=RPS19 PE=1 SV=2	143	1	76.6045	0.000583531	122.44	1	K	IAGQVAAANK(1)K	IAGQVAAANK(77)K(-77)	10	2	-0.14127		137900	154980			67245	744	925
P39019	RPS19	sp|P39019|RS19_HUMAN Small ribosomal subunit protein eS19 OS=Homo sapiens OX=9606 GN=RPS19 PE=1 SV=2	115	1	65.404	0.0058561	65.404	1	K	MVEK(1)DQDGGR	MVEK(65)DQDGGR	4	2	-0.39415			18401				745	925
P39019	RPS19	sp|P39019|RS19_HUMAN Small ribosomal subunit protein eS19 OS=Homo sapiens OX=9606 GN=RPS19 PE=1 SV=2	38	1	48.7007	0.00443561	48.701	1	K	VPEWVDTVK(1)LAK	VPEWVDTVK(49)LAK(-49)	9	2	0.85635			69325				746	925
P39023;Q92901	RPL3; RPL3L	sp|P39023|RL3_HUMAN Large ribosomal subunit protein uL3 OS=Homo sapiens OX=9606 GN=RPL3 PE=1 SV=2;sp|Q92901|RL3L_HUMAN Ribosomal protein uL3-like OS=Homo sapiens OX=9606 GN=RPL3L PE=1 SV=3	373;373	1	48.7855	0.00012839	104.39	1	K	FIDTTSK(1)FGHGR	FIDTTSK(49)FGHGR	7	2	1.3069	18717	52844	76064		39615		747	926
P39023	RPL3	sp|P39023|RL3_HUMAN Large ribosomal subunit protein uL3 OS=Homo sapiens OX=9606 GN=RPL3 PE=1 SV=2	366	1	55.7541	0.0214063	55.754	1	K	IDLK(1)FIDTTSK	IDLK(56)FIDTTSK(-56)	4	2	0.91052						58787	748	926
P39023	RPL3	sp|P39023|RL3_HUMAN Large ribosomal subunit protein uL3 OS=Homo sapiens OX=9606 GN=RPL3 PE=1 SV=2	294	1	72.922	0.00283136	116.13	1	K	IGQGYLIK(1)DGK	IGQGYLIK(73)DGK(-73)	8	2	-2.2714		196130	218190				749	926
P39023	RPL3	sp|P39023|RL3_HUMAN Large ribosomal subunit protein uL3 OS=Homo sapiens OX=9606 GN=RPL3 PE=1 SV=2	286	1	74.2687	0.000704735	86.205	1	K	IYK(1)IGQGYLIK	IYK(74)IGQGYLIK(-74)	3	2	0.84678		161230	203570	119220	157330	139200	750	926
P39023	RPL3	sp|P39023|RL3_HUMAN Large ribosomal subunit protein uL3 OS=Homo sapiens OX=9606 GN=RPL3 PE=1 SV=2	115	1	46.0683	0.00186375	78.043	1	K	TVFAEHISDECK(1)R	TVFAEHISDECK(46)R	12	2	3.0796			38923				751	926
P40227	CCT6A	sp|P40227|TCPZ_HUMAN T-complex protein 1 subunit zeta OS=Homo sapiens OX=9606 GN=CCT6A PE=1 SV=3	5	1	60.8918	0.0185517	60.892	1	K	AAVK(1)TLNPK	AAVK(61)TLNPK(-61)	4	2	-0.5114						37454	752	933
P40227	CCT6A	sp|P40227|TCPZ_HUMAN T-complex protein 1 subunit zeta OS=Homo sapiens OX=9606 GN=CCT6A PE=1 SV=3	365	1	67.8807	0.00356037	67.881	1	K	FTFIEK(1)CNNPR	FTFIEK(68)CNNPR	6	2	0.6736		57865		14034			753	933
P40429;Q6NVV1	RPL13A; RPL13AP3	sp|P40429|RL13A_HUMAN Large ribosomal subunit protein uL13 OS=Homo sapiens OX=9606 GN=RPL13A PE=1 SV=2;sp|Q6NVV1|R13P3_HUMAN Putative ribosomal protein uL13-like OS=Homo sapiens OX=9606 GN=RPL13AP3 PE=5 SV=1	125;39	1	42.0747	0.0197241	42.075	1	K	MVVPAALK(1)VVR	MVVPAALK(42)VVR	8	2	0.36611		68888	29874				754	935
P40429;Q6NVV1	RPL13A; RPL13AP3	sp|P40429|RL13A_HUMAN Large ribosomal subunit protein uL13 OS=Homo sapiens OX=9606 GN=RPL13A PE=1 SV=2;sp|Q6NVV1|R13P3_HUMAN Putative ribosomal protein uL13-like OS=Homo sapiens OX=9606 GN=RPL13AP3 PE=5 SV=1	159;73	1	57.0031	0.0148947	57.003	1	K	YQAVTATLEEK(1)R	YQAVTATLEEK(57)R	11	2	0.072823		65330	132250				755	935
P40429	RPL13A	sp|P40429|RL13A_HUMAN Large ribosomal subunit protein uL13 OS=Homo sapiens OX=9606 GN=RPL13A PE=1 SV=2	197	1	62.2711	0.00314769	81.799	1	K	YTEVLK(1)THGLLV	YTEVLK(62)THGLLV	6	2	-0.36831		11219	77897				756	935
P40926	MDH2	sp|P40926|MDHM_HUMAN Malate dehydrogenase, mitochondrial OS=Homo sapiens OX=9606 GN=MDH2 PE=1 SV=3	185	1	54.3086	4.25732e-09	124.24	1	K	ANTFVAELK(1)GLDPAR	ANTFVAELK(54)GLDPAR	9	2	1.0437			69279		47321	59048	757	938
P40926	MDH2	sp|P40926|MDHM_HUMAN Malate dehydrogenase, mitochondrial OS=Homo sapiens OX=9606 GN=MDH2 PE=1 SV=3	239	1	99.2759	0.000157267	99.276	1	K	IQEAGTEVVK(1)AK	IQEAGTEVVK(99)AK(-99)	10	2	5.2375	71201			73425	32009	43857	758	938
P40926	MDH2	sp|P40926|MDHM_HUMAN Malate dehydrogenase, mitochondrial OS=Homo sapiens OX=9606 GN=MDH2 PE=1 SV=3	324	1	59.731	0.0107384	66.953	1	K	MISDAIPELK(1)ASIK	MISDAIPELK(60)ASIK(-60)	10	2	-0.5911			130630			89141	759	938
P40926	MDH2	sp|P40926|MDHM_HUMAN Malate dehydrogenase, mitochondrial OS=Homo sapiens OX=9606 GN=MDH2 PE=1 SV=3	307	1	82.4373	0.000193166	99.276	1	K	NLGIGK(1)VSSFEEK	NLGIGK(82)VSSFEEK(-82)	6	2	3.6955		21351	33187		35177		760	938
P40926	MDH2	sp|P40926|MDHM_HUMAN Malate dehydrogenase, mitochondrial OS=Homo sapiens OX=9606 GN=MDH2 PE=1 SV=3	314	1	84.2656	5.44741e-14	84.266	1	K	VSSFEEK(1)MISDAIPELK	VSSFEEK(84)MISDAIPELK(-84)	7	2	0.86858			193620			147330	761	938
P40926	MDH2	sp|P40926|MDHM_HUMAN Malate dehydrogenase, mitochondrial OS=Homo sapiens OX=9606 GN=MDH2 PE=1 SV=3	296	1	86.1347	8.68038e-22	139.7	1	K	SQETECTYFSTPLLLGK(1)K	SQETECTYFSTPLLLGK(86)K(-86)	17	2	0.16265			46405		14471	30388	762	938
P40939	HADHA	sp|P40939|ECHA_HUMAN Trifunctional enzyme subunit alpha, mitochondrial OS=Homo sapiens OX=9606 GN=HADHA PE=1 SV=2	350	1	65.9326	2.50821e-11	123.42	1	K	ALMGLYHGQVLCK(1)K	ALMGLYHGQVLCK(66)K(-66)	13	2	1.0138			119220	39371		44001	763	941
P40939	HADHA	sp|P40939|ECHA_HUMAN Trifunctional enzyme subunit alpha, mitochondrial OS=Homo sapiens OX=9606 GN=HADHA PE=1 SV=2	531	1	94.6597	8.09473e-08	94.66	1	K	DTSASAVAVGLK(1)QGK	DTSASAVAVGLK(95)QGK(-95)	12	2	-1.7751		51439	83159	18926	44199	33246	764	941
P40939	HADHA	sp|P40939|ECHA_HUMAN Trifunctional enzyme subunit alpha, mitochondrial OS=Homo sapiens OX=9606 GN=HADHA PE=1 SV=2	406	1	99.1742	7.24266e-41	145.75	1	K	GQQQVFK(1)GLNDK	GQQQVFK(99)GLNDK(-99)	7	2	-0.67672	149150	522150	525440	209690	269920	315760	765	941
P40939	HADHA	sp|P40939|ECHA_HUMAN Trifunctional enzyme subunit alpha, mitochondrial OS=Homo sapiens OX=9606 GN=HADHA PE=1 SV=2	60	1	99.5889	3.9071e-11	135.5	1	K	INSPNSK(1)VNTLSK	INSPNSK(100)VNTLSK(-100)	7	2	-0.47664		405610	464530	199950	322860	284370	766	941
P40939	HADHA	sp|P40939|ECHA_HUMAN Trifunctional enzyme subunit alpha, mitochondrial OS=Homo sapiens OX=9606 GN=HADHA PE=1 SV=2	326	1	62.3275	6.28313e-08	62.327	1	K	TGIEQGSDAGYLCESQK(1)FGELVMTK	TGIEQGSDAGYLCESQK(62)FGELVMTK(-62)	17	3	1.2263			46742				767	941
P41134	ID1	sp|P41134|ID1_HUMAN DNA-binding protein inhibitor ID-1 OS=Homo sapiens OX=9606 GN=ID1 PE=1 SV=3	20	1	47.27	2.5266e-25	87.251	1	K	VASGSTATAAAGPSCALK(1)AGK	VASGSTATAAAGPSCALK(47)AGK(-47)	18	2	0.72255		48843	73712	6011.6	24603		768	943
P41212	ETV6	sp|P41212|ETV6_HUMAN Transcription factor ETV6 OS=Homo sapiens OX=9606 GN=ETV6 PE=1 SV=1	11	1	55.7541	0.00113443	55.754	1	K	SETPAQCSIK(1)QER	SETPAQCSIK(56)QER	10	2	1.4318						9805.8	769	944
P41223	BUD31	sp|P41223|BUD31_HUMAN Protein BUD31 homolog OS=Homo sapiens OX=9606 GN=BUD31 PE=1 SV=2	125	1	60.7087	0.02403	60.709	1	K	SK(1)LEVGR	SK(61)LEVGR	2	2	-2.1257	120570						770	946
P41227	NAA10	sp|P41227|NAA10_HUMAN N-alpha-acetyltransferase 10 OS=Homo sapiens OX=9606 GN=NAA10 PE=1 SV=1	198	1	72.0311	1.67799e-07	108.5	1	K	EEK(1)GLAAEDSGGDSK	EEK(72)GLAAEDSGGDSK(-72)	3	2	-0.89058		21018	40686	6681.7	21383	15534	771	947
P41250	GARS1	sp|P41250|GARS_HUMAN Glycine--tRNA ligase OS=Homo sapiens OX=9606 GN=GARS1 PE=1 SV=3	219	1	51.8724	0.00148529	51.872	1	K	ADHLLK(1)AHLQK	ADHLLK(52)AHLQK(-52)	6	3	-2.9131		31766					772	949
P42167	TMPO	sp|P42167|LAP2B_HUMAN Lamina-associated polypeptide 2, isoforms beta/gamma OS=Homo sapiens OX=9606 GN=TMPO PE=1 SV=2	389	1	47.3342	0.0164194	47.334	1	K	MEESFSSK(1)YVPK	MEESFSSK(47)YVPK(-47)	8	2	6.6182				26729			773	953
P42167	TMPO	sp|P42167|LAP2B_HUMAN Lamina-associated polypeptide 2, isoforms beta/gamma OS=Homo sapiens OX=9606 GN=TMPO PE=1 SV=2	393	1	40.8605	0.016492	44.598	1	K	YVPK(1)YVPLADVK	YVPK(41)YVPLADVK(-41)	4	2	0.039359			422030			271220	774	953
P42285	MTREX	sp|P42285|MTREX_HUMAN Exosome RNA helicase MTR4 OS=Homo sapiens OX=9606 GN=MTREX PE=1 SV=3	78	1	117.208	3.01235e-26	154.94	1	K	DVDFEGTDEPIFGK(1)K	DVDFEGTDEPIFGK(120)K(-120)	14	2	0.1666		35046	158180	83961	141280	104780	775	954
P42285	MTREX	sp|P42285|MTREX_HUMAN Exosome RNA helicase MTR4 OS=Homo sapiens OX=9606 GN=MTREX PE=1 SV=3	51	1	51.5689	0.00674449	51.569	1	K	FDGK(1)LQSESTNNGK	FDGK(52)LQSESTNNGK(-52)	4	2	-2.4934		20966	33223				776	954
P42330;P17516;P52895;Q04828	AKR1C3; AKR1C4	sp|P42330|AK1C3_HUMAN Aldo-keto reductase family 1 member C3 OS=Homo sapiens OX=9606 GN=AKR1C3 PE=1 SV=4;sp|P17516|AK1C4_HUMAN Aldo-keto reductase family 1 member C4 OS=Homo sapiens OX=9606 GN=AKR1C4 PE=1 SV=3;sp|P52895|AK1C2_HUMAN Aldo-keto reductase fami	270;270;270;270	1	71.8962	0.00395767	71.896	1	K	GVVVLAK(1)SYNEQR	GVVVLAK(72)SYNEQR	7	2	-1.401		7929.1					777	955;1130
P42574	CASP3	sp|P42574|CASP3_HUMAN Caspase-3 OS=Homo sapiens OX=9606 GN=CASP3 PE=1 SV=2	11	1	61.1942	0.000960774	61.194	1	K	MENTENSVDSK(1)SIK	MENTENSVDSK(61)SIK(-61)	11	2	1.8443			14077				778	958
P42677	RPS27	sp|P42677|RS27_HUMAN Small ribosomal subunit protein eS27 OS=Homo sapiens OX=9606 GN=RPS27 PE=1 SV=3	16	1	74.8486	3.91331e-05	110.88	1	K	DLLHPSPEEEK(1)R	DLLHPSPEEEK(75)R	11	3	0.0046999	33555	102480	145430	48327	70483	54536	779	959
P42704	LRPPRC	sp|P42704|LPPRC_HUMAN Leucine-rich PPR motif-containing protein, mitochondrial OS=Homo sapiens OX=9606 GN=LRPPRC PE=1 SV=3	1347	1	55.5782	1.27484e-06	108.2	1	K	ALYEHLTAK(1)NTK	ALYEHLTAK(56)NTK(-56)	9	2	-0.73151	12375	64203	84962	34735	53585	41734	780	961
P42704	LRPPRC	sp|P42704|LPPRC_HUMAN Leucine-rich PPR motif-containing protein, mitochondrial OS=Homo sapiens OX=9606 GN=LRPPRC PE=1 SV=3	1326	1	76.5631	0.00380864	76.563	1	K	EEAYNSLMK(1)SYVSEK	EEAYNSLMK(77)SYVSEK(-77)	9	2	1.3457			17804				781	961
P42704	LRPPRC	sp|P42704|LPPRC_HUMAN Leucine-rich PPR motif-containing protein, mitochondrial OS=Homo sapiens OX=9606 GN=LRPPRC PE=1 SV=3	1332	1	48.7007	0.0234141	75.474	1	K	SYVSEK(1)DVTSAK	SYVSEK(49)DVTSAK(-49)	6	2	-1.0935			108790		81563		782	961
P42704	LRPPRC	sp|P42704|LPPRC_HUMAN Leucine-rich PPR motif-containing protein, mitochondrial OS=Homo sapiens OX=9606 GN=LRPPRC PE=1 SV=3	726	1	60	0.0096395	67.548	1	K	HDK(1)VEDALNLK	HDK(60)VEDALNLK(-60)	3	2	1.2672		8235	17202		7136.3		783	961
P42704	LRPPRC	sp|P42704|LPPRC_HUMAN Leucine-rich PPR motif-containing protein, mitochondrial OS=Homo sapiens OX=9606 GN=LRPPRC PE=1 SV=3	868	1	79.8893	0.00325331	79.889	1	K	LVEK(1)GETDLIQK	LVEK(80)GETDLIQK(-80)	4	2	-1.6419		34667	58176	24613		23579	784	961
P42704	LRPPRC	sp|P42704|LPPRC_HUMAN Leucine-rich PPR motif-containing protein, mitochondrial OS=Homo sapiens OX=9606 GN=LRPPRC PE=1 SV=3	295	1	43.3056	0.0186584	43.306	1	K	VEK(1)SELHLMDR	VEK(43)SELHLMDR	3	3	0.72245			14598				785	961
P42765	ACAA2	sp|P42765|THIM_HUMAN 3-ketoacyl-CoA thiolase, mitochondrial OS=Homo sapiens OX=9606 GN=ACAA2 PE=1 SV=2	137	1	99.8552	0.0028348	99.855	1	K	FGTK(1)LGSDIK	FGTK(100)LGSDIK(-100)	4	2	-1.5839				280700	410660	351620	786	962
P42766	RPL35	sp|P42766|RL35_HUMAN Large ribosomal subunit protein uL29 OS=Homo sapiens OX=9606 GN=RPL35 PE=1 SV=2	43	1	71.0658	0.0105662	71.066	1	K	VTGGAASK(1)LSK	VTGGAASK(71)LSK(-71)	8	2	-4.6558						2158600	787	963
P43121	MCAM	sp|P43121|MUC18_HUMAN Cell surface glycoprotein MUC18 OS=Homo sapiens OX=9606 GN=MCAM PE=1 SV=2	398	1	53.0277	0.0222803	53.028	1	K	GPVLQLHDLK(1)R	GPVLQLHDLK(53)R	10	2	-0.47633			9014				788	968
P43243	MATR3	sp|P43243|MATR3_HUMAN Matrin-3 OS=Homo sapiens OX=9606 GN=MATR3 PE=1 SV=2	711	1	81.0988	0.0058324	81.099	2	K	DGSASAAAK(1)K(1)K	DGSASAAAK(81)K(81)K(-81)	9	2	-4.5984			62640				789	970
P43243	MATR3	sp|P43243|MATR3_HUMAN Matrin-3 OS=Homo sapiens OX=9606 GN=MATR3 PE=1 SV=2	712	1	81.0988	0.0058324	81.099	2	K	DGSASAAAK(1)K(1)K	DGSASAAAK(81)K(81)K(-81)	10	2	-4.5984			62640				790	970
P43243	MATR3	sp|P43243|MATR3_HUMAN Matrin-3 OS=Homo sapiens OX=9606 GN=MATR3 PE=1 SV=2	829	1	51.4536	9.28858e-05	98.167	1	K	NTHCSSLPHYQK(1)LK	NTHCSSLPHYQK(51)LK(-51)	12	3	0.83076		140620	137740	64550			791	970
P43243	MATR3	sp|P43243|MATR3_HUMAN Matrin-3 OS=Homo sapiens OX=9606 GN=MATR3 PE=1 SV=2	473	1	87.2511	0.00984359	121.67	1	K	VHLSQK(1)YK	VHLSQK(87)YK(-87)	6	2	-3.7368		325030	356220		320980	301480	792	970
P43487	RANBP1	sp|P43487|RANG_HUMAN Ran-specific GTPase-activating protein OS=Homo sapiens OX=9606 GN=RANBP1 PE=1 SV=1	150	1	57.8879	0.00121309	90.263	1	K	FLNAENAQK(1)FK	FLNAENAQK(58)FK(-58)	9	2	-0.93605	42359	146550	144110		37953		793	976
P43487	RANBP1	sp|P43487|RANG_HUMAN Ran-specific GTPase-activating protein OS=Homo sapiens OX=9606 GN=RANBP1 PE=1 SV=1	183	1	83.7747	0.000199887	84.309	1	K	VAEK(1)LEALSVK	VAEK(84)LEALSVK(-84)	4	2	0.1899	129480	283550	351180		178200	136510	794	976
P45880	VDAC2	sp|P45880|VDAC2_HUMAN Voltage-dependent anion-selective channel protein 2 OS=Homo sapiens OX=9606 GN=VDAC2 PE=1 SV=2	74	1	58.3378	0.0129528	58.338	1	K	YK(1)WCEYGLTFTEK	YK(58)WCEYGLTFTEK(-58)	2	2	-0.0043146						89720	795	981
P45973	CBX5	sp|P45973|CBX5_HUMAN Chromobox protein homolog 5 OS=Homo sapiens OX=9606 GN=CBX5 PE=1 SV=1	102	1	84.9992	0.00879257	84.999	1	K	SNFSNSADDIK(1)SK	SNFSNSADDIK(85)SK(-85)	11	2	1.5533	6352.6						796	982
P46013	MKI67	sp|P46013|KI67_HUMAN Proliferation marker protein Ki-67 OS=Homo sapiens OX=9606 GN=MKI67 PE=1 SV=2	2209	1	57.2787	0.000322099	57.279	1	K	ELFQTPICTDK(1)PTTHEK	ELFQTPICTDK(57)PTTHEK(-57)	11	3	1.2022			30179				797	984
P46013	MKI67	sp|P46013|KI67_HUMAN Proliferation marker protein Ki-67 OS=Homo sapiens OX=9606 GN=MKI67 PE=1 SV=2	1482	1	51.8291	0.00156753	51.829	1	K	ELFQTPVCTDK(1)PTTHEK	ELFQTPVCTDK(52)PTTHEK(-52)	11	3	2.616			32918		8521.1		798	984
P46013	MKI67	sp|P46013|KI67_HUMAN Proliferation marker protein Ki-67 OS=Homo sapiens OX=9606 GN=MKI67 PE=1 SV=2	3243	1	144.022	1.80552e-12	144.47	1	K	KAEDNVCVK(1)K	K(-140)AEDNVCVK(140)K(-140)	9	2	-1.7638	80100	176490	260450	142700	215360		799	984
P46013	MKI67	sp|P46013|KI67_HUMAN Proliferation marker protein Ki-67 OS=Homo sapiens OX=9606 GN=MKI67 PE=1 SV=2	548	1	48.7855	0.00418009	48.785	1	K	SLVMHTPPVLK(1)K	SLVMHTPPVLK(49)K(-49)	11	3	0.00097942		47400					800	984
P46013	MKI67	sp|P46013|KI67_HUMAN Proliferation marker protein Ki-67 OS=Homo sapiens OX=9606 GN=MKI67 PE=1 SV=2	2839	1	69.6405	0.00517004	73.891	1	K	SSPELEDTATSSK(1)R	SSPELEDTATSSK(70)R	13	2	-1.6291				12763	24180		801	984
P46063	RECQL	sp|P46063|RECQ1_HUMAN ATP-dependent DNA helicase Q1 OS=Homo sapiens OX=9606 GN=RECQL PE=1 SV=3	193	1	53.5167	0.0139325	65.933	1	K	LIYVTPEK(1)IAK	LIYVTPEK(54)IAK(-54)	8	2	0.37382		78029	41850				802	987
P46087	NOP2	sp|P46087|NOP2_HUMAN Probable 28S rRNA (cytosine(4447)-C(5))-methyltransferase OS=Homo sapiens OX=9606 GN=NOP2 PE=1 SV=2	91	1	71.0658	0.00904781	71.066	1	K	GISAGAVQTAGK(1)K	GISAGAVQTAGK(71)K(-71)	12	2	-1.6708		54882			79016		803	988
P46087	NOP2	sp|P46087|NOP2_HUMAN Probable 28S rRNA (cytosine(4447)-C(5))-methyltransferase OS=Homo sapiens OX=9606 GN=NOP2 PE=1 SV=2	757	1	56.9378	0.0213344	56.938	1	K	GVEK(1)QQLPEQPFEK	GVEK(57)QQLPEQPFEK(-57)	4	2	-0.49884			13342				804	988
P46087	NOP2	sp|P46087|NOP2_HUMAN Probable 28S rRNA (cytosine(4447)-C(5))-methyltransferase OS=Homo sapiens OX=9606 GN=NOP2 PE=1 SV=2	76	0.999989	49.5407	2.60978e-05	95.138	1	K	SPEAKPLPGK(1)LPK	SPEAK(-50)PLPGK(50)LPK(-80)	10	2	-1.3212	57588	161270	249170	111570	195080	145820	805	988
P46100	ATRX	sp|P46100|ATRX_HUMAN Transcriptional regulator ATRX OS=Homo sapiens OX=9606 GN=ATRX PE=1 SV=6	375	1	49.4866	0.021888	49.487	1	K	FLK(1)QATDNSEISSATK	FLK(49)QATDNSEISSATK(-49)	3	2	-3.4843			6108.1				806	989
P46100	ATRX	sp|P46100|ATRX_HUMAN Transcriptional regulator ATRX OS=Homo sapiens OX=9606 GN=ATRX PE=1 SV=6	967	1	88.4198	0.00171057	88.42	1	K	VQDGLSDIAEK(1)FLK	VQDGLSDIAEK(88)FLK(-88)	11	2	-1.5537			147970				807	989
P46379	BAG6	sp|P46379|BAG6_HUMAN Large proline-rich protein BAG6 OS=Homo sapiens OX=9606 GN=BAG6 PE=1 SV=2	1049	1	103.23	4.08316e-16	103.23	1	K	VKPQPPLSDAYLSGMPAK(1)R	VK(-100)PQPPLSDAYLSGMPAK(100)R	18	3	-0.55811			26919				808	992
P46734	MAP2K3	sp|P46734|MP2K3_HUMAN Dual specificity mitogen-activated protein kinase kinase 3 OS=Homo sapiens OX=9606 GN=MAP2K3 PE=1 SV=2	32	1	40.8298	0.000743105	54.556	1	K	ISCMSK(1)PPAPNPTPPR	ISCMSK(41)PPAPNPTPPR	6	2	-1.8716		19788	61629				809	994
P46776	RPL27A	sp|P46776|RL27A_HUMAN Large ribosomal subunit protein uL15 OS=Homo sapiens OX=9606 GN=RPL27A PE=1 SV=2	47	1	43.1683	0.01453	44.598	1	K	INFDK(1)YHPGYFGK	INFDK(43)YHPGYFGK(-43)	5	3	0.67719		55535	58175				810	995
P46777	RPL5	sp|P46777|RL5_HUMAN Large ribosomal subunit protein uL18 OS=Homo sapiens OX=9606 GN=RPL5 PE=1 SV=3	178	1	45.1835	0.00336859	45.183	1	K	GAVDGGLSIPHSTK(1)R	GAVDGGLSIPHSTK(45)R	14	3	1.5634			55246				811	996
P46777	RPL5	sp|P46777|RL5_HUMAN Large ribosomal subunit protein uL18 OS=Homo sapiens OX=9606 GN=RPL5 PE=1 SV=3	220	1	70.389	0.0186847	70.389	1	K	YLMEEDEDAYK(1)K	YLMEEDEDAYK(70)K(-70)	11	2	2.7417		35324					812	996
P46779	RPL28	sp|P46779|RL28_HUMAN Large ribosomal subunit protein eL28 OS=Homo sapiens OX=9606 GN=RPL28 PE=1 SV=3	33	1	65.8789	0.00116749	103.87	1	K	QTYSTEPNNLK(1)AR	QTYSTEPNNLK(66)AR	11	2	-1.298		63326	88623		29213		813	998
P46781	RPS9	sp|P46781|RS9_HUMAN Small ribosomal subunit protein uS4 OS=Homo sapiens OX=9606 GN=RPS9 PE=1 SV=3	66	1	76.572	0.0246161	76.572	1	K	ELLTLDEK(1)DPR	ELLTLDEK(77)DPR	8	2	1.3143			89050				814	999
P46781	RPS9	sp|P46781|RS9_HUMAN Small ribosomal subunit protein uS4 OS=Homo sapiens OX=9606 GN=RPS9 PE=1 SV=3	52	1	84.6989	0.0145377	84.699	1	K	FTLAK(1)IR	FTLAK(85)IR	5	2	-2.6594			248760				815	999
P46781	RPS9	sp|P46781|RS9_HUMAN Small ribosomal subunit protein uS4 OS=Homo sapiens OX=9606 GN=RPS9 PE=1 SV=3	121	1	74.2687	0.00204637	74.269	1	K	LGLAK(1)SIHHAR	LGLAK(74)SIHHAR	5	3	-0.015998			64882				816	999
P46781	RPS9	sp|P46781|RS9_HUMAN Small ribosomal subunit protein uS4 OS=Homo sapiens OX=9606 GN=RPS9 PE=1 SV=3	116	1	50.2968	0.0187596	58.889	1	K	LQTQVFK(1)LGLAK	LQTQVFK(50)LGLAK(-50)	7	2	0.65912			63573		14484		817	999
P46821	MAP1B	sp|P46821|MAP1B_HUMAN Microtubule-associated protein 1B OS=Homo sapiens OX=9606 GN=MAP1B PE=1 SV=2	623	1	73.1661	0.00118876	108.5	1	K	AEVAEK(1)QATDVKPK	AEVAEK(73)QATDVK(-73)PK(-110)	6	2	0.034841			10580				818	1002
P46821	MAP1B	sp|P46821|MAP1B_HUMAN Microtubule-associated protein 1B OS=Homo sapiens OX=9606 GN=MAP1B PE=1 SV=2	2333	1	52.8374	0.0212749	52.837	1	K	SAK(1)TATAGPGTTK	SAK(53)TATAGPGTTK(-53)	3	2	-1.8449		13772	27518				819	1002
P46821	MAP1B	sp|P46821|MAP1B_HUMAN Microtubule-associated protein 1B OS=Homo sapiens OX=9606 GN=MAP1B PE=1 SV=2	605	0.999999	59.1485	0.00422417	76.563	1	K	TETKPSVTEK(1)EVPSK	TETK(-59)PSVTEK(59)EVPSK(-77)	10	3	0.95205			42639		21988		820	1002
P46821	MAP1B	sp|P46821|MAP1B_HUMAN Microtubule-associated protein 1B OS=Homo sapiens OX=9606 GN=MAP1B PE=1 SV=2	2196	1	75.9691	8.06667e-05	75.969	1	K	TVTYK(1)HMDPPPAPVQDR	TVTYK(76)HMDPPPAPVQDR	5	3	-0.37549			170020				821	1002
P46940	IQGAP1	sp|P46940|IQGA1_HUMAN Ras GTPase-activating-like protein IQGAP1 OS=Homo sapiens OX=9606 GN=IQGAP1 PE=1 SV=1	1144	1	45.6537	0.00624942	45.654	1	K	AVTDK(1)FLSAIVSSVDK	AVTDK(46)FLSAIVSSVDK(-46)	5	2	0.5196			10394				822	1006
P47895	ALDH1A3	sp|P47895|AL1A3_HUMAN Retinaldehyde dehydrogenase 3 OS=Homo sapiens OX=9606 GN=ALDH1A3 PE=1 SV=2	378	1	63.766	1.01447e-07	91.032	1	K	EGAK(1)LECGGSAMEDK	EGAK(64)LECGGSAMEDK(-64)	4	2	1.0291				18641	54490	36518	823	1010
P47895	ALDH1A3	sp|P47895|AL1A3_HUMAN Retinaldehyde dehydrogenase 3 OS=Homo sapiens OX=9606 GN=ALDH1A3 PE=1 SV=2	263	1	58.4762	0.0104422	58.476	1	K	IAFTGSTEVGK(1)LVK	IAFTGSTEVGK(58)LVK(-58)	11	2	-3.1266			15029				824	1010
P47914	RPL29	sp|P47914|RL29_HUMAN Large ribosomal subunit protein eL29 OS=Homo sapiens OX=9606 GN=RPL29 PE=1 SV=2	73	1	74.5195	0.000661979	99.34	1	K	AEAIK(1)ALVKPK	AEAIK(75)ALVK(-75)PK(-99)	5	2	2.9273			90569		54612	36033	825	1012
P47914	RPL29	sp|P47914|RL29_HUMAN Large ribosomal subunit protein eL29 OS=Homo sapiens OX=9606 GN=RPL29 PE=1 SV=2	103	1	62.9689	0.0135814	69.716	1	K	LAYIAHPK(1)LGK	LAYIAHPK(63)LGK(-63)	8	2	-0.1944	38157	107240	154410				826	1012
P48047	ATP5PO	sp|P48047|ATPO_HUMAN ATP synthase subunit O, mitochondrial OS=Homo sapiens OX=9606 GN=ATP5PO PE=1 SV=1	60	1	76.8501	0.000672498	123.42	1	K	LEQVEK(1)ELLR	LEQVEK(77)ELLR	6	2	-2.0693			453480		367390	307260	827	1014
P48047	ATP5PO	sp|P48047|ATPO_HUMAN ATP synthase subunit O, mitochondrial OS=Homo sapiens OX=9606 GN=ATP5PO PE=1 SV=1	172	1	93.7719	2.03699e-17	104.04	1	K	SFLSQGQVLK(1)LEAK	SFLSQGQVLK(94)LEAK(-94)	10	2	-0.28692			40087			17855	828	1014
P48047	ATP5PO	sp|P48047|ATPO_HUMAN ATP synthase subunit O, mitochondrial OS=Homo sapiens OX=9606 GN=ATP5PO PE=1 SV=1	162	1	75.5003	0.00265848	75.5	1	K	TVLK(1)SFLSQGQVLK	TVLK(76)SFLSQGQVLK(-76)	4	2	-0.33435			206510				829	1014
P48047	ATP5PO	sp|P48047|ATPO_HUMAN ATP synthase subunit O, mitochondrial OS=Homo sapiens OX=9606 GN=ATP5PO PE=1 SV=1	70	1	44.8204	0.00159184	103.8	1	K	VAQILK(1)EPK	VAQILK(45)EPK(-45)	6	2	-0.25767	61925		210860	133880	152960	155380	830	1014
P48444	ARCN1	sp|P48444|COPD_HUMAN Coatomer subunit delta OS=Homo sapiens OX=9606 GN=ARCN1 PE=1 SV=1	335	1	51.5689	0.00930757	51.569	1	K	GVQLQTHPNVDK(1)K	GVQLQTHPNVDK(52)K(-52)	12	2	0.93046		13221					831	1018
P48444	ARCN1	sp|P48444|COPD_HUMAN Coatomer subunit delta OS=Homo sapiens OX=9606 GN=ARCN1 PE=1 SV=1	351	1	56.0804	0.00558042	56.08	1	K	NPEK(1)SFPVNSDVGVLK	NPEK(56)SFPVNSDVGVLK(-56)	4	2	-2.774			17555				832	1018
P48556	PSMD8	sp|P48556|PSMD8_HUMAN 26S proteasome non-ATPase regulatory subunit 8 OS=Homo sapiens OX=9606 GN=PSMD8 PE=1 SV=2	281	1	48.8224	0.0223863	48.822	1	K	AYEK(1)ILFTEATR	AYEK(49)ILFTEATR	4	2	-4.9899			14370				833	1022
P48643	CCT5	sp|P48643|TCPE_HUMAN T-complex protein 1 subunit epsilon OS=Homo sapiens OX=9606 GN=CCT5 PE=1 SV=1	170	1	83.4743	2.2254e-09	83.474	1	K	DTEPLIQTAK(1)TTLGSK	DTEPLIQTAK(83)TTLGSK(-83)	10	2	-1.2816			144250			39741	834	1025
P48643	CCT5	sp|P48643|TCPE_HUMAN T-complex protein 1 subunit epsilon OS=Homo sapiens OX=9606 GN=CCT5 PE=1 SV=1	265	1	61.0419	0.00639438	61.042	1	K	HK(1)LDVTSVEDYK	HK(61)LDVTSVEDYK(-61)	2	2	-1.5183	13232	56666	89248		33707		835	1025
P48681	NES	sp|P48681|NEST_HUMAN Nestin OS=Homo sapiens OX=9606 GN=NES PE=1 SV=2	120	1	67.4639	0.00519268	79.059	1	K	AVEAEK(1)CAR	AVEAEK(67)CAR	6	2	0.21968			131200	79111	104370		836	1027
P48681	NES	sp|P48681|NEST_HUMAN Nestin OS=Homo sapiens OX=9606 GN=NES PE=1 SV=2	543	1	49.0965	0.0195401	49.097	1	K	EIQDSQVPLEK(1)ETLK	EIQDSQVPLEK(49)ETLK(-49)	11	2	-3.7587			48025				837	1027
P48681	NES	sp|P48681|NEST_HUMAN Nestin OS=Homo sapiens OX=9606 GN=NES PE=1 SV=2	911	1	41.8239	0.00303368	85.821	1	K	SPEEVDK(1)ESQR	SPEEVDK(42)ESQR	7	2	-2.7571	2641.6	18054	26071		6124.2	6624.7	838	1027
P48735	IDH2	sp|P48735|IDHP_HUMAN Isocitrate dehydrogenase [NADP], mitochondrial OS=Homo sapiens OX=9606 GN=IDH2 PE=1 SV=2	180	1	55.7823	0.0009231	55.782	1	K	HAHGDQYK(1)ATDFVADR	HAHGDQYK(56)ATDFVADR	8	3	0.4808			18645				839	1029
P49023	PXN	sp|P49023|PAXI_HUMAN Paxillin OS=Homo sapiens OX=9606 GN=PXN PE=1 SV=3	355	1	47.3612	0.0119088	47.361	1	K	LGVATVAK(1)GVCGACK	LGVATVAK(47)GVCGACK(-47)	8	2	-2.2701			14126				840	1033
P49116	NR2C2	sp|P49116|NR2C2_HUMAN Nuclear receptor subfamily 2 group C member 2 OS=Homo sapiens OX=9606 GN=NR2C2 PE=1 SV=1	231	1	58.3378	0.000637055	58.338	1	K	SPLIATPTFVADK(1)DGAR	SPLIATPTFVADK(58)DGAR	13	2	-2.311						10524	841	1034
P49189	ALDH9A1	sp|P49189|AL9A1_HUMAN 4-trimethylaminobutyraldehyde dehydrogenase OS=Homo sapiens OX=9606 GN=ALDH9A1 PE=1 SV=3	30	1	49.4855	0.00423054	49.485	1	K	VEPADASGTEK(1)AFEPATGR	VEPADASGTEK(49)AFEPATGR	11	2	-0.33976			24919				842	1035
P49207	RPL34	sp|P49207|RL34_HUMAN Large ribosomal subunit protein eL34 OS=Homo sapiens OX=9606 GN=RPL34 PE=1 SV=3	85	1	87.895	0.00333591	87.895	1	K	AYGGSMCAK(1)CVR	AYGGSMCAK(88)CVR	9	2	1.1559		77975	119330	33405	47562	43031	843	1036
P49207	RPL34	sp|P49207|RL34_HUMAN Large ribosomal subunit protein eL34 OS=Homo sapiens OX=9606 GN=RPL34 PE=1 SV=3	19	1	53.0277	0.00399502	74.849	1	K	LSYNTASNK(1)TR	LSYNTASNK(53)TR	9	2	-0.82888	46690	102250	123720	50022	77838		844	1036
P49207	RPL34	sp|P49207|RL34_HUMAN Large ribosomal subunit protein eL34 OS=Homo sapiens OX=9606 GN=RPL34 PE=1 SV=3	108	1	46.0328	0.000152878	109.88	1	K	VLK(1)AQAQSQK	VLK(46)AQAQSQK(-46)	3	2	-2.4733		96893		30250			845	1036
P49321	NASP	sp|P49321|NASP_HUMAN Nuclear autoantigenic sperm protein OS=Homo sapiens OX=9606 GN=NASP PE=1 SV=2	417	1	85.6222	0.0183073	85.622	1	K	AK(1)LVPSQEETK	AK(86)LVPSQEETK(-86)	2	2	-1.121		227940					846	1038
P49321	NASP	sp|P49321|NASP_HUMAN Nuclear autoantigenic sperm protein OS=Homo sapiens OX=9606 GN=NASP PE=1 SV=2	154	1	49.0965	0.010829	49.097	1	K	EQVYDAMGEK(1)EEAK	EQVYDAMGEK(49)EEAK(-49)	10	2	1.5083			6635.3				847	1038
P49321	NASP	sp|P49321|NASP_HUMAN Nuclear autoantigenic sperm protein OS=Homo sapiens OX=9606 GN=NASP PE=1 SV=2	450	1	63.9085	0.0105607	77.157	1	K	VAQGATEK(1)SPEDK	VAQGATEK(64)SPEDK(-64)	8	2	0.30308			40486		12864		848	1038
P49327	FASN	sp|P49327|FAS_HUMAN Fatty acid synthase OS=Homo sapiens OX=9606 GN=FASN PE=1 SV=3	1582	1	50.3139	5.88793e-76	183.7	1	K	DIMLATGK(1)LSPDAIPGK	DIMLATGK(50)LSPDAIPGK(-50)	8	2	0.036976	32080	110770	557090	130420	192530	179000	849	1039
P49327	FASN	sp|P49327|FAS_HUMAN Fatty acid synthase OS=Homo sapiens OX=9606 GN=FASN PE=1 SV=3	673	1	86.2052	0.00319665	93.467	1	K	EGVFAK(1)EVR	EGVFAK(86)EVR	6	2	1.0998		894170	1106200	284760		369350	850	1039
P49327	FASN	sp|P49327|FAS_HUMAN Fatty acid synthase OS=Homo sapiens OX=9606 GN=FASN PE=1 SV=3	1072	1	56.4735	0.000451001	56.473	1	K	LYTLQDK(1)AQVADVVVSR	LYTLQDK(56)AQVADVVVSR	7	2	0.81579			20988				851	1039
P49327	FASN	sp|P49327|FAS_HUMAN Fatty acid synthase OS=Homo sapiens OX=9606 GN=FASN PE=1 SV=3	1704	1	158.566	3.2173e-49	204.86	1	K	VFTTVGSAEK(1)R	VFTTVGSAEK(160)R	10	2	-0.621	656530	1265700	1690600	578760	786270	652600	852	1039
P49411	TUFM	sp|P49411|EFTU_HUMAN Elongation factor Tu, mitochondrial OS=Homo sapiens OX=9606 GN=TUFM PE=1 SV=3	58	1	78.8877	0.000770544	78.888	1	K	DK(1)PHVNVGTIGHVDHGK	DK(79)PHVNVGTIGHVDHGK(-79)	2	3	-0.97341					31162	25728	853	1041
P49411	TUFM	sp|P49411|EFTU_HUMAN Elongation factor Tu, mitochondrial OS=Homo sapiens OX=9606 GN=TUFM PE=1 SV=3	259	1	62.7106	2.26649e-05	62.711	1	K	DLEK(1)PFLLPVEAVYSVPGR	DLEK(63)PFLLPVEAVYSVPGR	4	3	2.0951			26263				854	1041
P49411	TUFM	sp|P49411|EFTU_HUMAN Elongation factor Tu, mitochondrial OS=Homo sapiens OX=9606 GN=TUFM PE=1 SV=3	91	1	63.3973	0.00365136	74.269	1	K	ILAEGGGAK(1)FK	ILAEGGGAK(63)FK(-63)	9	2	-2.6611		182030	194190			140770	855	1041
P49411	TUFM	sp|P49411|EFTU_HUMAN Elongation factor Tu, mitochondrial OS=Homo sapiens OX=9606 GN=TUFM PE=1 SV=3	94	1	63.9085	0.00141819	63.908	1	K	K(1)YEEIDNAPEER	K(64)YEEIDNAPEER	1	2	0.82918			4490.5				856	1041
P49585	PCYT1A	sp|P49585|PCY1A_HUMAN Choline-phosphate cytidylyltransferase A OS=Homo sapiens OX=9606 GN=PCYT1A PE=1 SV=2	8	1	63.2116	0.000115589	85.821	1	K	MDAQCSAK(1)VNAR	MDAQCSAK(63)VNAR	8	2	1.1644		9373.3	27536		7087.9	9458.6	857	1046
P49720	PSMB3	sp|P49720|PSB3_HUMAN Proteasome subunit beta type-3 OS=Homo sapiens OX=9606 GN=PSMB3 PE=1 SV=2	77	1	90.2625	0.00132529	117.3	1	K	LNLYELK(1)EGR	LNLYELK(90)EGR	7	2	0.5944		177430	345800	143620	227160		858	1053
P49748	ACADVL	sp|P49748|ACADV_HUMAN Very long-chain specific acyl-CoA dehydrogenase, mitochondrial OS=Homo sapiens OX=9606 GN=ACADVL PE=1 SV=1	298	1	51.4536	0.00135279	108.4	1	K	GFGGITHGPPEK(1)K	GFGGITHGPPEK(51)K(-51)	12	2	-1.2756		27367	50287	12798	40157		859	1056
P49748	ACADVL	sp|P49748|ACADV_HUMAN Very long-chain specific acyl-CoA dehydrogenase, mitochondrial OS=Homo sapiens OX=9606 GN=ACADVL PE=1 SV=1	358	1	58.4762	0.000864969	73.655	1	K	GIIAK(1)AVDHATNR	GIIAK(58)AVDHATNR	5	2	-0.21142		14354		10257	25790	16610	860	1056
P49748	ACADVL	sp|P49748|ACADV_HUMAN Very long-chain specific acyl-CoA dehydrogenase, mitochondrial OS=Homo sapiens OX=9606 GN=ACADVL PE=1 SV=1	382	1	53.0277	0.0120936	53.028	1	K	IHNFGLIQEK(1)LAR	IHNFGLIQEK(53)LAR	10	3	-1.1607			23432				861	1056
P49748	ACADVL	sp|P49748|ACADV_HUMAN Very long-chain specific acyl-CoA dehydrogenase, mitochondrial OS=Homo sapiens OX=9606 GN=ACADVL PE=1 SV=1	276	1	55.5782	0.00652556	55.578	1	K	TPVTDPATGAVK(1)EK	TPVTDPATGAVK(56)EK(-56)	12	2	0.60445						71841	862	1056
P49748	ACADVL	sp|P49748|ACADV_HUMAN Very long-chain specific acyl-CoA dehydrogenase, mitochondrial OS=Homo sapiens OX=9606 GN=ACADVL PE=1 SV=1	239	1	49.9669	3.13965e-05	63.79	1	K	TSAVPSPCGK(1)YYTLNGSK	TSAVPSPCGK(50)YYTLNGSK(-50)	10	2	-0.86957		26103	77514		36229		863	1056
P49750	YLPM1	sp|P49750|YLPM1_HUMAN YLP motif-containing protein 1 OS=Homo sapiens OX=9606 GN=YLPM1 PE=1 SV=4	2138	1	46.7679	0.00207961	46.768	1	K	ITDESGHLAEK(1)ALNR	ITDESGHLAEK(47)ALNR	11	2	1.173			10229				864	1057
P49756	RBM25	sp|P49756|RBM25_HUMAN RNA-binding protein 25 OS=Homo sapiens OX=9606 GN=RBM25 PE=1 SV=3	125	1	70.5522	0.00132139	70.552	1	K	VQGASGK(1)LQAFGFCEYK	VQGASGK(71)LQAFGFCEYK(-71)	7	2	2.7527			12355				865	1059
P49773	HINT1	sp|P49773|HINT1_HUMAN Adenosine 5'-monophosphoramidase HINT1 OS=Homo sapiens OX=9606 GN=HINT1 PE=1 SV=2	7	1	52.591	0.00130808	59.645	1	K	ADEIAK(1)AQVAR	ADEIAK(53)AQVAR	6	2	-0.59239	43886	123740	141510	30223	42247	34150	866	1060
P49773	HINT1	sp|P49773|HINT1_HUMAN Adenosine 5'-monophosphoramidase HINT1 OS=Homo sapiens OX=9606 GN=HINT1 PE=1 SV=2	21	1	87.9419	6.67285e-41	156.57	1	K	PGGDTIFGK(1)IIR	PGGDTIFGK(88)IIR	9	2	0.57243	191610	353930	554130	155210	219190	174870	867	1060
P49790	NUP153	sp|P49790|NU153_HUMAN Nuclear pore complex protein Nup153 OS=Homo sapiens OX=9606 GN=NUP153 PE=1 SV=2	15	1	77.3584	9.16077e-10	101.45	1	K	ASGAGGVGGGGGGK(1)IR	ASGAGGVGGGGGGK(77)IR	14	2	-0.56877		14955	25845		25933	20859	868	1061
P49792;A6NKT7	RANBP2; RGPD3	sp|P49792|RBP2_HUMAN E3 SUMO-protein ligase RanBP2 OS=Homo sapiens OX=9606 GN=RANBP2 PE=1 SV=2;sp|A6NKT7|RGPD3_HUMAN RanBP2-like and GRIP domain-containing protein 3 OS=Homo sapiens OX=9606 GN=RGPD3 PE=3 SV=2	1977;1002	1	40.53	0.0191902	40.53	1	K	GFSGAGEK(1)LFSSQYGK	GFSGAGEK(41)LFSSQYGK(-41)	8	2	4.893			13178				869	1062
P49916	LIG3	sp|P49916|DNLI3_HUMAN DNA ligase 3 OS=Homo sapiens OX=9606 GN=LIG3 PE=1 SV=2	581	1	73.7391	0.0125084	73.891	1	K	TGKPLPFGTLGVHK(1)K	TGK(-74)PLPFGTLGVHK(74)K(-74)	14	3	1.1114			36751	23234	29763		870	1068
P50213	IDH3A	sp|P50213|IDH3A_HUMAN Isocitrate dehydrogenase [NAD] subunit alpha, mitochondrial OS=Homo sapiens OX=9606 GN=IDH3A PE=1 SV=1	100	1	52.2012	0.00141231	59.997	1	K	GPLK(1)TPIAAGHPSMNLLLR	GPLK(52)TPIAAGHPSMNLLLR	4	3	1.5613			43676			32155	871	1069
P50454	SERPINH1	sp|P50454|SERPH_HUMAN Serpin H1 OS=Homo sapiens OX=9606 GN=SERPINH1 PE=1 SV=2	252	1	75.4745	0.00291884	75.474	1	K	EK(1)LQIVEMPLAHK	EK(75)LQIVEMPLAHK(-75)	2	3	-0.85616			109650				872	1076
P50454	SERPINH1	sp|P50454|SERPH_HUMAN Serpin H1 OS=Homo sapiens OX=9606 GN=SERPINH1 PE=1 SV=2	217	1	81.1635	0.00439144	81.163	1	K	FHHK(1)MVDNR	FHHK(81)MVDNR	4	3	2.5901		29817					873	1076
P50454	SERPINH1	sp|P50454|SERPH_HUMAN Serpin H1 OS=Homo sapiens OX=9606 GN=SERPINH1 PE=1 SV=2	213	1	47.5611	0.0245259	47.561	1	K	PHWDEK(1)FHHK	PHWDEK(48)FHHK(-48)	6	3	0.66875						24903	874	1076
P50502;Q8IZP2;Q8NFI4	ST13; ST13P4; S	sp|P50502|F10A1_HUMAN Hsc70-interacting protein OS=Homo sapiens OX=9606 GN=ST13 PE=1 SV=2;sp|Q8IZP2|ST134_HUMAN Putative protein FAM10A4 OS=Homo sapiens OX=9606 GN=ST13P4 PE=5 SV=1;sp|Q8NFI4|F10A5_HUMAN Putative protein FAM10A5 OS=Homo sapiens OX=9606 GN=S	153;149;153	1	88.3499	0.0242982	88.35	1	K	LAILYAK(1)R	LAILYAK(88)R	7	2	-1.9246			213220				875	1078
P50502;Q8NFI4	ST13; ST13P5	sp|P50502|F10A1_HUMAN Hsc70-interacting protein OS=Homo sapiens OX=9606 GN=ST13 PE=1 SV=2;sp|Q8NFI4|F10A5_HUMAN Putative protein FAM10A5 OS=Homo sapiens OX=9606 GN=ST13P5 PE=5 SV=1	360;360	1	60.5475	0.00898943	60.547	1	K	VMNLISK(1)LSAK	VMNLISK(61)LSAK(-61)	7	2	-0.83746			89799				876	1078
P50914	RPL14	sp|P50914|RL14_HUMAN Large ribosomal subunit protein eL14 OS=Homo sapiens OX=9606 GN=RPL14 PE=1 SV=4	85	1	60.5475	0.00188601	60.547	1	K	ADINTK(1)WAATR	ADINTK(61)WAATR	6	2	-4.295	52716			45400		68529	877	1084
P50914	RPL14	sp|P50914|RL14_HUMAN Large ribosomal subunit protein eL14 OS=Homo sapiens OX=9606 GN=RPL14 PE=1 SV=4	204	1	121.671	2.00045e-08	129.72	1	K	APAQK(1)APAPK	APAQK(120)APAPK(-120)	5	2	-0.1378	1080400	2158900	2569800	936420	1225000	1126800	878	1084
P50914	RPL14	sp|P50914|RL14_HUMAN Large ribosomal subunit protein eL14 OS=Homo sapiens OX=9606 GN=RPL14 PE=1 SV=4	177	1	56.3783	2.92161e-28	170.95	1	K	APAQK(1)VPAQK	APAQK(56)VPAQK(-56)	5	2	-2.3804	179220	477300	559280	164760	213130	189500	879	1084
P50914	RPL14	sp|P50914|RL14_HUMAN Large ribosomal subunit protein eL14 OS=Homo sapiens OX=9606 GN=RPL14 PE=1 SV=4	71	1	65.404	0.00685631	74.269	1	K	FPHSAHQK(1)YVR	FPHSAHQK(65)YVR	8	3	1.1741		84499	93414		45827		880	1084
P50990	CCT8	sp|P50990|TCPQ_HUMAN T-complex protein 1 subunit theta OS=Homo sapiens OX=9606 GN=CCT8 PE=1 SV=4	400	1	126.323	3.61979e-86	220.81	1	K	AVDDGVNTFK(1)VLTR	AVDDGVNTFK(130)VLTR	10	2	-0.24324	103560	188610	458420	170240	272490	226960	881	1085
P50991	CCT4	sp|P50991|TCPD_HUMAN T-complex protein 1 subunit delta OS=Homo sapiens OX=9606 GN=CCT4 PE=1 SV=4	288	1	81.6423	0.000196349	114.64	1	K	AYILNLVK(1)QIK	AYILNLVK(82)QIK(-82)	8	2	-2.5028			27530			5475.8	882	1086
P50991	CCT4	sp|P50991|TCPD_HUMAN T-complex protein 1 subunit delta OS=Homo sapiens OX=9606 GN=CCT4 PE=1 SV=4	395	1	60	0.0204214	60	1	K	GSNK(1)LVIEEAER	GSNK(60)LVIEEAER	4	2	0.78196			35602				883	1086
P51149	RAB7A	sp|P51149|RAB7A_HUMAN Ras-related protein Rab-7a OS=Homo sapiens OX=9606 GN=RAB7A PE=1 SV=1	31	1	76.572	0.0186769	78.932	1	K	TSLMNQYVNK(1)K	TSLMNQYVNK(77)K(-77)	10	2	-3.3846		64717	71307				884	1090
P51572	BCAP31	sp|P51572|BAP31_HUMAN B-cell receptor-associated protein 31 OS=Homo sapiens OX=9606 GN=BCAP31 PE=1 SV=3	167	1	48.3632	0.000478262	69.201	1	K	GAAVDGGK(1)LDVGNAEVK	GAAVDGGK(48)LDVGNAEVK(-48)	8	2	-2.5805		22254	52645		24919	15776	885	1099
P51572	BCAP31	sp|P51572|BAP31_HUMAN B-cell receptor-associated protein 31 OS=Homo sapiens OX=9606 GN=BCAP31 PE=1 SV=3	204	1	79.8893	0.000155157	103.69	1	K	LEK(1)AENQVLAMR	LEK(80)AENQVLAMR	3	2	-3.8662		113210		59595	104850	93875	886	1099
P51572	BCAP31	sp|P51572|BAP31_HUMAN B-cell receptor-associated protein 31 OS=Homo sapiens OX=9606 GN=BCAP31 PE=1 SV=3	158	1	72.0417	0.0179481	72.042	1	K	YMEENDQLK(1)K	YMEENDQLK(72)K(-72)	9	2	2.9613		16444					887	1099
P51608	MECP2	sp|P51608|MECP2_HUMAN Methyl-CpG-binding protein 2 OS=Homo sapiens OX=9606 GN=MECP2 PE=1 SV=1	449	1	81.5776	0.00203233	81.578	1	K	TQPAVATAATAAEK(1)YK	TQPAVATAATAAEK(82)YK(-82)	14	2	-1.3017		59943	161200	34166			888	1101
P51659	HSD17B4	sp|P51659|DHB4_HUMAN Peroxisomal multifunctional enzyme type 2 OS=Homo sapiens OX=9606 GN=HSD17B4 PE=1 SV=3	81	1	80.8149	2.63701e-06	105.08	1	K	AVANYDSVEEGEK(1)VVK	AVANYDSVEEGEK(81)VVK(-81)	13	2	-1.8085		46058	128300	24514	52586	31800	889	1104
P51659	HSD17B4	sp|P51659|DHB4_HUMAN Peroxisomal multifunctional enzyme type 2 OS=Homo sapiens OX=9606 GN=HSD17B4 PE=1 SV=3	46	1	49.4866	0.00137384	49.487	1	K	GALVVVNDLGGDFK(1)GVGK	GALVVVNDLGGDFK(49)GVGK(-49)	14	2	0.30258						73688	890	1104
P51659	HSD17B4	sp|P51659|DHB4_HUMAN Peroxisomal multifunctional enzyme type 2 OS=Homo sapiens OX=9606 GN=HSD17B4 PE=1 SV=3	57	1	45.1835	4.00186e-34	150.44	1	K	GSLAADK(1)VVEEIR	GSLAADK(45)VVEEIR	7	2	1.3967	47617	116470	191000	139330	145980	164250	891	1104
P51857	AKR1D1	sp|P51857|AK1D1_HUMAN Aldo-keto reductase family 1 member D1 OS=Homo sapiens OX=9606 GN=AKR1D1 PE=1 SV=1	71	1	94.2431	0.0158856	94.806	1	K	EK(1)IAEGKVR	EK(94)IAEGK(-94)VR	2	2	1.3054				2560700			892	1110
P51858	HDGF	sp|P51858|HDGF_HUMAN Hepatoma-derived growth factor OS=Homo sapiens OX=9606 GN=HDGF PE=1 SV=1	39	1	42.9408	0.0227477	42.941	1	K	IDEMPEAAVK(1)STANK	IDEMPEAAVK(43)STANK(-43)	10	2	1.1477					20263		893	1111
P51946	CCNH	sp|P51946|CCNH_HUMAN Cyclin-H OS=Homo sapiens OX=9606 GN=CCNH PE=1 SV=1	274	1	72.0383	0.00992533	81.642	1	K	SEEVAVLK(1)QK	SEEVAVLK(72)QK(-72)	8	2	-1.0803	19947			33485		32796	894	1113
P51991	HNRNPA3	sp|P51991|ROA3_HUMAN Heterogeneous nuclear ribonucleoprotein A3 OS=Homo sapiens OX=9606 GN=HNRNPA3 PE=1 SV=2	126	1	89.8247	0.00288942	106.11	1	K	EDSVKPGAHLTVK(1)K	EDSVK(-90)PGAHLTVK(90)K(-110)	13	3	0.88979		288190	411230		306360		895	1115
P51991	HNRNPA3	sp|P51991|ROA3_HUMAN Heterogeneous nuclear ribonucleoprotein A3 OS=Homo sapiens OX=9606 GN=HNRNPA3 PE=1 SV=2	187	1	48.3632	0.000241548	48.363	1	K	IVVQK(1)YHTINGHNCEVK	IVVQK(48)YHTINGHNCEVK(-48)	5	3	1.8215			59043				896	1115
P51991	HNRNPA3	sp|P51991|ROA3_HUMAN Heterogeneous nuclear ribonucleoprotein A3 OS=Homo sapiens OX=9606 GN=HNRNPA3 PE=1 SV=2	199	1	45.9394	0.0036934	45.939	1	K	YHTINGHNCEVK(1)K	YHTINGHNCEVK(46)K(-46)	12	3	-1.1822						16295	897	1115
P52272	HNRNPM	sp|P52272|HNRPM_HUMAN Heterogeneous nuclear ribonucleoprotein M OS=Homo sapiens OX=9606 GN=HNRNPM PE=1 SV=3	134	1	43.613	1.75651e-07	97.594	1	K	AAEVLNK(1)HSLSGR	AAEVLNK(44)HSLSGR	7	2	-0.89602	6755	32936	48015	22029	32885		898	1117
P52272	HNRNPM	sp|P52272|HNRPM_HUMAN Heterogeneous nuclear ribonucleoprotein M OS=Homo sapiens OX=9606 GN=HNRNPM PE=1 SV=3	239	1	47.5611	0.0135148	47.561	1	K	ADILEDK(1)DGK	ADILEDK(48)DGK(-48)	7	2	0.71918					272940		899	1117
P52272	HNRNPM	sp|P52272|HNRPM_HUMAN Heterogeneous nuclear ribonucleoprotein M OS=Homo sapiens OX=9606 GN=HNRNPM PE=1 SV=3	698	1	59.6705	3.27133e-14	119.52	1	K	GCGVVK(1)FESPEVAER	GCGVVK(60)FESPEVAER	6	2	-2.4667	129200	315650	574860	272020	379230	314550	900	1117
P52272	HNRNPM	sp|P52272|HNRPM_HUMAN Heterogeneous nuclear ribonucleoprotein M OS=Homo sapiens OX=9606 GN=HNRNPM PE=1 SV=3	381	1	50.2968	0.00640927	99.34	1	K	INEILSNALK(1)R	INEILSNALK(50)R	10	2	0.24287		15189		12831			901	1117
P52292	KPNA2	sp|P52292|IMA1_HUMAN Importin subunit alpha-1 OS=Homo sapiens OX=9606 GN=KPNA2 PE=1 SV=1	108	1	69.9148	0.00362246	74.849	1	K	EK(1)QPPIDNIIR	EK(70)QPPIDNIIR	2	2	0.078702		41262	20273		3448.1		902	1118
P52294	KPNA1	sp|P52294|IMA5_HUMAN Importin subunit alpha-5 OS=Homo sapiens OX=9606 GN=KPNA1 PE=1 SV=3	105	1	46.358	0.0117475	46.358	1	K	SPEQQLSATQK(1)FR	SPEQQLSATQK(46)FR	11	2	6.0767			17654				903	1119
P52298	NCBP2	sp|P52298|NCBP2_HUMAN Nuclear cap-binding protein subunit 2 OS=Homo sapiens OX=9606 GN=NCBP2 PE=1 SV=1	7	1	43.7342	0.0159104	43.734	1	K	SGGLLK(1)ALR	SGGLLK(44)ALR	6	2	-0.59293			12128				904	1120
P52565	ARHGDIA	sp|P52565|GDIR1_HUMAN Rho GDP-dissociation inhibitor 1 OS=Homo sapiens OX=9606 GN=ARHGDIA PE=1 SV=3	141	1	47.9151	0.0034457	63.766	1	K	IDK(1)TDYMVGSYGPR	IDK(48)TDYMVGSYGPR	3	2	0.34606				20851		32749	905	1122
P52597	HNRNPF	sp|P52597|HNRPF_HUMAN Heterogeneous nuclear ribonucleoprotein F OS=Homo sapiens OX=9606 GN=HNRNPF PE=1 SV=3	200	1	75.5003	0.00307676	75.5	1	K	SYSDPPLK(1)FMSVQR	SYSDPPLK(76)FMSVQR	8	2	-1.4085		19356					906	1123
P52597	HNRNPF	sp|P52597|HNRPF_HUMAN Heterogeneous nuclear ribonucleoprotein F OS=Homo sapiens OX=9606 GN=HNRNPF PE=1 SV=3	87	1	60.8918	0.00644527	67.507	1	K	YIEVFK(1)SHR	YIEVFK(61)SHR	6	2	0.46358		55648			38743	35800	907	1123
P52815	MRPL12	sp|P52815|RM12_HUMAN Large ribosomal subunit protein bL12m OS=Homo sapiens OX=9606 GN=MRPL12 PE=1 SV=2	142	1	71.903	2.76686e-14	144.27	1	K	LTEAKPVDK(1)VK	LTEAK(-72)PVDK(72)VK(-140)	9	2	-0.3577			163680	86497	108450	91009	908	1129
P52815	MRPL12	sp|P52815|RM12_HUMAN Large ribosomal subunit protein bL12m OS=Homo sapiens OX=9606 GN=MRPL12 PE=1 SV=2	162	1	72.3651	1.19569e-10	118.91	1	K	NYIQGINLVQAK(1)K	NYIQGINLVQAK(72)K(-72)	12	2	-3.3239		30656		19761	33622	24761	909	1129
P52926	HMGA2	sp|P52926|HMGA2_HUMAN High mobility group protein HMGI-C OS=Homo sapiens OX=9606 GN=HMGA2 PE=1 SV=1	26	1	89.9226	8.69628e-15	89.923	1	K	GEGAGQPSTSAQGQPAAPAPQK(1)R	GEGAGQPSTSAQGQPAAPAPQK(90)R	22	3	0.23309			40755				910	1132
P52943	CRIP2	sp|P52943|CRIP2_HUMAN Cysteine-rich protein 2 OS=Homo sapiens OX=9606 GN=CRIP2 PE=1 SV=1	138	1	54.5835	0.0226566	54.584	1	K	VYFAEK(1)VTSLGK	VYFAEK(55)VTSLGK(-55)	6	2	2.8398			110730				911	1133
P53004	BLVRA	sp|P53004|BIEA_HUMAN Biliverdin reductase A OS=Homo sapiens OX=9606 GN=BLVRA PE=1 SV=2	269	1	98.1669	1.31723e-155	233.7	1	K	LLGQFSEK(1)ELAAEK	LLGQFSEK(98)ELAAEK(-98)	8	2	-0.28573	348020	688490	1921900	499020	780050	613060	912	1135
P53350	PLK1	sp|P53350|PLK1_HUMAN Serine/threonine-protein kinase PLK1 OS=Homo sapiens OX=9606 GN=PLK1 PE=1 SV=1	9	1	57.8879	1.80868e-15	126.82	1	K	SAAVTAGK(1)LAR	SAAVTAGK(58)LAR	8	2	-1.4916	90960	235260	265630	127740	178540	180590	913	1137
P53621	COPA	sp|P53621|COPA_HUMAN Coatomer subunit alpha OS=Homo sapiens OX=9606 GN=COPA PE=1 SV=2	271	1	101.643	0.00014747	101.64	1	K	QELILSNSEDK(1)SIR	QELILSNSEDK(100)SIR	11	2	-0.30952			15072				914	1143
P53999	SUB1	sp|P53999|TCP4_HUMAN Activated RNA polymerase II transcriptional coactivator p15 OS=Homo sapiens OX=9606 GN=SUB1 PE=1 SV=3	68	1	59.6454	0.00731224	64.064	1	K	DDNMFQIGK(1)MR	DDNMFQIGK(60)MR	9	2	1.7747			86763	18249	25836		915	1150
P54278	PMS2	sp|P54278|PMS2_HUMAN Mismatch repair endonuclease PMS2 OS=Homo sapiens OX=9606 GN=PMS2 PE=1 SV=2	210	1	94.8039	2.28534e-23	145.75	1	K	VSCTNQLGQGK(1)R	VSCTNQLGQGK(95)R	11	2	-1.1323		66690	74554		24641		916	1152
P54577	YARS1	sp|P54577|SYYC_HUMAN Tyrosine--tRNA ligase, cytoplasmic OS=Homo sapiens OX=9606 GN=YARS1 PE=1 SV=4	146	1	88.2402	0.00111615	88.24	1	K	LSSVVTQHDSK(1)K	LSSVVTQHDSK(88)K(-88)	11	2	-0.32887		25898	41995		16370		917	1153
P54727;P54725	RAD23B; RAD23A	sp|P54727|RD23B_HUMAN UV excision repair protein RAD23 homolog B OS=Homo sapiens OX=9606 GN=RAD23B PE=1 SV=1;sp|P54725|RD23A_HUMAN UV excision repair protein RAD23 homolog A OS=Homo sapiens OX=9606 GN=RAD23A PE=1 SV=1	45;47	1	62.454	4.78164e-05	71.219	1	K	DAFPVAGQK(1)LIYAGK	DAFPVAGQK(62)LIYAGK(-62)	9	2	0.29745		25453	91956				918	1158
P54727	RAD23B	sp|P54727|RD23B_HUMAN UV excision repair protein RAD23 homolog B OS=Homo sapiens OX=9606 GN=RAD23B PE=1 SV=1	60	1	46.0683	0.0166253	57.003	1	K	ILNDDTALK(1)EYK	ILNDDTALK(46)EYK(-46)	9	2	2.6295		18244			11635		919	1158
P54886	ALDH18A1	sp|P54886|P5CS_HUMAN Delta-1-pyrroline-5-carboxylate synthase OS=Homo sapiens OX=9606 GN=ALDH18A1 PE=1 SV=2	649	1	59.7705	0.000860425	59.77	1	K	IHAGPK(1)FASYLTFSPSEVK	IHAGPK(60)FASYLTFSPSEVK(-60)	6	3	1.0848			7368.2				920	1164
P55036	PSMD4	sp|P55036|PSMD4_HUMAN 26S proteasome non-ATPase regulatory subunit 4 OS=Homo sapiens OX=9606 GN=PSMD4 PE=1 SV=1	365	1	63.7902	1.66063e-10	130.78	1	K	NAMGSLASQATK(1)DGK	NAMGSLASQATK(64)DGK(-64)	12	2	-2.0423	26034	160570	226580	58409	80983	74292	921	1167
P55072	VCP	sp|P55072|TERA_HUMAN Transitional endoplasmic reticulum ATPase OS=Homo sapiens OX=9606 GN=VCP PE=1 SV=4	505	1	81.0988	0.000880674	81.099	1	K	FLK(1)FGMTPSK	FLK(81)FGMTPSK(-81)	3	2	-1.789		166820	251640				922	1169
P55072	VCP	sp|P55072|TERA_HUMAN Transitional endoplasmic reticulum ATPase OS=Homo sapiens OX=9606 GN=VCP PE=1 SV=4	18	1	46.0328	0.0139238	57.888	1	K	GDDLSTAILK(1)QK	GDDLSTAILK(46)QK(-46)	10	2	0.12806		16591	11500				923	1169
P55072	VCP	sp|P55072|TERA_HUMAN Transitional endoplasmic reticulum ATPase OS=Homo sapiens OX=9606 GN=VCP PE=1 SV=4	231	0.999995	52.6889	0.00112626	81.335	1	K	HPALFK(1)AIGVKPPR	HPALFK(53)AIGVK(-53)PPR	6	3	-3.5482			163090				924	1169
P55072	VCP	sp|P55072|TERA_HUMAN Transitional endoplasmic reticulum ATPase OS=Homo sapiens OX=9606 GN=VCP PE=1 SV=4	109	1	80.8149	2.06067e-06	80.815	1	K	LGDVISIQPCPDVK(1)YGK	LGDVISIQPCPDVK(81)YGK(-81)	14	2	-0.65589			28876			7568.6	925	1169
P55084	HADHB	sp|P55084|ECHB_HUMAN Trifunctional enzyme subunit beta, mitochondrial OS=Homo sapiens OX=9606 GN=HADHB PE=1 SV=3	291	1	59.731	0.00329607	59.731	1	K	DNGIRPSSLEQMAK(1)LK	DNGIRPSSLEQMAK(60)LK(-60)	14	3	-3.4996			27192				926	1170
P55084	HADHB	sp|P55084|ECHB_HUMAN Trifunctional enzyme subunit beta, mitochondrial OS=Homo sapiens OX=9606 GN=HADHB PE=1 SV=3	188	1	90.3084	0.00224669	90.308	1	K	LMLDLNK(1)AK	LMLDLNK(90)AK(-90)	7	2	-1.2323		137400	263710	132320		171670	927	1170
P55084	HADHB	sp|P55084|ECHB_HUMAN Trifunctional enzyme subunit beta, mitochondrial OS=Homo sapiens OX=9606 GN=HADHB PE=1 SV=3	72	1	102.551	2.23566e-09	102.55	1	K	TPFLLSGTSYK(1)DLMPHDLAR	TPFLLSGTSYK(100)DLMPHDLAR	11	3	-0.96875			36685			26632	928	1170
P55198	MLLT6	sp|P55198|AF17_HUMAN Protein AF-17 OS=Homo sapiens OX=9606 GN=MLLT6 PE=1 SV=3	443	1	44.0449	0.000127337	119.52	1	K	SPHVTGSGASAGTHK(1)R	SPHVTGSGASAGTHK(44)R	15	3	0.40302	7159.6	26650	39102	25029	30104	18859	929	1171
P55854;P61956	SUMO3; SUMO2	sp|P55854|SUMO3_HUMAN Small ubiquitin-related modifier 3 OS=Homo sapiens OX=9606 GN=SUMO3 PE=1 SV=2;sp|P61956|SUMO2_HUMAN Small ubiquitin-related modifier 2 OS=Homo sapiens OX=9606 GN=SUMO2 PE=1 SV=3	41;42	1	95.311	0.00812869	105.36	1	K	HTPLSK(1)LMK	HTPLSK(95)LMK(-95)	6	2	1.3333			828720	397950	467560		930	1180;1240
P56134	ATP5MF	sp|P56134|ATPK_HUMAN ATP synthase subunit f, mitochondrial OS=Homo sapiens OX=9606 GN=ATP5MF PE=1 SV=3	54	1	58.2859	0.0134118	72.492	1	K	YYNK(1)YINVK	YYNK(58)YINVK(-58)	4	2	-0.54268					29438	22297	931	1182
P56381	ATP5F1E	sp|P56381|ATP5E_HUMAN ATP synthase subunit epsilon, mitochondrial OS=Homo sapiens OX=9606 GN=ATP5F1E PE=1 SV=2	21	1	65.404	0.00720973	65.404	1	K	YSQICAK(1)AVR	YSQICAK(65)AVR	7	2	-0.22808				78104		98970	932	1185
P56385	ATP5ME	sp|P56385|ATP5I_HUMAN ATP synthase subunit e, mitochondrial OS=Homo sapiens OX=9606 GN=ATP5ME PE=1 SV=2	34	1	72.3546	0.01533	72.355	1	K	YNYLK(1)PR	YNYLK(72)PR	5	2	-1.446				14526			933	1186
P56693	SOX10	sp|P56693|SOX10_HUMAN Transcription factor SOX-10 OS=Homo sapiens OX=9606 GN=SOX10 PE=1 SV=1	253	1	64.906	0.0137338	64.906	1	K	TELQSGK(1)ADPK	TELQSGK(65)ADPK(-65)	7	2	-0.25133					32623		934	1189
P58876	H2BC5	sp|P58876|H2B1D_HUMAN Histone H2B type 1-D OS=Homo sapiens OX=9606 GN=H2BC5 PE=1 SV=2	16	1	81.7988	1.9551e-61	156.14	2;3	K	SAPAPK(1)K(1)GSK(1)K	SAPAPK(82)K(82)GSK(82)K(-82)	10	2	-1.7939	7529900	13374000	15253000	8977100	14045000	10897000	935	1194
P58876	H2BC5	sp|P58876|H2B1D_HUMAN Histone H2B type 1-D OS=Homo sapiens OX=9606 GN=H2BC5 PE=1 SV=2	13	1	81.7988	1.76137e-25	142.71	3	K	SAPAPK(1)K(1)GSK(1)K	SAPAPK(82)K(82)GSK(82)K(-82)	7	2	-1.7939	4447300	8081200	8963300	7567000	11146000	9713500	936	1194
P58876	H2BC5	sp|P58876|H2B1D_HUMAN Histone H2B type 1-D OS=Homo sapiens OX=9606 GN=H2BC5 PE=1 SV=2	6	1	54.5563	7.62404e-07	127.93	1;3	K	PEPTK(1)SAPAPK(1)K(1)GSK	PEPTK(55)SAPAPK(55)K(55)GSK(-55)	5	2	-0.59306	722630	1317600	1890900	1204700	2191700	1884000	937	1194
P58876	H2BC5	sp|P58876|H2B1D_HUMAN Histone H2B type 1-D OS=Homo sapiens OX=9606 GN=H2BC5 PE=1 SV=2	12	1	81.7988	8.85578e-05	117.21	3	K	SAPAPK(1)K(1)GSK(1)K	SAPAPK(82)K(82)GSK(82)K(-82)	6	2	-1.7939		3688100	97300	2778600	4327000	3680000	938	1194
P60174	TPI1	sp|P60174|TPIS_HUMAN Triosephosphate isomerase OS=Homo sapiens OX=9606 GN=TPI1 PE=1 SV=4	14	1	60.8918	0.000337273	118.06	1	K	FFVGGNWK(1)MNGR	FFVGGNWK(61)MNGR	8	2	0.14277		62149	218130	30537	35319	55287	939	1197
P60174	TPI1	sp|P60174|TPIS_HUMAN Triosephosphate isomerase OS=Homo sapiens OX=9606 GN=TPI1 PE=1 SV=4	194	1	58.3378	3.50193e-06	89.359	1	K	GWLK(1)SNVSDAVAQSTR	GWLK(58)SNVSDAVAQSTR	4	2	-1.0428		33973	199760		32783	49712	940	1197
P60174	TPI1	sp|P60174|TPIS_HUMAN Triosephosphate isomerase OS=Homo sapiens OX=9606 GN=TPI1 PE=1 SV=4	6	1	113.136	0.000118042	117.39	1	K	K(1)FFVGGNWK	K(110)FFVGGNWK(-110)	1	2	-2.4923		274940	246170				941	1197
P60174	TPI1	sp|P60174|TPIS_HUMAN Triosephosphate isomerase OS=Homo sapiens OX=9606 GN=TPI1 PE=1 SV=4	188	1	71.2192	3.41613e-05	71.219	1	K	TATPQQAQEVHEK(1)LR	TATPQQAQEVHEK(71)LR	13	3	1.6841		287770	279990				942	1197
P60660;P14649	MYL6; MYL6B	sp|P60660|MYL6_HUMAN Myosin light polypeptide 6 OS=Homo sapiens OX=9606 GN=MYL6 PE=1 SV=2;sp|P14649|MYL6B_HUMAN Myosin light chain 6B OS=Homo sapiens OX=9606 GN=MYL6B PE=1 SV=1	50;107	1	70.5978	0.00322506	70.598	1	K	ALGQNPTNAEVLK(1)VLGNPK	ALGQNPTNAEVLK(71)VLGNPK(-71)	13	3	-1.2338			41022				943	1201
P60660	MYL6	sp|P60660|MYL6_HUMAN Myosin light polypeptide 6 OS=Homo sapiens OX=9606 GN=MYL6 PE=1 SV=2	26	1	62.4937	0.000922137	62.494	1	K	TGDGK(1)ILYSQCGDVMR	TGDGK(62)ILYSQCGDVMR	5	2	-1.1339			54381				944	1201
P60709;P63261;P68133;P68032;P62736;P63267	ACTB; ACTG1; ACTA1	sp|P60709|ACTB_HUMAN Actin, cytoplasmic 1 OS=Homo sapiens OX=9606 GN=ACTB PE=1 SV=1;sp|P63261|ACTG_HUMAN Actin, cytoplasmic 2 OS=Homo sapiens OX=9606 GN=ACTG1 PE=1 SV=1;sp|P68133|ACTS_HUMAN Actin, alpha skeletal muscle OS=Homo sapiens OX=9606 GN=ACTA1 PE=1	61;61;63;63;63;62	1	228.132	2.06829e-127	240.82	1	K	DSYVGDEAQSK(1)R	DSYVGDEAQSK(230)R	11	2	-0.57146	590440	1457500	1754300	663360	931730	877930	945	1202;1311;1316
P60709;P63261;P68133;P68032;P62736;P63267	ACTB; ACTG1; ACTA1	sp|P60709|ACTB_HUMAN Actin, cytoplasmic 1 OS=Homo sapiens OX=9606 GN=ACTB PE=1 SV=1;sp|P63261|ACTG_HUMAN Actin, cytoplasmic 2 OS=Homo sapiens OX=9606 GN=ACTG1 PE=1 SV=1;sp|P68133|ACTS_HUMAN Actin, alpha skeletal muscle OS=Homo sapiens OX=9606 GN=ACTA1 PE=1	326;326;328;328;328;327	1	83.7747	3.57677e-24	139.78	1	K	EITALAPSTMK(1)IK	EITALAPSTMK(84)IK(-84)	11	2	0.37311	393460	1369800	2781000	994960	1359700	1060600	946	1202;1311;1316
P60709;P63261;P68133;P68032;P62736;P63267	ACTB; ACTG1; ACTA1	sp|P60709|ACTB_HUMAN Actin, cytoplasmic 1 OS=Homo sapiens OX=9606 GN=ACTB PE=1 SV=1;sp|P63261|ACTG_HUMAN Actin, cytoplasmic 2 OS=Homo sapiens OX=9606 GN=ACTG1 PE=1 SV=1;sp|P68133|ACTS_HUMAN Actin, alpha skeletal muscle OS=Homo sapiens OX=9606 GN=ACTA1 PE=1	50;50;52;52;52;51	1	170.923	3.14679e-27	170.92	1	K	HQGVMVGMGQK(1)DSYVGDEAQSK	HQGVMVGMGQK(170)DSYVGDEAQSK(-170)	11	3	0.68191			42865				947	1202;1311;1316
P60842	EIF4A1	sp|P60842|IF4A1_HUMAN Eukaryotic initiation factor 4A-I OS=Homo sapiens OX=9606 GN=EIF4A1 PE=1 SV=1	146	1	44.6666	3.19808e-05	44.667	1	K	AEVQK(1)LQMEAPHIIVGTPGR	AEVQK(45)LQMEAPHIIVGTPGR	5	3	0.61249			11693				948	1203
P60842;Q14240	EIF4A1; EIF4A2	sp|P60842|IF4A1_HUMAN Eukaryotic initiation factor 4A-I OS=Homo sapiens OX=9606 GN=EIF4A1 PE=1 SV=1;sp|Q14240|IF4A2_HUMAN Eukaryotic initiation factor 4A-II OS=Homo sapiens OX=9606 GN=EIF4A2 PE=1 SV=2	291;292	0.999485	32.879	0.0242137	47.334	1	K	K(0.001)VDWLTEK(0.999)MHAR	K(-33)VDWLTEK(33)MHAR	8	3	0.94702		13352					949	1203
P60842	EIF4A1	sp|P60842|IF4A1_HUMAN Eukaryotic initiation factor 4A-I OS=Homo sapiens OX=9606 GN=EIF4A1 PE=1 SV=1	174	1	77.0717	0.0238272	77.072	1	K	YLSPK(1)YIK	YLSPK(77)YIK(-77)	5	2	-0.47175		419340	479200			260900	950	1203
P60866	RPS20	sp|P60866|RS20_HUMAN Small ribosomal subunit protein uS10 OS=Homo sapiens OX=9606 GN=RPS20 PE=1 SV=1	8	1	128.568	5.14916e-21	159.44	1	K	DTGK(1)TPVEPEVAIHR	DTGK(130)TPVEPEVAIHR	4	3	0.10315	341470	851590		358840	517120	393720	951	1204
P60900	PSMA6	sp|P60900|PSA6_HUMAN Proteasome subunit alpha type-6 OS=Homo sapiens OX=9606 GN=PSMA6 PE=1 SV=1	104	1	53.051	0.00413811	53.051	1	K	YK(1)YGYEIPVDMLCK	YK(53)YGYEIPVDMLCK(-53)	2	2	2.5029			30665		10927	24519	952	1205
P60903	S100A10	sp|P60903|S10AA_HUMAN Protein S100-A10 OS=Homo sapiens OX=9606 GN=S100A10 PE=1 SV=2	54	1	92.4278	0.00499866	92.428	1	K	DPLAVDK(1)IMK	DPLAVDK(92)IMK(-92)	7	2	-1.5858		154920	235750				953	1206
P60903	S100A10	sp|P60903|S10AA_HUMAN Protein S100-A10 OS=Homo sapiens OX=9606 GN=S100A10 PE=1 SV=2	23	1	61.48	0.00401494	104.39	1	K	FAGDK(1)GYLTK	FAGDK(61)GYLTK(-61)	5	2	0.23562			857670	415810		477240	954	1206
P60903	S100A10	sp|P60903|S10AA_HUMAN Protein S100-A10 OS=Homo sapiens OX=9606 GN=S100A10 PE=1 SV=2	37	1	72.0311	0.000813951	95.656	1	K	VLMEK(1)EFPGFLENQK	VLMEK(72)EFPGFLENQK(-72)	5	2	0.19478		64005	294300	144090		139630	955	1206
P60953	CDC42	sp|P60953|CDC42_HUMAN Cell division control protein 42 homolog OS=Homo sapiens OX=9606 GN=CDC42 PE=1 SV=2	153	1	52.8633	0.00179427	89.382	1	K	AVK(1)YVECSALTQK	AVK(53)YVECSALTQK(-53)	3	2	-0.41363		75959	100930		29019		956	1207
P60953	CDC42	sp|P60953|CDC42_HUMAN Cell division control protein 42 homolog OS=Homo sapiens OX=9606 GN=CDC42 PE=1 SV=2	144	1	72.7735	0.00866404	73.655	1	K	QKPITPETAEK(1)LAR	QK(-73)PITPETAEK(73)LAR	11	3	-0.093973		26366	33123				957	1207
P61106	RAB14	sp|P61106|RAB14_HUMAN Ras-related protein Rab-14 OS=Homo sapiens OX=9606 GN=RAB14 PE=1 SV=4	34	1	90.3062	0.000439145	90.306	1	K	SCLLHQFTEK(1)K	SCLLHQFTEK(90)K(-90)	10	2	0.55553		11347	17994				958	1218
P61158	ACTR3	sp|P61158|ARP3_HUMAN Actin-related protein 3 OS=Homo sapiens OX=9606 GN=ACTR3 PE=1 SV=3	244	1	83.4376	0.0213424	83.438	1	K	EFNK(1)YDTDGSK	EFNK(83)YDTDGSK(-83)	4	2	0.81147		17848					959	1219
P61221	ABCE1	sp|P61221|ABCE1_HUMAN ATP-binding cassette sub-family E member 1 OS=Homo sapiens OX=9606 GN=ABCE1 PE=1 SV=1	343	1	77.3584	0.01056	77.358	1	K	VAETANEEEVK(1)K	VAETANEEEVK(77)K(-77)	11	2	0.095781		13794					960	1223
P61247	RPS3A	sp|P61247|RS3A_HUMAN Small ribosomal subunit protein eS1 OS=Homo sapiens OX=9606 GN=RPS3A PE=1 SV=2	182	1	127.028	4.06493e-07	127.03	1	K	EVQTNDLK(1)EVVNK	EVQTNDLK(130)EVVNK(-130)	8	2	-1.5278		35766	70227				961	1224
P61247	RPS3A	sp|P61247|RS3A_HUMAN Small ribosomal subunit protein eS1 OS=Homo sapiens OX=9606 GN=RPS3A PE=1 SV=2	187	1	64.2655	0.0106194	82.437	1	K	EVVNK(1)LIPDSIGK	EVVNK(64)LIPDSIGK(-64)	5	2	-1.7502		56380		22857	37981		962	1224
P61247	RPS3A	sp|P61247|RS3A_HUMAN Small ribosomal subunit protein eS1 OS=Homo sapiens OX=9606 GN=RPS3A PE=1 SV=2	85	1	68.4904	0.0237939	68.49	1	K	FK(1)LITEDVQGK	FK(68)LITEDVQGK(-68)	2	2	0.19272		62147					963	1224
P61247	RPS3A	sp|P61247|RS3A_HUMAN Small ribosomal subunit protein eS1 OS=Homo sapiens OX=9606 GN=RPS3A PE=1 SV=2	46	1	63.3973	0.0128684	74.269	1	K	NIGK(1)TLVTR	NIGK(63)TLVTR	4	2	-4.2001		130080	106860				964	1224
P61254	RPL26	sp|P61254|RL26_HUMAN Large ribosomal subunit protein uL24 OS=Homo sapiens OX=9606 GN=RPL26 PE=1 SV=1	142	1	92.5216	1.03497e-09	119.94	1	K	YKEETIEK(1)MQE	YK(-93)EETIEK(93)MQE	8	2	0.81987		55669		22169		22563	965	1225
P61313	RPL15	sp|P61313|RL15_HUMAN Large ribosomal subunit protein eL15 OS=Homo sapiens OX=9606 GN=RPL15 PE=1 SV=2	93	1	90.7612	0.0131795	90.761	1	K	PVHHGVNQLK(1)FAR	PVHHGVNQLK(91)FAR	10	3	2.7241		25616	23589				966	1227
P61326;Q96A72	MAGOH; MAGOHB	sp|P61326|MGN_HUMAN Protein mago nashi homolog OS=Homo sapiens OX=9606 GN=MAGOH PE=1 SV=1;sp|Q96A72|MGN2_HUMAN Protein mago nashi homolog 2 OS=Homo sapiens OX=9606 GN=MAGOHB PE=1 SV=1	41;43	1	81.4801	6.60715e-08	100.07	1	K	YANNSNYK(1)NDVMIR	YANNSNYK(81)NDVMIR	8	2	-0.42709		63946	130320	34132	54627	72761	967	1228
P61353	RPL27	sp|P61353|RL27_HUMAN Large ribosomal subunit protein eL27 OS=Homo sapiens OX=9606 GN=RPL27 PE=1 SV=2	93	1	84.3093	0.000968133	99.276	1	K	YSVDIPLDK(1)TVVNK	YSVDIPLDK(84)TVVNK(-84)	9	2	-0.16553		18655		27624		47067	968	1229
P61513	RPL37A	sp|P61513|RL37A_HUMAN Large ribosomal subunit protein eL43 OS=Homo sapiens OX=9606 GN=RPL37A PE=1 SV=2	13	1	57.0324	0.0234776	57.032	1	K	VGIVGK(1)YGTR	VGIVGK(57)YGTR	6	2	-1.3754						188730	969	1230
P61604	HSPE1	sp|P61604|CH10_HUMAN 10 kDa heat shock protein, mitochondrial OS=Homo sapiens OX=9606 GN=HSPE1 PE=1 SV=2	66	1	70.806	5.9004e-06	98.167	1	K	GGEIQPVSVK(1)VGDK	GGEIQPVSVK(71)VGDK(-71)	10	2	-0.38136	111000	270380	381830	205200	327000	241070	970	1233
P61604	HSPE1	sp|P61604|CH10_HUMAN 10 kDa heat shock protein, mitochondrial OS=Homo sapiens OX=9606 GN=HSPE1 PE=1 SV=2	70	1	55.6036	0.000190362	108.91	1	K	VGDK(1)VLLPEYGGTK	VGDK(56)VLLPEYGGTK(-56)	4	2	-1.105	152580	204680	243930	316110	179210	399540	971	1233
P61604	HSPE1	sp|P61604|CH10_HUMAN 10 kDa heat shock protein, mitochondrial OS=Homo sapiens OX=9606 GN=HSPE1 PE=1 SV=2	8	1	77.0717	1.18063e-11	113.7	1	K	K(1)FLPLFDR	K(77)FLPLFDR	1	2	0.60945	316010	782720	877910	534450	696360	600290	972	1233
P61769	B2M	sp|P61769|B2MG_HUMAN Beta-2-microglobulin OS=Homo sapiens OX=9606 GN=B2M PE=1 SV=1	68	1	46.0683	0.00124258	98.167	1	K	IEK(1)VEHSDLSFSK	IEK(46)VEHSDLSFSK(-46)	3	3	-0.0088649		45574				28860	973	1236
P61927	RPL37	sp|P61927|RL37_HUMAN Large ribosomal subunit protein eL37 OS=Homo sapiens OX=9606 GN=RPL37 PE=1 SV=2	31	1	60.5475	1.29901e-07	117.99	1	K	AYHLQK(1)STCGK	AYHLQK(61)STCGK(-61)	6	2	-0.44226	25678	69930	90302	27101	39693		974	1239
P61927	RPL37	sp|P61927|RL37_HUMAN Large ribosomal subunit protein eL37 OS=Homo sapiens OX=9606 GN=RPL37 PE=1 SV=2	68	1	88.3499	0.0169633	88.35	1	K	HLK(1)IVYR	HLK(88)IVYR	3	2	0.52992					34467		975	1239
P61956	SUMO2	sp|P61956|SUMO2_HUMAN Small ubiquitin-related modifier 2 OS=Homo sapiens OX=9606 GN=SUMO2 PE=1 SV=3	5	0.96786	15.2893	0.0100574	42.218	1	K	ADEK(0.968)PK(0.029)EGVK(0.004)TENNDHINLK	ADEK(15)PK(-15)EGVK(-24)TENNDHINLK(-42)	4	4	4.1174		12187					976	1240
P61964	WDR5	sp|P61964|WDR5_HUMAN WD repeat-containing protein 5 OS=Homo sapiens OX=9606 GN=WDR5 PE=1 SV=1	6	0.997043	25.2786	1.96475e-07	97.175	1	K	ATEEK(0.997)K(0.003)PETEAAR	ATEEK(25)K(-25)PETEAAR	5	2	-1.0176			116180		78961	62239	977	1241
P61978	HNRNPK	sp|P61978|HNRPK_HUMAN Heterogeneous nuclear ribonucleoprotein K OS=Homo sapiens OX=9606 GN=HNRNPK PE=1 SV=1	34	1	55.5782	0.00206342	117.45	1	K	RPAEDMEEEQAFK(1)R	RPAEDMEEEQAFK(56)R	13	3	3.3288		103770	158030	35941	40873	36610	978	1242
P61981	YWHAG	sp|P61981|1433G_HUMAN 14-3-3 protein gamma OS=Homo sapiens OX=9606 GN=YWHAG PE=1 SV=2	152	1	66.5093	0.00232694	66.509	1	K	ATVVESSEK(1)AYSEAHEISK	ATVVESSEK(67)AYSEAHEISK(-67)	9	3	1.6628		32460					979	1243
P61981	YWHAG	sp|P61981|1433G_HUMAN 14-3-3 protein gamma OS=Homo sapiens OX=9606 GN=YWHAG PE=1 SV=2	69	1	73.502	3.487e-09	95.345	1	K	VISSIEQK(1)TSADGNEK	VISSIEQK(74)TSADGNEK(-74)	8	2	2.0313		34763	49515	3867.2	16033		980	1243
P62081	RPS7	sp|P62081|RS7_HUMAN Small ribosomal subunit protein eS7 OS=Homo sapiens OX=9606 GN=RPS7 PE=1 SV=1	178	1	88.1807	0.00799623	88.181	1	K	VETFSGVYK(1)K	VETFSGVYK(88)K(-88)	9	2	-0.06242			245940				981	1244
P62081	RPS7	sp|P62081|RS7_HUMAN Small ribosomal subunit protein eS7 OS=Homo sapiens OX=9606 GN=RPS7 PE=1 SV=1	160	1	58.3129	8.14025e-29	172.51	1	K	VHLDK(1)AQQNNVEHK	VHLDK(58)AQQNNVEHK(-58)	5	3	2.1043	40722	141380	154180	50076	60605	54659	982	1244
P62136	PPP1CA	sp|P62136|PP1A_HUMAN Serine/threonine-protein phosphatase PP1-alpha catalytic subunit OS=Homo sapiens OX=9606 GN=PPP1CA PE=1 SV=1	305	1	42.4461	0.0118005	42.446	1	K	GK(1)YGQFSGLNPGGR	GK(42)YGQFSGLNPGGR	2	2	2.2815				14350			983	1245
P62241	RPS8	sp|P62241|RS8_HUMAN Small ribosomal subunit protein eS8 OS=Homo sapiens OX=9606 GN=RPS8 PE=1 SV=2	128	1	144.514	1.65791e-24	150.44	1	K	GAK(1)LTPEEEEILNK	GAK(140)LTPEEEEILNK(-140)	3	2	-1.7826	589880	1659100	2415800	935920	1409900	1144800	984	1248
P62241	RPS8	sp|P62241|RS8_HUMAN Small ribosomal subunit protein eS8 OS=Homo sapiens OX=9606 GN=RPS8 PE=1 SV=2	139	1	51.531	0.0137309	51.531	1	K	LTPEEEEILNK(1)K	LTPEEEEILNK(52)K(-52)	11	2	-1.8929		101320					985	1248
P62241	RPS8	sp|P62241|RS8_HUMAN Small ribosomal subunit protein eS8 OS=Homo sapiens OX=9606 GN=RPS8 PE=1 SV=2	125	0.958813	13.6698	0.00164006	80.623	1	K	K(0.959)GAK(0.041)LTPEEEEILNK	K(14)GAK(-14)LTPEEEEILNK(-81)	1	3	0.54292	12970	49525		16949	28867	17387	986	1248
P62241	RPS8	sp|P62241|RS8_HUMAN Small ribosomal subunit protein eS8 OS=Homo sapiens OX=9606 GN=RPS8 PE=1 SV=2	37	1	120.332	2.7316e-46	166.61	1	K	PAANTK(1)IGPR	PAANTK(120)IGPR	6	2	-1.0819	135350	293920	338830	158680	219510	199640	987	1248
P62249	RPS16	sp|P62249|RS16_HUMAN Small ribosomal subunit protein uS9 OS=Homo sapiens OX=9606 GN=RPS16 PE=1 SV=2	4	1	65.1725	0.0089583	65.173	1	K	PSK(1)GPLQSVQVFGR	PSK(65)GPLQSVQVFGR	3	2	0.3618			28794				988	1250
P62258	YWHAE	sp|P62258|1433E_HUMAN 14-3-3 protein epsilon OS=Homo sapiens OX=9606 GN=YWHAE PE=1 SV=1	12	1	53.051	0.00598087	53.051	1	K	EDLVYQAK(1)LAEQAER	EDLVYQAK(53)LAEQAER	8	2	-0.035505			29678				989	1251
P62258	YWHAE	sp|P62258|1433E_HUMAN 14-3-3 protein epsilon OS=Homo sapiens OX=9606 GN=YWHAE PE=1 SV=1	50	1	51.4536	0.0012501	51.454	1	K	NLLSVAYK(1)NVIGAR	NLLSVAYK(51)NVIGAR	8	2	0.033914			3998.7				990	1251
P62266	RPS23	sp|P62266|RS23_HUMAN Small ribosomal subunit protein uS12 OS=Homo sapiens OX=9606 GN=RPS23 PE=1 SV=3	37	1	40.53	0.00082484	63.79	1	K	AHLGTALK(1)ANPFGGASHAK	AHLGTALK(41)ANPFGGASHAK(-41)	8	4	-0.38198		32965	45030	25497			991	1253
P62266	RPS23	sp|P62266|RS23_HUMAN Small ribosomal subunit protein uS12 OS=Homo sapiens OX=9606 GN=RPS23 PE=1 SV=3	135	1	65.8789	0.0200629	65.879	1	K	VANVSLLALYK(1)GK	VANVSLLALYK(66)GK(-66)	11	2	-1.8036			13880		25859		992	1253
P62269	RPS18	sp|P62269|RS18_HUMAN Small ribosomal subunit protein uS13 OS=Homo sapiens OX=9606 GN=RPS18 PE=1 SV=3	94	1	70.5978	2.94783e-14	100.69	1	K	DGK(1)YSQVLANGLDNK	DGK(71)YSQVLANGLDNK(-71)	3	2	-0.25902		38289	33124				993	1254
P62269	RPS18	sp|P62269|RS18_HUMAN Small ribosomal subunit protein uS13 OS=Homo sapiens OX=9606 GN=RPS18 PE=1 SV=3	106	1	40.2243	0.00543013	65.173	1	K	YSQVLANGLDNK(1)LR	YSQVLANGLDNK(40)LR	12	2	0.92811	3662.7	31389	105280				994	1254
P62280	RPS11	sp|P62280|RS11_HUMAN Small ribosomal subunit protein uS17 OS=Homo sapiens OX=9606 GN=RPS11 PE=1 SV=3	58	1	58.8894	0.00202291	92.428	1	K	EAIEGTYIDK(1)K	EAIEGTYIDK(59)K(-59)	10	2	-2.522		163730	188430		143090		995	1257
P62280	RPS11	sp|P62280|RS11_HUMAN Small ribosomal subunit protein uS17 OS=Homo sapiens OX=9606 GN=RPS11 PE=1 SV=3	79	1	41.7957	0.0234776	41.796	1	K	ILSGVVTK(1)MK	ILSGVVTK(42)MK(-42)	8	2	-0.4725						45420	996	1257
P62280	RPS11	sp|P62280|RS11_HUMAN Small ribosomal subunit protein uS17 OS=Homo sapiens OX=9606 GN=RPS11 PE=1 SV=3	45	1	76.572	0.00504869	90.263	1	K	NIGLGFK(1)TPK	NIGLGFK(77)TPK(-77)	7	2	-2.6545		2092000	2475200	1027900	1543100	1318800	997	1257
P62304	SNRPE	sp|P62304|RUXE_HUMAN Small nuclear ribonucleoprotein E OS=Homo sapiens OX=9606 GN=SNRPE PE=1 SV=1	12	1	55.7541	0.000160261	79.311	1	K	VQK(1)VMVQPINLIFR	VQK(56)VMVQPINLIFR	3	2	-2.2013			223950	44702	78801	169100	998	1258
P62308	SNRPG	sp|P62308|RUXG_HUMAN Small nuclear ribonucleoprotein G OS=Homo sapiens OX=9606 GN=SNRPG PE=1 SV=1	20	1	67.4639	0.0108898	77.072	1	K	LSLK(1)LNGGR	LSLK(67)LNGGR	4	2	-1.6656		197000		133100	181080	166300	999	1260
P62316	SNRPD2	sp|P62316|SMD2_HUMAN Small nuclear ribonucleoprotein Sm D2 OS=Homo sapiens OX=9606 GN=SNRPD2 PE=1 SV=1	18	1	56.2022	0.0250164	56.202	1	K	SEMTPEELQK(1)R	SEMTPEELQK(56)R	10	2	-2.5096	7881						1000	1262
P62328	TMSB4X	sp|P62328|TYB4_HUMAN Thymosin beta-4 OS=Homo sapiens OX=9606 GN=TMSB4X PE=1 SV=2	12	0.999999	62.3451	8.43672e-05	69.201	1	K	SDKPDMAEIEK(1)FDK	SDK(-62)PDMAEIEK(62)FDK(-69)	11	2	-0.22309			193070		26475		1001	1264
P62328	TMSB4X	sp|P62328|TYB4_HUMAN Thymosin beta-4 OS=Homo sapiens OX=9606 GN=TMSB4X PE=1 SV=2	26	1	88.7339	1.02275e-16	128.57	1	K	TETQEK(1)NPLPSK	TETQEK(89)NPLPSK(-89)	6	2	-2.9403	58662	154360	218290	18255	36967	32685	1002	1264
P62333	PSMC6	sp|P62333|PRS10_HUMAN 26S proteasome regulatory subunit 10B OS=Homo sapiens OX=9606 GN=PSMC6 PE=1 SV=1	206	1	103.23	1.34288e-13	103.23	1	K	VVSSSIVDK(1)YIGESAR	VVSSSIVDK(100)YIGESAR	9	2	-2.1951		18344	134430	59688	98326	78309	1003	1266
P62424	RPL7A	sp|P62424|RL7A_HUMAN Large ribosomal subunit protein eL8 OS=Homo sapiens OX=9606 GN=RPL7A PE=1 SV=2	150	1	110.582	2.47308e-33	171.09	1	K	AGVNTVTTLVENK(1)K	AGVNTVTTLVENK(110)K(-110)	13	2	-2.2267		109840	192950		98634	83611	1004	1267
P62424	RPL7A	sp|P62424|RL7A_HUMAN Large ribosomal subunit protein eL8 OS=Homo sapiens OX=9606 GN=RPL7A PE=1 SV=2	97	1	55.2348	6.84378e-05	113.46	1	K	QTATQLLK(1)LAHK	QTATQLLK(55)LAHK(-55)	8	3	-0.57439		232260	262510			97144	1005	1267
P62633	CNBP	sp|P62633|CNBP_HUMAN CCHC-type zinc finger nucleic acid binding protein OS=Homo sapiens OX=9606 GN=CNBP PE=1 SV=1	8	1	55.2348	0.00687865	55.235	1	K	SSNECFK(1)CGR	SSNECFK(55)CGR	7	2	1.1665		39104	47482				1006	1270
P62701;P22090;Q8TD47	RPS4X; RPS4Y1	sp|P62701|RS4X_HUMAN Small ribosomal subunit protein eS4, X isoform OS=Homo sapiens OX=9606 GN=RPS4X PE=1 SV=2;sp|P22090|RS4Y1_HUMAN Small ribosomal subunit protein eS4, Y isoform 1 OS=Homo sapiens OX=9606 GN=RPS4Y1 PE=1 SV=2;sp|Q8TD47|RS4Y2_HUMAN Small ri	53;53;53	1	71.0658	0.0137338	71.066	1	K	LK(1)YALTGDEVK	LK(71)YALTGDEVK(-71)	2	2	1.5344	51700	165340			116900		1007	1271
P62750	RPL23A	sp|P62750|RL23A_HUMAN Large ribosomal subunit protein uL23 OS=Homo sapiens OX=9606 GN=RPL23A PE=1 SV=1	88	1	47.5611	0.0177204	47.561	1	K	FPLTTESAMK(1)K	FPLTTESAMK(48)K(-48)	10	2	0.84315	27267						1008	1273
P62750	RPL23A	sp|P62750|RL23A_HUMAN Large ribosomal subunit protein uL23 OS=Homo sapiens OX=9606 GN=RPL23A PE=1 SV=1	70	1	41.8239	0.00162333	94.66	1	K	NK(1)LDHYAIIK	NK(42)LDHYAIIK(-42)	2	2	-0.17387	51751	160160	184790		112190		1009	1273
P62753	RPS6	sp|P62753|RS6_HUMAN Small ribosomal subunit protein eS6 OS=Homo sapiens OX=9606 GN=RPS6 PE=1 SV=1	58	1	81.7988	0.0125402	81.799	1	K	ISGGNDK(1)QGFPMK	ISGGNDK(82)QGFPMK(-82)	7	2	-4.85		91113					1010	1274
P62805	H4C1	sp|P62805|H4_HUMAN Histone H4 OS=Homo sapiens OX=9606 GN=H4C1 PE=1 SV=2	78	1	178.951	1.85776e-123	220.87	1	K	DAVTYTEHAK(1)R	DAVTYTEHAK(180)R	10	2	-0.087331	112500	295600	198460	214020	258320	248880	1011	1275
P62805	H4C1	sp|P62805|H4_HUMAN Histone H4 OS=Homo sapiens OX=9606 GN=H4C1 PE=1 SV=2	9	1	75.4745	2.8642e-23	141.29	2;3	K	GK(1)GGK(1)GLGK(1)GGAK	GK(75)GGK(75)GLGK(75)GGAK(-75)	5	2	-2.1065	9051000	24736000	30630000	16288000	29720000	18865000	1012	1275
P62805	H4C1	sp|P62805|H4_HUMAN Histone H4 OS=Homo sapiens OX=9606 GN=H4C1 PE=1 SV=2	13	1	105.808	2.8642e-23	141.29	2;3	K	GLGK(1)GGAK(1)R	GLGK(110)GGAK(110)R	4	2	0.1626	9051000	24447000	29318000	15450000	29625000	17944000	1013	1275
P62805	H4C1	sp|P62805|H4_HUMAN Histone H4 OS=Homo sapiens OX=9606 GN=H4C1 PE=1 SV=2	17	1	105.808	2.8642e-23	141.29	2;3	K	GLGK(1)GGAK(1)R	GLGK(110)GGAK(110)R	8	2	0.1626	9051000	24736000	30630000	16288000	29720000	18865000	1014	1275
P62805	H4C1	sp|P62805|H4_HUMAN Histone H4 OS=Homo sapiens OX=9606 GN=H4C1 PE=1 SV=2	6	1	75.4745	2.95278e-16	108.4	2;3	K	GK(1)GGK(1)GLGK(1)GGAK	GK(75)GGK(75)GLGK(75)GGAK(-75)	2	2	-2.1065	10826000	17221000	24028000	13158000	19085000	16065000	1015	1275
P62805	H4C1	sp|P62805|H4_HUMAN Histone H4 OS=Homo sapiens OX=9606 GN=H4C1 PE=1 SV=2	92	1	115.412	3.43375e-98	220.17	1	K	TVTAMDVVYALK(1)R	TVTAMDVVYALK(120)R	12	2	0.12177	28929	274760	2982100	761900	1220400	1656100	1016	1275
P62820	RAB1A	sp|P62820|RAB1A_HUMAN Ras-related protein Rab-1A OS=Homo sapiens OX=9606 GN=RAB1A PE=1 SV=3	187	1	44.0449	3.91436e-09	117.21	1	K	MGPGATAGGAEK(1)SNVK	MGPGATAGGAEK(44)SNVK(-44)	12	2	-1.0867		58181	76132		28052	22798	1017	1277
P62820;Q9H0U4	RAB1A; RAB1B	sp|P62820|RAB1A_HUMAN Ras-related protein Rab-1A OS=Homo sapiens OX=9606 GN=RAB1A PE=1 SV=3;sp|Q9H0U4|RAB1B_HUMAN Ras-related protein Rab-1B OS=Homo sapiens OX=9606 GN=RAB1B PE=1 SV=1	119;116	1	69.2757	4.94709e-34	176.45	1	K	YASENVNK(1)LLVGNK	YASENVNK(69)LLVGNK(-69)	8	2	-3.8253	15602	83534	112700	32412	49545	38905	1018	1277;2441
P62826	RAN	sp|P62826|RAN_HUMAN GTP-binding nuclear protein Ran OS=Homo sapiens OX=9606 GN=RAN PE=1 SV=3	60	1	50.3139	2.96815e-05	108.91	1	K	GPIK(1)FNVWDTAGQEK	GPIK(50)FNVWDTAGQEK(-50)	4	2	0.18211		36154	79981		11349		1019	1278
P62826	RAN	sp|P62826|RAN_HUMAN GTP-binding nuclear protein Ran OS=Homo sapiens OX=9606 GN=RAN PE=1 SV=3	37	1	92.7319	0.01192	92.732	1	K	HLTGEFEK(1)K	HLTGEFEK(93)K(-93)	8	2	-1.3926			255950				1020	1278
P62826	RAN	sp|P62826|RAN_HUMAN GTP-binding nuclear protein Ran OS=Homo sapiens OX=9606 GN=RAN PE=1 SV=3	99	1	49.1598	0.00475546	49.16	1	K	VTYK(1)NVPNWHR	VTYK(49)NVPNWHR	4	3	0.23645		80910					1021	1278
P62851	RPS25	sp|P62851|RS25_HUMAN Small ribosomal subunit protein eS25 OS=Homo sapiens OX=9606 GN=RPS25 PE=1 SV=1	94	1	64.2655	0.00546212	64.266	1	K	AALQELLSK(1)GLIK	AALQELLSK(64)GLIK(-64)	9	2	-0.25321			40016				1022	1282
P62851	RPS25	sp|P62851|RS25_HUMAN Small ribosomal subunit protein eS25 OS=Homo sapiens OX=9606 GN=RPS25 PE=1 SV=1	43	1	55.7541	0.000771117	75.474	1	K	DK(1)LNNLVLFDK	DK(56)LNNLVLFDK(-56)	2	2	-0.096459	34062	121500	305380	106910	164180	146920	1023	1282
P62851	RPS25	sp|P62851|RS25_HUMAN Small ribosomal subunit protein eS25 OS=Homo sapiens OX=9606 GN=RPS25 PE=1 SV=1	52	1	59.731	4.03229e-05	99.668	1	K	LNNLVLFDK(1)ATYDK	LNNLVLFDK(60)ATYDK(-60)	9	2	1.0169			107460	16082		29970	1024	1282
P62851	RPS25	sp|P62851|RS25_HUMAN Small ribosomal subunit protein eS25 OS=Homo sapiens OX=9606 GN=RPS25 PE=1 SV=1	66	1	62.3978	0.000660696	70.598	1	K	EVPNYK(1)LITPAVVSER	EVPNYK(62)LITPAVVSER	6	2	0.53071	46232	84320	359400		149250	117330	1025	1282
P62851	RPS25	sp|P62851|RS25_HUMAN Small ribosomal subunit protein eS25 OS=Homo sapiens OX=9606 GN=RPS25 PE=1 SV=1	114	1	95.138	0.00191497	95.138	1	K	NTK(1)GGDAPAAGEDA	NTK(95)GGDAPAAGEDA	3	2	0.31213		9773.2	20239				1026	1282
P62861	FAU	sp|P62861|RS30_HUMAN Ubiquitin-like FUBI-ribosomal protein eS30 fusion protein OS=Homo sapiens OX=9606 GN=FAU PE=1 SV=2	125	1	110.884	1.06449e-06	111.61	1	K	FVNVVPTFGK(1)K	FVNVVPTFGK(110)K(-110)	10	2	-0.20198	1977900	4154100	6082900	2123700	3402100	2614900	1027	1284
P62877	RBX1	sp|P62877|RBX1_HUMAN E3 ubiquitin-protein ligase RBX1 OS=Homo sapiens OX=9606 GN=RBX1 PE=1 SV=1	19	1	41.8695	0.00161513	41.87	1	K	AAAMDVDTPSGTNSGAGK(1)K	AAAMDVDTPSGTNSGAGK(42)K(-42)	18	2	-0.37271		16688					1028	1286
P62888	RPL30	sp|P62888|RL30_HUMAN Large ribosomal subunit protein eL30 OS=Homo sapiens OX=9606 GN=RPL30 PE=1 SV=2	44	1	66.6642	1.39553e-05	66.664	1	K	AK(1)LVILANNCPALR	AK(67)LVILANNCPALR	2	2	-1.0908			30917				1029	1288
P62913	RPL11	sp|P62913|RL11_HUMAN Large ribosomal subunit protein uL5 OS=Homo sapiens OX=9606 GN=RPL11 PE=1 SV=2	85	1	55.2348	0.0122819	90.263	1	K	AEEILEK(1)GLK	AEEILEK(55)GLK(-55)	7	2	-2.9381		189150	200230	112700			1030	1293
P62913	RPL11	sp|P62913|RL11_HUMAN Large ribosomal subunit protein uL5 OS=Homo sapiens OX=9606 GN=RPL11 PE=1 SV=2	67	1	40.8605	0.016125	40.861	1	K	NEK(1)IAVHCTVR	NEK(41)IAVHCTVR	3	2	-0.52671			89370				1031	1293
P62913	RPL11	sp|P62913|RL11_HUMAN Large ribosomal subunit protein uL5 OS=Homo sapiens OX=9606 GN=RPL11 PE=1 SV=2	52	1	128.681	2.851e-23	144.16	1	K	VLEQLTGQTPVFSK(1)AR	VLEQLTGQTPVFSK(130)AR	14	2	0.45823		18628	135320	33333	62304	55051	1032	1293
P62917	RPL8	sp|P62917|RL8_HUMAN Large ribosomal subunit protein uL2 OS=Homo sapiens OX=9606 GN=RPL8 PE=1 SV=2	144	1	51.0696	0.000348312	51.07	1	K	ASGNYATVISHNPETK(1)K	ASGNYATVISHNPETK(51)K(-51)	16	3	1.0398			26516				1033	1294
P62937	PPIA	sp|P62937|PPIA_HUMAN Peptidyl-prolyl cis-trans isomerase A OS=Homo sapiens OX=9606 GN=PPIA PE=1 SV=2	44	1	77.3584	0.00296919	81.799	1	K	ALSTGEK(1)GFGYK	ALSTGEK(77)GFGYK(-77)	7	2	-1.046	773240		2129000	796570	1068400	933710	1034	1295
P62937	PPIA	sp|P62937|PPIA_HUMAN Peptidyl-prolyl cis-trans isomerase A OS=Homo sapiens OX=9606 GN=PPIA PE=1 SV=2	49	1	50.8344	0.00433852	69.915	1	K	GFGYK(1)GSCFHR	GFGYK(51)GSCFHR	5	3	-0.10375			28497				1035	1295
P62937	PPIA	sp|P62937|PPIA_HUMAN Peptidyl-prolyl cis-trans isomerase A OS=Homo sapiens OX=9606 GN=PPIA PE=1 SV=2	76	1	59.731	0.000527193	100.07	1	K	HNGTGGK(1)SIYGEK	HNGTGGK(60)SIYGEK(-60)	7	2	-0.53951		44772	50650				1036	1295
P62937	PPIA	sp|P62937|PPIA_HUMAN Peptidyl-prolyl cis-trans isomerase A OS=Homo sapiens OX=9606 GN=PPIA PE=1 SV=2	82	1	180.169	8.31559e-59	180.17	1	K	SIYGEK(1)FEDENFILK	SIYGEK(180)FEDENFILK(-180)	6	2	-0.63702			299300			132280	1037	1295
P62937	PPIA	sp|P62937|PPIA_HUMAN Peptidyl-prolyl cis-trans isomerase A OS=Homo sapiens OX=9606 GN=PPIA PE=1 SV=2	28	1	47.3612	0.00346677	96.946	1	K	VSFELFADK(1)VPK	VSFELFADK(47)VPK(-47)	9	2	-0.067138			176810			100790	1038	1295
P62979;P0CG48;P0CG47;P62987	RPS27A; UBC; UB	sp|P62979|RS27A_HUMAN Ubiquitin-ribosomal protein eS31 fusion protein OS=Homo sapiens OX=9606 GN=RPS27A PE=1 SV=2;sp|P0CG48|UBC_HUMAN Polyubiquitin-C OS=Homo sapiens OX=9606 GN=UBC PE=1 SV=3;sp|P0CG47|UBB_HUMAN Polyubiquitin-B OS=Homo sapiens OX=9606 GN=UB	33;33;33;33	1	74.5239	0.0072368	74.524	1	K	IQDK(1)EGIPPDQQR	IQDK(75)EGIPPDQQR	4	2	1.3512						38979	1039	1297;1298
P62979;P0CG48;P0CG47;P62987	RPS27A; UBC; UB	sp|P62979|RS27A_HUMAN Ubiquitin-ribosomal protein eS31 fusion protein OS=Homo sapiens OX=9606 GN=RPS27A PE=1 SV=2;sp|P0CG48|UBC_HUMAN Polyubiquitin-C OS=Homo sapiens OX=9606 GN=UBC PE=1 SV=3;sp|P0CG47|UBB_HUMAN Polyubiquitin-B OS=Homo sapiens OX=9606 GN=UB	6;6;6;6	1	48.7855	8.10686e-11	108.93	1	K	MQIFVK(1)TLTGK	MQIFVK(49)TLTGK(-49)	6	2	-3.4112		144480	573260	183500	232750	296330	1040	1297;1298
P62987	UBA52	sp|P62987|RL40_HUMAN Ubiquitin-ribosomal protein eL40 fusion protein OS=Homo sapiens OX=9606 GN=UBA52 PE=1 SV=2	88	1	87.895	4.93135e-06	107.08	1	K	QLAQK(1)YNCDK	QLAQK(88)YNCDK(-88)	5	2	0.21465	36377	123090	142490		58322		1041	1298
P63104;P31947	YWHAZ; SFN	sp|P63104|1433Z_HUMAN 14-3-3 protein zeta/delta OS=Homo sapiens OX=9606 GN=YWHAZ PE=1 SV=1;sp|P31947|1433S_HUMAN 14-3-3 protein sigma OS=Homo sapiens OX=9606 GN=SFN PE=1 SV=1	11;11	1	93.4674	0.0114178	93.467	1	K	AK(1)LAEQAER	AK(93)LAEQAER	2	2	-3.1142		520770	619280				1042	1303
P63104	YWHAZ	sp|P63104|1433Z_HUMAN 14-3-3 protein zeta/delta OS=Homo sapiens OX=9606 GN=YWHAZ PE=1 SV=1	3	1	67.5074	0.005405	67.507	1	K	MDK(1)NELVQK	MDK(68)NELVQK(-68)	3	2	1.3939		53103					1043	1303
P63104	YWHAZ	sp|P63104|1433Z_HUMAN 14-3-3 protein zeta/delta OS=Homo sapiens OX=9606 GN=YWHAZ PE=1 SV=1	9	1	115.333	1.05317e-10	127.93	1	K	MDKNELVQK(1)AK	MDK(-120)NELVQK(120)AK(-130)	9	2	0.68184		239050	286900	74726	97981	91999	1044	1303
P63104	YWHAZ	sp|P63104|1433Z_HUMAN 14-3-3 protein zeta/delta OS=Homo sapiens OX=9606 GN=YWHAZ PE=1 SV=1	68	1	61.0419	0.00428931	61.042	1	K	VVSSIEQK(1)TEGAEK	VVSSIEQK(61)TEGAEK(-61)	8	2	2.8151		35986	43889				1045	1303
P63104	YWHAZ	sp|P63104|1433Z_HUMAN 14-3-3 protein zeta/delta OS=Homo sapiens OX=9606 GN=YWHAZ PE=1 SV=1	138	1	92.4445	1.54717e-10	108.93	1	K	YLAEVAAGDDK(1)K	YLAEVAAGDDK(92)K(-92)	11	2	0.033447	53718	121820	156240	43466			1046	1303
P63218	GNG5	sp|P63218|GBG5_HUMAN Guanine nucleotide-binding protein G(I)/G(S)/G(O) subunit gamma-5 OS=Homo sapiens OX=9606 GN=GNG5 PE=1 SV=3	11	1	51.8724	0.00934027	51.872	1	K	SGSSSVAAMK(1)K	SGSSSVAAMK(52)K(-52)	10	2	0.83356				9943.6			1047	1307
P63241;Q9GZV4	EIF5A; EIF5A2	sp|P63241|IF5A1_HUMAN Eukaryotic translation initiation factor 5A-1 OS=Homo sapiens OX=9606 GN=EIF5A PE=1 SV=2;sp|Q9GZV4|IF5A2_HUMAN Eukaryotic translation initiation factor 5A-2 OS=Homo sapiens OX=9606 GN=EIF5A2 PE=1 SV=3	47;47	1	53.0277	0.0170775	62.271	1	K	IVEMSTSK(1)TGK	IVEMSTSK(53)TGK(-53)	8	2	-0.034888	65290					137730	1048	1309
P63241;Q9GZV4	EIF5A; EIF5A2	sp|P63241|IF5A1_HUMAN Eukaryotic translation initiation factor 5A-1 OS=Homo sapiens OX=9606 GN=EIF5A PE=1 SV=2;sp|Q9GZV4|IF5A2_HUMAN Eukaryotic translation initiation factor 5A-2 OS=Homo sapiens OX=9606 GN=EIF5A2 PE=1 SV=3	34;34	1	88.1807	0.0240223	88.181	1	K	NGFVVLK(1)GRPCK	NGFVVLK(88)GRPCK(-88)	7	2	-0.94964			29026				1049	1309
P63244	RACK1	sp|P63244|RACK1_HUMAN Small ribosomal subunit protein RACK1 OS=Homo sapiens OX=9606 GN=RACK1 PE=1 SV=3	183	1	56.3783	0.00463487	56.378	1	K	VWNLANCK(1)LK	VWNLANCK(56)LK(-56)	8	2	-2.6793		171440			18258		1050	1310
P63313	TMSB10	sp|P63313|TYB10_HUMAN Thymosin beta-10 OS=Homo sapiens OX=9606 GN=TMSB10 PE=1 SV=2	15	1	79.9345	2.46489e-15	81.409	1	K	ADKPDMGEIASFDK(1)AK	ADK(-80)PDMGEIASFDK(80)AK(-81)	14	2	-0.38603	65857	68271	231170				1051	1312
P63313	TMSB10	sp|P63313|TYB10_HUMAN Thymosin beta-10 OS=Homo sapiens OX=9606 GN=TMSB10 PE=1 SV=2	39	1	169.973	2.76984e-10	169.97	1	K	ETIEQEK(1)R	ETIEQEK(170)R	7	2	-0.85829		238010	241550				1052	1312
P63313;CON__P21752	TMSB10	sp|P63313|TYB10_HUMAN Thymosin beta-10 OS=Homo sapiens OX=9606 GN=TMSB10 PE=1 SV=2	26;26	1	192.139	1.25647e-65	216.53	1	K	TETQEK(1)NTLPTK	TETQEK(190)NTLPTK(-190)	6	2	-1.3854	166190	426520	498110	84859		121810	1053	1312
P67936	TPM4	sp|P67936|TPM4_HUMAN Tropomyosin alpha-4 chain OS=Homo sapiens OX=9606 GN=TPM4 PE=1 SV=3	11	1	41.7957	0.00355468	81.163	1	K	AGLNSLEAVK(1)R	AGLNSLEAVK(42)R	10	2	-0.41901	28028	84255	115030				1054	1315
P67936	TPM4	sp|P67936|TPM4_HUMAN Tropomyosin alpha-4 chain OS=Homo sapiens OX=9606 GN=TPM4 PE=1 SV=3	44	1	65.8789	0.0032173	65.879	1	K	EK(1)AEGDVAALNR	EK(66)AEGDVAALNR	2	2	-2.5548		12260	13190				1055	1315
P68104;Q5VTE0;Q05639	EEF1A1; EEF1A1P5	sp|P68104|EF1A1_HUMAN Elongation factor 1-alpha 1 OS=Homo sapiens OX=9606 GN=EEF1A1 PE=1 SV=1;sp|Q5VTE0|EF1A3_HUMAN Putative elongation factor 1-alpha-like 3 OS=Homo sapiens OX=9606 GN=EEF1A1P5 PE=5 SV=1;sp|Q05639|EF1A2_HUMAN Elongation factor 1-alpha 2 OS	44;44;44	1	54.5835	0.00182826	103.87	1	K	FEK(1)EAAEMGK	FEK(55)EAAEMGK(-55)	3	2	-2.0824	242310	739920	937730	284700	331710	341810	1056	1317;1417
P68104;Q5VTE0	EEF1A1; EEF1A1P5	sp|P68104|EF1A1_HUMAN Elongation factor 1-alpha 1 OS=Homo sapiens OX=9606 GN=EEF1A1 PE=1 SV=1;sp|Q5VTE0|EF1A3_HUMAN Putative elongation factor 1-alpha-like 3 OS=Homo sapiens OX=9606 GN=EEF1A1P5 PE=5 SV=1	392;392	1	68.8603	0.00695236	96.957	1	K	KLEDGPK(1)FLK	K(-69)LEDGPK(69)FLK(-97)	7	2	-0.33312				170560			1057	1317
P68104;Q5VTE0;Q05639	EEF1A1; EEF1A1P5	sp|P68104|EF1A1_HUMAN Elongation factor 1-alpha 1 OS=Homo sapiens OX=9606 GN=EEF1A1 PE=1 SV=1;sp|Q5VTE0|EF1A3_HUMAN Putative elongation factor 1-alpha-like 3 OS=Homo sapiens OX=9606 GN=EEF1A1P5 PE=5 SV=1;sp|Q05639|EF1A2_HUMAN Elongation factor 1-alpha 2 OS	255;255;255	1	68.1275	1.94417e-06	124.24	1	K	LPLQDVYK(1)IGGIGTVPVGR	LPLQDVYK(68)IGGIGTVPVGR	8	2	0.027509			480670	65700	124550	270980	1058	1317;1417
P68104;Q5VTE0	EEF1A1; EEF1A1P5	sp|P68104|EF1A1_HUMAN Elongation factor 1-alpha 1 OS=Homo sapiens OX=9606 GN=EEF1A1 PE=1 SV=1;sp|Q5VTE0|EF1A3_HUMAN Putative elongation factor 1-alpha-like 3 OS=Homo sapiens OX=9606 GN=EEF1A1P5 PE=5 SV=1	439;439	1	62.454	3.15706e-07	121.69	1	K	QTVAVGVIK(1)AVDK	QTVAVGVIK(62)AVDK(-62)	9	2	2.4648			47831	59264	21221		1059	1317
P68104;Q5VTE0	EEF1A1; EEF1A1P5	sp|P68104|EF1A1_HUMAN Elongation factor 1-alpha 1 OS=Homo sapiens OX=9606 GN=EEF1A1 PE=1 SV=1;sp|Q5VTE0|EF1A3_HUMAN Putative elongation factor 1-alpha-like 3 OS=Homo sapiens OX=9606 GN=EEF1A1P5 PE=5 SV=1	172;172	1	51.4536	0.00751907	51.454	1	K	YEEIVK(1)EVSTYIK	YEEIVK(51)EVSTYIK(-51)	6	2	0.48687			17034				1060	1317
P68363;Q71U36;P0DPH8;P0DPH7;Q6PEY2;Q9BQE3	TUBA1B; TUBA1A; TUBA3D	sp|P68363|TBA1B_HUMAN Tubulin alpha-1B chain OS=Homo sapiens OX=9606 GN=TUBA1B PE=1 SV=1;sp|Q71U36|TBA1A_HUMAN Tubulin alpha-1A chain OS=Homo sapiens OX=9606 GN=TUBA1A PE=1 SV=1;sp|P0DPH8|TBA3D_HUMAN Tubulin alpha-3D chain OS=Homo sapiens OX=9606 GN=TUBA3D	336;336;336;336;336;336	1	54.199	0.00310787	82.437	1	K	DVNAAIATIK(1)TK	DVNAAIATIK(54)TK(-54)	10	2	0.087504	172170	241830		192280	83152	239110	1061	1318;1876;2337
P68363;P68366;Q71U36;P0DPH8;P0DPH7;Q6PEY2;Q9BQE3	TUBA1B; TUBA4A; TUBA1A	sp|P68363|TBA1B_HUMAN Tubulin alpha-1B chain OS=Homo sapiens OX=9606 GN=TUBA1B PE=1 SV=1;sp|P68366|TBA4A_HUMAN Tubulin alpha-4A chain OS=Homo sapiens OX=9606 GN=TUBA4A PE=1 SV=1;sp|Q71U36|TBA1A_HUMAN Tubulin alpha-1A chain OS=Homo sapiens OX=9606 GN=TUBA1A	370;370;370;370;370;370;370	1	61.5034	0.00102934	61.503	1	K	VGINYQPPTVVPGGDLAK(1)VQR	VGINYQPPTVVPGGDLAK(62)VQR	18	2	-1.1511			24387				1062	1318;1876;2337
P68371	TUBB4B	sp|P68371|TBB4B_HUMAN Tubulin beta-4B chain OS=Homo sapiens OX=9606 GN=TUBB4B PE=1 SV=1	58	1	65.1725	0.000457238	65.173	1	K	INVYYNEATGGK(1)YVPR	INVYYNEATGGK(65)YVPR	12	2	-1.5947		55879		31300		51861	1063	1319
P78347	GTF2I	sp|P78347|GTF2I_HUMAN General transcription factor II-I OS=Homo sapiens OX=9606 GN=GTF2I PE=1 SV=2	450	1	74.5239	0.000228259	131.54	1	K	EDLQLDK(1)PASGVK	EDLQLDK(75)PASGVK(-75)	7	2	-2.3659	47870	130150	177630		114470	87036	1064	1326
P78371	CCT2	sp|P78371|TCPB_HUMAN T-complex protein 1 subunit beta OS=Homo sapiens OX=9606 GN=CCT2 PE=1 SV=4	203	1	43.613	0.0213647	43.613	1	K	GSGNLEAIHIIK(1)K	GSGNLEAIHIIK(44)K(-44)	12	2	1.3722					19100		1065	1329
P78371	CCT2	sp|P78371|TCPB_HUMAN T-complex protein 1 subunit beta OS=Homo sapiens OX=9606 GN=CCT2 PE=1 SV=4	248	1	86.2425	0.00275701	86.243	1	K	ILIANTGMDTDK(1)IK	ILIANTGMDTDK(86)IK(-86)	12	2	0.475			26716				1066	1329
P78371	CCT2	sp|P78371|TCPB_HUMAN T-complex protein 1 subunit beta OS=Homo sapiens OX=9606 GN=CCT2 PE=1 SV=4	284	1	49.1598	0.0151441	59.645	1	K	ILK(1)HGINCFINR	ILK(49)HGINCFINR	3	3	-1.1337		25651	32701				1067	1329
P78371	CCT2	sp|P78371|TCPB_HUMAN T-complex protein 1 subunit beta OS=Homo sapiens OX=9606 GN=CCT2 PE=1 SV=4	272	1	73.6549	0.0104089	73.655	1	K	VAEIEHAEK(1)EK	VAEIEHAEK(74)EK(-74)	9	2	-0.26294	13079	40582	50236				1068	1329
P78417	GSTO1	sp|P78417|GSTO1_HUMAN Glutathione S-transferase omega-1 OS=Homo sapiens OX=9606 GN=GSTO1 PE=1 SV=2	160	1	103.804	3.57027e-07	103.8	1	K	LEEVLTNK(1)K	LEEVLTNK(100)K(-100)	8	2	-0.65631			136880				1069	1331
P78527	PRKDC	sp|P78527|PRKDC_HUMAN DNA-dependent protein kinase catalytic subunit OS=Homo sapiens OX=9606 GN=PRKDC PE=1 SV=3	3455	1	57.0324	0.0234776	57.032	1	K	ALK(1)LNSNEAR	ALK(57)LNSNEAR	3	2	-4.7416		183200					1070	1332
P78527	PRKDC	sp|P78527|PRKDC_HUMAN DNA-dependent protein kinase catalytic subunit OS=Homo sapiens OX=9606 GN=PRKDC PE=1 SV=3	692	1	55.7541	0.0079485	55.754	1	K	SLK(1)HSPEDPEK	SLK(56)HSPEDPEK(-56)	3	2	-3.8991			35606				1071	1332
P82914	MRPS15	sp|P82914|RT15_HUMAN Small ribosomal subunit protein uS15m OS=Homo sapiens OX=9606 GN=MRPS15 PE=1 SV=1	145	1	72.0417	0.00230837	72.042	1	K	SYEEHLEK(1)HR	SYEEHLEK(72)HR	8	3	0.85427			18212				1072	1342
P82933	MRPS9	sp|P82933|RT09_HUMAN Small ribosomal subunit protein uS9m OS=Homo sapiens OX=9606 GN=MRPS9 PE=1 SV=2	287	1	76.2551	0.000398003	93.162	1	K	AEAIVYK(1)HGSGR	AEAIVYK(76)HGSGR	7	2	-0.051965		86077	121580	67725	105330	84721	1073	1346
P82979	SARNP	sp|P82979|SARNP_HUMAN SAP domain-containing ribonucleoprotein OS=Homo sapiens OX=9606 GN=SARNP PE=1 SV=3	10	1	104.394	1.6226e-15	143.39	1	K	ATETVELHK(1)LK	ATETVELHK(100)LK(-100)	9	2	-1.2451	29225	55330	31231	28999	28990	28053	1074	1347
P82979	SARNP	sp|P82979|SARNP_HUMAN SAP domain-containing ribonucleoprotein OS=Homo sapiens OX=9606 GN=SARNP PE=1 SV=3	12	1	65.1561	0.0167513	72.492	1	K	LK(1)LAELK	LK(65)LAELK(-65)	2	2	-0.70477			96561			81117	1075	1347
P82979	SARNP	sp|P82979|SARNP_HUMAN SAP domain-containing ribonucleoprotein OS=Homo sapiens OX=9606 GN=SARNP PE=1 SV=3	199	1	81.9077	4.56614e-11	81.908	1	K	FGIVTSSAGTGTTEDTEAK(1)K	FGIVTSSAGTGTTEDTEAK(82)K(-82)	19	2	-0.27265			7030.8				1076	1347
P83731	RPL24	sp|P83731|RL24_HUMAN Large ribosomal subunit protein eL24 OS=Homo sapiens OX=9606 GN=RPL24 PE=1 SV=1	93	1	62.7049	0.00938395	62.705	1	K	AITGASLADIMAK(1)R	AITGASLADIMAK(63)R	13	2	0.4897			34004				1077	1348
P84090	ERH	sp|P84090|ERH_HUMAN Enhancer of rudimentary homolog OS=Homo sapiens OX=9606 GN=ERH PE=1 SV=1	90	1	75.2435	0.0171352	75.243	1	K	EK(1)IYVLLR	EK(75)IYVLLR	2	2	0.33755			41834				1078	1351
P84090	ERH	sp|P84090|ERH_HUMAN Enhancer of rudimentary homolog OS=Homo sapiens OX=9606 GN=ERH PE=1 SV=1	41	1	87.2511	0.00137309	105.81	1	K	MYEEHLK(1)R	MYEEHLK(87)R	7	2	0.334		24543	44331	20637		20914	1079	1351
P84090	ERH	sp|P84090|ERH_HUMAN Enhancer of rudimentary homolog OS=Homo sapiens OX=9606 GN=ERH PE=1 SV=1	12	1	55.5782	6.68519e-07	74.524	1	K	SHTILLVQPTK(1)RPEGR	SHTILLVQPTK(56)RPEGR	11	3	-0.086044		18420	39505		13323		1080	1351
P84098	RPL19	sp|P84098|RL19_HUMAN Large ribosomal subunit protein eL19 OS=Homo sapiens OX=9606 GN=RPL19 PE=1 SV=1	186	0.999999	62.4063	0.00569694	101.45	1	K	KEEIIK(1)TLSK	K(-62)EEIIK(62)TLSK(-100)	6	2	-1.5919			55090				1081	1352
P84243;Q71DI3;P68431;Q16695	H3-3A; H3C15; H3C1	sp|P84243|H33_HUMAN Histone H3.3 OS=Homo sapiens OX=9606 GN=H3-3A PE=1 SV=2;sp|Q71DI3|H32_HUMAN Histone H3.2 OS=Homo sapiens OX=9606 GN=H3C15 PE=1 SV=3;sp|P68431|H31_HUMAN Histone H3.1 OS=Homo sapiens OX=9606 GN=H3C1 PE=1 SV=2;sp|Q16695|H31T_HUMAN Histone	80;80;80;80	1	224.678	7.02086e-76	224.68	1	K	EIAQDFK(1)TDLR	EIAQDFK(220)TDLR	7	2	-0.1106	1058300	714970	454930	1862200	315310	2367600	1082	1354;1874
P84243;Q6NXT2;Q5TEC6;Q71DI3;P68431	H3-3A; H3-5; H3-7	sp|P84243|H33_HUMAN Histone H3.3 OS=Homo sapiens OX=9606 GN=H3-3A PE=1 SV=2;sp|Q6NXT2|H3C_HUMAN Histone H3.3C OS=Homo sapiens OX=9606 GN=H3-5 PE=1 SV=3;sp|Q5TEC6|H37_HUMAN Histone H3-7 OS=Homo sapiens OX=9606 GN=H3-7 PE=1 SV=1;sp|Q71DI3|H32_HUMAN Histone H	19;19;19;19;19	1	139.02	2.67953e-17	162.49	2	K	K(1)QLATK(1)AAR	K(140)QLATK(140)AAR	1	2	2.1362	1632800	2029200	6801100		7648800	61367000	1083	1354;1791;1874
P84243;Q6NXT2;Q5TEC6;Q71DI3;P68431	H3-3A; H3-5; H3-7	sp|P84243|H33_HUMAN Histone H3.3 OS=Homo sapiens OX=9606 GN=H3-3A PE=1 SV=2;sp|Q6NXT2|H3C_HUMAN Histone H3.3C OS=Homo sapiens OX=9606 GN=H3-5 PE=1 SV=3;sp|Q5TEC6|H37_HUMAN Histone H3-7 OS=Homo sapiens OX=9606 GN=H3-7 PE=1 SV=1;sp|Q71DI3|H32_HUMAN Histone H	24;24;24;24;24	1	91.7826	8.77834e-46	199.8	1;2	K	QLATK(1)AAR	QLATK(92)AAR	5	1	-2.881	2407100	3058200	8220100	740730	8484000	62022000	1084	1354;1791;1874
P84243	H3-3A	sp|P84243|H33_HUMAN Histone H3.3 OS=Homo sapiens OX=9606 GN=H3-3A PE=1 SV=2	28	1	77.3584	0.00031071	86.243	2	K	K(1)SAPSTGGVK(1)K	K(77)SAPSTGGVK(77)K(-77)	1	2	0.011274	43285		97370	61637	86341	73986	1085	1354
P84243	H3-3A	sp|P84243|H33_HUMAN Histone H3.3 OS=Homo sapiens OX=9606 GN=H3-3A PE=1 SV=2	37	1	77.3584	0.00031071	86.243	1;2	K	K(1)SAPSTGGVK(1)K	K(77)SAPSTGGVK(77)K(-77)	10	2	0.011274	43285	86097	212970	61637	206590	73986	1086	1354
P84243;Q6NXT2;Q5TEC6;Q71DI3;P68431;Q16695	H3-3A; H3-5; H3-7	sp|P84243|H33_HUMAN Histone H3.3 OS=Homo sapiens OX=9606 GN=H3-3A PE=1 SV=2;sp|Q6NXT2|H3C_HUMAN Histone H3.3C OS=Homo sapiens OX=9606 GN=H3-5 PE=1 SV=3;sp|Q5TEC6|H37_HUMAN Histone H3-7 OS=Homo sapiens OX=9606 GN=H3-7 PE=1 SV=1;sp|Q71DI3|H32_HUMAN Histone H	10;10;10;10;10;10	1	115.861	0.0020615	115.86	2	K	K(1)STGGK(1)APR	K(120)STGGK(120)APR	1	2	-1.251			920590	22028000		1629600	1087	1354;1791;1874
P84243;Q6NXT2;Q5TEC6;Q71DI3;P68431;Q16695	H3-3A; H3-5; H3-7	sp|P84243|H33_HUMAN Histone H3.3 OS=Homo sapiens OX=9606 GN=H3-3A PE=1 SV=2;sp|Q6NXT2|H3C_HUMAN Histone H3.3C OS=Homo sapiens OX=9606 GN=H3-5 PE=1 SV=3;sp|Q5TEC6|H37_HUMAN Histone H3-7 OS=Homo sapiens OX=9606 GN=H3-7 PE=1 SV=1;sp|Q71DI3|H32_HUMAN Histone H	15;15;15;15;15;15	1	115.861	0.0020615	115.86	2	K	K(1)STGGK(1)APR	K(120)STGGK(120)APR	6	2	-1.251			920590	22028000		1629600	1088	1354;1791;1874
Q00325	SLC25A3	sp|Q00325|S25A3_HUMAN Solute carrier family 25 member 3 OS=Homo sapiens OX=9606 GN=SLC25A3 PE=1 SV=2	295	1	44.57	0.0246161	44.57	1	K	EK(1)GSSASLVLK	EK(45)GSSASLVLK(-45)	2	2	0.048246						93228	1089	1361
Q00535	CDK5	sp|Q00535|CDK5_HUMAN Cyclin-dependent kinase 5 OS=Homo sapiens OX=9606 GN=CDK5 PE=1 SV=3	56	1	65.404	0.0224492	65.404	1	K	EICLLK(1)ELK	EICLLK(65)ELK(-65)	6	2	0.024958		50509	119980				1090	1363
Q00535	CDK5	sp|Q00535|CDK5_HUMAN Cyclin-dependent kinase 5 OS=Homo sapiens OX=9606 GN=CDK5 PE=1 SV=3	9	1	45.1835	0.0125051	45.183	1	K	LEK(1)IGEGTYGTVFK	LEK(45)IGEGTYGTVFK(-45)	3	2	-1.7561			13175				1091	1363
Q00577	PURA	sp|Q00577|PURA_HUMAN Transcriptional activator protein Pur-alpha OS=Homo sapiens OX=9606 GN=PURA PE=1 SV=2	273	1	60	0.0215562	60	1	K	FGHTFCK(1)YSEEMK	FGHTFCK(60)YSEEMK(-60)	7	3	1.3922					5904.3		1092	1364
Q00610	CLTC	sp|Q00610|CLH1_HUMAN Clathrin heavy chain 1 OS=Homo sapiens OX=9606 GN=CLTC PE=1 SV=5	637	1	62.7049	0.00695892	62.705	1	K	ALEHFTDLYDIK(1)R	ALEHFTDLYDIK(63)R	12	2	0.7542				21688	34954		1093	1365
Q00610	CLTC	sp|Q00610|CLH1_HUMAN Clathrin heavy chain 1 OS=Homo sapiens OX=9606 GN=CLTC PE=1 SV=5	1516	1	54.4363	0.0113533	54.436	1	K	IAAYLFK(1)GNNR	IAAYLFK(54)GNNR	7	2	-2.8066					12498		1094	1365
Q00610	CLTC	sp|Q00610|CLH1_HUMAN Clathrin heavy chain 1 OS=Homo sapiens OX=9606 GN=CLTC PE=1 SV=5	367	1	67.887	0.000721673	85.813	1	K	K(1)FNALFAQGNYSEAAK	K(68)FNALFAQGNYSEAAK(-68)	1	2	0.48324		83523	185610		50138	48427	1095	1365
Q00610	CLTC	sp|Q00610|CLH1_HUMAN Clathrin heavy chain 1 OS=Homo sapiens OX=9606 GN=CLTC PE=1 SV=5	1501	1	41.8239	0.00270624	116.13	1	K	LEK(1)HELIEFR	LEK(42)HELIEFR	3	3	-1.0113		38351	99000	26384		40182	1096	1365
Q00765	REEP5	sp|Q00765|REEP5_HUMAN Receptor expression-enhancing protein 5 OS=Homo sapiens OX=9606 GN=REEP5 PE=1 SV=3	16	1	43.613	0.0248411	43.613	1	K	FLHEK(1)NCMTDLLAK	FLHEK(44)NCMTDLLAK(-44)	5	3	-0.16223			13629				1097	1367
Q00839	HNRNPU	sp|Q00839|HNRPU_HUMAN Heterogeneous nuclear ribonucleoprotein U OS=Homo sapiens OX=9606 GN=HNRNPU PE=1 SV=6	565	1	65.1725	0.00543013	65.173	1	K	APQCLGK(1)FIEIAAR	APQCLGK(65)FIEIAAR	7	2	1.3911			78406			43436	1098	1369
Q00839	HNRNPU	sp|Q00839|HNRPU_HUMAN Heterogeneous nuclear ribonucleoprotein U OS=Homo sapiens OX=9606 GN=HNRNPU PE=1 SV=6	635	1	85.6222	5.80268e-07	118.91	1	K	DLPEHAVLK(1)MK	DLPEHAVLK(86)MK(-86)	9	2	-2.7424		541150	763510	315340	427140	363770	1099	1369
Q00839	HNRNPU	sp|Q00839|HNRPU_HUMAN Heterogeneous nuclear ribonucleoprotein U OS=Homo sapiens OX=9606 GN=HNRNPU PE=1 SV=6	664	1	76.8501	0.00865309	81.335	1	K	EEAQK(1)LLEQYK	EEAQK(77)LLEQYK(-77)	5	2	7.1387		52406	43101	20816	24769	25013	1100	1369
Q00839	HNRNPU	sp|Q00839|HNRPU_HUMAN Heterogeneous nuclear ribonucleoprotein U OS=Homo sapiens OX=9606 GN=HNRNPU PE=1 SV=6	670	1	65.404	0.0144293	72.365	1	K	LLEQYK(1)EESK	LLEQYK(65)EESK(-65)	6	2	-1.1579		106150		48420			1101	1369
Q00839	HNRNPU	sp|Q00839|HNRPU_HUMAN Heterogeneous nuclear ribonucleoprotein U OS=Homo sapiens OX=9606 GN=HNRNPU PE=1 SV=6	265	1	101.445	0.000191644	101.45	1	K	GYFEYIEENK(1)YSR	GYFEYIEENK(100)YSR	10	2	-0.12304			45304		29819	23992	1102	1369
Q00839	HNRNPU	sp|Q00839|HNRPU_HUMAN Heterogeneous nuclear ribonucleoprotein U OS=Homo sapiens OX=9606 GN=HNRNPU PE=1 SV=6	9	1	56.3783	0.00910221	84.368	1	K	SSSPVNVK(1)K	SSSPVNVK(56)K(-56)	8	2	-0.040081		343290		309020	401800	373170	1103	1369
Q00839	HNRNPU	sp|Q00839|HNRPU_HUMAN Heterogeneous nuclear ribonucleoprotein U OS=Homo sapiens OX=9606 GN=HNRNPU PE=1 SV=6	516	1	84.102	1.5742e-05	84.102	1	K	TTWVTK(1)HAAENPGK	TTWVTK(84)HAAENPGK(-84)	6	2	-0.78471		13916	16947		6559.8	7995.8	1104	1369
Q01082	SPTBN1	sp|Q01082|SPTB2_HUMAN Spectrin beta chain, non-erythrocytic 1 OS=Homo sapiens OX=9606 GN=SPTBN1 PE=1 SV=2	497	1	91.2447	0.0110373	91.245	1	K	ELEAENYHDIK(1)R	ELEAENYHDIK(91)R	11	2	0.11515			11874				1105	1372
Q9BRL6;Q01130	SRSF8; SRSF2	sp|Q9BRL6|SRSF8_HUMAN Serine/arginine-rich splicing factor 8 OS=Homo sapiens OX=9606 GN=SRSF8 PE=1 SV=1;sp|Q01130|SRSF2_HUMAN Serine/arginine-rich splicing factor 2 OS=Homo sapiens OX=9606 GN=SRSF2 PE=1 SV=4	36;36	1	66.087	0.0203147	66.087	1	K	VFEK(1)YGR	VFEK(66)YGR	4	2	1.6848						174020	1106	1374
Q01196	RUNX1	sp|Q01196|RUNX1_HUMAN Runt-related transcription factor 1 OS=Homo sapiens OX=9606 GN=RUNX1 PE=1 SV=3	24	1	55.6366	1.15531e-10	55.637	1	K	FTPPSTALSPGK(1)MSEALPLGAPDAGAALAGK	FTPPSTALSPGK(56)MSEALPLGAPDAGAALAGK(-56)	12	3	0.34554						218580	1107	1375
Q01196	RUNX1	sp|Q01196|RUNX1_HUMAN Runt-related transcription factor 1 OS=Homo sapiens OX=9606 GN=RUNX1 PE=1 SV=3	43	1	56.0804	0.000851246	77.696	1	K	MSEALPLGAPDAGAALAGK(1)LR	MSEALPLGAPDAGAALAGK(56)LR	19	3	-0.19987			32302			36452	1108	1375
Q01518	CAP1	sp|Q01518|CAP1_HUMAN Adenylyl cyclase-associated protein 1 OS=Homo sapiens OX=9606 GN=CAP1 PE=1 SV=5	81	1	44.5975	0.00107396	90.306	1	K	HAEMVHTGLK(1)LER	HAEMVHTGLK(45)LER	10	3	-1.7848			166650		70532		1109	1376
Q01518	CAP1	sp|Q01518|CAP1_HUMAN Adenylyl cyclase-associated protein 1 OS=Homo sapiens OX=9606 GN=CAP1 PE=1 SV=5	376	1	68.4904	0.00518709	68.49	1	K	INSITVDNCK(1)K	INSITVDNCK(68)K(-68)	10	2	0.5268		59518					1110	1376
Q01518	CAP1	sp|Q01518|CAP1_HUMAN Adenylyl cyclase-associated protein 1 OS=Homo sapiens OX=9606 GN=CAP1 PE=1 SV=5	327	1	67.5479	0.0196369	67.548	1	K	KEPAVLELEGK(1)K	K(-68)EPAVLELEGK(68)K(-68)	11	3	0.32047		16663					1111	1376
Q01650	SLC7A5	sp|Q01650|LAT1_HUMAN Large neutral amino acids transporter small subunit 1 OS=Homo sapiens OX=9606 GN=SLC7A5 PE=1 SV=2	19	1	50.1161	0.00910627	64.266	1	K	ALAAPAAEEK(1)EEAR	ALAAPAAEEK(50)EEAR	10	2	-0.5901	46185					79827	1112	1378
Q01813	PFKP	sp|Q01813|PFKAP_HUMAN ATP-dependent 6-phosphofructokinase, platelet type OS=Homo sapiens OX=9606 GN=PFKP PE=1 SV=2	156	1	40.3862	0.0231363	40.386	1	K	NGQIDK(1)EAVQK	NGQIDK(40)EAVQK(-40)	6	2	0.013643		7849.8					1113	1380
Q02078	MEF2A	sp|Q02078|MEF2A_HUMAN Myocyte-specific enhancer factor 2A OS=Homo sapiens OX=9606 GN=MEF2A PE=1 SV=1	249	1	56.9434	1.8347e-15	100.6	1	K	ASPNLIGATGANSLGK(1)VMPTK	ASPNLIGATGANSLGK(57)VMPTK(-57)	16	2	-0.68265			47801		23906	16902	1114	1382
Q02218	OGDH	sp|Q02218|ODO1_HUMAN 2-oxoglutarate dehydrogenase complex component E1 OS=Homo sapiens OX=9606 GN=OGDH PE=1 SV=3	970	1	64.0645	0.0175719	76.85	1	K	NQGYYDYVK(1)PR	NQGYYDYVK(64)PR	9	2	1.7222	12761	71229				49977	1115	1384
Q02447	SP3	sp|Q02447|SP3_HUMAN Transcription factor Sp3 OS=Homo sapiens OX=9606 GN=SP3 PE=1 SV=3	593	1	51.8291	7.04893e-05	51.829	1	K	VQVVDEEGDQQHQEGK(1)R	VQVVDEEGDQQHQEGK(52)R	16	3	1.5365			10670				1116	1386
Q02543	RPL18A	sp|Q02543|RL18A_HUMAN Large ribosomal subunit protein eL20 OS=Homo sapiens OX=9606 GN=RPL18A PE=1 SV=2	41	1	51.531	0.00283364	83.775	1	K	IFAPNHVVAK(1)SR	IFAPNHVVAK(52)SR	10	2	1.0033		270280	317190	132110			1117	1387
Q02543	RPL18A	sp|Q02543|RL18A_HUMAN Large ribosomal subunit protein eL20 OS=Homo sapiens OX=9606 GN=RPL18A PE=1 SV=2	149	1	91.7826	0.0133852	91.783	1	K	QFHDSK(1)IK	QFHDSK(92)IK(-92)	6	2	-0.54202		41357					1118	1387
Q02818	NUCB1	sp|Q02818|NUCB1_HUMAN Nucleobindin-1 OS=Homo sapiens OX=9606 GN=NUCB1 PE=1 SV=4	177	1	48.8224	0.00286007	48.822	1	K	DLAQYDAAHHEEFK(1)R	DLAQYDAAHHEEFK(49)R	14	3	-1.0032		32737					1119	1390
Q02818	NUCB1	sp|Q02818|NUCB1_HUMAN Nucleobindin-1 OS=Homo sapiens OX=9606 GN=NUCB1 PE=1 SV=4	71	1	63.2116	0.00335697	79.889	1	K	EK(1)LQAANAEDIK	EK(63)LQAANAEDIK(-63)	2	2	-1.2737		34481	41777		16991	20916	1120	1390
Q02878	RPL6	sp|Q02878|RL6_HUMAN Large ribosomal subunit protein eL6 OS=Homo sapiens OX=9606 GN=RPL6 PE=1 SV=3	5	1	96.2222	2.61287e-29	177.47	1	K	AGEK(1)VEKPDTK	AGEK(96)VEK(-96)PDTK(-170)	4	2	-0.25792	207170	416270	517660		449240	396040	1121	1391
Q02878	RPL6	sp|Q02878|RL6_HUMAN Large ribosomal subunit protein eL6 OS=Homo sapiens OX=9606 GN=RPL6 PE=1 SV=3	207	1	74.424	0.0122848	83.358	1	K	IDISNVK(1)IPK	IDISNVK(74)IPK(-74)	7	2	1.4403			52903		39058	33178	1122	1391
Q02878	RPL6	sp|Q02878|RL6_HUMAN Large ribosomal subunit protein eL6 OS=Homo sapiens OX=9606 GN=RPL6 PE=1 SV=3	210	1	60	0.0032459	60	1	K	IPK(1)HLTDAYFK	IPK(60)HLTDAYFK(-60)	3	2	-1.8744			157060			74966	1123	1391
Q02878	RPL6	sp|Q02878|RL6_HUMAN Large ribosomal subunit protein eL6 OS=Homo sapiens OX=9606 GN=RPL6 PE=1 SV=3	192	1	44.0449	0.00519587	79.795	1	K	THQK(1)FVIATSTK	THQK(44)FVIATSTK(-44)	4	2	0.20665	56126	183630				91528	1124	1391
Q03111	MLLT1	sp|Q03111|ENL_HUMAN Protein ENL OS=Homo sapiens OX=9606 GN=MLLT1 PE=1 SV=2	327	0.996499	24.5424	2.05333e-33	178.65	1	K	TSSSSSFSDK(0.996)K(0.004)PAK	TSSSSSFSDK(25)K(-25)PAK(-81)	10	2	-0.16822		59905	87087	45590	70668	48287	1125	1396
Q03111	MLLT1	sp|Q03111|ENL_HUMAN Protein ENL OS=Homo sapiens OX=9606 GN=MLLT1 PE=1 SV=2	328	0.583443	1.46323	0.0115324	61.194	1	K	TSSSSSFSDK(0.417)K(0.583)PAK	TSSSSSFSDK(-1.5)K(1.5)PAK(-61)	11	2	-0.1684	22558						1126	1396
Q03164	KMT2A	sp|Q03164|KMT2A_HUMAN Histone-lysine N-methyltransferase 2A OS=Homo sapiens OX=9606 GN=KMT2A PE=1 SV=5	269	1	64.2655	0.0249402	64.266	1	K	TPSATFQQATK(1)IK	TPSATFQQATK(64)IK(-64)	11	2	-2.819		10241					1127	1399
Q03164	KMT2A	sp|Q03164|KMT2A_HUMAN Histone-lysine N-methyltransferase 2A OS=Homo sapiens OX=9606 GN=KMT2A PE=1 SV=5	928	1	51.4536	0.00372325	51.454	1	K	VVGEDVATSSSAK(1)K	VVGEDVATSSSAK(51)K(-51)	13	2	-2.9091			15056				1128	1399
Q03252	LMNB2	sp|Q03252|LMNB2_HUMAN Lamin-B2 OS=Homo sapiens OX=9606 GN=LMNB2 PE=1 SV=4	290	1	76.2551	0.000620133	76.255	1	K	LDSAK(1)LSSDQNDK	LDSAK(76)LSSDQNDK(-76)	5	2	0.42276	6563.8	28027	51701	16752		24860	1129	1401
Q03252	LMNB2	sp|Q03252|LMNB2_HUMAN Lamin-B2 OS=Homo sapiens OX=9606 GN=LMNB2 PE=1 SV=4	298	1	144.514	8.92083e-25	144.51	1	K	LSSDQNDK(1)AASAAR	LSSDQNDK(140)AASAAR	8	2	-1.1396			30824	9916.7		20897	1130	1401
Q03701	CEBPZ	sp|Q03701|CEBPZ_HUMAN CCAAT/enhancer-binding protein zeta OS=Homo sapiens OX=9606 GN=CEBPZ PE=1 SV=3	695	1	53.5167	0.0214262	53.517	1	K	QLNK(1)YDPFSR	QLNK(54)YDPFSR	4	2	-0.56585			169600				1131	1404
Q05519	SRSF11	sp|Q05519|SRS11_HUMAN Serine/arginine-rich splicing factor 11 OS=Homo sapiens OX=9606 GN=SRSF11 PE=1 SV=1	459	1	79.8893	3.44592e-24	95.138	1	K	ECSVEK(1)GTGDSLR	ECSVEK(80)GTGDSLR	6	2	0.29925			113520		91865	86513	1132	1416
Q06203	PPAT	sp|Q06203|PUR1_HUMAN Amidophosphoribosyltransferase OS=Homo sapiens OX=9606 GN=PPAT PE=1 SV=1	372	1	83.6233	0.0161447	83.623	1	K	K(1)FGVLSDNFK	K(84)FGVLSDNFK(-84)	1	2	0.52522		53389	58042				1133	1422
Q06265	EXOSC9	sp|Q06265|EXOS9_HUMAN Exosome complex component RRP45 OS=Homo sapiens OX=9606 GN=EXOSC9 PE=1 SV=3	281	1	70.806	0.00509026	70.806	1	K	EGGK(1)FGFAESIANQR	EGGK(71)FGFAESIANQR	4	2	2.0297			81160				1134	1424
Q06830	PRDX1	sp|Q06830|PRDX1_HUMAN Peroxiredoxin-1 OS=Homo sapiens OX=9606 GN=PRDX1 PE=1 SV=1	27	1	48.3632	8.7243e-05	48.363	1	K	ATAVMPDGQFK(1)DISLSDYK	ATAVMPDGQFK(48)DISLSDYK(-48)	11	2	3.7462			16463				1135	1427
Q06830	PRDX1	sp|Q06830|PRDX1_HUMAN Peroxiredoxin-1 OS=Homo sapiens OX=9606 GN=PRDX1 PE=1 SV=1	7	1	195.092	1.458e-285	338.34	1	K	SSGNAK(1)IGHPAPNFK	SSGNAK(200)IGHPAPNFK(-200)	6	2	-1.451	282160	1204600	1398700	346830	555190	459710	1136	1427
Q07020	RPL18	sp|Q07020|RL18_HUMAN Large ribosomal subunit protein eL18 OS=Homo sapiens OX=9606 GN=RPL18 PE=1 SV=2	49	1	96.9565	0.00190614	96.957	1	K	TNSTFNQVVLK(1)R	TNSTFNQVVLK(97)R	11	2	-0.53462			177140				1137	1428
Q07021	C1QBP	sp|Q07021|C1QBP_HUMAN Complement component 1 Q subcomponent-binding protein, mitochondrial OS=Homo sapiens OX=9606 GN=C1QBP PE=1 SV=1	91	1	59.6705	2.00798e-25	147.02	1	K	AFVDFLSDEIK(1)EER	AFVDFLSDEIK(60)EER	11	2	0.096839			191070	59083	74482	173260	1138	1429
Q07065	CKAP4	sp|Q07065|CKAP4_HUMAN Cytoskeleton-associated protein 4 OS=Homo sapiens OX=9606 GN=CKAP4 PE=1 SV=2	223	1	51.5689	0.00265214	88.734	1	K	DLSDGIHVVK(1)DAR	DLSDGIHVVK(52)DAR	10	2	-0.63065		34214	73945	16600	42984	26501	1139	1430
Q07666	KHDRBS1	sp|Q07666|KHDR1_HUMAN KH domain-containing, RNA-binding, signal transduction-associated protein 1 OS=Homo sapiens OX=9606 GN=KHDRBS1 PE=1 SV=1	424	1	88.9207	0.0155705	88.921	1	K	PSLK(1)APPAR	PSLK(89)APPAR	4	2	-0.53166	28503						1140	1432
Q07955	SRSF1	sp|Q07955|SRSF1_HUMAN Serine/arginine-rich splicing factor 1 OS=Homo sapiens OX=9606 GN=SRSF1 PE=1 SV=2	179	1	56.0908	0.0149264	76.833	1	K	LDNTK(1)FR	LDNTK(56)FR	5	2	-2.7093	117040		200730			161170	1141	1436
Q08211	DHX9	sp|Q08211|DHX9_HUMAN ATP-dependent RNA helicase A OS=Homo sapiens OX=9606 GN=DHX9 PE=1 SV=4	857	1	70.389	0.0238309	70.389	1	K	ILAK(1)LPIEPR	ILAK(70)LPIEPR	4	2	-0.76664					27408		1142	1438
Q08257	CRYZ	sp|Q08257|QOR_HUMAN Quinone oxidoreductase OS=Homo sapiens OX=9606 GN=CRYZ PE=1 SV=1	23	1	62.7049	0.00626788	62.705	1	K	VFEFGGPEVLK(1)LR	VFEFGGPEVLK(63)LR	11	2	-1.0457						14161	1143	1439
Q08378	GOLGA3	sp|Q08378|GOGA3_HUMAN Golgin subfamily A member 3 OS=Homo sapiens OX=9606 GN=GOLGA3 PE=1 SV=2	1120	1	54.3086	5.85983e-06	99.589	1	K	GK(1)LTGLGQSNAALR	GK(54)LTGLGQSNAALR	2	2	1.9028		20366	23945				1144	1440
Q08945	SSRP1	sp|Q08945|SSRP1_HUMAN FACT complex subunit SSRP1 OS=Homo sapiens OX=9606 GN=SSRP1 PE=1 SV=1	63	1	72.922	0.00466368	72.922	1	K	VALGHGLK(1)LLTK	VALGHGLK(73)LLTK(-73)	8	2	0.30717	9678.8			35492	55642		1145	1446
Q09028	RBBP4	sp|Q09028|RBBP4_HUMAN Histone-binding protein RBBP4 OS=Homo sapiens OX=9606 GN=RBBP4 PE=1 SV=3	4	1	100.071	2.10463e-25	144.51	1	K	ADK(1)EAAFDDAVEER	ADK(100)EAAFDDAVEER	3	2	0.69697	233420	273120	993570	457920	683900	554060	1146	1449
Q09161	NCBP1	sp|Q09161|NCBP1_HUMAN Nuclear cap-binding protein subunit 1 OS=Homo sapiens OX=9606 GN=NCBP1 PE=1 SV=1	574	1	42.4461	0.00571993	42.446	1	K	FHEVFK(1)TLAESDEGK	FHEVFK(42)TLAESDEGK(-42)	6	3	0.13685						6935.8	1147	1450
Q09161	NCBP1	sp|Q09161|NCBP1_HUMAN Nuclear cap-binding protein subunit 1 OS=Homo sapiens OX=9606 GN=NCBP1 PE=1 SV=1	698	1	85.8134	0.00105159	102.03	1	K	LQEK(1)VESAQSEQK	LQEK(86)VESAQSEQK(-86)	4	2	-1.1842		23387			15806	11579	1148	1450
Q09472	EP300	sp|Q09472|EP300_HUMAN Histone acetyltransferase p300 OS=Homo sapiens OX=9606 GN=EP300 PE=1 SV=2	14	1	45.1835	0.000328048	90.689	1	K	AENVVEPGPPSAK(1)RPK	AENVVEPGPPSAK(45)RPK(-45)	13	2	-0.76579			250720	51774		76384	1149	1451
Q09472	EP300	sp|Q09472|EP300_HUMAN Histone acetyltransferase p300 OS=Homo sapiens OX=9606 GN=EP300 PE=1 SV=2	1542	1	157.984	5.73091e-132	204.94	1;2;3	K	EENTSNESTDVTK(1)GDSK(1)NAK(1)K	EENTSNESTDVTK(160)GDSK(160)NAK(160)K(-160)	13	3	1.5483		303960	433390		159410	140120	1150	1451
Q09472	EP300	sp|Q09472|EP300_HUMAN Histone acetyltransferase p300 OS=Homo sapiens OX=9606 GN=EP300 PE=1 SV=2	1546	1	157.984	5.73091e-132	204.94	2;3	K	EENTSNESTDVTK(1)GDSK(1)NAK(1)K	EENTSNESTDVTK(160)GDSK(160)NAK(160)K(-160)	17	3	1.5483		303960	421950		159410	140120	1151	1451
Q09472	EP300	sp|Q09472|EP300_HUMAN Histone acetyltransferase p300 OS=Homo sapiens OX=9606 GN=EP300 PE=1 SV=2	1549	1	157.984	9.99829e-55	157.98	3	K	EENTSNESTDVTK(1)GDSK(1)NAK(1)K	EENTSNESTDVTK(160)GDSK(160)NAK(160)K(-160)	20	3	1.5483		159130	233060		91139	66588	1152	1451
Q09472;Q92793	EP300; CREBBP	sp|Q09472|EP300_HUMAN Histone acetyltransferase p300 OS=Homo sapiens OX=9606 GN=EP300 PE=1 SV=2;sp|Q92793|CBP_HUMAN CREB-binding protein OS=Homo sapiens OX=9606 GN=CREBBP PE=1 SV=3	1674;1711	1	63.766	1.25114e-14	135.5	1	K	FVYTCNECK(1)HHVETR	FVYTCNECK(64)HHVETR	9	3	3.4001	37642	156850	254420	59950	108270	65086	1153	1451;2130
Q09472;Q92793	EP300; CREBBP	sp|Q09472|EP300_HUMAN Histone acetyltransferase p300 OS=Homo sapiens OX=9606 GN=EP300 PE=1 SV=2;sp|Q92793|CBP_HUMAN CREB-binding protein OS=Homo sapiens OX=9606 GN=CREBBP PE=1 SV=3	1590;1627	1	65.1561	0.00908474	81.642	1	K	LYATMEK(1)HK	LYATMEK(65)HK(-65)	7	2	0.30278	70278	158750	284000		168170	138430	1154	1451;2130
Q09472;Q92793	EP300; CREBBP	sp|Q09472|EP300_HUMAN Histone acetyltransferase p300 OS=Homo sapiens OX=9606 GN=EP300 PE=1 SV=2;sp|Q92793|CBP_HUMAN CREB-binding protein OS=Homo sapiens OX=9606 GN=CREBBP PE=1 SV=3	1760;1797	1	40.8605	7.77797e-11	117.45	1	K	NANCSLPSCQK(1)MK	NANCSLPSCQK(41)MK(-41)	11	2	-0.11392		48100	63493			19979	1155	1451;2130
Q09472	EP300	sp|Q09472|EP300_HUMAN Histone acetyltransferase p300 OS=Homo sapiens OX=9606 GN=EP300 PE=1 SV=2	1554	1	121.797	1.13644e-06	140.05	3	K	NNK(1)K(1)TSK(1)NK	NNK(120)K(120)TSK(120)NK(-120)	3	2	-0.0822		564530	584110			234410	1156	1451
Q09472	EP300	sp|Q09472|EP300_HUMAN Histone acetyltransferase p300 OS=Homo sapiens OX=9606 GN=EP300 PE=1 SV=2	1555	1	121.797	1.13644e-06	140.05	3	K	NNK(1)K(1)TSK(1)NK	NNK(120)K(120)TSK(120)NK(-120)	4	2	-0.0822		564530	584110			234410	1157	1451
Q09472	EP300	sp|Q09472|EP300_HUMAN Histone acetyltransferase p300 OS=Homo sapiens OX=9606 GN=EP300 PE=1 SV=2	1558	1	121.797	1.13644e-06	140.05	3	K	NNK(1)K(1)TSK(1)NK	NNK(120)K(120)TSK(120)NK(-120)	7	2	-0.0822		564530	584110			234410	1158	1451
Q09472	EP300	sp|Q09472|EP300_HUMAN Histone acetyltransferase p300 OS=Homo sapiens OX=9606 GN=EP300 PE=1 SV=2	1006	1	55.7823	0.00562201	55.782	1	K	VEDCK(1)MESTETEER	VEDCK(56)MESTETEER	5	2	1.3036		30068	59002		25195		1159	1451
Q09666	AHNAK	sp|Q09666|AHNK_HUMAN Neuroblast differentiation-associated protein AHNAK OS=Homo sapiens OX=9606 GN=AHNAK PE=1 SV=2	884	1	74.8486	0.0165557	74.849	1	K	MPK(1)FSMPGFK	MPK(75)FSMPGFK(-75)	3	2	0.22359		191570					1160	1452
Q12789	GTF3C1	sp|Q12789|TF3C1_HUMAN General transcription factor 3C polypeptide 1 OS=Homo sapiens OX=9606 GN=GTF3C1 PE=1 SV=4	607	1	55.5782	0.0205582	55.578	1	K	HSSGQDK(1)PHETYR	HSSGQDK(56)PHETYR	7	3	0.92426		29720					1161	1464
Q12874	SF3A3	sp|Q12874|SF3A3_HUMAN Splicing factor 3A subunit 3 OS=Homo sapiens OX=9606 GN=SF3A3 PE=1 SV=1	303	1	54.199	2.63225e-19	99.589	1	K	SLESLDTSLFAK(1)NPK	SLESLDTSLFAK(54)NPK(-54)	12	2	-2.501			25456			5962	1162	1470
Q12882	DPYD	sp|Q12882|DPYD_HUMAN Dihydropyrimidine dehydrogenase [NADP(+)] OS=Homo sapiens OX=9606 GN=DPYD PE=1 SV=2	384	1	77.1573	9.76495e-45	154.94	1	K	EEK(1)CEFLPFLSPR	EEK(77)CEFLPFLSPR	3	2	0.021333	92904	190980	795430	193110	285130	219450	1163	1471
Q12906;Q96SI9	ILF3; STRBP	sp|Q12906|ILF3_HUMAN Interleukin enhancer-binding factor 3 OS=Homo sapiens OX=9606 GN=ILF3 PE=1 SV=3;sp|Q96SI9|STRBP_HUMAN Spermatid perinuclear RNA-binding protein OS=Homo sapiens OX=9606 GN=STRBP PE=1 SV=1	540;526	1	48.3632	0.00959643	48.363	1	K	GLK(1)YELISETGGSHDK	GLK(48)YELISETGGSHDK(-48)	3	3	2.7997			16586				1164	1475;2270
Q12906;Q96SI9	ILF3; STRBP	sp|Q12906|ILF3_HUMAN Interleukin enhancer-binding factor 3 OS=Homo sapiens OX=9606 GN=ILF3 PE=1 SV=3;sp|Q96SI9|STRBP_HUMAN Spermatid perinuclear RNA-binding protein OS=Homo sapiens OX=9606 GN=STRBP PE=1 SV=1	553;539	1	66.9534	0.00209406	77.157	1	K	YELISETGGSHDK(1)R	YELISETGGSHDK(67)R	13	2	0.46248		25998	42268	9139.4	15827	9423.9	1165	1475;2270
Q12906	ILF3	sp|Q12906|ILF3_HUMAN Interleukin enhancer-binding factor 3 OS=Homo sapiens OX=9606 GN=ILF3 PE=1 SV=3	342	1	61.1942	0.00285261	61.194	1	K	VLGMDPLPSK(1)MPK	VLGMDPLPSK(61)MPK(-61)	10	2	-1.7725			457840	240860		277330	1166	1475
Q13011	ECH1	sp|Q13011|ECH1_HUMAN Delta(3,5)-Delta(2,4)-dienoyl-CoA isomerase, mitochondrial OS=Homo sapiens OX=9606 GN=ECH1 PE=1 SV=2	77	1	54.4363	0.00473094	54.436	1	K	HVLHVQLNRPNK(1)R	HVLHVQLNRPNK(54)R	12	4	-3.6522			38945				1167	1481
Q13123	IK	sp|Q13123|RED_HUMAN Protein Red OS=Homo sapiens OX=9606 GN=IK PE=1 SV=3	137	1	79.7951	0.000813085	79.795	1	K	AVGPTAEADK(1)SAAEK	AVGPTAEADK(80)SAAEK(-80)	10	2	0.09736	16971	52777	84794			41612	1168	1487
Q13148	TARDBP	sp|Q13148|TADBP_HUMAN TAR DNA-binding protein 43 OS=Homo sapiens OX=9606 GN=TARDBP PE=1 SV=1	95	1	72.8462	0.000387526	90.306	1	K	MDETDASSAVK(1)VK	MDETDASSAVK(73)VK(-73)	11	2	-1.7426		26627	57280			16390	1169	1491
Q13151	HNRNPA0	sp|Q13151|ROA0_HUMAN Heterogeneous nuclear ribonucleoprotein A0 OS=Homo sapiens OX=9606 GN=HNRNPA0 PE=1 SV=1	159	1	47.5611	0.00220233	88.181	1	K	AAVVK(1)FHPIQGHR	AAVVK(48)FHPIQGHR	5	3	2.0752		155180	170580		77783	69311	1170	1492
Q13151	HNRNPA0	sp|Q13151|ROA0_HUMAN Heterogeneous nuclear ribonucleoprotein A0 OS=Homo sapiens OX=9606 GN=HNRNPA0 PE=1 SV=1	133	1	72.3651	0.0100934	72.365	1	K	AEIIADK(1)QSGK	AEIIADK(72)QSGK(-72)	7	2	-0.78403			215070				1171	1492
Q13155	AIMP2	sp|Q13155|AIMP2_HUMAN Aminoacyl tRNA synthase complex-interacting multifunctional protein 2 OS=Homo sapiens OX=9606 GN=AIMP2 PE=1 SV=2	252	1	69.0932	0.016422	69.093	1	K	EK(1)AAVFR	EK(69)AAVFR	2	2	0.51163			41817				1172	1493
Q13177	PAK2	sp|Q13177|PAK2_HUMAN Serine/threonine-protein kinase PAK 2 OS=Homo sapiens OX=9606 GN=PAK2 PE=1 SV=3	62	1	69.2757	0.00624298	69.276	1	K	IISIFSGTEK(1)GSK	IISIFSGTEK(69)GSK(-69)	10	2	-1.8417	54577				44545		1173	1495
Q13185	CBX3	sp|Q13185|CBX3_HUMAN Chromobox protein homolog 3 OS=Homo sapiens OX=9606 GN=CBX3 PE=1 SV=4	103	1	70.195	4.19083e-24	110.44	1	K	SLSDSESDDSK(1)SK	SLSDSESDDSK(70)SK(-70)	11	2	-2.8971		45173	58876		53854	40764	1174	1496
Q13200	PSMD2	sp|Q13200|PSMD2_HUMAN 26S proteasome non-ATPase regulatory subunit 2 OS=Homo sapiens OX=9606 GN=PSMD2 PE=1 SV=3	551	1	68.4904	0.0170775	68.49	1	K	SETELK(1)DTYAR	SETELK(68)DTYAR	6	2	4.0166			25450				1175	1498
Q13247	SRSF6	sp|Q13247|SRSF6_HUMAN Serine/arginine-rich splicing factor 6 OS=Homo sapiens OX=9606 GN=SRSF6 PE=1 SV=2	165	1	56.9378	0.00140581	110.58	1	K	ALDK(1)LDGTEINGR	ALDK(57)LDGTEINGR	4	2	1.9425	23494	120870		68481	117900	120090	1176	1502
Q13263	TRIM28	sp|Q13263|TIF1B_HUMAN Transcription intermediary factor 1-beta OS=Homo sapiens OX=9606 GN=TRIM28 PE=1 SV=5	31	1	68.13	1.76063e-18	79.508	1	K	AASAAAASAAAASAASGSPGPGEGSAGGEK(1)R	AASAAAASAAAASAASGSPGPGEGSAGGEK(68)R	30	3	1.0341			98692	31233	90877	23879	1177	1503
Q13263	TRIM28	sp|Q13263|TIF1B_HUMAN Transcription intermediary factor 1-beta OS=Homo sapiens OX=9606 GN=TRIM28 PE=1 SV=5	377	1	72.0311	0.00159395	72.031	1	K	ALK(1)MIVDPVEPHGEMK	ALK(72)MIVDPVEPHGEMK(-72)	3	2	-1.5563			51177		6984.2		1178	1503
Q13263	TRIM28	sp|Q13263|TIF1B_HUMAN Transcription intermediary factor 1-beta OS=Homo sapiens OX=9606 GN=TRIM28 PE=1 SV=5	266	1	63.2116	1.2367e-05	110.88	1	K	LGDK(1)HATLQK	LGDK(63)HATLQK(-63)	4	2	-0.72403		121900	154480	62711	95707	72354	1179	1503
Q13283	G3BP1	sp|Q13283|G3BP1_HUMAN Ras GTPase-activating protein-binding protein 1 OS=Homo sapiens OX=9606 GN=G3BP1 PE=1 SV=1	76	1	40.8605	0.00475825	40.861	1	K	VMSQNFTNCHTK(1)IR	VMSQNFTNCHTK(41)IR	12	3	3.135		14433					1180	1504
Q13356	PPIL2	sp|Q13356|PPIL2_HUMAN RING-type E3 ubiquitin-protein ligase PPIL2 OS=Homo sapiens OX=9606 GN=PPIL2 PE=1 SV=1	482	1	62.7049	6.78598e-12	156.14	1	K	QGVGK(1)YINPAATK	QGVGK(63)YINPAATK(-63)	5	2	-0.50276	64290	140090	171640			86227	1181	1508
Q13404	UBE2V1	sp|Q13404|UB2V1_HUMAN Ubiquitin-conjugating enzyme E2 variant 1 OS=Homo sapiens OX=9606 GN=UBE2V1 PE=1 SV=2	10	1	70.389	3.00186e-05	118.91	1	K	AATTGSGVK(1)VPR	AATTGSGVK(70)VPR	9	2	0.47901	47127	115270	138420	13860	45113		1182	1511
Q13423	NNT	sp|Q13423|NNTM_HUMAN NAD(P) transhydrogenase, mitochondrial OS=Homo sapiens OX=9606 GN=NNT PE=1 SV=3	70	1	84.3682	0.00920781	101.41	1	K	EIFQNEK(1)R	EIFQNEK(84)R	7	2	-0.51386	242680	414830	424460	321320	346910	373850	1183	1514
Q13428	TCOF1	sp|Q13428|TCOF_HUMAN Treacle protein OS=Homo sapiens OX=9606 GN=TCOF1 PE=1 SV=3	296	1	103.804	0.000569461	103.8	1	K	ASEK(1)ILQVR	ASEK(100)ILQVR	4	2	0.097887		317660	388150		214610		1184	1515
Q13428	TCOF1	sp|Q13428|TCOF_HUMAN Treacle protein OS=Homo sapiens OX=9606 GN=TCOF1 PE=1 SV=3	393	1	58.3129	0.00760597	58.313	1	K	GAAPAPPGK(1)TGPAVAK	GAAPAPPGK(58)TGPAVAK(-58)	9	2	-0.83857				30165			1185	1515
Q13428	TCOF1	sp|Q13428|TCOF_HUMAN Treacle protein OS=Homo sapiens OX=9606 GN=TCOF1 PE=1 SV=3	400	1	55.2348	0.00326035	87.895	1	K	TGPAVAK(1)AQAGK	TGPAVAK(55)AQAGK(-55)	7	2	-0.083455	84000	166900	191470	96611		114820	1186	1515
Q13428	TCOF1	sp|Q13428|TCOF_HUMAN Treacle protein OS=Homo sapiens OX=9606 GN=TCOF1 PE=1 SV=3	586	1	76.8501	0.000231847	113.46	1	K	PTSSPAK(1)GPPQK	PTSSPAK(77)GPPQK(-77)	7	2	-1.9563		91648	108820		122280	106950	1187	1515
Q13428	TCOF1	sp|Q13428|TCOF_HUMAN Treacle protein OS=Homo sapiens OX=9606 GN=TCOF1 PE=1 SV=3	655	1	71.8962	0.0019484	71.896	1	K	TNTTASAK(1)VAPVR	TNTTASAK(72)VAPVR	8	2	-2.4172			24712				1188	1515
Q13428	TCOF1	sp|Q13428|TCOF_HUMAN Treacle protein OS=Homo sapiens OX=9606 GN=TCOF1 PE=1 SV=3	155	1	99.2759	8.92258e-41	159.12	1	K	TVANLLSGK(1)SPR	TVANLLSGK(99)SPR	9	2	-1.5416	325540	728150	1148100	431270	797710	536790	1189	1515
Q13435	SF3B2	sp|Q13435|SF3B2_HUMAN Splicing factor 3B subunit 2 OS=Homo sapiens OX=9606 GN=SF3B2 PE=1 SV=2	543	1	72.3651	0.0223959	72.365	1	K	EALQEK(1)EEQK	EALQEK(72)EEQK(-72)	6	2	0.71064		17284					1190	1516
Q13435	SF3B2	sp|Q13435|SF3B2_HUMAN Splicing factor 3B subunit 2 OS=Homo sapiens OX=9606 GN=SF3B2 PE=1 SV=2	870	1	58.3129	7.39493e-20	140.01	1	K	EDFSDMVAEHAAK(1)QK	EDFSDMVAEHAAK(58)QK(-58)	13	2	-1.2079			135170	22641	43866	28505	1191	1516
Q13442	PDAP1	sp|Q13442|HAP28_HUMAN 28 kDa heat- and acid-stable phosphoprotein OS=Homo sapiens OX=9606 GN=PDAP1 PE=1 SV=1	172	1	84.8872	0.00576702	92.445	1	K	AKDDATLSGK(1)R	AK(-85)DDATLSGK(85)R	10	2	-0.35895	59501					61280	1192	1517
Q13547	HDAC1	sp|Q13547|HDAC1_HUMAN Histone deacetylase 1 OS=Homo sapiens OX=9606 GN=HDAC1 PE=1 SV=1	220	1	76.6045	0.000704735	111.39	1	K	GK(1)YYAVNYPLR	GK(77)YYAVNYPLR	2	2	1.4202	36245	112880	164010		105370	92594	1193	1526
Q13564	NAE1	sp|Q13564|ULA1_HUMAN NEDD8-activating enzyme E1 regulatory subunit OS=Homo sapiens OX=9606 GN=NAE1 PE=1 SV=1	6	1	41.0247	0.00873466	72.492	1	K	AQLGK(1)LLK	AQLGK(41)LLK(-41)	5	2	0.25442	237320	748960	768210	166890	317150	280130	1194	1529
Q13564	NAE1	sp|Q13564|ULA1_HUMAN NEDD8-activating enzyme E1 regulatory subunit OS=Homo sapiens OX=9606 GN=NAE1 PE=1 SV=1	341	1	56.0143	0.00337706	82.716	1	K	YIK(1)LQNVYR	YIK(56)LQNVYR	3	2	1.8305		54168	64822		17286		1195	1529
Q13601	KRR1	sp|Q13601|KRR1_HUMAN KRR1 small subunit processome component homolog OS=Homo sapiens OX=9606 GN=KRR1 PE=1 SV=4	11	1	58.3129	0.00251949	73.891	1	K	ASPSLERPEK(1)GAGK	ASPSLERPEK(58)GAGK(-58)	10	2	0.48535		92259	149380	70703			1196	1534
Q13620	CUL4B	sp|Q13620|CUL4B_HUMAN Cullin-4B OS=Homo sapiens OX=9606 GN=CUL4B PE=1 SV=4	55	1	62.3978	6.35475e-09	122.2	1	K	SATDGNTSTTPPTSAK(1)K	SATDGNTSTTPPTSAK(62)K(-62)	16	2	1.2578	16626	36890	66119	13171	32156	19293	1197	1538
Q13698	CACNA1S	sp|Q13698|CAC1S_HUMAN Voltage-dependent L-type calcium channel subunit alpha-1S OS=Homo sapiens OX=9606 GN=CACNA1S PE=1 SV=4	1245	1	97.0329	0.00709587	100.75	1	K	LIK(1)LLSR	LIK(97)LLSR	3	2	-1.9589	276320	571210	670830	426960	640850	571610	1198	1540
Q13813	SPTAN1	sp|Q13813|SPTN1_HUMAN Spectrin alpha chain, non-erythrocytic 1 OS=Homo sapiens OX=9606 GN=SPTAN1 PE=1 SV=3	637	1	47.3342	0.00932729	47.334	1	K	AGQK(1)LIDVNHYAK	AGQK(47)LIDVNHYAK(-47)	4	3	-1.3634			18234				1199	1544
Q13825	AUH	sp|Q13825|AUHM_HUMAN Methylglutaconyl-CoA hydratase, mitochondrial OS=Homo sapiens OX=9606 GN=AUH PE=1 SV=1	204	1	87.5728	7.90181e-10	121.71	1	K	VAASSAK(1)MGLVETK	VAASSAK(88)MGLVETK(-88)	7	2	-3.7906		87283		67085			1200	1546
Q14004	CDK13	sp|Q14004|CDK13_HUMAN Cyclin-dependent kinase 13 OS=Homo sapiens OX=9606 GN=CDK13 PE=1 SV=2	556	1	48.8224	0.00595737	63.908	1	K	VENNLIVDK(1)ATK	VENNLIVDK(49)ATK(-49)	9	2	0.14538	21687	67577	94780	31925	47514	44764	1201	1553
Q14103	HNRNPD	sp|Q14103|HNRPD_HUMAN Heterogeneous nuclear ribonucleoprotein D0 OS=Homo sapiens OX=9606 GN=HNRNPD PE=1 SV=1	197	1	71.2192	2.4901e-06	84.999	1	K	IFVGGLSPDTPEEK(1)IR	IFVGGLSPDTPEEK(71)IR	14	2	-0.79265			90113		58528		1202	1557
Q14103	HNRNPD	sp|Q14103|HNRPD_HUMAN Heterogeneous nuclear ribonucleoprotein D0 OS=Homo sapiens OX=9606 GN=HNRNPD PE=1 SV=1	251	1	72.922	0.0211427	72.922	1	K	YHNVGLSK(1)CEIK	YHNVGLSK(73)CEIK(-73)	8	3	1.0846		21326		5899.6			1203	1557
Q14151;Q15424	SAFB2; SAFB	sp|Q14151|SAFB2_HUMAN Scaffold attachment factor B2 OS=Homo sapiens OX=9606 GN=SAFB2 PE=1 SV=1;sp|Q15424|SAFB1_HUMAN Scaffold attachment factor B1 OS=Homo sapiens OX=9606 GN=SAFB PE=1 SV=4	293;294	1	146.03	1.81106e-26	158.61	1	K	ADSLLAVVK(1)R	ADSLLAVVK(150)R	9	2	-1.824	683820	1526500	2088000	1072100	1560800	1276400	1204	1563;1658
Q14204	DYNC1H1	sp|Q14204|DYHC1_HUMAN Cytoplasmic dynein 1 heavy chain 1 OS=Homo sapiens OX=9606 GN=DYNC1H1 PE=1 SV=5	4283	1	46.0328	0.0224152	46.033	1	K	SFDSEFK(1)LACK	SFDSEFK(46)LACK(-46)	7	2	0.83915	16860						1205	1573
Q14241	ELOA	sp|Q14241|ELOA1_HUMAN Elongin-A OS=Homo sapiens OX=9606 GN=ELOA PE=1 SV=3	671	1	51.531	0.0126242	51.531	1	K	MAFVNSVAK(1)PPR	MAFVNSVAK(52)PPR	9	2	-2.0037		8218.4					1206	1574
Q14247	CTTN	sp|Q14247|SRC8_HUMAN Src substrate cortactin OS=Homo sapiens OX=9606 GN=CTTN PE=1 SV=2	87	1	66.9534	1.18642e-10	99.589	1	K	ASHGYGGK(1)FGVEQDR	ASHGYGGK(67)FGVEQDR	8	3	1.3874		99277	130230	31137	45268	38655	1207	1575
Q14247	CTTN	sp|Q14247|SRC8_HUMAN Src substrate cortactin OS=Homo sapiens OX=9606 GN=CTTN PE=1 SV=2	161	1	61.2296	0.00378838	62.494	1	K	DYSSGFGGK(1)YGVQADR	DYSSGFGGK(61)YGVQADR	9	2	-0.48352		26170		6305		8176.5	1208	1575
Q14247	CTTN	sp|Q14247|SRC8_HUMAN Src substrate cortactin OS=Homo sapiens OX=9606 GN=CTTN PE=1 SV=2	235	1	44.57	0.00325331	72.922	1	K	GFGGK(1)FGVQTDR	GFGGK(45)FGVQTDR	5	2	-0.098103		111480	202800	55370			1209	1575
Q14247	CTTN	sp|Q14247|SRC8_HUMAN Src substrate cortactin OS=Homo sapiens OX=9606 GN=CTTN PE=1 SV=2	107	1	59.731	0.0145356	59.731	1	K	SAVGHEYQSK(1)LSK	SAVGHEYQSK(60)LSK(-60)	10	2	-2.1132			8519				1210	1575
Q14247	CTTN	sp|Q14247|SRC8_HUMAN Src substrate cortactin OS=Homo sapiens OX=9606 GN=CTTN PE=1 SV=2	272	1	83.214	0.00499316	83.214	1	K	TGFGGK(1)FGVQSER	TGFGGK(83)FGVQSER	6	2	0.62279		139470	249830				1211	1575
Q14498	RBM39	sp|Q14498|RBM39_HUMAN RNA-binding protein 39 OS=Homo sapiens OX=9606 GN=RBM39 PE=1 SV=2	232	1	65.4075	4.7646e-05	65.408	1	K	VLGVPIIVQASQAEK(1)NR	VLGVPIIVQASQAEK(65)NR	15	2	1.6314			11180				1212	1581
Q14676	MDC1	sp|Q14676|MDC1_HUMAN Mediator of DNA damage checkpoint protein 1 OS=Homo sapiens OX=9606 GN=MDC1 PE=1 SV=3	1835	1	53.0277	0.0237939	53.028	1	K	GEVSQK(1)TVIIK	GEVSQK(53)TVIIK(-53)	6	2	-1.7725					108860		1213	1591
Q14676	MDC1	sp|Q14676|MDC1_HUMAN Mediator of DNA damage checkpoint protein 1 OS=Homo sapiens OX=9606 GN=MDC1 PE=1 SV=3	812	1	58.8894	0.00016786	110.88	1	K	QTVDK(1)VMGIPK	QTVDK(59)VMGIPK(-59)	5	2	-0.98897		282870	398340		240220	194070	1214	1591
Q14676	MDC1	sp|Q14676|MDC1_HUMAN Mediator of DNA damage checkpoint protein 1 OS=Homo sapiens OX=9606 GN=MDC1 PE=1 SV=3	1885	1	41.8239	0.0100934	41.824	1	K	TK(1)LNQESTAPK	TK(42)LNQESTAPK(-42)	2	2	0.36482			8216.1				1215	1591
Q14677	CLINT1	sp|Q14677|EPN4_HUMAN Clathrin interactor 1 OS=Homo sapiens OX=9606 GN=CLINT1 PE=1 SV=1	218	1	50.0897	0.0166319	50.09	1	K	IGSTIDDTISK(1)FR	IGSTIDDTISK(50)FR	11	2	-0.060448			30198				1216	1592
Q14683	SMC1A	sp|Q14683|SMC1A_HUMAN Structural maintenance of chromosomes protein 1A OS=Homo sapiens OX=9606 GN=SMC1A PE=1 SV=2	713	1	88.2402	0.00260543	88.734	1	K	LK(1)YSQSDLEQTK	LK(88)YSQSDLEQTK(-88)	2	2	5.5702		44695	26081				1217	1593
Q14683	SMC1A	sp|Q14683|SMC1A_HUMAN Structural maintenance of chromosomes protein 1A OS=Homo sapiens OX=9606 GN=SMC1A PE=1 SV=2	660	1	58.4762	0.0192681	58.476	1	K	SGVISGGASDLK(1)AK	SGVISGGASDLK(58)AK(-58)	12	2	-2.2249			55497		58020		1218	1593
Q14683	SMC1A	sp|Q14683|SMC1A_HUMAN Structural maintenance of chromosomes protein 1A OS=Homo sapiens OX=9606 GN=SMC1A PE=1 SV=2	106	1	51.4536	0.0247929	51.454	1	K	VIVGGSSEYK(1)INNK	VIVGGSSEYK(51)INNK(-51)	10	2	-0.69438		6083.7					1219	1593
Q14697	GANAB	sp|Q14697|GANAB_HUMAN Neutral alpha-glucosidase AB OS=Homo sapiens OX=9606 GN=GANAB PE=1 SV=3	39	1	46.358	0.00245756	59.67	1	K	SNFK(1)TCEESSFCK	SNFK(46)TCEESSFCK(-46)	4	2	3.2731		30527	46553		12614		1220	1598
Q14697	GANAB	sp|Q14697|GANAB_HUMAN Neutral alpha-glucosidase AB OS=Homo sapiens OX=9606 GN=GANAB PE=1 SV=3	48	1	78.816	0.00164355	98.009	1	K	TCEESSFCK(1)R	TCEESSFCK(79)R	9	2	0.2799	9550	57292	52480				1221	1598
Q14814	MEF2D	sp|Q14814|MEF2D_HUMAN Myocyte-specific enhancer factor 2D OS=Homo sapiens OX=9606 GN=MEF2D PE=1 SV=1	511	1	76.2551	1.92022e-05	99.589	1	K	PAPEPEAEGSAVK(1)R	PAPEPEAEGSAVK(76)R	13	2	-1.9212	83597	212790	307630	132690	217670		1222	1602
Q14919	DRAP1	sp|Q14919|NC2A_HUMAN Dr1-associated corepressor OS=Homo sapiens OX=9606 GN=DRAP1 PE=1 SV=3	63	1	44.57	0.0175719	44.57	1	K	NAK(1)TMTTSHLK	NAK(45)TMTTSHLK(-45)	3	2	1.3914			24980				1223	1605
Q14978	NOLC1	sp|Q14978|NOLC1_HUMAN Nucleolar and coiled-body phosphoprotein 1 OS=Homo sapiens OX=9606 GN=NOLC1 PE=1 SV=2	558	1	66.9534	1.56166e-05	66.953	1	K	ANGTSALTAQNGK(1)AAK	ANGTSALTAQNGK(67)AAK(-67)	13	2	-0.10596			17949				1224	1608
Q14978	NOLC1	sp|Q14978|NOLC1_HUMAN Nucleolar and coiled-body phosphoprotein 1 OS=Homo sapiens OX=9606 GN=NOLC1 PE=1 SV=2	33	1	90.6891	0.000507445	93.162	1	K	DNQLSEVANK(1)FAK	DNQLSEVANK(91)FAK(-91)	10	2	1.0559		43554	92051		46601		1225	1608
Q14978	NOLC1	sp|Q14978|NOLC1_HUMAN Nucleolar and coiled-body phosphoprotein 1 OS=Homo sapiens OX=9606 GN=NOLC1 PE=1 SV=2	251	1	94.1001	4.61323e-09	130.31	1	K	KQVVAK(1)APVK	K(-94)QVVAK(94)APVK(-130)	6	2	-1.0965	36130	87832	117920				1226	1608
Q14978	NOLC1	sp|Q14978|NOLC1_HUMAN Nucleolar and coiled-body phosphoprotein 1 OS=Homo sapiens OX=9606 GN=NOLC1 PE=1 SV=2	415	1	90.3062	5.83182e-11	139.78	1	K	QPVGGGQK(1)LLTR	QPVGGGQK(90)LLTR	8	2	-1.1999	245760	700630	799020	329580		441520	1227	1608
Q14978	NOLC1	sp|Q14978|NOLC1_HUMAN Nucleolar and coiled-body phosphoprotein 1 OS=Homo sapiens OX=9606 GN=NOLC1 PE=1 SV=2	510	0.999911	40.4882	0.0140443	66.953	1	K	VAGGAAPSKPASAK(1)K	VAGGAAPSK(-40)PASAK(40)K(-67)	14	2	0.50707	13503			27834			1228	1608
Q14980	NUMA1	sp|Q14980|NUMA1_HUMAN Nuclear mitotic apparatus protein 1 OS=Homo sapiens OX=9606 GN=NUMA1 PE=1 SV=2	891	1	57.8879	0.000146816	92.428	1	K	ALQQVQEK(1)EVR	ALQQVQEK(58)EVR	8	2	-0.93352		48579	60378	15155			1229	1609
Q15003	NCAPH	sp|Q15003|CND2_HUMAN Condensin complex subunit 2 OS=Homo sapiens OX=9606 GN=NCAPH PE=1 SV=3	637	1	57.2928	0.018009	57.293	1	K	IEIHYAK(1)TAK	IEIHYAK(57)TAK(-57)	7	2	0.46214		6530					1230	1611
Q15046	KARS1	sp|Q15046|SYK_HUMAN Lysine--tRNA ligase OS=Homo sapiens OX=9606 GN=KARS1 PE=1 SV=3	141	1	52.8374	0.0204214	52.837	1	K	ASGGK(1)LIFYDLR	ASGGK(53)LIFYDLR	5	2	0.39924						31692	1231	1622
Q15046	KARS1	sp|Q15046|SYK_HUMAN Lysine--tRNA ligase OS=Homo sapiens OX=9606 GN=KARS1 PE=1 SV=3	175	1	68.4904	0.00467627	68.49	1	K	SEEEFIHINNK(1)LR	SEEEFIHINNK(68)LR	11	3	-0.10886			16410				1232	1622
Q15050	RRS1	sp|Q15050|RRS1_HUMAN Ribosome biogenesis regulatory protein homolog OS=Homo sapiens OX=9606 GN=RRS1 PE=1 SV=2	341	1	59.7705	4.18389e-06	85.081	1	K	GGLGGK(1)MNSGPPGLGGK	GGLGGK(60)MNSGPPGLGGK(-60)	6	2	-1.8058		71267	113370	38721	70462	62212	1233	1623
Q15059	BRD3	sp|Q15059|BRD3_HUMAN Bromodomain-containing protein 3 OS=Homo sapiens OX=9606 GN=BRD3 PE=1 SV=1	304	1	64.906	0.00807033	64.906	1	K	DLEDGEVPQHAGK(1)K	DLEDGEVPQHAGK(65)K(-65)	13	2	-3.1826			5448.3				1234	1626
Q15067	ACOX1	sp|Q15067|ACOX1_HUMAN Peroxisomal acyl-coenzyme A oxidase 1 OS=Homo sapiens OX=9606 GN=ACOX1 PE=1 SV=3	651	1	41.8239	0.00387671	62.271	1	K	AEVHESYK(1)HLK	AEVHESYK(42)HLK(-42)	8	3	2.2317			75335		57286		1235	1628
Q15067	ACOX1	sp|Q15067|ACOX1_HUMAN Peroxisomal acyl-coenzyme A oxidase 1 OS=Homo sapiens OX=9606 GN=ACOX1 PE=1 SV=3	437	1	91.9393	0.00127494	110.44	1	K	FLMK(1)SYDQVHSGK	FLMK(92)SYDQVHSGK(-92)	4	2	1.3431		23125	56065	15659	39331	25277	1236	1628
Q15067	ACOX1	sp|Q15067|ACOX1_HUMAN Peroxisomal acyl-coenzyme A oxidase 1 OS=Homo sapiens OX=9606 GN=ACOX1 PE=1 SV=3	549	1	51.8724	0.00852029	57.888	1	K	IQDK(1)AIQAVLR	IQDK(52)AIQAVLR	4	2	-1.5053		18299		21191		22487	1237	1628
Q15070	OXA1L	sp|Q15070|OXA1L_HUMAN Mitochondrial inner membrane protein OXA1L OS=Homo sapiens OX=9606 GN=OXA1L PE=1 SV=4	187	1	59.6705	0.00638388	85.813	1	K	EAK(1)LAGDHIEYYK	EAK(60)LAGDHIEYYK(-60)	3	2	3.6788			14830		9074.3		1238	1629
Q15149	PLEC	sp|Q15149|PLEC_HUMAN Plectin OS=Homo sapiens OX=9606 GN=PLEC PE=1 SV=3	3237	1	67.5479	0.000352079	117.45	1	K	LLSAEK(1)AVTGYR	LLSAEK(68)AVTGYR	6	2	-0.9689	69831	172370	251320	116620	165590		1239	1633
Q15149	PLEC	sp|Q15149|PLEC_HUMAN Plectin OS=Homo sapiens OX=9606 GN=PLEC PE=1 SV=3	2652	1	59.731	0.0030749	59.731	1	K	AK(1)LEQLFQDEVAK	AK(60)LEQLFQDEVAK(-60)	2	2	0.19547					20810		1240	1633
Q15149	PLEC	sp|Q15149|PLEC_HUMAN Plectin OS=Homo sapiens OX=9606 GN=PLEC PE=1 SV=3	2274	1	81.0988	0.0102142	81.335	1	K	AQAQAAAEK(1)LR	AQAQAAAEK(81)LR	9	2	-0.27052	32928			45330			1241	1633
Q15149	PLEC	sp|Q15149|PLEC_HUMAN Plectin OS=Homo sapiens OX=9606 GN=PLEC PE=1 SV=3	1552	1	76.8501	0.00702318	76.85	1	K	EEAAVDAQQQK(1)R	EEAAVDAQQQK(77)R	11	2	-2.0859		13085	16055				1242	1633
Q15149	PLEC	sp|Q15149|PLEC_HUMAN Plectin OS=Homo sapiens OX=9606 GN=PLEC PE=1 SV=3	300	1	43.272	0.0140409	67.881	1	K	EK(1)LLLWSQR	EK(43)LLLWSQR	2	2	3.2215		57627	71909				1243	1633
Q15149	PLEC	sp|Q15149|PLEC_HUMAN Plectin OS=Homo sapiens OX=9606 GN=PLEC PE=1 SV=3	2452	1	125.171	7.90581e-15	125.17	1	K	EK(1)MQAVQEATR	EK(130)MQAVQEATR	2	2	-1.3023		110530		52002		75892	1244	1633
Q15149	PLEC	sp|Q15149|PLEC_HUMAN Plectin OS=Homo sapiens OX=9606 GN=PLEC PE=1 SV=3	1833	1	68.4904	0.00898943	68.49	1	K	ELAEQELEK(1)QR	ELAEQELEK(68)QR	9	2	-2.1927			32991				1245	1633
Q15149	PLEC	sp|Q15149|PLEC_HUMAN Plectin OS=Homo sapiens OX=9606 GN=PLEC PE=1 SV=3	2409	1	46.0328	0.0214262	46.033	1	K	FLQEEAEK(1)MK	FLQEEAEK(46)MK(-46)	8	2	2.7189		12390					1246	1633
Q15149	PLEC	sp|Q15149|PLEC_HUMAN Plectin OS=Homo sapiens OX=9606 GN=PLEC PE=1 SV=3	4173	1	50.8344	0.0122922	65.404	1	K	GLILK(1)DHGIR	GLILK(51)DHGIR	5	2	-0.58684	19868		68823	33465	47122	46745	1247	1633
Q15149	PLEC	sp|Q15149|PLEC_HUMAN Plectin OS=Homo sapiens OX=9606 GN=PLEC PE=1 SV=3	740	1	102.029	0.00265902	102.03	1	K	LDLQYAK(1)LLNSSK	LDLQYAK(100)LLNSSK(-100)	7	2	0.92162			26113				1248	1633
Q15149	PLEC	sp|Q15149|PLEC_HUMAN Plectin OS=Homo sapiens OX=9606 GN=PLEC PE=1 SV=3	597	1	56.9378	0.000189107	99.276	1	K	LLFNDVQTLK(1)DGR	LLFNDVQTLK(57)DGR	10	2	-1.0806			107330	39912	64040	71281	1249	1633
Q15149	PLEC	sp|Q15149|PLEC_HUMAN Plectin OS=Homo sapiens OX=9606 GN=PLEC PE=1 SV=3	2189	1	54.27	0.0137266	54.27	1	K	LQAEEK(1)AHAFAVQQK	LQAEEK(54)AHAFAVQQK(-54)	6	3	0.86641		12643					1250	1633
Q15149	PLEC	sp|Q15149|PLEC_HUMAN Plectin OS=Homo sapiens OX=9606 GN=PLEC PE=1 SV=3	2553	1	60.5475	0.0116517	60.547	1	K	QAEEIGEK(1)LHR	QAEEIGEK(61)LHR	8	2	-0.30067			9943.3				1251	1633
Q15149	PLEC	sp|Q15149|PLEC_HUMAN Plectin OS=Homo sapiens OX=9606 GN=PLEC PE=1 SV=3	1573	1	60.5475	0.0131032	60.547	1	K	QSSEAEIQAK(1)AR	QSSEAEIQAK(61)AR	10	2	-0.59517			37368				1252	1633
Q15149	PLEC	sp|Q15149|PLEC_HUMAN Plectin OS=Homo sapiens OX=9606 GN=PLEC PE=1 SV=3	1224	1	50.2968	0.0184869	50.297	1	K	SLSAIYLEK(1)LK	SLSAIYLEK(50)LK(-50)	9	2	0.035016			35306				1253	1633
Q15149	PLEC	sp|Q15149|PLEC_HUMAN Plectin OS=Homo sapiens OX=9606 GN=PLEC PE=1 SV=3	2841	1	92.707	0.0033472	92.707	1	K	SSIAGLLLK(1)ATNEK	SSIAGLLLK(93)ATNEK(-93)	9	2	-1.4525			20785				1254	1633
Q15149	PLEC	sp|Q15149|PLEC_HUMAN Plectin OS=Homo sapiens OX=9606 GN=PLEC PE=1 SV=3	1975	1	68.1079	0.000996591	70.598	1	K	VLAEK(1)LAAIGEATR	VLAEK(68)LAAIGEATR	5	2	0.26405			65148			29516	1255	1633
Q15149	PLEC	sp|Q15149|PLEC_HUMAN Plectin OS=Homo sapiens OX=9606 GN=PLEC PE=1 SV=3	2129	1	68.1079	0.0139267	68.108	1	K	VQK(1)SLAAEEEAAR	VQK(68)SLAAEEEAAR	3	2	-4.4138			47719				1256	1633
Q15149	PLEC	sp|Q15149|PLEC_HUMAN Plectin OS=Homo sapiens OX=9606 GN=PLEC PE=1 SV=3	2379	1	51.8724	0.0226377	51.872	1	K	VQMEELSK(1)LK	VQMEELSK(52)LK(-52)	8	2	1.1546				15427			1257	1633
Q15181	PPA1	sp|Q15181|IPYR_HUMAN Inorganic pyrophosphatase OS=Homo sapiens OX=9606 GN=PPA1 PE=1 SV=2	228	1	44.5975	0.0217057	44.598	1	K	STHDHWK(1)ALVTK	STHDHWK(45)ALVTK(-45)	7	3	1.1879			58333				1258	1636
Q15185	PTGES3	sp|Q15185|TEBP_HUMAN Prostaglandin E synthase 3 OS=Homo sapiens OX=9606 GN=PTGES3 PE=1 SV=1	35	1	61.0665	0.00850857	61.067	1	K	SK(1)LTFSCLGGSDNFK	SK(61)LTFSCLGGSDNFK(-61)	2	2	-0.26729		15131					1259	1637
Q15185	PTGES3	sp|Q15185|TEBP_HUMAN Prostaglandin E synthase 3 OS=Homo sapiens OX=9606 GN=PTGES3 PE=1 SV=1	7	1	42.0608	0.00134685	42.061	1	K	MQPASAK(1)WYDR	MQPASAK(42)WYDR	7	2	1.017		18965					1260	1637
Q15233	NONO	sp|Q15233|NONO_HUMAN Non-POU domain-containing octamer-binding protein OS=Homo sapiens OX=9606 GN=NONO PE=1 SV=4	198	1	116.131	0.00044219	116.13	1	K	GIVEFSGK(1)PAAR	GIVEFSGK(120)PAAR	8	2	-1.8874	368800		960270	655200	928940	706240	1261	1638
Q15233	NONO	sp|Q15233|NONO_HUMAN Non-POU domain-containing octamer-binding protein OS=Homo sapiens OX=9606 GN=NONO PE=1 SV=4	243	1	74.4861	0.000922246	74.486	1	K	LVIK(1)NQQFHK	LVIK(74)NQQFHK(-74)	4	2	-0.37556						20443	1262	1638
Q15233	NONO	sp|Q15233|NONO_HUMAN Non-POU domain-containing octamer-binding protein OS=Homo sapiens OX=9606 GN=NONO PE=1 SV=4	336	1	50.2968	1.40893e-17	127.93	1	K	MEELHNQEVQK(1)R	MEELHNQEVQK(50)R	11	3	0.54537		76072	94395	39403	40496	42307	1263	1638
Q15233	NONO	sp|Q15233|NONO_HUMAN Non-POU domain-containing octamer-binding protein OS=Homo sapiens OX=9606 GN=NONO PE=1 SV=4	11	1	44.57	0.00130678	88.734	1	K	TFNLEK(1)QNHTPR	TFNLEK(45)QNHTPR	6	3	0.91722		174300	163990	57126			1264	1638
Q15392	DHCR24	sp|Q15392|DHC24_HUMAN Delta(24)-sterol reductase OS=Homo sapiens OX=9606 GN=DHCR24 PE=1 SV=2	367	1	70.195	0.00215668	70.195	1	K	ISLLK(1)LTQGETLR	ISLLK(70)LTQGETLR	5	2	-0.62827			13704				1265	1653
Q15393	SF3B3	sp|Q15393|SF3B3_HUMAN Splicing factor 3B subunit 3 OS=Homo sapiens OX=9606 GN=SF3B3 PE=1 SV=4	109	1	79.3106	0.0107275	79.311	1	K	IHQETFGK(1)SGCR	IHQETFGK(79)SGCR	8	3	1.7618			16828				1266	1654
Q15417	CNN3	sp|Q15417|CNN3_HUMAN Calponin-3 OS=Homo sapiens OX=9606 GN=CNN3 PE=1 SV=1	23	1	59.731	3.38132e-05	93.162	1	K	IASK(1)YDHQAEEDLR	IASK(60)YDHQAEEDLR	4	3	0.53229		182720	215720	58906	73346	58580	1267	1656
Q15459	SF3A1	sp|Q15459|SF3A1_HUMAN Splicing factor 3A subunit 1 OS=Homo sapiens OX=9606 GN=SF3A1 PE=1 SV=1	756	1	61.48	0.00947038	81.099	1	K	QK(1)LQYEGIFIK	QK(61)LQYEGIFIK(-61)	2	2	-1.8425			30899			9373.7	1268	1661
Q15459	SF3A1	sp|Q15459|SF3A1_HUMAN Splicing factor 3A subunit 1 OS=Homo sapiens OX=9606 GN=SF3A1 PE=1 SV=1	486	1	95.138	7.48469e-06	99.589	1	K	TDIFGVEETAIGK(1)K	TDIFGVEETAIGK(95)K(-95)	13	2	-2.1708		56570	227160	106310	185400	146940	1269	1661
Q15596	NCOA2	sp|Q15596|NCOA2_HUMAN Nuclear receptor coactivator 2 OS=Homo sapiens OX=9606 GN=NCOA2 PE=1 SV=2	785	1	100.558	4.51584e-05	100.56	1;2	K	TDPASNTK(1)LIAMK(1)TEK	TDPASNTK(100)LIAMK(100)TEK(-100)	13	2	-2.0009		498660	955760				1270	1664
Q15596	NCOA2	sp|Q15596|NCOA2_HUMAN Nuclear receptor coactivator 2 OS=Homo sapiens OX=9606 GN=NCOA2 PE=1 SV=2	780	1	100.558	4.92454e-08	117.21	1;2	K	TDPASNTK(1)LIAMK(1)TEK	TDPASNTK(100)LIAMK(100)TEK(-100)	8	2	-2.0009	71932	357840	701410	133990	199980	165490	1271	1664
Q15637	SF1	sp|Q15637|SF01_HUMAN Splicing factor 1 OS=Homo sapiens OX=9606 GN=SF1 PE=1 SV=4	15	1	45.1835	0.00318715	45.183	1	K	ATGANATPLDFPSK(1)K	ATGANATPLDFPSK(45)K(-45)	14	2	1.3624			33600		6434.7		1272	1669
Q15651	HMGN3	sp|Q15651|HMGN3_HUMAN High mobility group nucleosome-binding domain-containing protein 3 OS=Homo sapiens OX=9606 GN=HMGN3 PE=1 SV=2	90	1	74.5239	1.56104e-08	135.21	1	K	AEEAQK(1)TESVDNEGE	AEEAQK(75)TESVDNEGE	6	2	1.8238		28763	44461		24428		1273	1673
Q15819	UBE2V2	sp|Q15819|UB2V2_HUMAN Ubiquitin-conjugating enzyme E2 variant 2 OS=Homo sapiens OX=9606 GN=UBE2V2 PE=1 SV=4	8	1	49.9604	0.00681037	49.96	1	K	AVSTGVK(1)VPR	AVSTGVK(50)VPR	7	2	-0.66919	34935						1274	1679
Q15942	ZYX	sp|Q15942|ZYX_HUMAN Zyxin OS=Homo sapiens OX=9606 GN=ZYX PE=1 SV=1	279	1	110.485	2.44852e-14	110.48	1	K	FTPVASK(1)FSPGAPGGSGSQPNQK	FTPVASK(110)FSPGAPGGSGSQPNQK(-110)	7	2	-0.8012		69192	121220				1275	1680
Q15942	ZYX	sp|Q15942|ZYX_HUMAN Zyxin OS=Homo sapiens OX=9606 GN=ZYX PE=1 SV=1	265	1	61.0665	0.00268612	61.067	1	K	GPPASSPAPAPK(1)FSPVTPK	GPPASSPAPAPK(61)FSPVTPK(-61)	12	2	0.78573			18529				1276	1680
Q15942	ZYX	sp|Q15942|ZYX_HUMAN Zyxin OS=Homo sapiens OX=9606 GN=ZYX PE=1 SV=1	24	1	63.766	0.00630588	63.766	1	K	PSPAISVSVSAPAFYAPQK(1)K	PSPAISVSVSAPAFYAPQK(64)K(-64)	19	2	0.15292			79187				1277	1680
Q16527	CSRP2	sp|Q16527|CSRP2_HUMAN Cysteine and glycine-rich protein 2 OS=Homo sapiens OX=9606 GN=CSRP2 PE=1 SV=3	112	1	87.895	0.00144074	87.895	1	K	FAQK(1)YGGAEK	FAQK(88)YGGAEK(-88)	4	2	0.021807			97335				1278	1687
Q16531	DDB1	sp|Q16531|DDB1_HUMAN DNA damage-binding protein 1 OS=Homo sapiens OX=9606 GN=DDB1 PE=1 SV=1	864	1	65.9326	0.0215266	65.933	1	K	LQTVAEK(1)EVK	LQTVAEK(66)EVK(-66)	7	2	-1.6794		279340					1279	1688
Q16576	RBBP7	sp|Q16576|RBBP7_HUMAN Histone-binding protein RBBP7 OS=Homo sapiens OX=9606 GN=RBBP7 PE=1 SV=1	119	1	51.5689	0.000930471	51.569	1	K	IECEIK(1)INHEGEVNR	IECEIK(52)INHEGEVNR	6	3	0.40591			66779			11817	1280	1692
Q16630	CPSF6	sp|Q16630|CPSF6_HUMAN Cleavage and polyadenylation specificity factor subunit 6 OS=Homo sapiens OX=9606 GN=CPSF6 PE=1 SV=2	79	1	42.4461	0.00963831	59.731	1	K	GAAPNVVYTYTGK(1)R	GAAPNVVYTYTGK(42)R	13	2	-1.2934			202780	66667	108980	83736	1281	1695
Q16658	FSCN1	sp|Q16658|FSCN1_HUMAN Fascin OS=Homo sapiens OX=9606 GN=FSCN1 PE=1 SV=3	74	1	71.2192	6.49257e-12	130.99	1	K	YLAADK(1)DGNVTCER	YLAADK(71)DGNVTCER	6	2	0.55366		57899	76626	5101	23026	15207	1282	1696
Q16658	FSCN1	sp|Q16658|FSCN1_HUMAN Fascin OS=Homo sapiens OX=9606 GN=FSCN1 PE=1 SV=3	241	1	41.3172	3.19843e-08	77.157	1	K	YLAPSGPSGTLK(1)AGK	YLAPSGPSGTLK(41)AGK(-41)	12	2	-0.73213	46508	137760	180040		75798		1283	1696
Q16666	IFI16	sp|Q16666|IF16_HUMAN Gamma-interferon-inducible protein 16 OS=Homo sapiens OX=9606 GN=IFI16 PE=1 SV=3	732	1	71.8962	0.00577272	71.896	1	K	LTTINCEEGDK(1)LK	LTTINCEEGDK(72)LK(-72)	11	2	-0.85986			43792				1284	1697
Q16666	IFI16	sp|Q16666|IF16_HUMAN Gamma-interferon-inducible protein 16 OS=Homo sapiens OX=9606 GN=IFI16 PE=1 SV=3	128	1	103.873	1.58974e-16	144.47	1	K	TEGAEATPGAQK(1)R	TEGAEATPGAQK(100)R	12	2	-0.26202	27203	32431	37188	44318		39221	1285	1697
Q16740	CLPP	sp|Q16740|CLPP_HUMAN ATP-dependent Clp protease proteolytic subunit, mitochondrial OS=Homo sapiens OX=9606 GN=CLPP PE=1 SV=1	211	1	94.8039	0.00113992	94.804	1	K	QLYNIYAK(1)HTK	QLYNIYAK(95)HTK(-95)	8	2	-1.0716		14297	25940				1286	1701
Q16762	TST	sp|Q16762|THTR_HUMAN Thiosulfate sulfurtransferase OS=Homo sapiens OX=9606 GN=TST PE=1 SV=4	14	1	40.2243	0.0227056	40.224	1	K	ALVSTK(1)WLAESIR	ALVSTK(40)WLAESIR	6	2	0.14282			15204				1287	1702
Q16831	UPP1	sp|Q16831|UPP1_HUMAN Uridine phosphorylase 1 OS=Homo sapiens OX=9606 GN=UPP1 PE=1 SV=1	10	1	40.53	5.1363e-08	40.53	1	K	AATGANAEK(1)AESHNDCPVR	AATGANAEK(41)AESHNDCPVR	9	2	1.7452			49659				1288	1709
Q16891	IMMT	sp|Q16891|MIC60_HUMAN MICOS complex subunit MIC60 OS=Homo sapiens OX=9606 GN=IMMT PE=1 SV=1	451	1	57.0031	0.0237487	57.003	1	K	AFDSAVAK(1)ALEHHR	AFDSAVAK(57)ALEHHR	8	3	1.2927				46122			1289	1715
Q16891	IMMT	sp|Q16891|MIC60_HUMAN MICOS complex subunit MIC60 OS=Homo sapiens OX=9606 GN=IMMT PE=1 SV=1	427	1	46.7679	0.00538755	46.768	1	K	ATEK(1)QHITLALEK	ATEK(47)QHITLALEK(-47)	4	2	-1.4231			42769				1290	1715
Q16891	IMMT	sp|Q16891|MIC60_HUMAN MICOS complex subunit MIC60 OS=Homo sapiens OX=9606 GN=IMMT PE=1 SV=1	640	1	58.2859	0.0171044	58.286	1	K	FYAVQK(1)LAR	FYAVQK(58)LAR	6	2	-1.3281				41602			1291	1715
Q16891	IMMT	sp|Q16891|MIC60_HUMAN MICOS complex subunit MIC60 OS=Homo sapiens OX=9606 GN=IMMT PE=1 SV=1	211	1	81.7988	0.015168	81.799	1	K	LAQQEK(1)QEQVK	LAQQEK(82)QEQVK(-82)	6	2	-0.6746			62576			23102	1292	1715
Q2NL82	TSR1	sp|Q2NL82|TSR1_HUMAN Pre-rRNA-processing protein TSR1 homolog OS=Homo sapiens OX=9606 GN=TSR1 PE=1 SV=1	38	1	74.4861	0.0250282	74.486	1	K	LALK(1)TLSK	LALK(74)TLSK(-74)	4	2	-1.1135				98224			1293	1722
Q32P41	TRMT5	sp|Q32P41|TRM5_HUMAN tRNA (guanine(37)-N1)-methyltransferase OS=Homo sapiens OX=9606 GN=TRMT5 PE=1 SV=3	133	1	54.5835	0.0212466	54.584	1	K	VIEDPEDK(1)ESR	VIEDPEDK(55)ESR	8	2	-0.85255	20736						1294	1729
Q4FZB7	KMT5B	sp|Q4FZB7|KMT5B_HUMAN Histone-lysine N-methyltransferase KMT5B OS=Homo sapiens OX=9606 GN=KMT5B PE=1 SV=5	776	1	77.6963	8.52731e-31	130.78	1	K	LNNGFNSGSGSSSTK(1)LK	LNNGFNSGSGSSSTK(78)LK(-78)	15	2	0.23268		31552	49831		20344	21736	1295	1738
Q4L235	AASDH	sp|Q4L235|ACSF4_HUMAN Beta-alanine-activating enzyme OS=Homo sapiens OX=9606 GN=AASDH PE=1 SV=3	544	1	47.3612	0.00420381	72.922	1	K	IYLNYINLK(1)SENK	IYLNYINLK(47)SENK(-47)	9	2	-0.013708	172640	261220	817940	431590	753330	644820	1296	1742
Q4LE39	ARID4B	sp|Q4LE39|ARI4B_HUMAN AT-rich interactive domain-containing protein 4B OS=Homo sapiens OX=9606 GN=ARID4B PE=1 SV=2	904	1	58.3129	4.7822e-05	79.795	1	K	TTGFYSGFSEVAEK(1)R	TTGFYSGFSEVAEK(58)R	14	2	2.009			115840		66552	60632	1297	1743
Q4V328	GRIPAP1	sp|Q4V328|GRAP1_HUMAN GRIP1-associated protein 1 OS=Homo sapiens OX=9606 GN=GRIPAP1 PE=1 SV=2	230	1	64.906	0.00168193	104.39	1	K	LQEELAK(1)LSEK	LQEELAK(65)LSEK(-65)	7	2	-1.4259	162930	460880	660370	415950			1298	1744
Q53GQ0	HSD17B12	sp|Q53GQ0|DHB12_HUMAN Very-long-chain 3-oxoacyl-CoA reductase OS=Homo sapiens OX=9606 GN=HSD17B12 PE=1 SV=2	72	1	76.8501	0.00392679	76.85	1	K	SYAEELAK(1)HGMK	SYAEELAK(77)HGMK(-77)	8	2	1.6558		13886	23055				1299	1750
Q53H82	LACTB2	sp|Q53H82|LACB2_HUMAN Endoribonuclease LACTB2 OS=Homo sapiens OX=9606 GN=LACTB2 PE=1 SV=2	102	1	60	0.00820696	60	1	K	SINNDTTYCIK(1)K	SINNDTTYCIK(60)K(-60)	11	2	-0.10539		15242				10616	1300	1754
Q5JRX3	PITRM1	sp|Q5JRX3|PREP_HUMAN Presequence protease, mitochondrial OS=Homo sapiens OX=9606 GN=PITRM1 PE=1 SV=3	759	1	43.3056	0.00314345	63.212	1	K	IAEMTDIK(1)PILR	IAEMTDIK(43)PILR	8	2	-2.9123			27019	10423	35185		1301	1767
Q5QNW6	H2BC18	sp|Q5QNW6|H2B2F_HUMAN Histone H2B type 2-F OS=Homo sapiens OX=9606 GN=H2BC18 PE=1 SV=3	16	1	81.7988	1.76137e-25	166.65	2;3	K	SAPAPK(1)K(1)GSK(1)K	SAPAPK(82)K(82)GSK(82)K(-82)	10	2	-1.7939	5714600	10037000	11247000	7567000	13687000	9713500	1302	1775
Q5QNW6	H2BC18	sp|Q5QNW6|H2B2F_HUMAN Histone H2B type 2-F OS=Homo sapiens OX=9606 GN=H2BC18 PE=1 SV=3	17	1	103.686	2.5476e-33	170.85	2;3	K	K(1)GSK(1)K(1)AVTK	K(100)GSK(100)K(100)AVTK(-100)	5	2	1.0654	1460200	2373300	2842100	341380	3000000	410770	1303	1775
Q5QNW6	H2BC18	sp|Q5QNW6|H2B2F_HUMAN Histone H2B type 2-F OS=Homo sapiens OX=9606 GN=H2BC18 PE=1 SV=3	21	1	117.3	2.5476e-33	170.85	2;3	K	K(1)AVTK(1)VQK(1)K	K(120)AVTK(120)VQK(120)K(-120)	5	2	-1.3952	372480	845770	1159400	638990	883140	725970	1304	1775
Q5QNW6	H2BC18	sp|Q5QNW6|H2B2F_HUMAN Histone H2B type 2-F OS=Homo sapiens OX=9606 GN=H2BC18 PE=1 SV=3	24	1	117.3	2.5476e-33	170.85	2;3	K	K(1)AVTK(1)VQK(1)K	K(120)AVTK(120)VQK(120)K(-120)	8	2	-1.3952	372480	845770	1159400	638990	883140	725970	1305	1775
Q5QNW6;Q93079	H2BC18; H2BC9	sp|Q5QNW6|H2B2F_HUMAN Histone H2B type 2-F OS=Homo sapiens OX=9606 GN=H2BC18 PE=1 SV=3;sp|Q93079|H2B1H_HUMAN Histone H2B type 1-H OS=Homo sapiens OX=9606 GN=H2BC9 PE=1 SV=3	13;13	1	81.7988	1.76137e-25	142.71	3	K	SAPAPK(1)K(1)GSK(1)K	SAPAPK(82)K(82)GSK(82)K(-82)	7	2	-1.7939	4447300	8081200	8963300	7567000	11146000	9713500	1306	1775;2151
Q5QNW6;Q93079	H2BC18; H2BC9	sp|Q5QNW6|H2B2F_HUMAN Histone H2B type 2-F OS=Homo sapiens OX=9606 GN=H2BC18 PE=1 SV=3;sp|Q93079|H2B1H_HUMAN Histone H2B type 1-H OS=Homo sapiens OX=9606 GN=H2BC9 PE=1 SV=3	6;6	1	74.7326	1.89508e-13	136.94	1;2;3	K	PDPAK(1)SAPAPK(1)K(1)GSK	PDPAK(75)SAPAPK(75)K(75)GSK(-75)	5	2	-1.099	2101500	3191400	4094800	3195300	4939800	4526600	1307	1775;2151
Q5QNW6;Q93079	H2BC18; H2BC9	sp|Q5QNW6|H2B2F_HUMAN Histone H2B type 2-F OS=Homo sapiens OX=9606 GN=H2BC18 PE=1 SV=3;sp|Q93079|H2B1H_HUMAN Histone H2B type 1-H OS=Homo sapiens OX=9606 GN=H2BC9 PE=1 SV=3	12;12	1	81.7988	1.89508e-13	117.21	2;3	K	SAPAPK(1)K(1)GSK(1)K	SAPAPK(82)K(82)GSK(82)K(-82)	6	2	-1.7939	46055	142040	353990	97224	155480	133030	1308	1775;2151
Q5SSJ5	HP1BP3	sp|Q5SSJ5|HP1B3_HUMAN Heterochromatin protein 1-binding protein 3 OS=Homo sapiens OX=9606 GN=HP1BP3 PE=1 SV=1	233	1	54.199	0.0208237	54.199	1	K	GASGSFVVVQK(1)SR	GASGSFVVVQK(54)SR	11	2	-2.9809			36851				1309	1777
Q5SSJ5	HP1BP3	sp|Q5SSJ5|HP1B3_HUMAN Heterochromatin protein 1-binding protein 3 OS=Homo sapiens OX=9606 GN=HP1BP3 PE=1 SV=1	517	0.850006	7.53347	0.00638627	48.363	1	K	TRPSSTVIK(0.85)K(0.15)PSGGSSK	TRPSSTVIK(7.5)K(-7.5)PSGGSSK(-48)	9	3	-1.2903					46946		1310	1777
Q5SSJ5	HP1BP3	sp|Q5SSJ5|HP1B3_HUMAN Heterochromatin protein 1-binding protein 3 OS=Homo sapiens OX=9606 GN=HP1BP3 PE=1 SV=1	190	1	63.2116	0.010961	63.212	1	K	YIIHK(1)YPSLELER	YIIHK(63)YPSLELER	5	3	-1.4045			12491				1311	1777
Q5T1C6	THEM4	sp|Q5T1C6|THEM4_HUMAN Acyl-coenzyme A thioesterase THEM4 OS=Homo sapiens OX=9606 GN=THEM4 PE=1 SV=1	207	1	79.7951	0.0154912	79.795	1	K	K(1)FFVSCNVQSVDEK	K(80)FFVSCNVQSVDEK(-80)	1	2	3.7355		18652		11248	36638		1312	1782
Q5T2N8;Q9NVI7	ATAD3C; ATAD3A	sp|Q5T2N8|ATD3C_HUMAN ATPase family AAA domain-containing protein 3C OS=Homo sapiens OX=9606 GN=ATAD3C PE=2 SV=2;sp|Q9NVI7|ATD3A_HUMAN ATPase family AAA domain-containing protein 3A OS=Homo sapiens OX=9606 GN=ATAD3A PE=1 SV=2	249;472	1	87.895	0.0214434	87.895	1	K	ATEK(1)ISEDLR	ATEK(88)ISEDLR	4	2	-1.0926					101850		1313	1784;2591
Q5T8P6	RBM26	sp|Q5T8P6|RBM26_HUMAN RNA-binding protein 26 OS=Homo sapiens OX=9606 GN=RBM26 PE=1 SV=3	709	1	69.3689	9.64547e-06	69.369	1	K	AAQK(1)TLLVSTSAVDNNEAQK	AAQK(69)TLLVSTSAVDNNEAQK(-69)	4	2	-0.99229		10990					1314	1789
Q5TEC6;Q71DI3;P68431;Q16695	H3-7; H3C15; H3C1	sp|Q5TEC6|H37_HUMAN Histone H3-7 OS=Homo sapiens OX=9606 GN=H3-7 PE=1 SV=1;sp|Q71DI3|H32_HUMAN Histone H3.2 OS=Homo sapiens OX=9606 GN=H3C15 PE=1 SV=3;sp|P68431|H31_HUMAN Histone H3.1 OS=Homo sapiens OX=9606 GN=H3C1 PE=1 SV=2;sp|Q16695|H31T_HUMAN Histone H	28;28;28;28	0.999944	41.3845	0.0160673	42.061	2	K	K(1)SAPATGGVK(0.764)K(0.236)PHR	K(41)SAPATGGVK(5.1)K(-5.1)PHR	1	3	-0.16616	14173						1315	1791;1874
Q5TEC6;Q71DI3;P68431;Q16695	H3-7; H3C15; H3C1	sp|Q5TEC6|H37_HUMAN Histone H3-7 OS=Homo sapiens OX=9606 GN=H3-7 PE=1 SV=1;sp|Q71DI3|H32_HUMAN Histone H3.2 OS=Homo sapiens OX=9606 GN=H3C15 PE=1 SV=3;sp|P68431|H31_HUMAN Histone H3.1 OS=Homo sapiens OX=9606 GN=H3C1 PE=1 SV=2;sp|Q16695|H31T_HUMAN Histone H	37;37;37;37	0.959694	13.7677	0.0160673	64.064	1;2	K	SAPATGGVK(0.96)K(0.04)PHR	SAPATGGVK(14)K(-14)PHR	9	3	2.7406	35914				74140		1316	1791;1874
Q5TID7	CCDC181	sp|Q5TID7|CC181_HUMAN Coiled-coil domain-containing protein 181 OS=Homo sapiens OX=9606 GN=CCDC181 PE=2 SV=1	130	1	58.9156	0.00980257	58.916	1	K	YIMEK(1)IVQANK	YIMEK(59)IVQANK(-59)	5	2	6.9654					1721200		1317	1792
Q5VVW2	GARNL3	sp|Q5VVW2|GARL3_HUMAN GTPase-activating Rap/Ran-GAP domain-like protein 3 OS=Homo sapiens OX=9606 GN=GARNL3 PE=2 SV=2	395	1	46.4467	0.0064813	54.436	1	K	ATLETPTFAQK(1)R	ATLETPTFAQK(46)R	11	3	-0.87987	1863900	4359900	8287300	5000400	7923000	6826400	1318	1801
Q5VWN6	TASOR2	sp|Q5VWN6|TASO2_HUMAN Protein TASOR 2 OS=Homo sapiens OX=9606 GN=TASOR2 PE=1 SV=1	490	1	114.935	7.47595e-17	121.71	1	K	GETASK(1)LQSEISR	GETASK(110)LQSEISR	6	2	0.65824		48382	80617	28752	49516	44567	1319	1802
Q5VZE5	NAA35	sp|Q5VZE5|NAA35_HUMAN N-alpha-acetyltransferase 35, NatC auxiliary subunit OS=Homo sapiens OX=9606 GN=NAA35 PE=1 SV=1	44	1	106.003	0.00112971	106	1	K	ELK(1)LGELLHDK	ELK(110)LGELLHDK(-110)	3	2	1.3931			14903				1320	1804
Q69YN4	VIRMA	sp|Q69YN4|VIR_HUMAN Protein virilizer homolog OS=Homo sapiens OX=9606 GN=VIRMA PE=1 SV=2	1380	1	127.028	0.000181263	127.03	1	K	NSSALHSLLK(1)R	NSSALHSLLK(130)R	10	2	-1.2831			15068				1321	1813
Q6DD88	ATL3	sp|Q6DD88|ATLA3_HUMAN Atlastin-3 OS=Homo sapiens OX=9606 GN=ATL3 PE=1 SV=1	391	1	110.522	0.000410763	110.52	1	K	HCEFK(1)QLALDHFK	HCEFK(110)QLALDHFK(-110)	5	3	-0.023132			16112	45454		49861	1322	1815
Q6FIF0	ZFAND6	sp|Q6FIF0|ZFAN6_HUMAN AN1-type zinc finger protein 6 OS=Homo sapiens OX=9606 GN=ZFAND6 PE=1 SV=2	204	1	62.7049	0.0077734	78.864	1	K	ENPVVVGEK(1)IQK	ENPVVVGEK(63)IQK(-63)	9	2	-3.6952		72886	95536		38387		1323	1817
Q6IE81	JADE1	sp|Q6IE81|JADE1_HUMAN Protein Jade-1 OS=Homo sapiens OX=9606 GN=JADE1 PE=1 SV=1	380	0.698237	3.64336	0.000218392	58.061	1	K	K(0.302)PEESLGK(0.698)GAAQENGAPECSPR	K(-3.6)PEESLGK(3.6)GAAQENGAPECSPR	8	3	-1.4182			7877.7				1324	1821
Q6NUK1	SLC25A24	sp|Q6NUK1|SCMC1_HUMAN Mitochondrial adenyl nucleotide antiporter SLC25A24 OS=Homo sapiens OX=9606 GN=SLC25A24 PE=1 SV=2	336	1	61.5774	0.0249249	61.577	1	K	ILK(1)HEGLGAFYK	ILK(62)HEGLGAFYK(-62)	3	3	-0.7878			179870				1325	1825
Q6NVY1	HIBCH	sp|Q6NVY1|HIBCH_HUMAN 3-hydroxyisobutyryl-CoA hydrolase, mitochondrial OS=Homo sapiens OX=9606 GN=HIBCH PE=1 SV=2	353	1	76.572	0.00376611	77.358	1	K	AVLIDK(1)DQSPK	AVLIDK(77)DQSPK(-77)	6	2	-0.37874	82018	166240	176690	132670	158430	154700	1326	1827
Q6NZI2	CAVIN1	sp|Q6NZI2|CAVN1_HUMAN Caveolae-associated protein 1 OS=Homo sapiens OX=9606 GN=CAVIN1 PE=1 SV=1	109	1	66.9534	0.0112816	66.953	1	K	AHATTSNTVSK(1)LLEK	AHATTSNTVSK(67)LLEK(-67)	11	3	0.66858		31759					1327	1828
Q6P2C8	MED27	sp|Q6P2C8|MED27_HUMAN Mediator of RNA polymerase II transcription subunit 27 OS=Homo sapiens OX=9606 GN=MED27 PE=1 SV=1	145	1	92.4278	0.00946796	92.428	1	K	SANQMGVSAK(1)R	SANQMGVSAK(92)R	10	2	-0.21689			52831			32903	1328	1836
Q6P2Q9	PRPF8	sp|Q6P2Q9|PRP8_HUMAN Pre-mRNA-processing-splicing factor 8 OS=Homo sapiens OX=9606 GN=PRPF8 PE=1 SV=2	1306	1	57.8879	0.0122848	57.888	1	K	IGLNSK(1)MPSR	IGLNSK(58)MPSR	6	2	-1.0003			6047.6				1329	1837
Q6PL18	ATAD2	sp|Q6PL18|ATAD2_HUMAN ATPase family AAA domain-containing protein 2 OS=Homo sapiens OX=9606 GN=ATAD2 PE=1 SV=1	47	0.977352	16.3501	1.29684e-07	94.507	1	K	SAGAAQK(0.977)K(0.023)PAATTAK	SAGAAQK(16)K(-16)PAATTAK(-95)	7	2	-0.75553					14918		1330	1846
Q6UB35	MTHFD1L	sp|Q6UB35|C1TM_HUMAN Monofunctional C1-tetrahydrofolate synthase, mitochondrial OS=Homo sapiens OX=9606 GN=MTHFD1L PE=1 SV=1	596	1	51.4536	0.00576276	51.454	1	K	ITIGQGNTEK(1)GHYR	ITIGQGNTEK(51)GHYR	10	3	0.87601			16774				1331	1849
Q6UWP7	LCLAT1	sp|Q6UWP7|LCLT1_HUMAN Lysocardiolipin acyltransferase 1 OS=Homo sapiens OX=9606 GN=LCLAT1 PE=1 SV=1	221	1	94.7913	1.70707e-06	96.946	1	K	SNAFAEK(1)NGLQK	SNAFAEK(95)NGLQK(-95)	7	2	-4.0676			42266		27328		1332	1854
Q6YP21	KYAT3	sp|Q6YP21|KAT3_HUMAN Kynurenine--oxoglutarate transaminase 3 OS=Homo sapiens OX=9606 GN=KYAT3 PE=1 SV=1	399	0.982327	17.4494	0.0226036	41.025	1	K	FVK(0.982)WMTK(0.018)HK	FVK(17)WMTK(-17)HK(-41)	3	2	-9.6001					5166300		1333	1863
Q6ZU65	UBN2	sp|Q6ZU65|UBN2_HUMAN Ubinuclein-2 OS=Homo sapiens OX=9606 GN=UBN2 PE=1 SV=2	1148	1	81.4088	2.65204e-31	104.86	1	K	NLQAPSK(1)LTNSSSTGTVGK	NLQAPSK(81)LTNSSSTGTVGK(-81)	7	2	-1.361		172970	249620		97056	74029	1334	1867
Q6ZW49	PAXIP1	sp|Q6ZW49|PAXI1_HUMAN PAX-interacting protein 1 OS=Homo sapiens OX=9606 GN=PAXIP1 PE=1 SV=2	847	1	108.244	8.0407e-17	108.24	1	K	QNEVANVQPSSK(1)R	QNEVANVQPSSK(110)R	12	2	-1.0721		28523	40846		10929		1335	1869
Q70CQ1	USP49	sp|Q70CQ1|UBP49_HUMAN Ubiquitin carboxyl-terminal hydrolase 49 OS=Homo sapiens OX=9606 GN=USP49 PE=1 SV=1	348	1	43.1683	0.0238019	43.168	1	K	SLELIQNK(1)EPSSK	SLELIQNK(43)EPSSK(-43)	8	2	0.66736						426600	1336	1871
Q71UI9	H2AZ2	sp|Q71UI9|H2AV_HUMAN Histone H2A.V OS=Homo sapiens OX=9606 GN=H2AZ2 PE=1 SV=3	8	1	115.037	3.17278e-25	149.58	3	K	AGK(1)DSGK(1)AK(1)AK	AGK(120)DSGK(120)AK(120)AK(-120)	3	2	0.59116	9822300	17018000	19698000	13177000	17468000	16619000	1337	1877
Q71UI9	H2AZ2	sp|Q71UI9|H2AV_HUMAN Histone H2A.V OS=Homo sapiens OX=9606 GN=H2AZ2 PE=1 SV=3	12	1	115.037	3.17278e-25	149.58	3	K	AGK(1)DSGK(1)AK(1)AK	AGK(120)DSGK(120)AK(120)AK(-120)	7	2	0.59116	9822300	17018000	19698000	13177000	17468000	16619000	1338	1877
Q71UI9	H2AZ2	sp|Q71UI9|H2AV_HUMAN Histone H2A.V OS=Homo sapiens OX=9606 GN=H2AZ2 PE=1 SV=3	14	1	115.037	7.13744e-10	119.55	3	K	AGK(1)DSGK(1)AK(1)AK	AGK(120)DSGK(120)AK(120)AK(-120)	9	2	0.59116	706380	1339900	1708600	978970	1414000		1339	1877
Q71UM5	RPS27L	sp|Q71UM5|RS27L_HUMAN Ribosomal protein eS27-like OS=Homo sapiens OX=9606 GN=RPS27L PE=1 SV=3	16	1	72.922	0.00107767	72.922	1	K	DLLHPSLEEEK(1)K	DLLHPSLEEEK(73)K(-73)	11	3	-1.8972		10661	13648				1340	1878
Q71UM5	RPS27L	sp|Q71UM5|RS27L_HUMAN Ribosomal protein eS27-like OS=Homo sapiens OX=9606 GN=RPS27L PE=1 SV=3	17	0.5	0	0.00830756	42.061	1	K	DLLHPSLEEEK(0.5)K(0.5)K	DLLHPSLEEEK(0)K(0)K(-42)	12	3	-0.47299			11829				1341	1878
Q7KZF4	SND1	sp|Q7KZF4|SND1_HUMAN Staphylococcal nuclease domain-containing protein 1 OS=Homo sapiens OX=9606 GN=SND1 PE=1 SV=1	513	1	54.27	0.0238859	54.27	1	K	VADISGDTQK(1)AK	VADISGDTQK(54)AK(-54)	10	2	-2.7843				20503	35404		1342	1881
Q7LBC6	KDM3B	sp|Q7LBC6|KDM3B_HUMAN Lysine-specific demethylase 3B OS=Homo sapiens OX=9606 GN=KDM3B PE=1 SV=2	449	1	51.5689	0.00687274	51.569	1	K	ISDTGLAAGTVPEK(1)QK	ISDTGLAAGTVPEK(52)QK(-52)	14	2	-0.9046			7910.4				1343	1890
Q7RTV0	PHF5A	sp|Q7RTV0|PHF5A_HUMAN PHD finger-like domain-containing protein 5A OS=Homo sapiens OX=9606 GN=PHF5A PE=1 SV=1	3	1	69.2757	4.86237e-08	126.29	1	K	AK(1)HHPDLIFCR	AK(69)HHPDLIFCR	2	3	2.1661	291790	1109500	1544800	716110	1197400	969020	1344	1894
Q7Z3K3	POGZ	sp|Q7Z3K3|POGZ_HUMAN Pogo transposable element with ZNF domain OS=Homo sapiens OX=9606 GN=POGZ PE=1 SV=2	801	1	55.2348	0.024358	55.235	1	K	SPK(1)YLALFK	SPK(55)YLALFK(-55)	3	2	-0.71709					41356		1345	1900
Q7Z460	CLASP1	sp|Q7Z460|CLAP1_HUMAN CLIP-associating protein 1 OS=Homo sapiens OX=9606 GN=CLASP1 PE=1 SV=1	691	1	43.7673	5.20437e-05	43.767	1	K	SSSPGK(1)LLGSGYGGLTGGSSR	SSSPGK(44)LLGSGYGGLTGGSSR	6	2	-0.7504			46698				1346	1905
Q7Z7H5	TMED4	sp|Q7Z7H5|TMED4_HUMAN Transmembrane emp24 domain-containing protein 4 OS=Homo sapiens OX=9606 GN=TMED4 PE=1 SV=1	128	1	47.3492	0.0219814	47.349	1	K	MALFAGGK(1)LR	MALFAGGK(47)LR	8	2	-1.6186						55964	1347	1917
Q86U42;A6NDY0	PABPN1; PABPN1L	sp|Q86U42|PABP2_HUMAN Polyadenylate-binding protein 2 OS=Homo sapiens OX=9606 GN=PABPN1 PE=1 SV=3;sp|A6NDY0|EPAB2_HUMAN Embryonic polyadenylate-binding protein 2 OS=Homo sapiens OX=9606 GN=PABPN1L PE=2 SV=1	207;182	1	51.4536	0.0214035	51.454	1	K	VTILCDK(1)FSGHPK	VTILCDK(51)FSGHPK(-51)	7	3	1.3398					56907		1348	1921
Q86U86	PBRM1	sp|Q86U86|PB1_HUMAN Protein polybromo-1 OS=Homo sapiens OX=9606 GN=PBRM1 PE=1 SV=1	414	1	49.0965	1.78005e-05	49.097	1	K	NNQGQLIAEPFYHLPSK(1)K	NNQGQLIAEPFYHLPSK(49)K(-49)	17	3	0.92785			14362				1349	1922
Q86UU0	BCL9L	sp|Q86UU0|BCL9L_HUMAN B-cell CLL/lymphoma 9-like protein OS=Homo sapiens OX=9606 GN=BCL9L PE=1 SV=1	36	1	59.1714	1.15478e-06	59.171	2	K	GHCPPAPAK(1)PMHPENK(1)LTNHGK	GHCPPAPAK(59)PMHPENK(59)LTNHGK(-59)	9	4	-0.27945			140200				1350	1926
Q86UU0	BCL9L	sp|Q86UU0|BCL9L_HUMAN B-cell CLL/lymphoma 9-like protein OS=Homo sapiens OX=9606 GN=BCL9L PE=1 SV=1	43	1	59.1714	1.15478e-06	59.171	2	K	GHCPPAPAK(1)PMHPENK(1)LTNHGK	GHCPPAPAK(59)PMHPENK(59)LTNHGK(-59)	16	4	-0.27945			140200				1351	1926
Q86VM9	ZC3H18	sp|Q86VM9|ZCH18_HUMAN Zinc finger CCCH domain-containing protein 18 OS=Homo sapiens OX=9606 GN=ZC3H18 PE=1 SV=2	177	1	44.5709	0.006577	44.571	1	K	AGVQSVGEK(1)ESLEAAK	AGVQSVGEK(45)ESLEAAK(-45)	9	2	-3.5295			31586				1352	1932
Q86VP6;O75155	CAND1; CAND2	sp|Q86VP6|CAND1_HUMAN Cullin-associated NEDD8-dissociated protein 1 OS=Homo sapiens OX=9606 GN=CAND1 PE=1 SV=2;sp|O75155|CAND2_HUMAN Cullin-associated NEDD8-dissociated protein 2 OS=Homo sapiens OX=9606 GN=CAND2 PE=1 SV=3	60;60	1	58.3378	0.0189361	58.338	1	K	LLEDK(1)NGEVQNLAVK	LLEDK(58)NGEVQNLAVK(-58)	5	2	-2.9408		16305					1353	1934
Q8IY81	FTSJ3	sp|Q8IY81|SPB1_HUMAN pre-rRNA 2'-O-ribose RNA methyltransferase FTSJ3 OS=Homo sapiens OX=9606 GN=FTSJ3 PE=1 SV=2	778	1	67.9026	0.0229345	67.903	1	K	EK(1)VAQLR	EK(68)VAQLR	2	2	2.2867				11219			1354	1972
Q8IY81	FTSJ3	sp|Q8IY81|SPB1_HUMAN pre-rRNA 2'-O-ribose RNA methyltransferase FTSJ3 OS=Homo sapiens OX=9606 GN=FTSJ3 PE=1 SV=2	31	1	69.7156	0.0109539	69.716	1	K	SAFK(1)LIQLNR	SAFK(70)LIQLNR	4	2	2.4924		21224					1355	1972
Q8IY81	FTSJ3	sp|Q8IY81|SPB1_HUMAN pre-rRNA 2'-O-ribose RNA methyltransferase FTSJ3 OS=Homo sapiens OX=9606 GN=FTSJ3 PE=1 SV=2	233	1	100.836	5.99628e-07	111.39	1	K	TVTELVTK(1)K	TVTELVTK(100)K(-100)	8	2	-1.4514	527050	996870		733940	924540	787210	1356	1972
Q8IYB3	SRRM1	sp|Q8IYB3|SRRM1_HUMAN Serine/arginine repetitive matrix protein 1 OS=Homo sapiens OX=9606 GN=SRRM1 PE=1 SV=2	472	1	90.3062	9.87546e-11	124.46	1	K	GGK(1)MAAADSVQQR	GGK(90)MAAADSVQQR	3	2	-0.31334		84940	111350	54112			1357	1974
Q8IYB3	SRRM1	sp|Q8IYB3|SRRM1_HUMAN Serine/arginine repetitive matrix protein 1 OS=Homo sapiens OX=9606 GN=SRRM1 PE=1 SV=2	140	1	79.3106	0.0214063	79.311	1	K	QIEQEK(1)LASMK	QIEQEK(79)LASMK(-79)	6	2	0.47299	14783	79252	106570				1358	1974
Q8IZQ5	SELENOH	sp|Q8IZQ5|SELH_HUMAN Selenoprotein H OS=Homo sapiens OX=9606 GN=SELENOH PE=1 SV=2	20	1	99.1742	0.000172076	127.93	1	K	AEAAVVAVAEK(1)R	AEAAVVAVAEK(99)R	11	2	-1.1809		471430	915800	323840	552180	414650	1359	1978
Q8N201	INTS1	sp|Q8N201|INT1_HUMAN Integrator complex subunit 1 OS=Homo sapiens OX=9606 GN=INTS1 PE=1 SV=2	47	1	51.8291	0.00715038	51.829	1	K	TASTLLK(1)PAPSGLPSER	TASTLLK(52)PAPSGLPSER	7	2	-2.0851		15328					1360	1986
Q8N4S0	CCDC82	sp|Q8N4S0|CCD82_HUMAN Coiled-coil domain-containing protein 82 OS=Homo sapiens OX=9606 GN=CCDC82 PE=1 SV=2	236	0.999483	32.863	0.0237515	63.212	1	K	TLAAQK(0.999)REK(0.001)LQK	TLAAQK(33)REK(-33)LQK(-63)	6	2	-7.1069				4737400			1361	1993
Q8N5M9	JAGN1	sp|Q8N5M9|JAGN1_HUMAN Protein jagunal homolog 1 OS=Homo sapiens OX=9606 GN=JAGN1 PE=1 SV=1	180	1	72.8462	0.015274	72.846	1	K	LLDSWFTSTQEK(1)K	LLDSWFTSTQEK(73)K(-73)	12	2	-0.1212			7932.6				1362	1998
Q8N8S7	ENAH	sp|Q8N8S7|ENAH_HUMAN Protein enabled homolog OS=Homo sapiens OX=9606 GN=ENAH PE=1 SV=2	461	1	142.509	1.41071e-24	147.02	1	K	IAEK(1)GSTIETEQK	IAEK(140)GSTIETEQK(-140)	4	2	-1.4804	205570	346880	493670	104780	125200	105860	1363	2005
Q8NBS9	TXNDC5	sp|Q8NBS9|TXND5_HUMAN Thioredoxin domain-containing protein 5 OS=Homo sapiens OX=9606 GN=TXNDC5 PE=1 SV=2	150	1	65.1291	0.00679412	101.64	1	K	LFKPGQEAVK(1)YQGPR	LFK(-65)PGQEAVK(65)YQGPR	10	3	0.13353			44807		11523		1364	2016
Q8NC51	SERBP1	sp|Q8NC51|SERB1_HUMAN SERPINE1 mRNA-binding protein 1 OS=Homo sapiens OX=9606 GN=SERBP1 PE=1 SV=2	140	1	103.804	0.00970008	103.8	1	K	FEK(1)PLEEK	FEK(100)PLEEK(-100)	3	2	-1.2509		18090	24286				1365	2020
Q8NCN5	PDPR	sp|Q8NCN5|PDPR_HUMAN Pyruvate dehydrogenase phosphatase regulatory subunit, mitochondrial OS=Homo sapiens OX=9606 GN=PDPR PE=1 SV=2	854	1	58.4762	0.014195	59.731	1	K	AK(1)LYPVASLFTQK	AK(58)LYPVASLFTQK(-58)	2	2	-0.71367				24353	27952		1366	2023
Q8NEZ4	KMT2C	sp|Q8NEZ4|KMT2C_HUMAN Histone-lysine N-methyltransferase 2C OS=Homo sapiens OX=9606 GN=KMT2C PE=1 SV=3	2802	1	43.5184	0.00233986	43.518	2	K	EQENK(1)TLVLSDK(1)HSPQK	EQENK(44)TLVLSDK(44)HSPQK(-44)	5	3	-1.1155			21154				1367	2035
Q8NEZ4	KMT2C	sp|Q8NEZ4|KMT2C_HUMAN Histone-lysine N-methyltransferase 2C OS=Homo sapiens OX=9606 GN=KMT2C PE=1 SV=3	2809	1	65.1725	1.06835e-10	134.2	1;2	K	TLVLSDK(1)HSPQK(1)K	TLVLSDK(65)HSPQK(65)K(-65)	7	2	-0.16599	102740	311360	408740		129630	117950	1368	2035
Q8NEZ4	KMT2C	sp|Q8NEZ4|KMT2C_HUMAN Histone-lysine N-methyltransferase 2C OS=Homo sapiens OX=9606 GN=KMT2C PE=1 SV=3	2814	1	65.1725	0.0007675	84.309	2	K	TLVLSDK(1)HSPQK(1)K	TLVLSDK(65)HSPQK(65)K(-65)	12	2	-0.16599	27397	100890	129670				1369	2035
Q8NEZ4	KMT2C	sp|Q8NEZ4|KMT2C_HUMAN Histone-lysine N-methyltransferase 2C OS=Homo sapiens OX=9606 GN=KMT2C PE=1 SV=3	2009	1	50.3139	0.0114437	50.314	1	K	GPIAAGTSDHFTK(1)PSPR	GPIAAGTSDHFTK(50)PSPR	13	2	0.80715		52503					1370	2035
Q8NFC6	BOD1L1	sp|Q8NFC6|BD1L1_HUMAN Biorientation of chromosomes in cell division protein 1-like 1 OS=Homo sapiens OX=9606 GN=BOD1L1 PE=1 SV=2	1514	1	65.4075	0.00658668	71.896	1	K	AEK(1)TSVATSTEGK	AEK(65)TSVATSTEGK(-65)	3	2	-0.64352			21225		14104		1371	2038
Q8NFC6	BOD1L1	sp|Q8NFC6|BD1L1_HUMAN Biorientation of chromosomes in cell division protein 1-like 1 OS=Homo sapiens OX=9606 GN=BOD1L1 PE=1 SV=2	2910	1	111.38	1.21608e-35	111.38	1	K	TDTGIVTVEQSPSSSK(1)LK	TDTGIVTVEQSPSSSK(110)LK(-110)	16	2	-0.78571		7084.1	41301				1372	2038
Q8NFD5	ARID1B	sp|Q8NFD5|ARI1B_HUMAN AT-rich interactive domain-containing protein 1B OS=Homo sapiens OX=9606 GN=ARID1B PE=1 SV=3	1126	1	50.1161	0.0126587	50.116	1	K	SSSSTTTGEK(1)ITK	SSSSTTTGEK(50)ITK(-50)	10	2	-1.1714					8429.1		1373	2039
Q8NFW8	CMAS	sp|Q8NFW8|NEUA_HUMAN N-acylneuraminate cytidylyltransferase OS=Homo sapiens OX=9606 GN=CMAS PE=1 SV=2	6	1	88.4198	2.52487e-10	110.91	1	K	MDSVEK(1)GAATSVSNPR	MDSVEK(88)GAATSVSNPR	6	2	0.74842		16234	62093		21389	13415	1374	2046
Q8NHQ9	DDX55	sp|Q8NHQ9|DDX55_HUMAN ATP-dependent RNA helicase DDX55 OS=Homo sapiens OX=9606 GN=DDX55 PE=1 SV=3	237	1	51.5689	0.0030749	74.524	1	K	GVAASSAQK(1)TPSR	GVAASSAQK(52)TPSR	9	2	-2.1722		13747				13477	1375	2048
Q8NI27	THOC2	sp|Q8NI27|THOC2_HUMAN THO complex subunit 2 OS=Homo sapiens OX=9606 GN=THOC2 PE=1 SV=2	1392	1	41.3172	0.0171967	41.317	1	K	TPVSGSLK(1)SPVPR	TPVSGSLK(41)SPVPR	8	2	-2.1959						35757	1376	2049
Q8NI36	WDR36	sp|Q8NI36|WDR36_HUMAN WD repeat-containing protein 36 OS=Homo sapiens OX=9606 GN=WDR36 PE=1 SV=1	425	1	103.804	0.0126515	103.8	1	K	SLGHGLINK(1)K	SLGHGLINK(100)K(-100)	9	2	0.87709			17100				1377	2050
Q8TA86	RP9	sp|Q8TA86|RP9_HUMAN Retinitis pigmentosa 9 protein OS=Homo sapiens OX=9606 GN=RP9 PE=1 SV=2	118	1	63.2116	0.00615067	74.849	1	K	TGDK(1)ECPFFIK	TGDK(63)ECPFFIK(-63)	4	2	0.38393		31939	31222				1378	2051
Q8TAQ2	SMARCC2	sp|Q8TAQ2|SMRC2_HUMAN SWI/SNF complex subunit SMARCC2 OS=Homo sapiens OX=9606 GN=SMARCC2 PE=1 SV=1	373	1	42.0657	1.57718e-72	117.68	1	K	DSESAPVK(1)GGTMTDLDEQEDESMETTGK	DSESAPVK(42)GGTMTDLDEQEDESMETTGK(-42)	8	3	0.59097			21666	22492		36172	1379	2052
Q8TAQ2	SMARCC2	sp|Q8TAQ2|SMRC2_HUMAN SWI/SNF complex subunit SMARCC2 OS=Homo sapiens OX=9606 GN=SMARCC2 PE=1 SV=1	812	1	91.032	0.000508977	91.032	1	K	ESEK(1)SDGDPIVDPEK	ESEK(91)SDGDPIVDPEK(-91)	4	2	3.6286			13576				1380	2052
Q8TAQ2	SMARCC2	sp|Q8TAQ2|SMRC2_HUMAN SWI/SNF complex subunit SMARCC2 OS=Homo sapiens OX=9606 GN=SMARCC2 PE=1 SV=1	564	1	69.2242	0.00129748	69.224	1	K	TPQQTSASQQMLNFPDK(1)GK	TPQQTSASQQMLNFPDK(69)GK(-69)	17	3	0.61611			30891				1381	2052
Q8TB36	GDAP1	sp|Q8TB36|GDAP1_HUMAN Ganglioside-induced differentiation-associated protein 1 OS=Homo sapiens OX=9606 GN=GDAP1 PE=1 SV=3	203	1	43.3056	0.010681	51.872	1	K	LLDHDNVK(1)YLK	LLDHDNVK(43)YLK(-43)	8	2	1.9434			18682				1382	2054
Q8TB61	SLC35B2	sp|Q8TB61|S35B2_HUMAN Adenosine 3'-phospho 5'-phosphosulfate transporter 1 OS=Homo sapiens OX=9606 GN=SLC35B2 PE=1 SV=1	216	1	61.1942	0.00150222	61.194	1	K	FVSFPTQVLAK(1)ASK	FVSFPTQVLAK(61)ASK(-61)	11	2	-0.87565			38358	11039			1383	2055
Q8TCS8	PNPT1	sp|Q8TCS8|PNPT1_HUMAN Polyribonucleotide nucleotidyltransferase 1, mitochondrial OS=Homo sapiens OX=9606 GN=PNPT1 PE=1 SV=2	285	1	82.4373	0.000769996	82.437	1	K	LFTPSPEIVK(1)YTHK	LFTPSPEIVK(82)YTHK(-82)	10	3	-1.8686			94018	34505	66475		1384	2062
Q8TDN6	BRIX1	sp|Q8TDN6|BRX1_HUMAN Ribosome biogenesis protein BRX1 homolog OS=Homo sapiens OX=9606 GN=BRIX1 PE=1 SV=2	31	1	118.908	5.22264e-14	118.91	1	K	NEIDAEPPAK(1)R	NEIDAEPPAK(120)R	10	2	-3.4662		26630	18011	20974		23530	1385	2065
Q8TEQ6	GEMIN5	sp|Q8TEQ6|GEMI5_HUMAN Gem-associated protein 5 OS=Homo sapiens OX=9606 GN=GEMIN5 PE=1 SV=3	1134	1	81.3355	0.0246195	81.335	1	K	HLEEK(1)QLSEGK	HLEEK(81)QLSEGK(-81)	5	2	-2.3904		23497					1386	2069
Q8WVM7	STAG1	sp|Q8WVM7|STAG1_HUMAN Cohesin subunit SA-1 OS=Homo sapiens OX=9606 GN=STAG1 PE=1 SV=3	453	1	51.531	0.00138608	65.879	1	K	HDPQAEEALAK(1)R	HDPQAEEALAK(52)R	11	3	-0.48733	4617.3	18370	18856	7555.3		8457.3	1387	2083
Q8WW12	PCNP	sp|Q8WW12|PCNP_HUMAN PEST proteolytic signal-containing nuclear protein OS=Homo sapiens OX=9606 GN=PCNP PE=1 SV=2	29	1	58.3378	0.00268442	58.338	1	K	AGAAGGPEEEAEK(1)PVK	AGAAGGPEEEAEK(58)PVK(-58)	13	2	-0.21053		7287.9	27538				1388	2087
Q8WW12	PCNP	sp|Q8WW12|PCNP_HUMAN PEST proteolytic signal-containing nuclear protein OS=Homo sapiens OX=9606 GN=PCNP PE=1 SV=2	64	1	58.3129	2.31288e-10	104.49	1	K	SAEEEAADLPTK(1)PTK	SAEEEAADLPTK(58)PTK(-58)	12	2	-0.33231	11095	66661	120490	20198	57481	37404	1389	2087
Q8WWQ0	PHIP	sp|Q8WWQ0|PHIP_HUMAN PH-interacting protein OS=Homo sapiens OX=9606 GN=PHIP PE=1 SV=2	1542	1	59.7705	0.00052289	73.502	1	K	ANASAIPGK(1)TILENSVK	ANASAIPGK(60)TILENSVK(-60)	9	2	-0.84014			117410		108180	86239	1390	2091
Q8WWQ0	PHIP	sp|Q8WWQ0|PHIP_HUMAN PH-interacting protein OS=Homo sapiens OX=9606 GN=PHIP PE=1 SV=2	1399	1	92.6765	0.0149035	92.677	1	K	AYTPSK(1)R	AYTPSK(93)R	6	2	0.99621	95906						1391	2091
Q8WXF1	PSPC1	sp|Q8WXF1|PSPC1_HUMAN Paraspeckle component 1 OS=Homo sapiens OX=9606 GN=PSPC1 PE=1 SV=1	519	1	88.2402	0.00482911	88.24	1	K	GSQGGNFEGPNK(1)R	GSQGGNFEGPNK(88)R	12	2	-1.036		27161					1392	2092
Q8WXH0	SYNE2	sp|Q8WXH0|SYNE2_HUMAN Nesprin-2 OS=Homo sapiens OX=9606 GN=SYNE2 PE=1 SV=3	2317	1	43.1683	0.0192588	43.168	1	K	SVK(1)QNTSSVGQK	SVK(43)QNTSSVGQK(-43)	3	2	-3.2555		8300.2					1393	2093
Q8WYA6	CTNNBL1	sp|Q8WYA6|CTBL1_HUMAN Beta-catenin-like protein 1 OS=Homo sapiens OX=9606 GN=CTNNBL1 PE=1 SV=1	27	1	90.7612	0.00257102	90.761	1	K	DDEEEEQK(1)MR	DDEEEEQK(91)MR	8	2	-1.282		8249.9	16201				1394	2096
Q8WYA6	CTNNBL1	sp|Q8WYA6|CTBL1_HUMAN Beta-catenin-like protein 1 OS=Homo sapiens OX=9606 GN=CTNNBL1 PE=1 SV=1	457	1	78.9316	0.00304381	78.932	1	K	YLGAMQVADK(1)K	YLGAMQVADK(79)K(-79)	10	2	-0.64992		25084	39938				1395	2096
Q8WYH8	ING5	sp|Q8WYH8|ING5_HUMAN Inhibitor of growth protein 5 OS=Homo sapiens OX=9606 GN=ING5 PE=1 SV=1	114	1	89.3824	3.84998e-17	89.382	1	K	DK(1)MEGSDFESSGGR	DK(89)MEGSDFESSGGR	2	2	0.80895			57269	14080	28012		1396	2097
Q8WYH8;Q9UNL4	ING5; ING4	sp|Q8WYH8|ING5_HUMAN Inhibitor of growth protein 5 OS=Homo sapiens OX=9606 GN=ING5 PE=1 SV=1;sp|Q9UNL4|ING4_HUMAN Inhibitor of growth protein 4 OS=Homo sapiens OX=9606 GN=ING4 PE=1 SV=1	226;236	1	58.6868	0.0149264	88.35	1	K	GK(1)WFCPR	GK(59)WFCPR	2	2	0.11076		460580	73899				1397	2097;2763
Q92522	H1-10	sp|Q92522|H1X_HUMAN Histone H1.10 OS=Homo sapiens OX=9606 GN=H1-10 PE=1 SV=1	34	1	66.6642	0.00845426	92.445	1	K	AGGSAALSPSK(1)K	AGGSAALSPSK(67)K(-67)	11	2	-1.1198	58564	108230	140530		142850	116100	1398	2104
Q92522	H1-10	sp|Q92522|H1X_HUMAN Histone H1.10 OS=Homo sapiens OX=9606 GN=H1-10 PE=1 SV=1	143	1	69.6405	6.87213e-10	117.41	1	K	GAPAAATAPAPTAHK(1)AK	GAPAAATAPAPTAHK(70)AK(-70)	15	2	-0.16229	8156.7	38761	66852	41399	71729	41303	1399	2104
Q92522	H1-10	sp|Q92522|H1X_HUMAN Histone H1.10 OS=Homo sapiens OX=9606 GN=H1-10 PE=1 SV=1	19	1	55.7823	1.01502e-06	76.009	1	K	SVELEEALPVTTAEGMAK(1)K	SVELEEALPVTTAEGMAK(56)K(-56)	18	2	0.085358					28607	31826	1400	2104
Q92552	MRPS27	sp|Q92552|RT27_HUMAN Small ribosomal subunit protein mS27 OS=Homo sapiens OX=9606 GN=MRPS27 PE=1 SV=3	340	1	60.5475	0.0206811	60.547	1	K	ALHSK(1)LQALGK	ALHSK(61)LQALGK(-61)	5	2	-1.8289		14417					1401	2108
Q92585	MAML1	sp|Q92585|MAML1_HUMAN Mastermind-like protein 1 OS=Homo sapiens OX=9606 GN=MAML1 PE=1 SV=3	822	1	75.5003	0.000842388	75.5	1	K	GTLNPGLTK(1)PPVPR	GTLNPGLTK(76)PPVPR	9	2	0.38552	29350	35839	18171				1402	2111
Q92613	JADE3	sp|Q92613|JADE3_HUMAN Protein Jade-3 OS=Homo sapiens OX=9606 GN=JADE3 PE=1 SV=1	735	1	75.0121	0.00288214	75.012	1	K	NTEDLQCYVK(1)PTK	NTEDLQCYVK(75)PTK(-75)	10	2	-0.21995		22292					1403	2115
Q92793	CREBBP	sp|Q92793|CBP_HUMAN CREB-binding protein OS=Homo sapiens OX=9606 GN=CREBBP PE=1 SV=3	1583	1	188.252	1.21122e-117	214.41	1;2;3	K	KEESTAASETTEGSQGDSK(1)NAK	K(-190)EESTAASETTEGSQGDSK(190)NAK(-190)	19	3	1.5198	14273	106670	229590		66351	11226	1404	2130
Q92793	CREBBP	sp|Q92793|CBP_HUMAN CREB-binding protein OS=Homo sapiens OX=9606 GN=CREBBP PE=1 SV=3	1586	1	89.4893	1.21122e-117	214.41	2;3	K	EESTAASETTEGSQGDSK(1)NAK(1)K(1)K	EESTAASETTEGSQGDSK(89)NAK(89)K(89)K(-89)	21	3	-1.5605		39244	139900		42021		1405	2130
Q92793	CREBBP	sp|Q92793|CBP_HUMAN CREB-binding protein OS=Homo sapiens OX=9606 GN=CREBBP PE=1 SV=3	1587	1	89.4893	1.21122e-117	214.41	3	K	EESTAASETTEGSQGDSK(1)NAK(1)K(1)K	EESTAASETTEGSQGDSK(89)NAK(89)K(89)K(-89)	22	3	-1.5605			84434		26894		1406	2130
Q92793	CREBBP	sp|Q92793|CBP_HUMAN CREB-binding protein OS=Homo sapiens OX=9606 GN=CREBBP PE=1 SV=3	1042	1	97.9495	7.26139e-07	97.949	1	K	EETDIAEQK(1)SEPMEVDEK	EETDIAEQK(98)SEPMEVDEK(-98)	9	2	0.34716			32717				1407	2130
Q92793	CREBBP	sp|Q92793|CBP_HUMAN CREB-binding protein OS=Homo sapiens OX=9606 GN=CREBBP PE=1 SV=3	1592	1	62.454	0.00140016	84.999	3	K	K(1)TNK(1)NK(1)SSISR	K(62)TNK(62)NK(62)SSISR	1	2	-1.3139		11936	22182		9866.6	7025.1	1408	2130
Q92793	CREBBP	sp|Q92793|CBP_HUMAN CREB-binding protein OS=Homo sapiens OX=9606 GN=CREBBP PE=1 SV=3	1595	1	62.454	0.00140016	84.999	3	K	K(1)TNK(1)NK(1)SSISR	K(62)TNK(62)NK(62)SSISR	4	2	-1.3139		11936	22182		9866.6	7025.1	1409	2130
Q92793	CREBBP	sp|Q92793|CBP_HUMAN CREB-binding protein OS=Homo sapiens OX=9606 GN=CREBBP PE=1 SV=3	1597	1	62.454	0.00140016	84.999	3	K	K(1)TNK(1)NK(1)SSISR	K(62)TNK(62)NK(62)SSISR	6	2	-1.3139		11936	22182		9866.6	7025.1	1410	2130
Q92793	CREBBP	sp|Q92793|CBP_HUMAN CREB-binding protein OS=Homo sapiens OX=9606 GN=CREBBP PE=1 SV=3	1744	1	43.7673	0.000237195	43.767	1	K	MVK(1)WGLGLDDEGSSQGEPQSK	MVK(44)WGLGLDDEGSSQGEPQSK(-44)	3	2	-1.1367			28723				1411	2130
Q92793	CREBBP	sp|Q92793|CBP_HUMAN CREB-binding protein OS=Homo sapiens OX=9606 GN=CREBBP PE=1 SV=3	1014	1	62.7106	7.18087e-06	62.711	1	K	TETQAEDTEPDPGESK(1)GEPR	TETQAEDTEPDPGESK(63)GEPR	16	2	1.8151			41597				1412	2130
Q92794;Q8WYB5	KAT6A; KAT6B	sp|Q92794|KAT6A_HUMAN Histone acetyltransferase KAT6A OS=Homo sapiens OX=9606 GN=KAT6A PE=1 SV=2;sp|Q8WYB5|KAT6B_HUMAN Histone acetyltransferase KAT6B OS=Homo sapiens OX=9606 GN=KAT6B PE=1 SV=3	681;892	1	42.9408	0.0190891	42.941	1	K	EGQAGSPEK(1)PLSDLGR	EGQAGSPEK(43)PLSDLGR	9	2	-0.70386			21920				1413	2131
Q92794	KAT6A	sp|Q92794|KAT6A_HUMAN Histone acetyltransferase KAT6A OS=Homo sapiens OX=9606 GN=KAT6A PE=1 SV=2	815	1	56.9378	0.00202194	69.641	1	K	ELEISVGK(1)SVSHENK	ELEISVGK(57)SVSHENK(-57)	8	2	-1.0127			35044			15484	1414	2131
Q92794	KAT6A	sp|Q92794|KAT6A_HUMAN Histone acetyltransferase KAT6A OS=Homo sapiens OX=9606 GN=KAT6A PE=1 SV=2	350	1	47.3342	0.0220247	47.334	1	K	QNTVSK(1)GPFSK	QNTVSK(47)GPFSK(-47)	6	2	0.51472				49480			1415	2131
Q92896	GLG1	sp|Q92896|GSLG1_HUMAN Golgi apparatus protein 1 OS=Homo sapiens OX=9606 GN=GLG1 PE=1 SV=2	1048	1	41.0247	0.0138941	58.286	1	K	K(1)EVLNMLK	K(41)EVLNMLK(-41)	1	2	-7.5633			842390		616750	588720	1416	2138
Q92945	KHSRP	sp|Q92945|FUBP2_HUMAN Far upstream element-binding protein 2 OS=Homo sapiens OX=9606 GN=KHSRP PE=1 SV=4	203	1	78.864	0.0070786	78.864	1	K	SVSLTGAPESVQK(1)AK	SVSLTGAPESVQK(79)AK(-79)	13	2	0.39636		29338	39960				1417	2141
Q92979	EMG1	sp|Q92979|NEP1_HUMAN Ribosomal RNA small subunit methyltransferase NEP1 OS=Homo sapiens OX=9606 GN=EMG1 PE=1 SV=4	37	1	58.4259	0.0155981	58.426	1	K	LGAGNK(1)IGGR	LGAGNK(58)IGGR	6	2	-1.8163						21715	1418	2143
Q92994	BRF1	sp|Q92994|TF3B_HUMAN Transcription factor IIIB 90 kDa subunit OS=Homo sapiens OX=9606 GN=BRF1 PE=1 SV=1	590	1	79.3106	3.97e-06	87.942	1	K	SGADPVTSVGK(1)R	SGADPVTSVGK(79)R	11	2	0.39734		134000	189020		115820	93688	1419	2145
Q93009	USP7	sp|Q93009|UBP7_HUMAN Ubiquitin carboxyl-terminal hydrolase 7 OS=Homo sapiens OX=9606 GN=USP7 PE=1 SV=2	934	1	62.2711	0.0124855	62.271	1	K	AVELGEK(1)ASGK	AVELGEK(62)ASGK(-62)	7	2	-0.1608					32927		1420	2147
Q93074	MED12	sp|Q93074|MED12_HUMAN Mediator of RNA polymerase II transcription subunit 12 OS=Homo sapiens OX=9606 GN=MED12 PE=1 SV=4	15	1	47.3612	0.00066032	47.361	1	K	AAFGILSYEHRPLK(1)R	AAFGILSYEHRPLK(47)R	14	3	1.0324					113710		1421	2150
Q93074	MED12	sp|Q93074|MED12_HUMAN Mediator of RNA polymerase II transcription subunit 12 OS=Homo sapiens OX=9606 GN=MED12 PE=1 SV=4	1771	1	67.887	1.03799e-07	112.95	1	K	TDK(1)PGAAPPSTEER	TDK(68)PGAAPPSTEER	3	2	-1.7227	176780	328110	499590	272280	381200	311810	1422	2150
Q93079	H2BC9	sp|Q93079|H2B1H_HUMAN Histone H2B type 1-H OS=Homo sapiens OX=9606 GN=H2BC9 PE=1 SV=3	16	1	81.7988	1.9551e-61	156.14	2;3	K	SAPAPK(1)K(1)GSK(1)K	SAPAPK(82)K(82)GSK(82)K(-82)	10	2	-1.7939	7529900	13374000	15253000	8977100	14045000	10897000	1423	2151
Q969G5	CAVIN3	sp|Q969G5|CAVN3_HUMAN Caveolae-associated protein 3 OS=Homo sapiens OX=9606 GN=CAVIN3 PE=1 SV=3	121	1	58.4259	0.0114507	58.426	1	K	GK(1)LHVLLFK	GK(58)LHVLLFK(-58)	2	2	-1.3507			61206				1424	2153
Q96A65	EXOC4	sp|Q96A65|EXOC4_HUMAN Exocyst complex component 4 OS=Homo sapiens OX=9606 GN=EXOC4 PE=1 SV=1	9	1	72.0383	0.00170884	74.486	1	K	AAEAAGGK(1)YR	AAEAAGGK(72)YR	8	2	-0.82217	29356	68228	90023	28800		46517	1425	2167
Q96AG4	LRRC59	sp|Q96AG4|LRC59_HUMAN Leucine-rich repeat-containing protein 59 OS=Homo sapiens OX=9606 GN=LRRC59 PE=1 SV=1	108	1	40.8605	0.0160795	40.861	1	K	LVTLPVSFAQLK(1)NLK	LVTLPVSFAQLK(41)NLK(-41)	12	2	-1.3699			45966				1426	2170
Q96AG4	LRRC59	sp|Q96AG4|LRC59_HUMAN Leucine-rich repeat-containing protein 59 OS=Homo sapiens OX=9606 GN=LRRC59 PE=1 SV=1	135	1	52.8374	4.87386e-05	130.79	1	K	VAGDCLDEK(1)QCK	VAGDCLDEK(53)QCK(-53)	9	2	-6.3143	101340	287120	198450		133510	113360	1427	2170
Q96C19	EFHD2	sp|Q96C19|EFHD2_HUMAN EF-hand domain-containing protein D2 OS=Homo sapiens OX=9606 GN=EFHD2 PE=1 SV=1	9	1	66.6642	0.00232012	66.664	1	K	ATDELATK(1)LSR	ATDELATK(67)LSR	8	2	-0.97378		7655.5					1428	2182
Q96C86	DCPS	sp|Q96C86|DCPS_HUMAN m7GpppX diphosphatase OS=Homo sapiens OX=9606 GN=DCPS PE=1 SV=2	10	1	65.1561	0.00330745	81.642	1	K	ADAAPQLGK(1)R	ADAAPQLGK(65)R	9	2	0.48032	163350	322630	376330	113320			1429	2185
Q96DI7	SNRNP40	sp|Q96DI7|SNR40_HUMAN U5 small nuclear ribonucleoprotein 40 kDa protein OS=Homo sapiens OX=9606 GN=SNRNP40 PE=1 SV=1	18	1	71.959	0.0174014	72.922	1	K	KGPELPLVPVK(1)R	K(-72)GPELPLVPVK(72)R	11	2	-0.35177				118840			1430	2194
Q96EL3	MRPL53	sp|Q96EL3|RM53_HUMAN Large ribosomal subunit protein mL53 OS=Homo sapiens OX=9606 GN=MRPL53 PE=1 SV=1	105	1	68.1079	6.787e-08	86.729	1	K	DAAGSGDK(1)PGADTGR	DAAGSGDK(68)PGADTGR	8	2	-0.30711		15798	27398		23322		1431	2199
Q96FQ6	S100A16	sp|Q96FQ6|S10AG_HUMAN Protein S100-A16 OS=Homo sapiens OX=9606 GN=S100A16 PE=1 SV=1	61	1	46.2059	0.00478551	59.77	1	K	AADK(1)LIQNLDANHDGR	AADK(46)LIQNLDANHDGR	4	2	0.77389		82714					1432	2205
Q96HE7	ERO1A	sp|Q96HE7|ERO1A_HUMAN ERO1-like protein alpha OS=Homo sapiens OX=9606 GN=ERO1A PE=1 SV=2	67	1	47.5611	0.00545027	97.277	1	K	LQK(1)LLESDYFR	LQK(48)LLESDYFR	3	2	0.74354		12225	47859		24950	21753	1433	2220
Q96HS1	PGAM5	sp|Q96HS1|PGAM5_HUMAN Serine/threonine-protein phosphatase PGAM5, mitochondrial OS=Homo sapiens OX=9606 GN=PGAM5 PE=1 SV=2	116	1	47.5704	0.0165976	47.57	1	K	HSQYHVDGSLEK(1)DR	HSQYHVDGSLEK(48)DR	12	3	0.93058		8916.9					1434	2221
Q96HW7	INTS4	sp|Q96HW7|INT4_HUMAN Integrator complex subunit 4 OS=Homo sapiens OX=9606 GN=INTS4 PE=1 SV=2	26	1	103.686	1.48326e-06	121.96	1	K	VVQPQEEIATK(1)K	VVQPQEEIATK(100)K(-100)	11	2	-1.4775		942520	1214100	528030	803670	627020	1435	2222
Q96I99	SUCLG2	sp|Q96I99|SUCB2_HUMAN Succinate--CoA ligase [GDP-forming] subunit beta, mitochondrial OS=Homo sapiens OX=9606 GN=SUCLG2 PE=1 SV=2	291	1	47.27	0.016351	47.27	1	K	SENEPIENEAAK(1)YDLK	SENEPIENEAAK(47)YDLK(-47)	12	2	-4.9611			11791				1436	2226
Q96JC9	EAF1	sp|Q96JC9|EAF1_HUMAN ELL-associated factor 1 OS=Homo sapiens OX=9606 GN=EAF1 PE=1 SV=1	150	1	61.48	0.0126077	65.933	1	K	APTK(1)PPVGPK	APTK(61)PPVGPK(-61)	4	2	-1.1025	139350	391220	658760				1437	2231
Q96JJ7	TMX3	sp|Q96JJ7|TMX3_HUMAN Protein disulfide-isomerase TMX3 OS=Homo sapiens OX=9606 GN=TMX3 PE=1 SV=2	148	1	62.7049	8.95275e-05	62.705	1	K	PLPSQQMFEHMQK(1)R	PLPSQQMFEHMQK(63)R	13	3	1.2519			18553				1438	2233
Q96JM3	CHAMP1	sp|Q96JM3|CHAP1_HUMAN Chromosome alignment-maintaining phosphoprotein 1 OS=Homo sapiens OX=9606 GN=CHAMP1 PE=1 SV=2	617	1	87.9419	0.000912421	123.42	1	K	LLEDTLFPSSK(1)K	LLEDTLFPSSK(88)K(-88)	11	2	-0.55626	36078	91430	191840	70513			1439	2234
Q96JY6	PDLIM2	sp|Q96JY6|PDLI2_HUMAN PDZ and LIM domain protein 2 OS=Homo sapiens OX=9606 GN=PDLIM2 PE=1 SV=1	282	1	133.074	6.57928e-45	160.62	1	K	ALATPPK(1)LHTCEK	ALATPPK(130)LHTCEK(-130)	7	2	-0.27619	3631100	7253700	7927800	1858500	2549000	1973900	1440	2236
Q96KR1	ZFR	sp|Q96KR1|ZFR_HUMAN Zinc finger RNA-binding protein OS=Homo sapiens OX=9606 GN=ZFR PE=1 SV=2	509	1	159.439	2.02982e-72	195.09	1	K	INFVGGNK(1)LQSTGNK	INFVGGNK(160)LQSTGNK(-160)	8	2	-2.5429	227350	946710	1230600	311340	517280	444100	1441	2241
Q96L91	EP400	sp|Q96L91|EP400_HUMAN E1A-binding protein p400 OS=Homo sapiens OX=9606 GN=EP400 PE=1 SV=4	1553	1	48.8922	3.05885e-51	226.73	1	K	HQPASASSTAASPAHPAK(1)LR	HQPASASSTAASPAHPAK(49)LR	18	3	0.025306		115090	164570	49612	75665		1442	2242
Q96ME7	ZNF512	sp|Q96ME7|ZN512_HUMAN Zinc finger protein 512 OS=Homo sapiens OX=9606 GN=ZNF512 PE=1 SV=2	100	0.999937	42.0136	0.000887467	42.072	1	K	IKPAATSHVEGSGGVSAK(1)GK	IK(-42)PAATSHVEGSGGVSAK(42)GK(-42)	18	3	-2.1843		10106					1443	2246
Q96N67	DOCK7	sp|Q96N67|DOCK7_HUMAN Dedicator of cytokinesis protein 7 OS=Homo sapiens OX=9606 GN=DOCK7 PE=1 SV=4	1962	1	54.5835	0.00550402	72.922	1	K	AHGELHEQFK(1)R	AHGELHEQFK(55)R	10	2	0.50113		176850	246490				1444	2249
Q96PK6	RBM14	sp|Q96PK6|RBM14_HUMAN RNA-binding protein 14 OS=Homo sapiens OX=9606 GN=RBM14 PE=1 SV=2	164	1	86.2425	0.00797938	86.243	1	K	GPGLAVQSGDK(1)TK	GPGLAVQSGDK(86)TK(-86)	11	2	-1.0096			587260			336590	1445	2252
Q96PK6	RBM14	sp|Q96PK6|RBM14_HUMAN RNA-binding protein 14 OS=Homo sapiens OX=9606 GN=RBM14 PE=1 SV=2	166	0.5	0	0.0127729	51.454	1	K	GPGLAVQSGDK(0.5)TK(0.5)K	GPGLAVQSGDK(0)TK(0)K(-51)	13	2	-0.62127			18085				1446	2252
Q96PK6	RBM14	sp|Q96PK6|RBM14_HUMAN RNA-binding protein 14 OS=Homo sapiens OX=9606 GN=RBM14 PE=1 SV=2	149	1	92.4278	0.00235997	92.428	1	K	INVELSTK(1)GQK	INVELSTK(92)GQK(-92)	8	2	-3.2871				100840	168490		1447	2252
Q96PU4	UHRF2	sp|Q96PU4|UHRF2_HUMAN E3 ubiquitin-protein ligase UHRF2 OS=Homo sapiens OX=9606 GN=UHRF2 PE=1 SV=1	12	1	50.6414	3.29321e-05	71.912	1	K	TIDGSK(1)TCTIEDVSR	TIDGSK(51)TCTIEDVSR	6	2	-7.2082		15434			23305	16441	1448	2254
Q96QC0	PPP1R10	sp|Q96QC0|PP1RA_HUMAN Serine/threonine-protein phosphatase 1 regulatory subunit 10 OS=Homo sapiens OX=9606 GN=PPP1R10 PE=1 SV=1	261	1	49.0965	0.00698979	49.097	1	K	QSNVAAPGDATPPAEK(1)K	QSNVAAPGDATPPAEK(49)K(-49)	16	2	-1.6568		29662			23035		1449	2258
Q96SB3	PPP1R9B	sp|Q96SB3|NEB2_HUMAN Neurabin-2 OS=Homo sapiens OX=9606 GN=PPP1R9B PE=1 SV=3	163	1	63.766	0.00133231	63.766	1	K	SAPAAAGGDK(1)EAAAR	SAPAAAGGDK(64)EAAAR	10	2	-2.4844			52079		24678	24250	1450	2269
Q96ST3	SIN3A	sp|Q96ST3|SIN3A_HUMAN Paired amphipathic helix protein Sin3a OS=Homo sapiens OX=9606 GN=SIN3A PE=1 SV=2	875	1	90.1424	5.13609e-19	175.64	1	K	LLFSNTAAQK(1)LR	LLFSNTAAQK(90)LR	10	2	-1.1827	89708	236030	378990	192830	223060	224590	1451	2272
Q96ST3	SIN3A	sp|Q96ST3|SIN3A_HUMAN Paired amphipathic helix protein Sin3a OS=Homo sapiens OX=9606 GN=SIN3A PE=1 SV=2	865	1	64.2655	0.00304861	95.138	1	K	SK(1)LLFSNTAAQK	SK(64)LLFSNTAAQK(-64)	2	2	1.9201	58328	165750	195750	95445	132310	127260	1452	2272
Q96T23	RSF1	sp|Q96T23|RSF1_HUMAN Remodeling and spacing factor 1 OS=Homo sapiens OX=9606 GN=RSF1 PE=1 SV=2	1390	0.999598	33.9548	6.46257e-07	91.032	1	K	AIENLIGKPTEK(1)SQTPK	AIENLIGK(-34)PTEK(34)SQTPK(-69)	12	3	-0.073658		149710	212130	60561	108300	60550	1453	2274
Q96T23	RSF1	sp|Q96T23|RSF1_HUMAN Remodeling and spacing factor 1 OS=Homo sapiens OX=9606 GN=RSF1 PE=1 SV=2	662	1	56.0804	1.85537e-06	57.279	1	K	EVVECQSTSTVGGQSVK(1)K	EVVECQSTSTVGGQSVK(56)K(-56)	17	2	-2.2094		14598	31250		9338.1		1454	2274
Q96T23	RSF1	sp|Q96T23|RSF1_HUMAN Remodeling and spacing factor 1 OS=Homo sapiens OX=9606 GN=RSF1 PE=1 SV=2	1061	1	44.8197	0.00423448	66.953	1	K	GK(1)DISTILDEER	GK(45)DISTILDEER	2	2	1.7087		17793	60995		59195		1455	2274
Q96T23	RSF1	sp|Q96T23|RSF1_HUMAN Remodeling and spacing factor 1 OS=Homo sapiens OX=9606 GN=RSF1 PE=1 SV=2	277	1	84.3093	0.0129383	84.309	1	K	STANVLEETTVK(1)K	STANVLEETTVK(84)K(-84)	12	2	-1.2394		31488		19420			1456	2274
Q96T23	RSF1	sp|Q96T23|RSF1_HUMAN Remodeling and spacing factor 1 OS=Homo sapiens OX=9606 GN=RSF1 PE=1 SV=2	456	1	46.0683	0.0133833	46.068	1	K	VAPNFK(1)TEPIETK	VAPNFK(46)TEPIETK(-46)	6	2	-0.18828		7082.8					1457	2274
Q96T23	RSF1	sp|Q96T23|RSF1_HUMAN Remodeling and spacing factor 1 OS=Homo sapiens OX=9606 GN=RSF1 PE=1 SV=2	1338	0.798146	5.97044	0.00183587	67.548	1	K	VLPSEQESTK(0.798)K(0.202)PYR	VLPSEQESTK(6)K(-6)PYR	10	3	0.82677			88705		65525		1458	2274
Q96T37	RBM15	sp|Q96T37|RBM15_HUMAN RNA-binding protein 15 OS=Homo sapiens OX=9606 GN=RBM15 PE=1 SV=2	762	1	66.6192	5.32613e-06	76.563	1	K	SDGSAPSTSTASSK(1)LK	SDGSAPSTSTASSK(67)LK(-67)	14	2	-0.052641		33766	19352		30663	40774	1459	2275
Q99417	MYCBP	sp|Q99417|MYCBP_HUMAN c-Myc-binding protein OS=Homo sapiens OX=9606 GN=MYCBP PE=1 SV=3	20	1	61.5774	0.0173813	63.908	1	K	YLEK(1)SGVLDTLTK	YLEK(62)SGVLDTLTK(-62)	4	2	-1.1464			36829		11618		1460	2280
Q99436	PSMB7	sp|Q99436|PSB7_HUMAN Proteasome subunit beta type-7 OS=Homo sapiens OX=9606 GN=PSMB7 PE=1 SV=1	72	1	101.643	3.23511e-06	101.64	1	K	ATEGMVVADK(1)NCSK	ATEGMVVADK(100)NCSK(-100)	10	2	0.67204		9124.7					1461	2281
Q99436	PSMB7	sp|Q99436|PSB7_HUMAN Proteasome subunit beta type-7 OS=Homo sapiens OX=9606 GN=PSMB7 PE=1 SV=1	249	1	59.731	1.27484e-06	103.76	1	K	CEK(1)GTTAVLTEK	CEK(60)GTTAVLTEK(-60)	3	2	-1.5157		29193	38888	10838	20876	13958	1462	2281
Q99460	PSMD1	sp|Q99460|PSMD1_HUMAN 26S proteasome non-ATPase regulatory subunit 1 OS=Homo sapiens OX=9606 GN=PSMD1 PE=1 SV=2	310	1	81.9077	5.14844e-124	159.82	1	K	TSSAFVGK(1)TPEASPEPK	TSSAFVGK(82)TPEASPEPK(-82)	8	2	1.0645	27475	213400	381140	74434	241660	165440	1463	2283
Q99497	PARK7	sp|Q99497|PARK7_HUMAN Parkinson disease protein 7 OS=Homo sapiens OX=9606 GN=PARK7 PE=1 SV=2	148	1	58.8894	0.0217405	58.889	1	K	VEK(1)DGLILTSR	VEK(59)DGLILTSR	3	2	-0.27652			282410	110570			1464	2286
Q99575	POP1	sp|Q99575|POP1_HUMAN Ribonucleases P/MRP protein subunit POP1 OS=Homo sapiens OX=9606 GN=POP1 PE=1 SV=2	40	1	64.0645	0.0165862	64.064	1	K	HHSGGEK(1)PFQAQK	HHSGGEK(64)PFQAQK(-64)	7	3	0.53989			75408				1465	2294
Q99598	TSNAX	sp|Q99598|TSNAX_HUMAN Translin-associated protein X OS=Homo sapiens OX=9606 GN=TSNAX PE=1 SV=1	247	1	43.272	0.0110989	43.272	1	K	LYTLK(1)QSLAK	LYTLK(43)QSLAK(-43)	5	2	-0.42367		25796					1466	2297
Q99623	PHB2	sp|Q99623|PHB2_HUMAN Prohibitin-2 OS=Homo sapiens OX=9606 GN=PHB2 PE=1 SV=2	262	1	53.051	1.26048e-35	132.93	1	K	AAQNISK(1)TIATSQNR	AAQNISK(53)TIATSQNR	7	2	-0.3825		59960	66577	12129	30414	23110	1467	2300
Q99623	PHB2	sp|Q99623|PHB2_HUMAN Prohibitin-2 OS=Homo sapiens OX=9606 GN=PHB2 PE=1 SV=2	244	1	138.709	5.47915e-06	138.71	1	K	MLGEALSK(1)NPGYIK	MLGEALSK(140)NPGYIK(-140)	8	2	0.46504		18317	26208	25559		25581	1468	2300
Q99623	PHB2	sp|Q99623|PHB2_HUMAN Prohibitin-2 OS=Homo sapiens OX=9606 GN=PHB2 PE=1 SV=2	147	1	57.2787	0.0024034	70.598	1	K	SVVAK(1)FNASQLITQR	SVVAK(57)FNASQLITQR	5	2	6.5238			165580			86231	1469	2300
Q99653	CHP1	sp|Q99653|CHP1_HUMAN Calcineurin B homologous protein 1 OS=Homo sapiens OX=9606 GN=CHP1 PE=1 SV=3	40	1	73.8909	0.000116478	73.891	1	K	FTSLDK(1)GENGTLSR	FTSLDK(74)GENGTLSR	6	2	1.1563		14300					1470	2305
Q99733	NAP1L4	sp|Q99733|NP1L4_HUMAN Nucleosome assembly protein 1-like 4 OS=Homo sapiens OX=9606 GN=NAP1L4 PE=1 SV=1	146	1	51.0696	0.0041293	51.07	1	K	VVVTEK(1)AAATAEEPDPK	VVVTEK(51)AAATAEEPDPK(-51)	6	2	-2.5636			19630				1471	2313
Q99829	CPNE1	sp|Q99829|CPNE1_HUMAN Copine-1 OS=Homo sapiens OX=9606 GN=CPNE1 PE=1 SV=1	171	1	54.4363	0.0164493	54.436	1	K	QGDGK(1)WHLVYR	QGDGK(54)WHLVYR	5	3	1.3643		85811					1472	2318
Q99877	H2BC15	sp|Q99877|H2B1N_HUMAN Histone H2B type 1-N OS=Homo sapiens OX=9606 GN=H2BC15 PE=1 SV=3	16	1	81.7988	1.9551e-61	156.14	2;3	K	SAPAPK(1)K(1)GSK(1)K	SAPAPK(82)K(82)GSK(82)K(-82)	10	2	-1.7939	7529900	13374000	15253000	8977100	14045000	10897000	1473	2321
Q99877	H2BC15	sp|Q99877|H2B1N_HUMAN Histone H2B type 1-N OS=Homo sapiens OX=9606 GN=H2BC15 PE=1 SV=3	13	1	81.7988	1.76137e-25	142.71	3	K	SAPAPK(1)K(1)GSK(1)K	SAPAPK(82)K(82)GSK(82)K(-82)	7	2	-1.7939	4447300	8081200	8963300	7567000	11146000	9713500	1474	2321
Q99879	H2BC14	sp|Q99879|H2B1M_HUMAN Histone H2B type 1-M OS=Homo sapiens OX=9606 GN=H2BC14 PE=1 SV=3	16	1	140.05	2.60682e-44	183	3	K	K(1)GSK(1)K(1)AINK	K(140)GSK(140)K(140)AINK(-140)	4	2	-1.0816	245960	448030	370490	384840	392470	450270	1475	2322
Q99879	H2BC14	sp|Q99879|H2B1M_HUMAN Histone H2B type 1-M OS=Homo sapiens OX=9606 GN=H2BC14 PE=1 SV=3	17	1	140.05	2.60682e-44	183	2;3	K	K(1)GSK(1)K(1)AINK	K(140)GSK(140)K(140)AINK(-140)	5	2	-1.0816	768250	448030	1557800	1073600	1294300	1332700	1476	2322
Q99879	H2BC14	sp|Q99879|H2B1M_HUMAN Histone H2B type 1-M OS=Homo sapiens OX=9606 GN=H2BC14 PE=1 SV=3	21	1	111.392	1.36579e-38	172.1	2;3	K	K(1)AINK(1)AQK(1)K	K(110)AINK(110)AQK(110)K(-110)	5	2	-0.01642	768250	448030	1557800	1073600	1294300	1332700	1477	2322
Q99879	H2BC14	sp|Q99879|H2B1M_HUMAN Histone H2B type 1-M OS=Homo sapiens OX=9606 GN=H2BC14 PE=1 SV=3	24	1	111.392	7.49318e-11	130.31	3	K	K(1)AINK(1)AQK(1)K	K(110)AINK(110)AQK(110)K(-110)	8	2	-0.01642		267280	313300	200260	276920	242010	1478	2322
Q99879	H2BC14	sp|Q99879|H2B1M_HUMAN Histone H2B type 1-M OS=Homo sapiens OX=9606 GN=H2BC14 PE=1 SV=3	13	1	140.05	2.60682e-44	183	3	K	K(1)GSK(1)K(1)AINK	K(140)GSK(140)K(140)AINK(-140)	1	2	-1.0816	356840	757540	959090	573850	913180	787180	1479	2322
Q99879	H2BC14	sp|Q99879|H2B1M_HUMAN Histone H2B type 1-M OS=Homo sapiens OX=9606 GN=H2BC14 PE=1 SV=3	6	1	99.1742	2.7613e-07	122.51	1	K	PEPVK(1)SAPVPK	PEPVK(99)SAPVPK(-99)	5	2	-0.53661	493340	843580	1248200	839370	1552900	1338200	1480	2322
Q99880	H2BC13	sp|Q99880|H2B1L_HUMAN Histone H2B type 1-L OS=Homo sapiens OX=9606 GN=H2BC13 PE=1 SV=3	16	1	81.7988	1.9551e-61	156.14	2;3	K	SAPAPK(1)K(1)GSK(1)K	SAPAPK(82)K(82)GSK(82)K(-82)	10	2	-1.7939	7529900	13374000	15253000	8977100	14045000	10897000	1481	2323
Q99880	H2BC13	sp|Q99880|H2B1L_HUMAN Histone H2B type 1-L OS=Homo sapiens OX=9606 GN=H2BC13 PE=1 SV=3	13	1	81.7988	1.76137e-25	142.71	3	K	SAPAPK(1)K(1)GSK(1)K	SAPAPK(82)K(82)GSK(82)K(-82)	7	2	-1.7939	4447300	8081200	8963300	7567000	11146000	9713500	1482	2323
Q99880	H2BC13	sp|Q99880|H2B1L_HUMAN Histone H2B type 1-L OS=Homo sapiens OX=9606 GN=H2BC13 PE=1 SV=3	6	1	77.3584	1.25539e-14	142.71	1	K	PELAK(1)SAPAPK	PELAK(77)SAPAPK(-77)	5	2	-2.1877	259940	458840		413210	619920	519960	1483	2323
Q99880	H2BC13	sp|Q99880|H2B1L_HUMAN Histone H2B type 1-L OS=Homo sapiens OX=9606 GN=H2BC13 PE=1 SV=3	12	1	81.7988	0.000560608	117.21	3	K	SAPAPK(1)K(1)GSK(1)K	SAPAPK(82)K(82)GSK(82)K(-82)	6	2	-1.7939		3688100	97300	2778600	4327000	3680000	1484	2323
Q9BWF3;Q9BQ04	RBM4; RBM4B	sp|Q9BWF3|RBM4_HUMAN RNA-binding protein 4 OS=Homo sapiens OX=9606 GN=RBM4 PE=1 SV=1;sp|Q9BQ04|RBM4B_HUMAN RNA-binding protein 4B OS=Homo sapiens OX=9606 GN=RBM4B PE=1 SV=1	139;139	1	61.48	0.019398	61.48	1	K	GLDNTEFQGK(1)R	GLDNTEFQGK(61)R	10	2	-0.020741			55453				1485	2332
Q9BQE5	APOL2	sp|Q9BQE5|APOL2_HUMAN Apolipoprotein L2 OS=Homo sapiens OX=9606 GN=APOL2 PE=1 SV=2	66	1	72.922	0.00568296	72.922	1	K	LASHMVMK(1)DK	LASHMVMK(73)DK(-73)	8	2	-0.40467					9345.8		1486	2338
Q9BQG0	MYBBP1A	sp|Q9BQG0|MBB1A_HUMAN Myb-binding protein 1A OS=Homo sapiens OX=9606 GN=MYBBP1A PE=1 SV=2	158	1	72.3651	0.00166367	123.42	1	K	DQEALMK(1)SVK	DQEALMK(72)SVK(-72)	7	2	2.7639			118540		94811	87063	1487	2339
Q9BQG0	MYBBP1A	sp|Q9BQG0|MBB1A_HUMAN Myb-binding protein 1A OS=Homo sapiens OX=9606 GN=MYBBP1A PE=1 SV=2	1247	1	70.389	0.0154151	70.389	1	K	SPSTPAK(1)SPK	SPSTPAK(70)SPK(-70)	7	2	-6.984			131210	137350			1488	2339
Q9BRT6	LLPH	sp|Q9BRT6|LLPH_HUMAN Protein LLP homolog OS=Homo sapiens OX=9606 GN=LLPH PE=1 SV=1	61	1	68.5483	0.000199887	68.548	1	K	HCQEK(1)MQCEVK	HCQEK(69)MQCEVK(-69)	5	2	0.47006		23270					1489	2346
Q9BTC0	DIDO1	sp|Q9BTC0|DIDO1_HUMAN Death-inducer obliterator 1 OS=Homo sapiens OX=9606 GN=DIDO1 PE=1 SV=5	626	1	67.887	0.000225525	100.07	1	K	QAGPAPAAATAASK(1)K	QAGPAPAAATAASK(68)K(-68)	14	2	-1.5053		133470	184130			116740	1490	2357
Q9BTC0	DIDO1	sp|Q9BTC0|DIDO1_HUMAN Death-inducer obliterator 1 OS=Homo sapiens OX=9606 GN=DIDO1 PE=1 SV=5	1239	0.715856	4.01287	0.018105	46.068	1	K	VATVPQSEK(0.716)K(0.284)PSK	VATVPQSEK(4)K(-4)PSK(-43)	9	3	1.8933			34979		22316		1491	2357
Q9BUJ2	HNRNPUL1	sp|Q9BUJ2|HNRL1_HUMAN Heterogeneous nuclear ribonucleoprotein U-like protein 1 OS=Homo sapiens OX=9606 GN=HNRNPUL1 PE=1 SV=2	440	1	108.496	1.20991e-05	108.5	1	K	TTWAIK(1)HAASNPSK	TTWAIK(110)HAASNPSK(-110)	6	2	0.69506		6953.9					1492	2364
Q9BVK6	TMED9	sp|Q9BVK6|TMED9_HUMAN Transmembrane emp24 domain-containing protein 9 OS=Homo sapiens OX=9606 GN=TMED9 PE=1 SV=2	95	1	76.572	0.0150556	78.932	1	K	DPEDK(1)VILAR	DPEDK(77)VILAR	5	2	-0.46426		23150	29233	6063.7	13758		1493	2374
Q9BWE0	REPIN1	sp|Q9BWE0|REPI1_HUMAN Replication initiator 1 OS=Homo sapiens OX=9606 GN=REPIN1 PE=1 SV=1	33	1	85.5133	1.49336e-06	85.513	1	K	LLSGPSQESPQTLGK(1)ESR	LLSGPSQESPQTLGK(86)ESR	15	2	1.1213		24151	67745				1494	2380
Q9BXP5	SRRT	sp|Q9BXP5|SRRT_HUMAN Serrate RNA effector molecule homolog OS=Homo sapiens OX=9606 GN=SRRT PE=1 SV=1	526	1	46.0683	0.00331126	46.068	1	K	LAAK(1)LIHTLDDR	LAAK(46)LIHTLDDR	4	2	-2.9311			11653				1495	2391
Q9BYC9	MRPL20	sp|Q9BYC9|RM20_HUMAN Large ribosomal subunit protein bL20m OS=Homo sapiens OX=9606 GN=MRPL20 PE=1 SV=1	26	1	79.0587	0.0107527	79.059	1	K	IQEVLK(1)HAR	IQEVLK(79)HAR	6	2	-0.2447			14756				1496	2399
Q9BYD6	MRPL1	sp|Q9BYD6|RM01_HUMAN Large ribosomal subunit protein uL1m OS=Homo sapiens OX=9606 GN=MRPL1 PE=1 SV=2	108	1	57.2928	0.000510813	57.293	1	K	K(1)FQILDFTSPK	K(57)FQILDFTSPK(-57)	1	2	-0.36907			43413				1497	2402
Q9BZ95	NSD3	sp|Q9BZ95|NSD3_HUMAN Histone-lysine N-methyltransferase NSD3 OS=Homo sapiens OX=9606 GN=NSD3 PE=1 SV=1	790	1	63.2116	0.0173758	63.212	1	K	FPTAIFESK(1)GFR	FPTAIFESK(63)GFR	9	2	0.78514			11681				1498	2407
Q9BZF1	OSBPL8	sp|Q9BZF1|OSBL8_HUMAN Oxysterol-binding protein-related protein 8 OS=Homo sapiens OX=9606 GN=OSBPL8 PE=1 SV=3	117	1	51.8724	0.0174618	53.028	3	K	LTK(1)K(1)ESLK(1)VQK	LTK(52)K(52)ESLK(52)VQK(-52)	3	3	7.9732			1339000			942820	1499	2410
Q9BZF1	OSBPL8	sp|Q9BZF1|OSBL8_HUMAN Oxysterol-binding protein-related protein 8 OS=Homo sapiens OX=9606 GN=OSBPL8 PE=1 SV=3	118	1	51.8724	0.0174618	53.028	3	K	LTK(1)K(1)ESLK(1)VQK	LTK(52)K(52)ESLK(52)VQK(-52)	4	3	7.9732			1339000			942820	1500	2410
Q9BZF1	OSBPL8	sp|Q9BZF1|OSBL8_HUMAN Oxysterol-binding protein-related protein 8 OS=Homo sapiens OX=9606 GN=OSBPL8 PE=1 SV=3	122	1	51.8724	0.0174618	53.028	3	K	LTK(1)K(1)ESLK(1)VQK	LTK(52)K(52)ESLK(52)VQK(-52)	8	3	7.9732			1339000			942820	1501	2410
Q9C005	DPY30	sp|Q9C005|DPY30_HUMAN Protein dpy-30 homolog OS=Homo sapiens OX=9606 GN=DPY30 PE=1 SV=1	35	1	51.531	1.01854e-05	117.99	1	K	IVENEK(1)INAEK	IVENEK(52)INAEK(-52)	6	2	-0.70581		144970	208320		121470	106390	1502	2413
Q9GZN1	ACTR6	sp|Q9GZN1|ARP6_HUMAN Actin-related protein 6 OS=Homo sapiens OX=9606 GN=ACTR6 PE=1 SV=1	260	1	58.9156	0.00968634	78.816	1	K	EEMVLSGK(1)YK	EEMVLSGK(59)YK(-59)	8	2	-0.70176		138970	223460		141620	128850	1503	2424
Q9GZR7	DDX24	sp|Q9GZR7|DDX24_HUMAN ATP-dependent RNA helicase DDX24 OS=Homo sapiens OX=9606 GN=DDX24 PE=1 SV=1	172	1	61.1942	0.0047201	61.194	1	K	GLEPSQSTAAK(1)VPK	GLEPSQSTAAK(61)VPK(-61)	11	2	-0.81845			38676				1504	2426
Q9GZR7	DDX24	sp|Q9GZR7|DDX24_HUMAN ATP-dependent RNA helicase DDX24 OS=Homo sapiens OX=9606 GN=DDX24 PE=1 SV=1	17	1	145.748	1.27769e-26	175.07	1	K	QSSCGK(1)FQTK	QSSCGK(150)FQTK(-150)	6	2	-4.1498	230750	462990	433010	244760	248110	275560	1505	2426
Q9GZZ1	NAA50	sp|Q9GZZ1|NAA50_HUMAN N-alpha-acetyltransferase 50 OS=Homo sapiens OX=9606 GN=NAA50 PE=1 SV=1	37	1	104.042	9.25382e-05	104.04	1	K	FYK(1)DVLEVGELAK	FYK(100)DVLEVGELAK(-100)	3	2	0.36899		11156	183210			119500	1506	2429
Q9GZZ1	NAA50	sp|Q9GZZ1|NAA50_HUMAN N-alpha-acetyltransferase 50 OS=Homo sapiens OX=9606 GN=NAA50 PE=1 SV=1	34	1	158.591	3.09939e-75	209.7	1	K	LNQVIFPVSYNDK(1)FYK	LNQVIFPVSYNDK(160)FYK(-160)	13	2	-0.47608		1187000	3643400	1727300	1926300	2059000	1507	2429
Q9H0E9	BRD8	sp|Q9H0E9|BRD8_HUMAN Bromodomain-containing protein 8 OS=Homo sapiens OX=9606 GN=BRD8 PE=1 SV=2	481	0.999984	47.8442	0.000349325	48.363	1	K	DKPVPLPAPEMTVK(1)QER	DK(-48)PVPLPAPEMTVK(48)QER	14	3	-1.1821				35865		38759	1508	2435
Q9H0E9	BRD8	sp|Q9H0E9|BRD8_HUMAN Bromodomain-containing protein 8 OS=Homo sapiens OX=9606 GN=BRD8 PE=1 SV=2	85	1	73.502	3.66752e-23	128.68	1	K	RGEK(1)GEVVETVEDVIVR	RGEK(74)GEVVETVEDVIVR	4	3	0.34551			170850		20532	94648	1509	2435
Q9H0E9	BRD8	sp|Q9H0E9|BRD8_HUMAN Bromodomain-containing protein 8 OS=Homo sapiens OX=9606 GN=BRD8 PE=1 SV=2	9	1	63.9085	0.0013431	63.908	1	K	HK(1)LLSTGPTEPWSIR	HK(64)LLSTGPTEPWSIR	2	3	-0.32432			11512				1510	2435
Q9H0E9	BRD8	sp|Q9H0E9|BRD8_HUMAN Bromodomain-containing protein 8 OS=Homo sapiens OX=9606 GN=BRD8 PE=1 SV=2	384	1	53.3631	1.90969e-22	122.66	1	K	SGVAEAPVGSK(1)APSIDGK	SGVAEAPVGSK(53)APSIDGK(-53)	11	2	-0.3762	27494	74826	148920		116510	80017	1511	2435
Q9H0S4	DDX47	sp|Q9H0S4|DDX47_HUMAN Probable ATP-dependent RNA helicase DDX47 OS=Homo sapiens OX=9606 GN=DDX47 PE=1 SV=1	308	1	93.5608	0.00977843	93.561	1	K	LGSLNK(1)FK	LGSLNK(94)FK(-94)	6	2	-1.2466			164360			144200	1512	2440
Q9H0X9	OSBPL5	sp|Q9H0X9|OSBL5_HUMAN Oxysterol-binding protein-related protein 5 OS=Homo sapiens OX=9606 GN=OSBPL5 PE=1 SV=1	95	1	64.0645	0.0172505	64.064	3	K	VTK(1)K(1)ETLK(1)AQK	VTK(64)K(64)ETLK(64)AQK(-64)	3	2	8.2395		2731900					1513	2444
Q9H0X9	OSBPL5	sp|Q9H0X9|OSBL5_HUMAN Oxysterol-binding protein-related protein 5 OS=Homo sapiens OX=9606 GN=OSBPL5 PE=1 SV=1	96	1	64.0645	0.0172505	64.064	3	K	VTK(1)K(1)ETLK(1)AQK	VTK(64)K(64)ETLK(64)AQK(-64)	4	2	8.2395		2731900					1514	2444
Q9H0X9	OSBPL5	sp|Q9H0X9|OSBL5_HUMAN Oxysterol-binding protein-related protein 5 OS=Homo sapiens OX=9606 GN=OSBPL5 PE=1 SV=1	100	1	64.0645	0.0172505	64.064	3	K	VTK(1)K(1)ETLK(1)AQK	VTK(64)K(64)ETLK(64)AQK(-64)	8	2	8.2395		2731900					1515	2444
Q9H2P0	ADNP	sp|Q9H2P0|ADNP_HUMAN Activity-dependent neuroprotector homeobox protein OS=Homo sapiens OX=9606 GN=ADNP PE=1 SV=1	716	1	68.4904	0.0207141	68.49	1	K	LNQSPSLAPVK(1)R	LNQSPSLAPVK(68)R	11	2	1.3453		23445					1516	2457
Q9H444	CHMP4B	sp|Q9H444|CHM4B_HUMAN Charged multivesicular body protein 4b OS=Homo sapiens OX=9606 GN=CHMP4B PE=1 SV=1	6	1	50.0897	0.000311679	66.664	1	K	SVFGK(1)LFGAGGGK	SVFGK(50)LFGAGGGK(-50)	5	2	0.30079			99638	46033	92375	84606	1517	2470
Q9H501	ESF1	sp|Q9H501|ESF1_HUMAN ESF1 homolog OS=Homo sapiens OX=9606 GN=ESF1 PE=1 SV=1	581	1	65.404	0.0188738	65.404	1	K	DDEEQIAK(1)YR	DDEEQIAK(65)YR	8	2	-1.7305		9366.6					1518	2479
Q9H7N4	SCAF1	sp|Q9H7N4|SFR19_HUMAN Splicing factor, arginine/serine-rich 19 OS=Homo sapiens OX=9606 GN=SCAF1 PE=1 SV=3	943	1	74.7326	0.00599015	74.733	1	K	SGGGSGGSGGQVSLK(1)K	SGGGSGGSGGQVSLK(75)K(-75)	15	2	-1.8642		9849.1	12731				1519	2491
Q9H7Z6	KAT8	sp|Q9H7Z6|KAT8_HUMAN Histone acetyltransferase KAT8 OS=Homo sapiens OX=9606 GN=KAT8 PE=1 SV=2	351	1	100.692	3.3986e-09	117.77	1	K	LESTVGSPEK(1)PLSDLGK	LESTVGSPEK(100)PLSDLGK(-100)	10	2	-1.0507	33453	75614	119320	71154	70770	67762	1520	2492
Q9H7Z7	PTGES2	sp|Q9H7Z7|PGES2_HUMAN Prostaglandin E synthase 2 OS=Homo sapiens OX=9606 GN=PTGES2 PE=1 SV=1	269	1	44.8197	0.0117177	44.82	1	K	EGK(1)FGAVEGAVAK	EGK(45)FGAVEGAVAK(-45)	3	2	-6.0007						54737	1521	2493
Q9H910	JPT2	sp|Q9H910|JUPI2_HUMAN Jupiter microtubule associated homolog 2 OS=Homo sapiens OX=9606 GN=JPT2 PE=1 SV=1	142	1	62.454	0.00533941	62.454	1	K	SIPAGAEPGEK(1)GSAR	SIPAGAEPGEK(62)GSAR	11	2	-2.7015		280220	428830				1522	2499
Q9H936;Q9H1K4	SLC25A22; SLC25A18	sp|Q9H936|GHC1_HUMAN Mitochondrial glutamate carrier 1 OS=Homo sapiens OX=9606 GN=SLC25A22 PE=1 SV=1;sp|Q9H1K4|GHC2_HUMAN Mitochondrial glutamate carrier 2 OS=Homo sapiens OX=9606 GN=SLC25A18 PE=1 SV=1	83;82	1	53.0277	0.0170775	53.028	1	K	AIK(1)LAANDFFR	AIK(53)LAANDFFR	3	2	-0.78142					30127		1523	2500
Q9H9P8	L2HGDH	sp|Q9H9P8|L2HDH_HUMAN L-2-hydroxyglutarate dehydrogenase, mitochondrial OS=Homo sapiens OX=9606 GN=L2HGDH PE=1 SV=3	155	1	113.339	3.93642e-14	113.34	1	K	LQALYEK(1)GLQNGVPGLR	LQALYEK(110)GLQNGVPGLR	7	2	-0.059347			25882			10729	1524	2504
Q9HAF1	MEAF6	sp|Q9HAF1|EAF6_HUMAN Chromatin modification-related protein MEAF6 OS=Homo sapiens OX=9606 GN=MEAF6 PE=1 SV=1	69	1	168.426	2.29455e-224	302.14	1;2	K	YLTNQK(1)NSNSK(1)NDR	YLTNQK(170)NSNSK(170)NDR	6	2	0.2732	575090	1857200	2065200	853080	1231900	1220600	1525	2508
Q9HAF1	MEAF6	sp|Q9HAF1|EAF6_HUMAN Chromatin modification-related protein MEAF6 OS=Homo sapiens OX=9606 GN=MEAF6 PE=1 SV=1	74	1	168.426	2.29455e-224	302.14	2	K	YLTNQK(1)NSNSK(1)NDR	YLTNQK(170)NSNSK(170)NDR	11	2	0.2732	207630	800650	889790	284300	422470	422890	1526	2508
Q9HAV7	GRPEL1	sp|Q9HAV7|GRPE1_HUMAN GrpE protein homolog 1, mitochondrial OS=Homo sapiens OX=9606 GN=GRPEL1 PE=1 SV=2	162	1	74.424	1.75799e-06	74.424	1	K	HGLLK(1)LNPVGAK	HGLLK(74)LNPVGAK(-74)	5	2	1.8441	21422	94852	102520		75510	63472	1527	2512
Q9HAW4	CLSPN	sp|Q9HAW4|CLSPN_HUMAN Claspin OS=Homo sapiens OX=9606 GN=CLSPN PE=1 SV=3	925	1	51.8724	0.00702533	78.932	1	K	FTSQAEK(1)HLPR	FTSQAEK(52)HLPR	7	3	2.701		31241	35916			26674	1528	2513
Q9HCE3	ZNF532	sp|Q9HCE3|ZN532_HUMAN Zinc finger protein 532 OS=Homo sapiens OX=9606 GN=ZNF532 PE=1 SV=2	175	1	46.2059	0.00112728	46.206	1	K	SNVLTGSAPQQDYDK(1)LK	SNVLTGSAPQQDYDK(46)LK(-46)	15	2	-0.88425		3565.3					1529	2522
Q9HD33	MRPL47	sp|Q9HD33|RM47_HUMAN Large ribosomal subunit protein uL29m OS=Homo sapiens OX=9606 GN=MRPL47 PE=1 SV=2	144	1	95.3455	3.09908e-46	178.52	1	K	VVDSMDALDK(1)VVQER	VVDSMDALDK(95)VVQER	10	2	-0.37401		104250	507270	269330	371230	329670	1530	2528
Q9HDC9	APMAP	sp|Q9HDC9|APMAP_HUMAN Adipocyte plasma membrane-associated protein OS=Homo sapiens OX=9606 GN=APMAP PE=1 SV=2	87	1	40.8298	0.00463298	40.83	1	K	EPPLLLGVLHPNTK(1)LR	EPPLLLGVLHPNTK(41)LR	14	3	0.61602					74948		1531	2530
Q9HDC9	APMAP	sp|Q9HDC9|APMAP_HUMAN Adipocyte plasma membrane-associated protein OS=Homo sapiens OX=9606 GN=APMAP PE=1 SV=2	123	1	49.0965	0.00322983	61.042	1	K	VVK(1)LENGEIETIAR	VVK(49)LENGEIETIAR	3	2	-0.42027		40259	22503	29344		44121	1532	2530
Q9NNW7	TXNRD2	sp|Q9NNW7|TRXR2_HUMAN Thioredoxin reductase 2, mitochondrial OS=Homo sapiens OX=9606 GN=TXNRD2 PE=1 SV=3	506	1	72.8462	0.000412621	72.846	1	K	TVGIHPTCSEEVVK(1)LR	TVGIHPTCSEEVVK(73)LR	14	3	0.82221				16011			1533	2531
Q9NNW7	TXNRD2	sp|Q9NNW7|TRXR2_HUMAN Thioredoxin reductase 2, mitochondrial OS=Homo sapiens OX=9606 GN=TXNRD2 PE=1 SV=3	153	1	84.6989	0.0161285	84.699	1	K	VK(1)YFNIK	VK(85)YFNIK(-85)	2	2	-0.56347		106370				97172	1534	2531
Q9NP61	ARFGAP3	sp|Q9NP61|ARFG3_HUMAN ADP-ribosylation factor GTPase-activating protein 3 OS=Homo sapiens OX=9606 GN=ARFGAP3 PE=1 SV=1	223	1	80.6231	1.1239e-16	134.2	3	K	K(1)GLGAK(1)K(1)GSLGAQK	K(81)GLGAK(81)K(81)GSLGAQK(-81)	1	2	-1.5004	775170	2336600	2994600	1389700	2130100	1870800	1535	2533
Q9NP61	ARFGAP3	sp|Q9NP61|ARFG3_HUMAN ADP-ribosylation factor GTPase-activating protein 3 OS=Homo sapiens OX=9606 GN=ARFGAP3 PE=1 SV=1	228	1	80.6231	1.1239e-16	134.2	3	K	K(1)GLGAK(1)K(1)GSLGAQK	K(81)GLGAK(81)K(81)GSLGAQK(-81)	6	2	-1.5004	775170	2336600	2994600	1389700	2130100	1870800	1536	2533
Q9NP61	ARFGAP3	sp|Q9NP61|ARFG3_HUMAN ADP-ribosylation factor GTPase-activating protein 3 OS=Homo sapiens OX=9606 GN=ARFGAP3 PE=1 SV=1	229	1	80.6231	1.1239e-16	134.2	3	K	K(1)GLGAK(1)K(1)GSLGAQK	K(81)GLGAK(81)K(81)GSLGAQK(-81)	7	2	-1.5004	775170	2336600	2994600	1389700	2130100	1870800	1537	2533
Q9NP74	PALMD	sp|Q9NP74|PALMD_HUMAN Palmdelphin OS=Homo sapiens OX=9606 GN=PALMD PE=1 SV=1	87	1	72.3651	0.000880674	99.855	1	K	LEK(1)EIQDLEK	LEK(72)EIQDLEK(-72)	3	2	-1.672			203100			122750	1538	2535
Q9NP81	SARS2	sp|Q9NP81|SYSM_HUMAN Serine--tRNA ligase, mitochondrial OS=Homo sapiens OX=9606 GN=SARS2 PE=1 SV=1	110	1	61.0419	0.0081096	61.042	1	K	SLEEEK(1)AAVTEAVR	SLEEEK(61)AAVTEAVR	6	2	-1.5485						41135	1539	2537
Q9NPJ3	ACOT13	sp|Q9NPJ3|ACO13_HUMAN Acyl-coenzyme A thioesterase 13 OS=Homo sapiens OX=9606 GN=ACOT13 PE=1 SV=1	127	1	58.9156	0.0110989	67.507	1	K	ATGK(1)LIAQGR	ATGK(59)LIAQGR	4	2	-1.3539		199700		155410	195500		1540	2540
Q9NQC1	JADE2	sp|Q9NQC1|JADE2_HUMAN E3 ubiquitin-protein ligase Jade-2 OS=Homo sapiens OX=9606 GN=JADE2 PE=1 SV=2	32	1	82.4365	2.27118e-71	184.65	2	K	CSK(1)LPSSTK(1)SGWPR	CSK(82)LPSSTK(82)SGWPR	3	2	-1.3999	86261	577450	516790	136750		228860	1541	2542
Q9NQC1	JADE2	sp|Q9NQC1|JADE2_HUMAN E3 ubiquitin-protein ligase Jade-2 OS=Homo sapiens OX=9606 GN=JADE2 PE=1 SV=2	38	1	82.4365	2.27118e-71	184.65	2	K	CSK(1)LPSSTK(1)SGWPR	CSK(82)LPSSTK(82)SGWPR	9	2	-1.3999	86261	577450	516790	136750		228860	1542	2542
Q9NQC1	JADE2	sp|Q9NQC1|JADE2_HUMAN E3 ubiquitin-protein ligase Jade-2 OS=Homo sapiens OX=9606 GN=JADE2 PE=1 SV=2	298	1	42.4461	0.000160894	72.327	1	K	MEPITK(1)ISHIPASR	MEPITK(42)ISHIPASR	6	3	-0.53613			224220				1543	2542
Q9NQC3	RTN4	sp|Q9NQC3|RTN4_HUMAN Reticulon-4 OS=Homo sapiens OX=9606 GN=RTN4 PE=1 SV=2	1104	1	43.1767	0.00118485	43.177	1	K	YSNSALGHVNCTIK(1)ELR	YSNSALGHVNCTIK(43)ELR	14	3	0.55257			10996				1544	2543
Q9NR19	ACSS2	sp|Q9NR19|ACSA_HUMAN Acetyl-coenzyme A synthetase, cytoplasmic OS=Homo sapiens OX=9606 GN=ACSS2 PE=1 SV=1	418	1	64.2655	0.00335711	101.45	1	K	LLMK(1)FGDEPVTK	LLMK(64)FGDEPVTK(-64)	4	2	-1.4975	50695	149320	302020		79110	88402	1545	2551
Q9NR30	DDX21	sp|Q9NR30|DDX21_HUMAN Nucleolar RNA helicase 2 OS=Homo sapiens OX=9606 GN=DDX21 PE=1 SV=5	4	1	87.2514	9.15184e-20	127.62	1	K	PGK(1)LRSDAGLESDTAMK	PGK(87)LRSDAGLESDTAMK(-87)	3	3	3.7199		196830	247770		88535		1546	2553
Q9NR30	DDX21	sp|Q9NR30|DDX21_HUMAN Nucleolar RNA helicase 2 OS=Homo sapiens OX=9606 GN=DDX21 PE=1 SV=5	18	1	88.2402	0.00261074	88.24	1	K	SDAGLESDTAMK(1)K	SDAGLESDTAMK(88)K(-88)	12	2	0.18115		60751	94479		64644	59882	1547	2553
Q9NRA8	EIF4ENIF1	sp|Q9NRA8|4ET_HUMAN Eukaryotic translation initiation factor 4E transporter OS=Homo sapiens OX=9606 GN=EIF4ENIF1 PE=1 SV=2	758	1	73.502	3.41613e-05	73.502	1	K	DSSPTTNSK(1)LSALQR	DSSPTTNSK(74)LSALQR	9	2	0.66303			11488				1548	2556
Q9NRL2	BAZ1A	sp|Q9NRL2|BAZ1A_HUMAN Bromodomain adjacent to zinc finger domain protein 1A OS=Homo sapiens OX=9606 GN=BAZ1A PE=1 SV=2	1277	1	41.7957	0.0122922	41.796	1	K	GK(1)LSSSFSSR	GK(42)LSSSFSSR	2	2	0.33425				35138			1549	2559
Q9NSE4	IARS2	sp|Q9NSE4|SYIM_HUMAN Isoleucine--tRNA ligase, mitochondrial OS=Homo sapiens OX=9606 GN=IARS2 PE=1 SV=2	810	1	90.2625	0.00257102	90.263	1	K	LYCEK(1)ENDPK	LYCEK(90)ENDPK(-90)	5	2	0.68689		21505				16023	1550	2568
Q9NSE4	IARS2	sp|Q9NSE4|SYIM_HUMAN Isoleucine--tRNA ligase, mitochondrial OS=Homo sapiens OX=9606 GN=IARS2 PE=1 SV=2	241	1	43.3056	0.012001	43.306	1	K	SYK(1)PVFWSPSSR	SYK(43)PVFWSPSSR	3	2	-0.088106		22906					1551	2568
Q9NUB1	ACSS1	sp|Q9NUB1|ACS2L_HUMAN Acetyl-coenzyme A synthetase 2-like, mitochondrial OS=Homo sapiens OX=9606 GN=ACSS1 PE=1 SV=2	396	1	62.2711	0.00816446	62.271	1	K	LLLK(1)YGDAWVK	LLLK(62)YGDAWVK(-62)	4	2	0.87502			74970				1552	2576
Q9NV56	MRGBP	sp|Q9NV56|MRGBP_HUMAN MRG/MORF4L-binding protein OS=Homo sapiens OX=9606 GN=MRGBP PE=1 SV=1	200	1	67.887	1.3969e-29	144.2	1	K	VLTANSNPSSPSAAK(1)R	VLTANSNPSSPSAAK(68)R	15	2	-0.054972		29313	51620	9363.2		18060	1553	2586
Q9NV56	MRGBP	sp|Q9NV56|MRGBP_HUMAN MRG/MORF4L-binding protein OS=Homo sapiens OX=9606 GN=MRGBP PE=1 SV=1	185	1	60.324	3.56351e-32	146.75	1	K	VTDK(1)VLTANSNPSSPSAAK	VTDK(60)VLTANSNPSSPSAAK(-60)	4	2	-0.089103	22726	95475	153830	37604	77396	53310	1554	2586
Q9NV66	TYW1	sp|Q9NV66|TYW1_HUMAN S-adenosyl-L-methionine-dependent tRNA 4-demethylwyosine synthase TYW1 OS=Homo sapiens OX=9606 GN=TYW1 PE=2 SV=2	396	1	70.806	0.000203522	100.69	1	K	GGCYK(1)HTFYGIESHR	GGCYK(71)HTFYGIESHR	5	3	2.5377	7831.1		68614	29819	40662	33747	1555	2587
Q9NVD7	PARVA	sp|Q9NVD7|PARVA_HUMAN Alpha-parvin OS=Homo sapiens OX=9606 GN=PARVA PE=1 SV=1	32	1	52.8633	0.00223823	52.863	1	K	DDSFLGK(1)LGGTLAR	DDSFLGK(53)LGGTLAR	7	2	0.7743			81986				1556	2589
Q9NVI7	ATAD3A	sp|Q9NVI7|ATD3A_HUMAN ATPase family AAA domain-containing protein 3A OS=Homo sapiens OX=9606 GN=ATAD3A PE=1 SV=2	539	0.999995	52.8996	9.68941e-11	89.359	1	K	MYFDK(1)YVLKPATEGK	MYFDK(53)YVLK(-53)PATEGK(-89)	5	2	0.72635			23437		16901	12881	1557	2591
Q9NVP1	DDX18	sp|Q9NVP1|DDX18_HUMAN ATP-dependent RNA helicase DDX18 OS=Homo sapiens OX=9606 GN=DDX18 PE=1 SV=2	7	1	47.3492	0.00798255	72.492	1	K	SHLPMK(1)LLR	SHLPMK(47)LLR	6	2	-0.28209	16070	118960	218630				1558	2593
Q9NVS2	MRPS18A	sp|Q9NVS2|RT18A_HUMAN Large ribosomal subunit protein mL66 OS=Homo sapiens OX=9606 GN=MRPS18A PE=1 SV=1	45	1	58.5083	4.64598e-05	58.508	1	K	EVVETQEGK(1)TTIIEGR	EVVETQEGK(59)TTIIEGR	9	2	-0.78297			9493				1559	2595
Q9NW64	RBM22	sp|Q9NW64|RBM22_HUMAN Pre-mRNA-splicing factor RBM22 OS=Homo sapiens OX=9606 GN=RBM22 PE=1 SV=1	212	1	57.2928	0.00269456	64.266	1	K	YYGINDPVADK(1)LLK	YYGINDPVADK(57)LLK(-57)	11	2	0.42037			99615	36165	50146	55696	1560	2598
Q9NWR8	MCUB	sp|Q9NWR8|MCUB_HUMAN Calcium uniporter regulatory subunit MCUb, mitochondrial OS=Homo sapiens OX=9606 GN=MCUB PE=1 SV=2	191	1	72.922	0.00431724	72.922	1	K	EHHLLEK(1)IDHLK	EHHLLEK(73)IDHLK(-73)	7	3	0.30916			14457				1561	2601
Q9NWY4;A8MVJ9	HPF1	sp|Q9NWY4|HPF1_HUMAN Histone PARylation factor 1 OS=Homo sapiens OX=9606 GN=HPF1 PE=1 SV=2;sp|A8MVJ9|HPF1L_HUMAN Putative histone PARylation factor 1-like OS=Homo sapiens OX=9606 PE=5 SV=1	27;28	1	47.9151	0.00704273	55.782	1	K	SK(1)FCEADVSSDLR	SK(48)FCEADVSSDLR	2	2	1.5139		29009		12347	26344	17933	1562	2605
Q9NX63	CHCHD3	sp|Q9NX63|MIC19_HUMAN MICOS complex subunit MIC19 OS=Homo sapiens OX=9606 GN=CHCHD3 PE=1 SV=1	63	1	56.9378	0.0025614	56.938	1	K	YSGAYGASVSDEELK(1)R	YSGAYGASVSDEELK(57)R	15	2	-1.6275					4960.4		1563	2611
Q9NXG2	THUMPD1	sp|Q9NXG2|THUM1_HUMAN THUMP domain-containing protein 1 OS=Homo sapiens OX=9606 GN=THUMPD1 PE=1 SV=2	15	1	44.8197	0.00537267	48.822	1	K	AAPAQQTTQPGGGK(1)R	AAPAQQTTQPGGGK(45)R	14	2	-1.0124		11429	14909				1564	2615
Q9NXR8	ING3	sp|Q9NXR8|ING3_HUMAN Inhibitor of growth protein 3 OS=Homo sapiens OX=9606 GN=ING3 PE=1 SV=2	164	1	46.7679	8.52052e-05	46.768	1	K	YNPTSHHTTTDHIPEK(1)K	YNPTSHHTTTDHIPEK(47)K(-47)	16	3	0.42431			49462				1565	2618
Q9NYB0	TERF2IP	sp|Q9NYB0|TE2IP_HUMAN Telomeric repeat-binding factor 2-interacting protein 1 OS=Homo sapiens OX=9606 GN=TERF2IP PE=1 SV=1	251	1	64.906	0.00415026	81.799	1	K	EEIQENEEAVK(1)K	EEIQENEEAVK(65)K(-65)	11	2	-0.78067			51513	14612	30345	26855	1566	2624
Q9NZ45	CISD1	sp|Q9NZ45|CISD1_HUMAN CDGSH iron-sulfur domain-containing protein 1 OS=Homo sapiens OX=9606 GN=CISD1 PE=1 SV=1	104	1	41.3172	0.00490171	41.317	1	K	HNEETGDNVGPLIIK(1)K	HNEETGDNVGPLIIK(41)K(-41)	15	3	-0.22164		15573	35147				1567	2634
Q9NZM1	MYOF	sp|Q9NZM1|MYOF_HUMAN Myoferlin OS=Homo sapiens OX=9606 GN=MYOF PE=1 SV=1	16	0.995569	23.5159	0.0022126	57.042	1	K	TK(0.996)FGK(0.004)PDPIVSVIFK	TK(24)FGK(-24)PDPIVSVIFK(-57)	2	3	0.21686			38736				1568	2640
Q9P016	THYN1	sp|Q9P016|THYN1_HUMAN Thymocyte nuclear protein 1 OS=Homo sapiens OX=9606 GN=THYN1 PE=1 SV=1	16	1	65.4075	5.58704e-08	130.99	1	K	LAGTSGSDK(1)GLSGK	LAGTSGSDK(65)GLSGK(-65)	9	2	1.1009		143570	195630	97114	143370	119160	1569	2647
Q9P0L0	VAPA	sp|Q9P0L0|VAPA_HUMAN Vesicle-associated membrane protein-associated protein A OS=Homo sapiens OX=9606 GN=VAPA PE=1 SV=3	211	1	75.5003	0.00132639	75.5	1	K	VAHSDK(1)PGSTSTASFR	VAHSDK(76)PGSTSTASFR	6	3	-1.8615	14357	25768	31274	16594	23541		1570	2651
Q9P0U4	CXXC1	sp|Q9P0U4|CXXC1_HUMAN CXXC-type zinc finger protein 1 OS=Homo sapiens OX=9606 GN=CXXC1 PE=1 SV=2	250	1	49.4866	0.00216176	49.487	1	K	RPLPTQQQPQPSQK(1)LGR	RPLPTQQQPQPSQK(49)LGR	14	3	1.1115		24506	24286				1571	2655
Q9P275	USP36	sp|Q9P275|UBP36_HUMAN Ubiquitin carboxyl-terminal hydrolase 36 OS=Homo sapiens OX=9606 GN=USP36 PE=1 SV=4	230	1	41.8239	0.017371	41.824	1	K	ACLNGCAK(1)LDR	ACLNGCAK(42)LDR	8	2	0.66546					29958		1572	2660
Q9P2E9	RRBP1	sp|Q9P2E9|RRBP1_HUMAN Ribosome-binding protein 1 OS=Homo sapiens OX=9606 GN=RRBP1 PE=1 SV=5	720	1	94.5069	1.31769e-10	94.507	1	K	LLATEQEDAAVAK(1)SK	LLATEQEDAAVAK(95)SK(-95)	13	2	-1.4119			36680				1573	2662
Q9P2E9	RRBP1	sp|Q9P2E9|RRBP1_HUMAN Ribosome-binding protein 1 OS=Homo sapiens OX=9606 GN=RRBP1 PE=1 SV=5	1169	1	67.5479	0.00115532	96.946	1	K	VGAAEEELQK(1)SR	VGAAEEELQK(68)SR	10	2	1.5396	23760	49332	52780	27151	31360		1574	2662
Q9P2E9	RRBP1	sp|Q9P2E9|RRBP1_HUMAN Ribosome-binding protein 1 OS=Homo sapiens OX=9606 GN=RRBP1 PE=1 SV=5	1175	1	49.0965	0.00215688	69.327	1	K	VTVK(1)HLEEIVEK	VTVK(49)HLEEIVEK(-49)	4	2	0.50288		28565	63954		25911	17839	1575	2662
Q9P2J5	LARS1	sp|Q9P2J5|SYLC_HUMAN Leucine--tRNA ligase, cytoplasmic OS=Homo sapiens OX=9606 GN=LARS1 PE=1 SV=2	39	1	63.766	0.00370689	63.766	1	K	VFEVNASNLEK(1)QTSK	VFEVNASNLEK(64)QTSK(-64)	11	2	-3.5342		9756.2					1576	2663
Q9P2R7	SUCLA2	sp|Q9P2R7|SUCB1_HUMAN Succinate--CoA ligase [ADP-forming] subunit beta, mitochondrial OS=Homo sapiens OX=9606 GN=SUCLA2 PE=1 SV=3	88	1	51.8724	0.0136785	51.872	1	K	SPDEAYAIAK(1)K	SPDEAYAIAK(52)K(-52)	10	2	0.608		88693					1577	2668
Q9UBE0	SAE1	sp|Q9UBE0|SAE1_HUMAN SUMO-activating enzyme subunit 1 OS=Homo sapiens OX=9606 GN=SAE1 PE=1 SV=1	195	1	58.3129	0.000975054	58.313	1	K	VSQGVEDGPDTK(1)R	VSQGVEDGPDTK(58)R	12	2	-0.86915			38135				1578	2671
Q9UHD8	SEPTIN9	sp|Q9UHD8|SEPT9_HUMAN Septin-9 OS=Homo sapiens OX=9606 GN=SEPTIN9 PE=1 SV=2	62	1	42.9408	0.000260126	42.941	1	K	ATVASSTQK(1)FQDLGVK	ATVASSTQK(43)FQDLGVK(-43)	9	2	-1.0273			10723				1579	2700
Q9UHD8	SEPTIN9	sp|Q9UHD8|SEPT9_HUMAN Septin-9 OS=Homo sapiens OX=9606 GN=SEPTIN9 PE=1 SV=2	352	1	90.1424	0.00134093	106.35	1	K	SITHDIEEK(1)GVR	SITHDIEEK(90)GVR	9	3	0.2936	16464	37707	52254	20143			1580	2700
Q9UHD8	SEPTIN9	sp|Q9UHD8|SEPT9_HUMAN Septin-9 OS=Homo sapiens OX=9606 GN=SEPTIN9 PE=1 SV=2	320	1	59.6454	0.0246161	59.645	1	K	STLINTLFK(1)SK	STLINTLFK(60)SK(-60)	9	2	1.1174					27868		1581	2700
Q9UHX1	PUF60	sp|Q9UHX1|PUF60_HUMAN Poly(U)-binding-splicing factor PUF60 OS=Homo sapiens OX=9606 GN=PUF60 PE=1 SV=1	454	1	82.7163	0.010738	93.561	1	K	HMVMQK(1)LLR	HMVMQK(83)LLR	6	2	1.4241	11040	97741	156740	39209	46007		1582	2707
Q9UIG0	BAZ1B	sp|Q9UIG0|BAZ1B_HUMAN Tyrosine-protein kinase BAZ1B OS=Homo sapiens OX=9606 GN=BAZ1B PE=1 SV=2	1335	1	94.5069	1.65239e-22	158.59	1	K	APPVDDAEVDELVLQTK(1)R	APPVDDAEVDELVLQTK(95)R	17	3	-0.037001			226240	77213	232270	241710	1583	2712
Q9UJU6	DBNL	sp|Q9UJU6|DBNL_HUMAN Drebrin-like protein OS=Homo sapiens OX=9606 GN=DBNL PE=1 SV=1	280	1	62.454	0.00201275	74.524	1	K	AMSTTSISSPQPGK(1)LR	AMSTTSISSPQPGK(62)LR	14	2	-1.2273		108630	186780			35838	1584	2717
Q9UJX2	CDC23	sp|Q9UJX2|CDC23_HUMAN Cell division cycle protein 23 homolog OS=Homo sapiens OX=9606 GN=CDC23 PE=1 SV=3	467	1	46.0683	0.00744735	46.068	1	K	AYAVGDVEK(1)MALVK	AYAVGDVEK(46)MALVK(-46)	9	2	-5.6119			35846				1585	2718
Q9UK58	CCNL1	sp|Q9UK58|CCNL1_HUMAN Cyclin-L1 OS=Homo sapiens OX=9606 GN=CCNL1 PE=1 SV=1	451	1	65.8789	0.0109715	78.043	2	K	AK(1)HTRDDLK(1)SSNR	AK(66)HTRDDLK(66)SSNR	2	3	8.5059		3758800		1636900			1586	2722
Q9UK58	CCNL1	sp|Q9UK58|CCNL1_HUMAN Cyclin-L1 OS=Homo sapiens OX=9606 GN=CCNL1 PE=1 SV=1	458	1	65.8789	0.0109715	78.043	2	K	AK(1)HTRDDLK(1)SSNR	AK(66)HTRDDLK(66)SSNR	9	3	8.5059		3758800		1636900			1587	2722
Q9UKD2	MRTO4	sp|Q9UKD2|MRT4_HUMAN mRNA turnover protein 4 homolog OS=Homo sapiens OX=9606 GN=MRTO4 PE=1 SV=2	163	1	74.2687	0.0164392	74.269	1	K	QLGLPTALK(1)R	QLGLPTALK(74)R	9	2	0.7003			17982				1588	2724
Q9UKE5	TNIK	sp|Q9UKE5|TNIK_HUMAN TRAF2 and NCK-interacting protein kinase OS=Homo sapiens OX=9606 GN=TNIK PE=1 SV=1	362	1	85.8127	0.0171352	85.813	1	K	LQLANK(1)ER	LQLANK(86)ER	6	2	0.22104	651000						1589	2725
Q9UKL3	CASP8AP2	sp|Q9UKL3|C8AP2_HUMAN CASP8-associated protein 2 OS=Homo sapiens OX=9606 GN=CASP8AP2 PE=1 SV=1	1059	1	72.0383	0.00498883	72.038	1	K	AK(1)FSLIQFHR	AK(72)FSLIQFHR	2	3	-1.6752			10147				1590	2728
Q9UKL3	CASP8AP2	sp|Q9UKL3|C8AP2_HUMAN CASP8-associated protein 2 OS=Homo sapiens OX=9606 GN=CASP8AP2 PE=1 SV=1	1343	1	62.7049	0.00118474	110.52	1	K	TPEK(1)QLLETLK	TPEK(63)QLLETLK(-63)	4	2	0.28754		78749	144580			72560	1591	2728
Q9UKM9	RALY	sp|Q9UKM9|RALY_HUMAN RNA-binding protein Raly OS=Homo sapiens OX=9606 GN=RALY PE=1 SV=1	216	1	67.887	0.0167907	67.887	1	K	LEQIAAEQK(1)ANPDGK	LEQIAAEQK(68)ANPDGK(-68)	9	2	2.5701			10129				1592	2729
Q9UKM9	RALY	sp|Q9UKM9|RALY_HUMAN RNA-binding protein Raly OS=Homo sapiens OX=9606 GN=RALY PE=1 SV=1	44	1	53.0277	0.00216008	76.85	1	K	SDVETIFSK(1)YGR	SDVETIFSK(53)YGR	9	2	0.54499			69602		46140		1593	2729
Q9UKM9	RALY	sp|Q9UKM9|RALY_HUMAN RNA-binding protein Raly OS=Homo sapiens OX=9606 GN=RALY PE=1 SV=1	4	1	41.3172	0.00167085	80.623	1	K	SLK(1)LQASNVTNK	SLK(41)LQASNVTNK(-41)	3	2	-0.66564	27141	112640	170380	49556	82189	82411	1594	2729
Q9UKM9	RALY	sp|Q9UKM9|RALY_HUMAN RNA-binding protein Raly OS=Homo sapiens OX=9606 GN=RALY PE=1 SV=1	179	1	68.4904	0.00339347	68.49	1	K	STAVTTSSAK(1)IK	STAVTTSSAK(68)IK(-68)	10	2	-0.95333	128920				234390		1595	2729
Q9ULE6	PALD1	sp|Q9ULE6|PALD_HUMAN Paladin OS=Homo sapiens OX=9606 GN=PALD1 PE=1 SV=3	397	1	50.3139	0.0147024	50.314	2	K	EVVLENQK(1)K(1)LEGIR	EVVLENQK(50)K(50)LEGIR	8	3	-0.79462			371240			223780	1596	2741
Q9ULE6	PALD1	sp|Q9ULE6|PALD_HUMAN Paladin OS=Homo sapiens OX=9606 GN=PALD1 PE=1 SV=3	398	1	50.3139	0.0147024	50.314	2	K	EVVLENQK(1)K(1)LEGIR	EVVLENQK(50)K(50)LEGIR	9	3	-0.79462			371240			223780	1597	2741
Q9ULU4	ZMYND8	sp|Q9ULU4|ZMYD8_HUMAN MYND-type zinc finger-containing chromatin reader ZMYND8 OS=Homo sapiens OX=9606 GN=ZMYND8 PE=1 SV=2	413	1	78.864	0.00438115	78.864	1	K	ILMSK(1)PVLSGGTGR	ILMSK(79)PVLSGGTGR	5	2	-1.1614					119010	181600	1598	2744
Q9ULV3	CIZ1	sp|Q9ULV3|CIZ1_HUMAN Cip1-interacting zinc finger protein OS=Homo sapiens OX=9606 GN=CIZ1 PE=1 SV=2	260	1	44.5709	0.00952707	44.571	1	K	TPAPEPEPCEASELPAK(1)R	TPAPEPEPCEASELPAK(45)R	17	2	-0.54975			152840				1599	2745
Q9UMN6	KMT2B	sp|Q9UMN6|KMT2B_HUMAN Histone-lysine N-methyltransferase 2B OS=Homo sapiens OX=9606 GN=KMT2B PE=1 SV=1	2296	1	53.5167	0.00326468	55.235	1	K	SPPAPPPYK(1)APR	SPPAPPPYK(54)APR	9	2	-1.4036	35068	127230	132970		116960		1600	2752
Q9UMS4	PRPF19	sp|Q9UMS4|PRP19_HUMAN Pre-mRNA-processing factor 19 OS=Homo sapiens OX=9606 GN=PRPF19 PE=1 SV=1	244	1	44.0449	0.000892421	57.042	1	K	ILTGGADK(1)NVVVFDK	ILTGGADK(44)NVVVFDK(-44)	8	2	-0.36533				12024	33525		1601	2754
Q9UMS4	PRPF19	sp|Q9UMS4|PRP19_HUMAN Pre-mRNA-processing factor 19 OS=Homo sapiens OX=9606 GN=PRPF19 PE=1 SV=1	179	1	48.8224	6.01044e-07	136.06	1	K	LQDK(1)ATVLTTER	LQDK(49)ATVLTTER	4	2	-0.53222	32949	116030	141910		88575		1602	2754
Q9UMZ2	SYNRG	sp|Q9UMZ2|SYNRG_HUMAN Synergin gamma OS=Homo sapiens OX=9606 GN=SYNRG PE=1 SV=2	744	1	50.6414	4.82832e-23	139.7	1	K	GGQNSTAASTK(1)YDVFR	GGQNSTAASTK(51)YDVFR	11	2	-0.044257	31911	121850	185750		31535	22445	1603	2755
Q9UNF1	MAGED2	sp|Q9UNF1|MAGD2_HUMAN Melanoma-associated antigen D2 OS=Homo sapiens OX=9606 GN=MAGED2 PE=1 SV=2	261	1	78.8877	9.10645e-10	96.313	1	K	AAK(1)LQSSQEPEAPPPR	AAK(79)LQSSQEPEAPPPR	3	2	1.7878		7793	11874				1604	2760
Q9UNF1	MAGED2	sp|Q9UNF1|MAGD2_HUMAN Melanoma-associated antigen D2 OS=Homo sapiens OX=9606 GN=MAGED2 PE=1 SV=2	71	1	47.3342	0.0100934	47.334	1	K	ATEVSK(1)TPEAR	ATEVSK(47)TPEAR	6	2	-3.3992			55319	8699.6			1605	2760
Q9UNL4	ING4	sp|Q9UNL4|ING4_HUMAN Inhibitor of growth protein 4 OS=Homo sapiens OX=9606 GN=ING4 PE=1 SV=1	114	1	60.324	0.000215422	70.552	3	K	EK(1)QIESSDYDSSSSK(1)GK(1)K	EK(60)QIESSDYDSSSSK(60)GK(60)K(-60)	2	3	-0.6245		18783	24404		7375		1606	2763
Q9UNL4	ING4	sp|Q9UNL4|ING4_HUMAN Inhibitor of growth protein 4 OS=Homo sapiens OX=9606 GN=ING4 PE=1 SV=1	127	1	87.2514	0	346.75	1;2;3	K	QIESSDYDSSSSK(1)GK(1)K(1)K	QIESSDYDSSSSK(87)GK(87)K(87)K(-87)	13	2	-1.6024	386740	1268700	1910100	700190	1319200	993830	1607	2763
Q9UNL4	ING4	sp|Q9UNL4|ING4_HUMAN Inhibitor of growth protein 4 OS=Homo sapiens OX=9606 GN=ING4 PE=1 SV=1	129	1	87.2514	0	346.75	2;3	K	QIESSDYDSSSSK(1)GK(1)K(1)K	QIESSDYDSSSSK(87)GK(87)K(87)K(-87)	15	2	-1.6024	386740	1268700	1910100	700190	1313500	993830	1608	2763
Q9UNL4	ING4	sp|Q9UNL4|ING4_HUMAN Inhibitor of growth protein 4 OS=Homo sapiens OX=9606 GN=ING4 PE=1 SV=1	130	1	87.2514	3.58321e-30	108.41	3	K	QIESSDYDSSSSK(1)GK(1)K(1)K	QIESSDYDSSSSK(87)GK(87)K(87)K(-87)	16	2	-1.6024		17358	39653		23183	10295	1609	2763
Q9UNL4	ING4	sp|Q9UNL4|ING4_HUMAN Inhibitor of growth protein 4 OS=Homo sapiens OX=9606 GN=ING4 PE=1 SV=1	146	1	50.5188	0.00757923	50.519	3	K	SK(1)GK(1)NSDEEAPK(1)TAQK	SK(51)GK(51)NSDEEAPK(51)TAQK(-51)	2	2	-1.7308			23036			6296.9	1610	2763
Q9UNL4	ING4	sp|Q9UNL4|ING4_HUMAN Inhibitor of growth protein 4 OS=Homo sapiens OX=9606 GN=ING4 PE=1 SV=1	148	1	50.5188	0.00757923	50.519	3	K	SK(1)GK(1)NSDEEAPK(1)TAQK	SK(51)GK(51)NSDEEAPK(51)TAQK(-51)	4	2	-1.7308			23036			6296.9	1611	2763
Q9UNL4	ING4	sp|Q9UNL4|ING4_HUMAN Inhibitor of growth protein 4 OS=Homo sapiens OX=9606 GN=ING4 PE=1 SV=1	156	1	50.5188	0.00757923	50.519	3	K	SK(1)GK(1)NSDEEAPK(1)TAQK	SK(51)GK(51)NSDEEAPK(51)TAQK(-51)	12	2	-1.7308			23036			6296.9	1612	2763
Q9UNZ2	NSFL1C	sp|Q9UNZ2|NSF1C_HUMAN NSFL1 cofactor p47 OS=Homo sapiens OX=9606 GN=NSFL1C PE=1 SV=2	172	1	48.3632	4.11479e-09	63.79	1	K	LGAAPEEESAYVAGEK(1)R	LGAAPEEESAYVAGEK(48)R	16	2	-1.092	5983.2		61949	10971	20434		1613	2768
Q9UQ35	SRRM2	sp|Q9UQ35|SRRM2_HUMAN Serine/arginine repetitive matrix protein 2 OS=Homo sapiens OX=9606 GN=SRRM2 PE=1 SV=2	2602	1	62.2711	0.0245954	81.799	1	K	EGRPPEPTPAK(1)R	EGRPPEPTPAK(62)R	11	3	1.7615	75538					28126	1614	2775
Q9UQ80	PA2G4	sp|Q9UQ80|PA2G4_HUMAN Proliferation-associated protein 2G4 OS=Homo sapiens OX=9606 GN=PA2G4 PE=1 SV=3	101	1	102.567	3.69543e-08	102.57	1	K	SDQDYILK(1)EGDLVK	SDQDYILK(100)EGDLVK(-100)	8	2	0.49788			22531				1615	2776
Q9UQE7	SMC3	sp|Q9UQE7|SMC3_HUMAN Structural maintenance of chromosomes protein 3 OS=Homo sapiens OX=9606 GN=SMC3 PE=1 SV=2	288	1	43.1683	0.0238096	43.168	1	K	EEK(1)EQLSAER	EEK(43)EQLSAER	3	2	1.8947		10826					1616	2778
Q9UQE7	SMC3	sp|Q9UQE7|SMC3_HUMAN Structural maintenance of chromosomes protein 3 OS=Homo sapiens OX=9606 GN=SMC3 PE=1 SV=2	105	1	187.512	2.20823e-55	187.51	2	K	VIGAK(1)K(1)DQYFLDK	VIGAK(190)K(190)DQYFLDK(-190)	5	2	-1.0774	909310	1685800	4136800	2351400	4404100	3864800	1617	2778
Q9UQE7	SMC3	sp|Q9UQE7|SMC3_HUMAN Structural maintenance of chromosomes protein 3 OS=Homo sapiens OX=9606 GN=SMC3 PE=1 SV=2	106	1	187.512	2.20823e-55	187.51	2	K	VIGAK(1)K(1)DQYFLDK	VIGAK(190)K(190)DQYFLDK(-190)	6	2	-1.0774	909310	1685800	4136800	2351400	4404100	3864800	1618	2778
Q9Y230	RUVBL2	sp|Q9Y230|RUVB2_HUMAN RuvB-like 2 OS=Homo sapiens OX=9606 GN=RUVBL2 PE=1 SV=3	365	1	52.8633	0.00133231	59.731	1	K	LLIVSTTPYSEK(1)DTK	LLIVSTTPYSEK(53)DTK(-53)	12	2	0.36721	13425		122080		58382		1619	2781
Q9Y263	PLAA	sp|Q9Y263|PLAP_HUMAN Phospholipase A-2-activating protein OS=Homo sapiens OX=9606 GN=PLAA PE=1 SV=2	315	1	58.3378	4.60936e-12	117.41	1	K	AFEK(1)ELSHATIDSK	AFEK(58)ELSHATIDSK(-58)	4	2	0.83574		9923.3	21253				1620	2785
Q9Y266	NUDC	sp|Q9Y266|NUDC_HUMAN Nuclear migration protein nudC OS=Homo sapiens OX=9606 GN=NUDC PE=1 SV=1	247	1	60.5475	0.0119419	60.547	1	K	VVTVHLEK(1)INK	VVTVHLEK(61)INK(-61)	8	2	0.21067			15879				1621	2787
Q9Y277	VDAC3	sp|Q9Y277|VDAC3_HUMAN Voltage-dependent anion-selective channel protein 3 OS=Homo sapiens OX=9606 GN=VDAC3 PE=1 SV=1	12	1	91.2447	1.94175e-18	124.06	1	K	CNTPTYCDLGK(1)AAK	CNTPTYCDLGK(91)AAK(-91)	11	2	-1.9368	201940	736390	1080800	415220	722360	614930	1622	2789
Q9Y277	VDAC3	sp|Q9Y277|VDAC3_HUMAN Voltage-dependent anion-selective channel protein 3 OS=Homo sapiens OX=9606 GN=VDAC3 PE=1 SV=1	163	1	43.3056	3.11423e-05	119.94	1	K	SK(1)LSQNNFALGYK	SK(43)LSQNNFALGYK(-43)	2	2	-3.3341		97698	117460		67397	56960	1623	2789
Q9Y277	VDAC3	sp|Q9Y277|VDAC3_HUMAN Voltage-dependent anion-selective channel protein 3 OS=Homo sapiens OX=9606 GN=VDAC3 PE=1 SV=1	63	1	40.2243	0.0146085	40.224	1	K	YK(1)VCNYGLTFTQK	YK(40)VCNYGLTFTQK(-40)	2	2	0.85289						28395	1624	2789
Q9Y2Q3	GSTK1	sp|Q9Y2Q3|GSTK1_HUMAN Glutathione S-transferase kappa 1 OS=Homo sapiens OX=9606 GN=GSTK1 PE=1 SV=3	116	1	49.9669	0.00011114	49.967	1	K	FLTAVNLEHPEMLEK(1)ASR	FLTAVNLEHPEMLEK(50)ASR	15	3	-0.78178			24814				1625	2795
Q9Y2Q3	GSTK1	sp|Q9Y2Q3|GSTK1_HUMAN Glutathione S-transferase kappa 1 OS=Homo sapiens OX=9606 GN=GSTK1 PE=1 SV=3	169	1	79.8893	0.000321716	103.87	1	K	NQLK(1)ETTEAACR	NQLK(80)ETTEAACR	4	2	-3.3618		157280	228390	98801	210970	196800	1626	2795
Q9Y2W1	THRAP3	sp|Q9Y2W1|TR150_HUMAN Thyroid hormone receptor-associated protein 3 OS=Homo sapiens OX=9606 GN=THRAP3 PE=1 SV=2	346	1	80.6231	1.34293e-12	117.21	1	K	EESAASGGAAYTK(1)R	EESAASGGAAYTK(81)R	13	2	0.39128			22836		9267.6	7258.5	1627	2800
Q9Y2W1	THRAP3	sp|Q9Y2W1|TR150_HUMAN Thyroid hormone receptor-associated protein 3 OS=Homo sapiens OX=9606 GN=THRAP3 PE=1 SV=2	811	1	126.293	8.04174e-07	126.29	1	K	EESTTGFDK(1)SR	EESTTGFDK(130)SR	9	2	0.0044616	94185	124040		103640	87549	108790	1628	2800
Q9Y2W1	THRAP3	sp|Q9Y2W1|TR150_HUMAN Thyroid hormone receptor-associated protein 3 OS=Homo sapiens OX=9606 GN=THRAP3 PE=1 SV=2	375	1	55.7823	1.41351e-05	98.167	1	K	EK(1)GSFSDTGLGDGK	EK(56)GSFSDTGLGDGK(-56)	2	2	0.1765	11025	44358	83611	21500	47299		1629	2800
Q9Y2W1	THRAP3	sp|Q9Y2W1|TR150_HUMAN Thyroid hormone receptor-associated protein 3 OS=Homo sapiens OX=9606 GN=THRAP3 PE=1 SV=2	470	1	45.1835	1.6214e-05	50.314	1	K	SGK(1)WEGLVYAPPGK	SGK(45)WEGLVYAPPGK(-45)	3	2	-0.61799				8718		23471	1630	2800
Q9Y2W1	THRAP3	sp|Q9Y2W1|TR150_HUMAN Thyroid hormone receptor-associated protein 3 OS=Homo sapiens OX=9606 GN=THRAP3 PE=1 SV=2	252	1	42.4461	3.28616e-05	112.95	1	K	SPALK(1)SPLQSVVVR	SPALK(42)SPLQSVVVR	5	2	-0.95917	60987	163530	307130	147970	230730	185940	1631	2800
Q9Y2W1	THRAP3	sp|Q9Y2W1|TR150_HUMAN Thyroid hormone receptor-associated protein 3 OS=Homo sapiens OX=9606 GN=THRAP3 PE=1 SV=2	527	1	50.2968	0.00846947	50.297	1	K	VTAYK(1)AVQEK	VTAYK(50)AVQEK(-50)	5	2	1.9257					8028.4		1632	2800
Q9Y2W2	WBP11	sp|Q9Y2W2|WBP11_HUMAN WW domain-binding protein 11 OS=Homo sapiens OX=9606 GN=WBP11 PE=1 SV=1	565	1	73.502	0.00748306	73.502	1	K	ATATISAK(1)PQITNPK	ATATISAK(74)PQITNPK(-74)	8	2	-0.53231		67360	128490	37223	87958		1633	2801
Q9Y2W2	WBP11	sp|Q9Y2W2|WBP11_HUMAN WW domain-binding protein 11 OS=Homo sapiens OX=9606 GN=WBP11 PE=1 SV=1	13	1	90.6891	1.33303e-06	119.94	1	K	SGK(1)FMNPTDQAR	SGK(91)FMNPTDQAR	3	2	1.1789	287010	1122800		565420	728170	725850	1634	2801
Q9Y2X3	NOP58	sp|Q9Y2X3|NOP58_HUMAN Nucleolar protein 58 OS=Homo sapiens OX=9606 GN=NOP58 PE=1 SV=1	441	1	69.3267	9.01863e-75	165.72	1	K	TYDPSGDSTLPTCSK(1)K	TYDPSGDSTLPTCSK(69)K(-69)	15	2	-0.70031	33838	114340	199730	80980	166050	104400	1635	2802
Q9Y2X3	NOP58	sp|Q9Y2X3|NOP58_HUMAN Nucleolar protein 58 OS=Homo sapiens OX=9606 GN=NOP58 PE=1 SV=1	485	1	74.8486	5.06156e-14	152.17	1	K	VAEEEETSVK(1)K	VAEEEETSVK(75)K(-75)	10	2	-1.2408	52774	103350		77238	109500	96452	1636	2802
Q9Y2Z4	YARS2	sp|Q9Y2Z4|SYYM_HUMAN Tyrosine--tRNA ligase, mitochondrial OS=Homo sapiens OX=9606 GN=YARS2 PE=1 SV=2	49	1	59.731	0.0145356	59.731	1	K	GLFK(1)DFFPETGTK	GLFK(60)DFFPETGTK(-60)	4	2	-1.0414						23848	1637	2803
[truncated: 22 more rows]
